# Supplementary material for: A post-transcriptional program coordinated by CSDE1 prevents intrinsic neural differentiation of human embryonic stem cells
Source: Nat Commun. 2017 Nov 13;8:1456. doi: 10.1038/s41467-017-01744-5 (PMC5682285; doi:10.1038/s41467-017-01744-5)
Supplement: Supplementary file 4 — Supplementary Data 1 [file 41467_2017_1744_MOESM4_ESM.xlsx]

## Sheet: quant_compare3420
Supplementary Data 1. Analysis of proteomics data from hESCs and their differentiated neuronal counterparts
H	TMT protein level
H	Path	/data/2/rpark/ip2_data//yrc/CasiDavid/1_3_6_9_2012_10_19_07_12227/quant/2016_04_26_10_12397/census-out.txt
H	Sample	H9	126.128	127.125	128.134
H	Sample	Neurons	129.131	130.141	131.138
PLINE	accession	p-value_1	norm_p-value_1	q-value_1	norm_q-value_1	protein-ratio_1	list_protein-ratio_1	norm_protein-ratio_1	list_norm_protein-ratio_1	total_intensity_1	total_intensity_2	total_intensity_3	total_intensity_4	total_intensity_5	total_intensity_6	123	456	456by123	123by456	1/ratio	norm_total_intensity_1	norm_total_intensity_2	norm_total_intensity_3	norm_total_intensity_4	norm_total_intensity_5	norm_total_intensity_6	spec_count	seq_count	seq_coverage	length	molWT	pI	pep_num	description
P	tr|F8VVA1|F8VVA1_HUMAN	0.140318	0.155598	0.420496	0.172796	0.0192368	1.290963898194587E-5,0.030443313453832607,0.027254293431572103,	0.0187672	1.290963898194587E-5,0.03371875942043293,0.02257002221207501,	309846	567251	516836	4	17269	14086	1393933	31359	0.0224968	44.4508	51.9836	588210	433895	530478	4	19127	11665	4	3	0.224	107	11322	10.8	4	Keratin 8 OS=Homo sapiens GN=KRT8 PE=4 SV=1
P	tr|F8VRG4|F8VRG4_HUMAN	0.0301879	0.0508005	0.402099	0.0644475	0.0229467	0.003545839499479846,0.032574128768981955,0.03271999660526771,	0.0221485	0.0032762384796846842,0.036076565022434726,0.02709257500236652,	341245	679527	612714	1210	22135	20048	1633486	43393	0.0265647	37.644	43.5793	647815	519775	628885	1118	24515	16600	8	5	0.22	177	19570	9.9	8	Keratin 8 (Fragment) OS=Homo sapiens GN=KRT8 PE=4 SV=1
P	Q9NRZ9-8	0.139702	0.158399	0.420496	0.175648	0.0443815	1.8057060310581438E-4,0.053650302433534955,0.07931371557622947,	0.0417329	1.8057060310581438E-4,0.05938950625967084,0.06562847608453838,	11076	35545	29667	2	1907	2353	76288	4262	0.0558672	17.8996	22.5319	21025	27188	30450	2	2111	1947	2	2	0.067	315	36407	8.1	2	Isoform 8 of Lymphoid-specific helicase OS=Homo sapiens GN=HELLS
P	Q2Q1W2	0.00688686	0.0189733	0.402099	0.0296283	0.0562411	0.037500436254493424,0.046245467620070084,0.08497742190773241,	0.0520658	0.03463860677764981,0.05120829704053315,0.0703505423397421,	57306	148101	107405	2149	6849	9127	312812	18125	0.0579422	17.2586	17.7806	108787	113282	110237	1985	7584	7556	5	3	0.028	868	93385	7.6	5	Tripartite motif-containing protein 71 OS=Homo sapiens GN=TRIM71 PE=2 SV=1
P	tr|F8VUG2|F8VUG2_HUMAN	0.000284582	0.0087583	0.402099	0.0176673	0.0647281	0.06740317116428245,0.058893559774211665,0.06788767157304935,	0.0612583	0.062325431972897485,0.06522970076046211,0.05621977813921487,	753288	1757221	1457761	50774	103489	98964	3968270	253227	0.0638129	15.6708	15.4492	1430031	1344112	1496233	46949	114623	81955	20	13	0.392	273	30907	5.2	20	Keratin 8 (Fragment) OS=Homo sapiens GN=KRT8 PE=4 SV=1
P	Q9H9Z2	0.00641284	0.0217744	0.402099	0.0328546	0.0631901	0.04160206718346253,0.05722297620004634,0.09074528222108022,	0.0590011	0.03846758791147062,0.06337984877359071,0.07515595828969537,	178020	422942	307454	7406	24202	27900	908416	59508	0.0655074	15.2654	15.8253	337952	323512	315568	6848	26806	23107	3	3	0.182	209	22743	8.1	3	Protein lin-28 homolog A OS=Homo sapiens GN=LIN28A PE=1 SV=1
P	tr|F8VU64|F8VU64_HUMAN	0.000406826	0.00993371	0.402099	0.0190408	0.066211	0.06563240424649087,0.06021166172599841,0.07278897508791349,	0.0625522	0.06068816109055139,0.06668973040565947,0.060278785229339084,	773627	1829712	1505173	50775	110170	109560	4108512	270505	0.0658401	15.1883	15.1032	1468642	1399561	1544896	46950	122023	90730	21	14	0.356	329	37297	5.4	21	Keratin 8 OS=Homo sapiens GN=KRT8 PE=4 SV=1
P	tr|H0YIB2|H0YIB2_HUMAN	0.00404282	0.00989547	0.423373	0.0101829	0.0701926	0.06515328166792402,0.05191693613990214,0.09350756533700137,	0.0650601	0.06024474119940823,0.05749391914588788,0.07744154057771664,	102067	247087	181750	6650	12828	16995	530904	36473	0.0686998	14.5561	14.2465	193761	188997	186544	6149	14206	14075	6	3	0.373	83	8944	4.1	6	Keratin 8 (Fragment) OS=Homo sapiens GN=KRT8 PE=4 SV=1
P	tr|F8WC15|F8WC15_HUMAN	0.00650171	0.0258698	0.961869	0.0165212	0.0671493	0.0422695543918968,0.06859881841489243,0.09057946364903104,	0.0633617	0.03908698537568362,0.07598062894016522,0.0750175751574205,	206437	403695	396867	8726	27693	35948	1006999	72367	0.071864	13.9152	14.8922	391899	308791	407342	8069	30673	29772	3	2	0.058	434	47819	8.7	3	Solute carrier family 2 (facilitated glucose transporter), member 1 OS=Homo sapiens GN=SLC2A1 PE=3 SV=1
P	tr|F8W1U3|F8W1U3_HUMAN	0.000334687	0.0103829	0.402099	0.0194939	0.0761528	0.08328221582598028,0.07396522840283885,0.0712109235622197,	0.072634	0.0770084461850611,0.08192250045258766,0.05897106914796762,	529825	1088187	950093	44125	80488	67657	2568105	192270	0.0748684	13.3568	13.1315	1005811	832360	975167	40801	89147	56028	15	8	0.232	289	32549	6.9	15	Keratin 8 (Fragment) OS=Homo sapiens GN=KRT8 PE=4 SV=1
P	Q93062-3	0.0374535	0.065639	0.44015	0.00818012	0.071815	0.01774949435153668,0.078939799173167,0.11875558011989286,	0.0673908	0.016407675990331015,0.08742707255609886,0.09833765571191701,	101355	232937	188168	1799	18388	22346	522460	42533	0.0814091	12.2836	13.9247	192408	178173	193133	1663	20365	18504	6	3	0.11	219	24277	6.2	6	Isoform C of RNA-binding protein with multiple splicing OS=Homo sapiens GN=RBPMS
P	Q8WX94-3	0.18922	0.206188	0.455462	0.224812	0.0687814	7.514277126540426E-5,0.07604415693995219,0.13022489304679308,	0.0640449	7.514277126540426E-5,0.0842239722495664,0.10783546684866746,	26616	85332	60073	2	6489	7823	172021	14314	0.0832108	12.0177	14.5388	50527	65271	61658	2	7187	6478	2	2	0.014	1037	118303	6.6	2	Isoform 3 of NACHT, LRR and PYD domains-containing protein 7 OS=Homo sapiens GN=NLRP7
P	tr|B8ZZL6|B8ZZL6_HUMAN	0.0129729	0.0341279	0.402099	0.0466868	0.0779421	0.04156523307186007,0.07335671562333636,0.11890428320419391,	0.0727129	0.03842755387250924,0.08124823849935803,0.0984628088064445,	55455	127732	104151	2305	9370	12384	287338	24059	0.0837307	11.9431	12.83	105275	97702	106899	2131	10378	10255	3	2	0.106	218	24086	6.6	3	Capping protein (actin filament), gelsolin-like (Fragment) OS=Homo sapiens GN=CAPG PE=4 SV=1
P	tr|Q7Z6P5|Q7Z6P5_HUMAN	0.00322288	0.0169546	0.402099	0.0274258	0.0826389	0.06804863706717675,0.0724037387252364,0.10746427468590371,	0.0773532	0.06290511175846383,0.08017685369376243,0.08897751751386786,	147953	293576	268787	10068	21256	28885	710316	60209	0.0847637	11.7975	12.1008	280868	224553	275876	9307	23538	23916	13	6	0.28	328	37408	6.3	13	Minichromosome maintenance complex component 3 (Fragment) OS=Homo sapiens GN=MCM3 PE=2 SV=1
P	tr|E9PNB5|E9PNB5_HUMAN	0.0233777	0.0456847	0.402099	0.0589354	0.0781914	0.031113709826434504,0.06915489725390606,0.13430573420152236,	0.0721982	0.02876727238670909,0.07659764438644659,0.11122973608170791,	395067	1193914	823323	12292	82565	110577	2412304	205434	0.0851609	11.7425	12.7891	749990	913238	845054	11365	91451	91578	7	4	0.329	143	15819	4.2	7	Nuclear autoantigenic sperm protein (histone-binding) (Fragment) OS=Homo sapiens GN=NASP PE=4 SV=1
P	Q5T7N2	0.000349107	0.0140436	0.402099	0.0239818	0.0918499	0.09756986105006395,0.09391131589162706,0.08406867225450328,	0.0879524	0.09022242285288888,0.10401371418651582,0.06962100802814496,	505074	1244259	1668505	49280	116850	140269	3417838	306399	0.089647	11.1549	10.8873	958819	951740	1712541	45569	129420	116163	22	15	0.156	865	98849	4.9	22	LINE-1 type transposase domain-containing protein 1 OS=Homo sapiens GN=L1TD1 PE=1 SV=1
P	tr|F5H2H8|F5H2H8_HUMAN	0.00320958	0.0181026	0.402099	0.028633	0.0879569	0.07216478032551617,0.07827563419883003,0.11343022718257223,	0.0824562	0.06673081313806713,0.08670026142591519,0.0939376224718967,	306590	861047	670562	22125	67399	76062	1838199	165586	0.0900806	11.1012	11.3692	582026	658623	688260	20459	74653	62991	8	5	0.095	422	46127	6.8	8	Solute carrier family 2 (facilitated glucose transporter), member 3 OS=Homo sapiens GN=SLC2A3 PE=3 SV=1
P	Q99986	0.196754	0.214063	0.45973	0.232682	0.0722827	6.746045131041926E-5,0.0934136559950641,0.1233669505002315,	0.0685676	6.746045131041926E-5,0.10346541441009117,0.10217001831833646,	29647	116696	99354	2	10901	12257	245697	23160	0.0942624	10.6087	13.8346	56281	89261	101976	2	12074	10151	2	2	0.083	396	45476	8.9	2	Serine/threonine-protein kinase VRK1 OS=Homo sapiens GN=VRK1 PE=1 SV=1
P	tr|E9PPR5|E9PPR5_HUMAN	0.0436931	0.0718876	0.402099	0.0863207	0.0847279	0.02017740731761165,0.0826547579840244,0.15135158564097115,	0.0785166	0.018657701939994664,0.09154749423148005,0.12534473875356447,	738301	1985778	1430431	14897	164134	216498	4154510	395529	0.0952047	10.5037	11.8025	1401577	1518938	1468180	13775	181793	179297	23	9	0.262	317	34292	4.2	23	Nuclear autoantigenic sperm protein (histone-binding) (Fragment) OS=Homo sapiens GN=NASP PE=4 SV=1
P	P52732	0.0163058	0.0398289	0.402099	0.0526692	0.0900648	0.045712166454287835,0.08412629757785467,0.1403560447510529,	0.0838878	0.04226021795773978,0.09317458601087494,0.1162287161201974,	105158	258944	193515	4807	21784	27161	557617	53752	0.0963959	10.3739	11.1031	199629	198067	198619	4444	24127	22492	6	5	0.062	1056	119159	5.6	6	Kinesin-like protein KIF11 OS=Homo sapiens GN=KIF11 PE=1 SV=2
P	Q96QD8	0.196915	0.21513	0.45973	0.233741	0.0801644	1.0549636037556704E-4,0.10628603866033283,0.13410173999778344,	0.0762846	1.0549636037556704E-4,0.1176989035284276,0.11104954006428017,	28437	66942	63161	3	7115	8470	158540	15588	0.0983222	10.1706	12.4744	53984	51203	64827	3	7879	7014	3	2	0.061	506	56026	8	3	Sodium-coupled neutral amino acid transporter 2 OS=Homo sapiens GN=SLC38A2 PE=1 SV=2
P	tr|H0YC46|H0YC46_HUMAN	0.0406642	0.0710824	0.402099	0.0855292	0.0882541	0.02314951911315969,0.09376045547597579,0.1478523509424099,	0.0825583	0.021398498757548057,0.1038430785457886,0.12243342142711933,	77669	176343	137732	1798	16534	20364	391744	38696	0.0987788	10.1236	11.3309	147443	134884	141366	1662	18312	16863	5	2	0.15	113	12360	5.4	5	RNA-binding protein with multiple-splicing (Fragment) OS=Homo sapiens GN=RBPMS PE=4 SV=1
P	tr|E7ER43|E7ER43_HUMAN	0.0248047	0.0537668	0.402099	0.0675628	0.0920625	0.03652400402533594,0.09613206810371759,0.14353131261423036,	0.086372	0.033771384597170426,0.10647714255961678,0.11886755478057774,	135144	307296	250043	4936	29541	35889	692483	70366	0.101614	9.84116	10.8622	256555	235053	256641	4564	32720	29722	4	3	0.177	147	16409	9.7	4	Minichromosome maintenance complex component 4 OS=Homo sapiens GN=MCM4 PE=4 SV=1
P	tr|F8VXB4|F8VXB4_HUMAN	0.00316088	0.00619302	0.402099	0.0144614	0.108246	0.12836830372558367,0.08378534002642513,0.11258568997363112,	0.10158	0.11870082907737263,0.09280094423246468,0.09323907362445935,	883271	2092705	1694043	113384	175338	190725	4670019	479447	0.102665	9.74043	9.23818	1676786	1600725	1738749	104845	194205	157951	27	18	0.29	511	56608	5.4	27	Keratin 8 OS=Homo sapiens GN=KRT8 PE=3 SV=1
P	tr|D6RBF8|D6RBF8_HUMAN	0.00396005	0.0152674	0.402099	0.0255425	0.10198	0.09129986855660947,0.08205072198082519,0.13258832715205934,	0.0950268	0.08440797186400938,0.09087363190289338,0.10979894593011907,	28149	128189	102460	2570	10518	13585	258798	26673	0.103065	9.70262	9.80588	53437	98052	105164	2376	11649	11250	3	2	0.171	146	16648	5.3	3	SRSF protein kinase 1 (Fragment) OS=Homo sapiens GN=SRPK1 PE=4 SV=1
P	tr|E5RK04|E5RK04_HUMAN	0.224875	0.24045	0.77939	0.0194939	0.0875327	3.107842121620222E-5,0.10908030859761637,0.15348680705493087,	0.0826536	3.107842121620222E-5,0.12081768425239199,0.12711213302302105,	96530	221259	178315	3	24135	27369	496104	51507	0.103823	9.63178	11.4243	183251	169243	183020	3	26732	22666	3	2	0.177	96	10683	10.2	3	Minichromosome maintenance complex component 4 (Fragment) OS=Homo sapiens GN=MCM4 PE=4 SV=1
P	tr|D6RHI0|D6RHI0_HUMAN	0.0145107	0.000456479	0.402099	0.00751553	0.119099	0.17130801687763714,0.06818795166271852,0.11780163675951648,	0.110497	0.15840365682137833,0.07551950583225883,0.09756738493880922,	28440	66698	53276	4872	4548	6276	148414	15696	0.105758	9.45553	8.39636	53989	51017	54681	4505	5037	5198	2	2	0.119	244	26760	5.4	2	Cyclin B1 (Fragment) OS=Homo sapiens GN=CCNB1 PE=3 SV=1
P	tr|C9J8M6|C9J8M6_HUMAN	0.024507	0.0549335	0.45973	0.0125813	0.097294	0.0397125018150138,0.10407751261369595,0.14809200676345055,	0.0915495	0.03672135908232903,0.1152799188704659,0.12264713112006614,	137740	318503	268502	5470	33149	39763	724745	78382	0.108151	9.24632	10.2781	261484	243625	275589	5058	36717	32931	3	3	0.164	183	20764	9.6	3	Minichromosome maintenance complex component 7 (Fragment) OS=Homo sapiens GN=MCM7 PE=4 SV=1
P	Q9H6R4-3	0.0660253	0.0997932	0.402099	0.114768	0.0924018	0.013760304375396323,0.1109121333998767,0.15253305646318746,	0.0872819	0.012682308180088777,0.12283122449578722,0.12633218310074204,	15770	34063	32747	217	3778	4995	82580	8990	0.108864	9.18576	10.8223	29934	26053	33610	200	4184	4137	4	3	0.053	699	77638	8.1	4	Isoform 3 of Nucleolar protein 6 OS=Homo sapiens GN=NOL6
P	tr|B8ZZS7|B8ZZS7_HUMAN	0.00414973	0.0149562	0.402099	0.0251014	0.111335	0.1026288801620851,0.08817586970790942,0.14320119680940274,	0.103712	0.09488731584081643,0.09766265999343617,0.11858744289327332,	79958	195008	149063	8206	17195	21346	424029	46747	0.110245	9.07072	8.98188	151791	149162	152996	7587	19045	17677	4	3	0.105	333	36857	7.2	4	Capping protein (actin filament), gelsolin-like OS=Homo sapiens GN=CAPG PE=4 SV=1
P	tr|E9PEV4|E9PEV4_HUMAN	0.0137797	0.0364668	0.402099	0.0491473	0.107272	0.06355008649927184,0.09483701351992554,0.16343008910493398,	0.0997097	0.0587462003850928,0.10503957821253511,0.13534331767644062,	204626	491053	365973	13004	46570	59811	1061652	119385	0.112452	8.89267	9.32206	388453	375607	375628	12021	51580	49532	13	7	0.37	216	24647	5.8	13	Apolipoprotein E (Fragment) OS=Homo sapiens GN=APOE PE=4 SV=1
P	tr|E9PI86|E9PI86_HUMAN	0.0433789	0.0775308	0.402099	0.09207	0.104252	0.028765500737267035,0.11535949040285805,0.16863154296611466,	0.0979983	0.026579598940545544,0.12776654299725884,0.1396486430569673,	289583	639878	555845	8330	73816	93733	1485306	175879	0.118413	8.44504	9.59213	549734	489443	570511	7697	81755	77623	18	5	0.25	256	28196	4.2	18	Nuclear autoantigenic sperm protein (histone-binding) (Fragment) OS=Homo sapiens GN=NASP PE=4 SV=1
P	Q5T5X7	0.214427	0.231729	0.470144	0.250435	0.100566	1.0576414595452142E-4,0.11249859376757791,0.18909321147387545,	0.0937563	1.0576414595452142E-4,0.12458094273821577,0.15658206243461983,	18910	44445	36326	2	5000	6869	99681	11871	0.11909	8.39702	9.94373	35897	33996	37284	2	5537	5688	2	2	0.025	828	94475	5.4	2	BEN domain-containing protein 3 OS=Homo sapiens GN=BEND3 PE=1 SV=1
P	tr|H0Y7L5|H0Y7L5_HUMAN	0.00633548	0.019933	0.402099	0.0307896	0.122986	0.10463578451737987,0.09712200381521108,0.16719926308367639,	0.11426	0.09674214097770392,0.10757095884942006,0.13846559161795588,	288840	711363	527604	30223	69089	88215	1527807	187527	0.122743	8.14713	8.13103	548323	544123	541525	27943	76522	73055	16	10	0.378	288	32558	7.2	16	Apolipoprotein E (Fragment) OS=Homo sapiens GN=APOE PE=4 SV=1
P	P02649	0.00508252	0.0151183	0.402099	0.0160489	0.125087	0.11784957767714466,0.09614993177380567,0.16126167437702796,	0.116331	0.10895717311786285,0.10649101966659091,0.1335450054852884,	376726	928529	689116	44397	89278	111128	1994371	244803	0.122747	8.14684	7.99443	715162	710232	707296	41047	98880	92028	24	15	0.505	317	36154	5.7	24	Apolipoprotein E OS=Homo sapiens GN=APOE PE=1 SV=1
P	P35520	0.00948081	0.00433338	0.402099	0.0121839	0.135928	0.1663184160344058,0.08817419907927526,0.15329030468742935,	0.126135	0.1537881554212142,0.09766425154794212,0.12695309556037224,	295764	901681	663434	49191	79505	101698	1860879	230394	0.123809	8.07694	7.35686	561475	689704	680945	45485	88062	84225	7	7	0.165	551	60587	6.6	7	Cystathionine beta-synthase OS=Homo sapiens GN=CBS PE=1 SV=2
P	Q9BXW9	0.00745884	0.0287949	0.56011	0.0403071	0.127597	0.09548882245325956,0.11202185792349727,0.17527931371879765,	0.119125	0.08821560840658606,0.12402979360272876,0.14512936036589527,	22411	57462	43947	2140	6437	7703	123820	16280	0.131481	7.60565	7.8372	42541	43951	45103	1977	7127	6378	6	3	0.035	1471	166461	6.2	6	Fanconi anemia group D2 protein OS=Homo sapiens GN=FANCD2 PE=1 SV=1
P	Q8TDB8-3	0.00515566	0.0249372	0.423373	0.0172788	0.130775	0.10638256947349692,0.11451855529458692,0.17142242306864644,	0.122393	0.09837129791254923,0.12684348883245178,0.14196399110537264,	207957	471321	348525	22123	53975	59745	1027803	135843	0.132168	7.56611	7.64675	394783	360517	357722	20457	59784	49478	6	3	0.112	161	17378	6.5	6	Isoform 3 of Solute carrier family 2, facilitated glucose transporter member 14 OS=Homo sapiens GN=SLC2A14
P	tr|C9JMA6|C9JMA6_HUMAN	0.0183111	0.000832211	0.402099	0.00758843	0.160556	0.2276500726047289,0.09323080673299243,0.16078659610253174,	0.148979	0.2105057672812954,0.10326698938169329,0.13316349933661165,	145996	549711	405494	33236	51250	65198	1101201	149684	0.135928	7.35684	6.22836	277158	420481	416197	30733	56767	53997	2	2	0.085	177	19087	8.8	2	Cysteine synthase (Fragment) OS=Homo sapiens GN=CBS PE=3 SV=1
P	tr|F8VP67|F8VP67_HUMAN	0.00714297	0.00810291	0.402099	0.0168781	0.148524	0.20056914523659078,0.12135655819524856,0.12364716553916036,	0.140755	0.1854586119584142,0.13441190472534054,0.1023941909767182,	219979	520936	433257	44121	63219	53571	1174172	160911	0.137042	7.29703	6.73291	417601	398465	444689	40797	70020	44363	11	5	0.381	113	13588	4.7	11	Keratin 8 (Fragment) OS=Homo sapiens GN=KRT8 PE=4 SV=1
P	tr|B4DU58|B4DU58_HUMAN	0.00622206	0.00886228	0.402099	0.0177954	0.144411	0.1605136634984983,0.10365126487528863,0.16906704222358038,	0.134408	0.14841364990297742,0.11480043642637842,0.1400100975207929,	80909	197055	150532	12987	20425	25450	428496	58862	0.137369	7.27967	6.9247	153596	150727	154503	12008	22622	21076	5	4	0.174	327	36248	6.2	5	Uncharacterized protein OS=Homo sapiens GN=CAPG PE=2 SV=1
P	Q15758	0.01185	0.034153	0.402099	0.0467042	0.132911	0.0909426380745418,0.11257415063814488,0.19521497919556172,	0.123479	0.08409528885973185,0.12467793157169393,0.1616627233417639,	24389	66756	49028	2218	7515	9571	140173	19304	0.137716	7.26134	7.52385	46299	51062	50321	2051	8323	7926	3	2	0.044	541	56598	5.5	3	Neutral amino acid transporter B(0) OS=Homo sapiens GN=SLC1A5 PE=1 SV=2
P	tr|F5H2U1|F5H2U1_HUMAN	0.0147993	0.00287762	0.72271	0.377403	0.156011	0.20149596106896495,0.09347471474639395,0.17306103735440242,	0.144393	0.18631515131654405,0.10353551210295782,0.14332691722428847,	244124	716643	506018	49190	66988	87572	1466785	203750	0.138909	7.19894	6.40982	463442	548166	519374	45484	74198	72526	6	6	0.179	463	51160	6.2	6	Cystathionine-beta-synthase OS=Homo sapiens GN=CBS PE=4 SV=1
P	tr|E9PPQ8|E9PPQ8_HUMAN	0.0962117	0.132169	0.409719	0.148276	0.120351	0.012304957073010972,0.14247628637138574,0.20627071941427635,	0.113338	0.01137506725618172,0.15780862043319566,0.17083167358548332,	170988	349588	303761	2104	49808	62657	824337	114569	0.138983	7.19511	8.30905	324601	267403	311778	1945	55168	51892	4	2	0.188	154	16674	4.1	4	Nuclear autoantigenic sperm protein (histone-binding) (Fragment) OS=Homo sapiens GN=NASP PE=4 SV=1
P	O95239	0.0234412	0.00092409	0.846866	0.529382	0.164456	0.23241844966678357,0.0864701846207854,0.17447965497843615,	0.151696	0.21483689933356717,0.09577302972761652,0.14447777986124133,	22808	62669	42664	5301	5419	7444	128141	18164	0.14175	7.05467	6.08065	43297	47935	43789	4900	6002	6164	2	2	0.02	1232	139881	6.3	2	Chromosome-associated kinesin KIF4A OS=Homo sapiens GN=KIF4A PE=1 SV=3
P	Q9NX02-4	0.0169091	0.0438607	0.463537	0.00751553	0.135872	0.0806526927467054,0.12024242424242425,0.20671999266576516,	0.12632	0.07458233890214797,0.13318181818181818,0.17119479269326854,	115644	297000	218155	9327	35712	45097	630799	90136	0.142892	6.9983	7.35988	219535	227177	223911	8625	39555	37347	6	6	0.05	1038	117674	6.1	6	Isoform 4 of NACHT, LRR and PYD domains-containing protein 2 OS=Homo sapiens GN=NLRP2
P	tr|B7Z7Z8|B7Z7Z8_HUMAN	0.237746	0.254073	0.497071	0.015608	0.120352	7.114905727499111E-5,0.1395436449922404,0.22144248052726184,	0.112672	7.114905727499111E-5,0.15455680259103485,0.1833882564409826,	56220	177844	133520	4	24817	29567	367584	54388	0.147961	6.75855	8.30893	106726	136033	137042	4	27487	24486	4	3	0.162	278	31605	5.4	4	FK506 binding protein 5 OS=Homo sapiens GN=FKBP5 PE=2 SV=1
P	Q5UIP0	0.0121343	0.0158445	0.402099	0.0262059	0.154248	0.14796840000963415,0.10187907342979044,0.21289785953217283,	0.141995	0.13682892169849947,0.11284283140547503,0.1763118369007797,	83038	233679	167113	12287	23807	35578	483830	71672	0.148135	6.75061	6.48305	157637	178742	171523	11362	26369	29464	4	3	0.014	2472	274464	5.5	4	Telomere-associated protein RIF1 OS=Homo sapiens GN=RIF1 PE=1 SV=2
P	tr|F5H776|F5H776_HUMAN	0.00746452	0.0308533	0.402099	0.0429309	0.142622	0.10860183269287614,0.1263818830938867,0.19288361653546873,	0.133382	0.1004236870627648,0.13998189925906074,0.1597415281919263,	355215	940293	773005	38577	118836	149100	2068513	306513	0.14818	6.74853	7.01152	674333	719235	793405	35672	131624	123481	14	11	0.188	656	73942	7.8	14	Minichromosome maintenance complex component 7 OS=Homo sapiens GN=MCM7 PE=3 SV=1
P	Q9NX02-3	0.244423	0.259898	0.488384	0.279048	0.125259	5.405580721536915E-5,0.13381093446950473,0.24191201461466566,	0.116202	5.405580721536915E-5,0.14820978256165737,0.20034093805760897,	92497	254187	188304	5	34013	45553	534988	79571	0.148734	6.7234	7.98346	175594	194429	193273	5	37673	37725	5	5	0.053	846	96383	6.2	5	Isoform 3 of NACHT, LRR and PYD domains-containing protein 2 OS=Homo sapiens GN=NLRP2
P	tr|A4D2A2|A4D2A2_HUMAN	0.0045646	0.0233228	0.402099	0.034646	0.148881	0.13022134284736508,0.12667952844946873,0.1897422376822441,	0.139287	0.12041491458219424,0.1403108505034521,0.15713656959029762,	254221	553578	470317	33105	70127	89239	1278116	192471	0.15059	6.64056	6.71677	482609	423434	482728	30612	77673	73904	9	8	0.175	543	60643	6.3	9	MCM7 minichromosome maintenance deficient 7 (S. cerevisiae) OS=Homo sapiens GN=MCM7 PE=2 SV=1
P	tr|F5H2F9|F5H2F9_HUMAN	0.0252836	0.0606771	0.402099	0.074677	0.138795	0.0662964440063309,0.14091716326225429,0.20916990922556974,	0.130203	0.06130245134556874,0.15608039228526496,0.17322690249852454,	398679	1023133	774337	26431	144177	161968	2196149	332576	0.151436	6.60345	7.2049	756840	782598	794765	24440	159691	134136	21	15	0.138	1058	119796	6.8	21	MutS homolog 6 (E. coli) OS=Homo sapiens GN=MSH6 PE=3 SV=1
P	P33993-2	0.00593094	0.0246415	0.402099	0.036187	0.15104	0.12879781077697475,0.12590032059728837,0.19842137568573293,	0.140961	0.11909993684933581,0.13945086520329655,0.16433133847393255,	270781	781666	625608	34876	98412	124134	1678055	257422	0.153405	6.51869	6.62077	514046	597901	642119	32250	109004	102807	9	7	0.203	389	44649	6.2	9	Isoform 2 of DNA replication licensing factor MCM7 OS=Homo sapiens GN=MCM7
P	tr|H0YF31|H0YF31_HUMAN	0.232192	0.249458	0.480863	0.26833	0.136412	1.6641704110500916E-4,0.13496716322280955,0.27410365966932937,	0.125537	1.6641704110500916E-4,0.1494794169469806,0.2269645179268066,	12018	31215	21532	2	4213	5902	64765	10117	0.156211	6.4016	7.33071	22813	23875	22099	2	4666	4887	2	2	0.209	163	17595	6.1	2	Nicotinate phosphoribosyltransferase domain-containing 1 (Fragment) OS=Homo sapiens GN=NAPRT1 PE=4 SV=1
P	tr|F8VZY9|F8VZY9_HUMAN	0.0119567	0.00335299	0.535538	0.0180693	0.170818	0.22863661718233683,0.11484225917573294,0.16897579457436834,	0.159522	0.2114203770369191,0.1272030639471967,0.1399431049818962,	873071	1936848	1577291	199616	222432	266524	4387210	688572	0.15695	6.37146	5.85418	1657427	1481511	1618916	184585	246373	220731	19	14	0.302	391	43774	5.3	19	Keratin 18 OS=Homo sapiens GN=KRT18 PE=3 SV=1
P	P05783	0.0108512	0.00407933	0.402099	0.0119496	0.170474	0.22192945922594226,0.11587624239509348,0.173617421478109,	0.159115	0.20521448844930423,0.12834658491648568,0.14378475279317116,	934013	2112452	1699144	207285	244783	295001	4745609	747069	0.157423	6.3523	5.86598	1773113	1615828	1743981	191673	271126	244311	29	17	0.353	430	48058	5.5	29	Keratin, type I cytoskeletal 18 OS=Homo sapiens GN=KRT18 PE=1 SV=2
P	tr|F5H4S2|F5H4S2_HUMAN	0.0042859	0.0198724	0.402099	0.0307195	0.158092	0.14863896296067944,0.12947968553503306,0.19615873405452403,	0.147769	0.13744470305347042,0.14341141094725898,0.1624509389969196,	259508	569348	480779	38573	73719	94309	1309635	206601	0.157755	6.33896	6.32541	492645	435496	493466	35668	81651	78103	10	9	0.175	612	68616	7.6	10	Minichromosome maintenance complex component 7 OS=Homo sapiens GN=MCM7 PE=3 SV=1
P	Q96SB4	0.025636	0.000461621	0.561075	0.0358997	0.199131	0.29713671513450574,0.11437102976182092,0.18588381705853593,	0.185118	0.27474397635326786,0.1266743665225291,0.1539357304769101,	33493	141994	112495	9952	16240	20911	287982	47103	0.163562	6.11388	5.02183	63582	108611	115463	9202	17987	17317	4	3	0.052	655	74325	6.2	4	SRSF protein kinase 1 OS=Homo sapiens GN=SRPK1 PE=1 SV=2
P	Q9NX02	0.0295358	0.0628694	0.402099	0.0769815	0.151711	0.07221379246276283,0.1383553412656714,0.24456444675521105,	0.140853	0.06677917815006348,0.15324371474933018,0.20253737927557466,	129172	344497	253884	9328	47663	62091	727553	119082	0.163675	6.10968	6.59147	245216	263508	260583	8626	52792	51421	7	7	0.061	1062	120515	6.1	7	NACHT, LRR and PYD domains-containing protein 2 OS=Homo sapiens GN=NLRP2 PE=1 SV=1
P	Q9NRZ9-3	0.00747943	0.0087764	0.402099	0.0176849	0.173296	0.20079533742555114,0.12448939666640582,0.19460255102809748,	0.161572	0.18567298132963636,0.13788246341654276,0.16115986878130384,	109639	255580	199057	22015	31817	38737	564276	92569	0.164049	6.09573	5.77048	208135	195494	204310	20357	35240	32080	5	5	0.062	806	93323	7.3	5	Isoform 3 of Lymphoid-specific helicase OS=Homo sapiens GN=HELLS
P	O00425-2	0.00504537	0.0137582	0.402099	0.0236707	0.169477	0.1792222126038781,0.1301786365984634,0.1990301829699694,	0.158246	0.16571805747922438,0.14418897846786768,0.16483079903780218,	92416	210987	183746	16563	27466	36571	487149	80600	0.165452	6.04403	5.90051	175440	161384	188594	15315	30422	30287	4	3	0.152	198	21630	9.6	4	Isoform 2 of Insulin-like growth factor 2 mRNA-binding protein 3 OS=Homo sapiens GN=IGF2BP3
P	tr|Q5T3Q7|Q5T3Q7_HUMAN	0.00934522	0.0271624	0.402099	0.0390307	0.16494	0.13741174946563897,0.12972068477281504,0.2276888457014269,	0.153039	0.12695122741110176,0.1436349594542412,0.18853031930309075,	30878	77690	58659	4243	10078	13356	167227	27677	0.165506	6.04209	6.0628	58614	59423	60201	3920	11159	11059	9	3	0.016	2063	233274	6.6	9	HEAT repeat containing 1 OS=Homo sapiens GN=HEATR1 PE=2 SV=1
P	tr|C9J809|C9J809_HUMAN	0.00751958	0.0396321	0.572131	0.00751553	0.158057	0.11501380999530982,0.15694867184704483,0.20220888727949926,	0.149222	0.10635259784251394,0.1738460111235295,0.167466763230045,	95945	226367	193310	11035	35528	39089	515622	85652	0.166114	6.01996	6.32683	182141	173150	198412	10204	39353	32373	2	2	0.15	140	15337	5.6	2	MutS homolog 2, colon cancer, nonpolyposis type 1 (E. coli) (Fragment) OS=Homo sapiens GN=MSH2 PE=4 SV=1
P	Q9NRZ9-6	0.0136451	0.00344364	0.402099	0.0110811	0.182177	0.24018067556952083,0.11894791632474104,0.18740334935686115,	0.169678	0.2220912978964825,0.13174492269745325,0.1551984559872451,	91656	213253	166838	22014	25366	31266	471747	78646	0.166712	5.99836	5.48916	173997	163118	171241	20356	28095	25893	4	4	0.058	708	81637	7.8	4	Isoform 6 of Lymphoid-specific helicase OS=Homo sapiens GN=HELLS
P	tr|F5H063|F5H063_HUMAN	0.00480177	0.0133886	0.402099	0.0231955	0.172175	0.18478037133094563,0.13305328408105185,0.19869270965634866,	0.160929	0.17086060680910625,0.1473747819222035,0.16455211017164423,	194328	513005	440912	35908	68257	87606	1148245	191771	0.167012	5.98758	5.80803	368910	392401	452549	33203	75604	72553	5	3	0.063	398	45218	9	5	Suppressor of Ty 16 homolog (S. cerevisiae) OS=Homo sapiens GN=SUPT16H PE=4 SV=1
P	Q96SQ9	0.0124593	0.00575202	0.402099	0.013916	0.181789	0.2226877333260312,0.11887440539190035,0.20380620340093378,	0.168791	0.2059202059202059,0.1316656108971156,0.16878646732583122,	109557	254159	180127	24397	30213	36711	543843	91321	0.167918	5.95529	5.50087	207981	194408	184880	22560	33464	30403	4	3	0.058	504	55817	8.6	4	Cytochrome P450 2S1 OS=Homo sapiens GN=CYP2S1 PE=2 SV=2
P	tr|E7EM48|E7EM48_HUMAN	0.0203395	0.0558151	0.402099	0.0697358	0.157911	0.08861577747085086,0.15373754224243935,0.231380027508854,	0.14794	0.08193074872321973,0.17027508104529077,0.1916140078096795,	249064	581465	451491	22071	89393	104466	1282020	215930	0.16843	5.9372	6.33268	472811	444759	463397	20406	99009	86512	24	12	0.182	823	92804	7.1	24	Minichromosome maintenance complex component 4 OS=Homo sapiens GN=MCM4 PE=3 SV=1
P	Q9Y6A5	0.0111642	0.0139164	0.402099	0.0238495	0.178116	0.18437615016562384,0.12095068876292908,0.22902224927832218,	0.164704	0.17048214942951784,0.13396253183712903,0.18966871551165485,	54340	148019	101846	10019	17903	23325	304205	51247	0.168462	5.93605	5.61431	103157	113220	104533	9264	19829	19317	4	3	0.063	838	90360	5	4	Transforming acidic coiled-coil-containing protein 3 OS=Homo sapiens GN=TACC3 PE=1 SV=1
P	Q9NR30	0.0087668	0.00751616	0.978062	0.0993543	0.180669	0.21654101108775753,0.12750219603766724,0.19796462601026188,	0.16847	0.20023485963732907,0.1412255633729146,0.16394972120392887,	470068	1204442	952847	101789	153569	188630	2627357	443988	0.168987	5.91763	5.53498	892369	921287	977993	94124	170098	156219	15	8	0.1	783	87344	9.3	15	Nucleolar RNA helicase 2 OS=Homo sapiens GN=DDX21 PE=1 SV=5
P	Q8WY07	0.0202964	0.00139798	0.402099	0.00843763	0.192246	0.26941897015457406,0.11517378399080812,0.1921437659033079,	0.178592	0.24910074856605852,0.12756127920337035,0.15911259541984732,	30859	83552	62880	8314	9623	12082	177291	30019	0.16932	5.90596	5.20168	58581	63909	64539	7687	10658	10005	3	2	0.044	619	67169	6.2	3	Cationic amino acid transporter 3 OS=Homo sapiens GN=SLC7A3 PE=1 SV=1
P	Q9Y5B9	0.0058179	0.0114948	0.402099	0.0208656	0.180004	0.20161881087053116,0.13576696314094475,0.2026268725879908,	0.168207	0.18643044997658248,0.15038035193280366,0.16781139807835727,	333084	792424	690555	67156	107585	139925	1816063	314666	0.173268	5.7714	5.55543	632322	606129	708780	62097	119165	115883	9	7	0.061	1047	119914	5.7	9	FACT complex subunit SPT16 OS=Homo sapiens GN=SUPT16H PE=1 SV=1
P	Q9P258	0.0257345	0.0604658	0.402099	0.0744705	0.16174	0.08461579566100245,0.14999492574676093,0.25060913922571637,	0.150627	0.0782302019878166,0.16613105104698758,0.2075205539960958,	37428	88683	70181	3167	13302	17588	196292	34057	0.173502	5.76363	6.18276	71051	67833	72032	2928	14733	14564	4	2	0.027	522	56085	8.8	4	Protein RCC2 OS=Homo sapiens GN=RCC2 PE=1 SV=2
P	P50453	0.0068769	0.00866738	0.572311	0.00770606	0.184163	0.22119922679118342,0.1371415515894733,0.1941476903057905,	0.172404	0.20453004970628105,0.1518965819549751,0.1607839947950553,	159336	376414	307400	35245	51622	59681	843150	146548	0.17381	5.75341	5.42998	302479	287920	315510	32589	57176	49425	8	5	0.173	376	42404	5.9	8	Serpin B9 OS=Homo sapiens GN=SERPINB9 PE=1 SV=1
P	tr|F5H769|F5H769_HUMAN	0.0107747	0.0343399	0.402099	0.0468675	0.17078	0.1312350450947911,0.1417160169506362,0.23938996380116187,	0.158857	0.12135076408958242,0.15696569237672872,0.19825559366464793,	418341	1085269	810247	54901	153800	193965	2313857	402666	0.174024	5.74634	5.85547	794166	830127	831623	50766	170350	160636	21	15	0.136	1066	120960	8.2	21	MutS homolog 6 (E. coli) OS=Homo sapiens GN=MSH6 PE=3 SV=1
P	tr|E5RJP4|E5RJP4_HUMAN	0.0137497	0.0124333	0.685891	0.0579417	0.185605	0.19818774963407676,0.12030189333969507,0.23832681102704584,	0.171297	0.18326552382842543,0.13324706432342687,0.19737716323158536,	161236	414981	287475	31955	49923	68513	863692	150391	0.174126	5.74298	5.38777	306088	317422	295062	29549	55295	56741	5	5	0.222	216	24414	6.4	5	Glutamine-fructose-6-phosphate transaminase 2 (Fragment) OS=Homo sapiens GN=GFPT2 PE=4 SV=1
P	P33991	0.0165663	0.0507565	0.83304	0.509281	0.165221	0.10225868787024424,0.1567998047586685,0.23660478264858936,	0.154717	0.0945449361675167,0.17366648645259042,0.19593959863502702,	252536	590039	457738	25824	92518	108303	1300313	226645	0.1743	5.73722	6.0525	479402	451317	469808	23876	102470	89689	25	13	0.183	863	96558	6.7	25	DNA replication licensing factor MCM4 OS=Homo sapiens GN=MCM4 PE=1 SV=5
P	tr|Q5SYZ4|Q5SYZ4_HUMAN	0.0125568	0.0360265	0.79031	0.160453	0.171244	0.12792866566580227,0.13987467842064613,0.24592824087986057,	0.158969	0.11829697076046196,0.1549330127702573,0.20367810565538794,	153867	344394	266224	19684	48172	65472	764485	133328	0.174402	5.73387	5.83963	292099	263430	273251	18202	53358	54224	2	2	0.268	82	9252	5.5	2	Cellular retinoic acid binding protein 2 (Fragment) OS=Homo sapiens GN=CRABP2 PE=2 SV=1
P	Q14684	0.248543	0.264874	0.491973	0.283928	0.14261	9.252976374066992E-5,0.15853210299266826,0.26920559128191307,	0.132874	9.252976374066992E-5,0.17558470199059834,0.22294530658349057,	32422	103386	77907	3	16390	20973	213715	37366	0.17484	5.7195	7.01213	61548	79079	79962	3	18153	17369	3	2	0.038	758	84428	9.8	3	Ribosomal RNA processing protein 1 homolog B OS=Homo sapiens GN=RRP1B PE=1 SV=3
P	Q8N543	0.0130349	0.0374965	0.402099	0.0502654	0.17202	0.12635039924847347,0.1417698914368321,0.24793928331251802,	0.15971	0.11682211635241227,0.15700558405850507,0.20530310308386973,	29806	70558	52045	3766	10003	12904	152409	26673	0.175009	5.71398	5.81328	56582	53970	53417	3482	11078	10685	3	2	0.052	542	63246	5.1	3	2-oxoglutarate and iron-dependent oxygenase domain-containing protein 1 OS=Homo sapiens GN=OGFOD1 PE=1 SV=1
P	tr|A6NGV1|A6NGV1_HUMAN	0.0122149	0.0391216	0.417979	0.00381534	0.171649	0.12447326601851604,0.14722698752931682,0.24324714461103464,	0.159878	0.1150997446679344,0.16307660185825001,0.20145779232858366,	1792176	4626611	3359875	223078	681162	817280	9778662	1721520	0.176049	5.68025	5.82584	3402251	3538941	3448555	206279	754492	676873	26	11	0.199	266	31124	4.2	26	SET nuclear oncogene OS=Homo sapiens GN=SET PE=2 SV=2
P	P52701	0.009748	0.038029	0.402099	0.0507875	0.171214	0.12767075632284408,0.15265017922958354,0.23331982086557582,	0.16012	0.11805510338861655,0.169076850324346,0.1932286898960823,	430028	1108076	831331	54902	169148	193966	2369435	418016	0.17642	5.66829	5.84066	816352	847572	853263	50767	187350	160637	22	16	0.112	1360	152785	6.9	22	DNA mismatch repair protein Msh6 OS=Homo sapiens GN=MSH6 PE=1 SV=2
P	tr|E7EPE1|E7EPE1_HUMAN	0.0184484	0.00200665	0.402099	0.00918869	0.196669	0.27703130008403287,0.12438157378411444,0.18859375,	0.183377	0.25617035285148704,0.13776958766456102,0.15619025735294118,	115431	259934	217600	31978	32331	41038	592965	105347	0.177661	5.62868	5.08469	219133	198826	223343	29570	35811	33987	2	2	0.083	216	23635	6.5	2	Bone marrow stromal cell antigen 2 OS=Homo sapiens GN=BST2 PE=4 SV=1
P	Q16706	0.0181434	0.0512295	0.402099	0.0649137	0.168023	0.10313174142676486,0.15407552300756183,0.24686154815292546,	0.156819	0.09536561779364724,0.17065432599413183,0.20443807838255365,	67215	167684	133346	6932	25836	32918	368245	65686	0.178376	5.60614	5.95157	127598	128262	136865	6410	28616	27261	5	4	0.034	1144	131140	7.6	5	Alpha-mannosidase 2 OS=Homo sapiens GN=MAN2A1 PE=1 SV=2
P	P49321	0.0108718	0.00831968	0.879096	0.0422259	0.19301	0.22725967948451622,0.13193646490039815,0.21983359615754186,	0.179447	0.21014235480301102,0.14613571380119098,0.18206289517334812,	1588566	3891896	2934788	361017	513483	645165	8415250	1519665	0.180585	5.53757	5.18108	3015706	2976940	3012237	333825	568745	534316	50	22	0.317	788	85238	4.3	50	Nuclear autoantigenic sperm protein OS=Homo sapiens GN=NASP PE=1 SV=2
P	tr|F5H7X0|F5H7X0_HUMAN	0.0237757	0.0429975	0.402099	0.0558925	0.187938	0.2375615763546798,0.22431184186218364,0.1019398049664062,	0.184179	0.2196633825944171,0.24845741732865323,0.08441626824490828,	24360	54130	47479	5787	12142	4840	125969	22769	0.180751	5.53248	5.32091	46244	41404	48731	5351	13449	4008	2	2	0.026	1234	135981	8.5	2	Programmed cell death 11 OS=Homo sapiens GN=PDCD11 PE=4 SV=1
P	tr|H0Y9Z8|H0Y9Z8_HUMAN	0.0730483	0.115768	0.402099	0.0179895	0.157188	0.03505522239459122,0.17654765216298915,0.2599617413483276,	0.147753	0.03241566139526268,0.19555288353687536,0.21529186713813692,	43189	111443	86255	1514	19675	22423	240887	43612	0.181048	5.52341	6.3618	81989	85243	88531	1400	21793	18570	2	2	0.074	269	30274	5.1	2	Non-SMC condensin I complex, subunit G (Fragment) OS=Homo sapiens GN=NCAPG PE=4 SV=1
P	tr|F5H5J4|F5H5J4_HUMAN	0.00990031	0.0152775	0.566963	0.0925856	0.190024	0.19672271488928839,0.13432964970608538,0.23902054874775533,	0.176209	0.1819024166704435,0.1487782881997658,0.19794485273079532,	198579	520049	366981	39065	69858	87716	1085609	196639	0.181132	5.52082	5.26248	376974	397787	376660	36122	77372	72642	15	3	0.258	89	9787	5.5	15	Lactate dehydrogenase A OS=Homo sapiens GN=LDHA PE=3 SV=1
P	Q14566	0.00978124	0.0113446	0.402099	0.0207068	0.192045	0.21347682237217258,0.13425212433824912,0.22840690240765923,	0.178421	0.19740038728378637,0.14870041356276997,0.18916091876226748,	673408	1685113	1300184	143757	226230	296971	3658705	666958	0.182293	5.48566	5.20711	1278385	1288956	1334495	132931	250577	245944	22	16	0.201	821	92889	5.4	22	DNA replication licensing factor MCM6 OS=Homo sapiens GN=MCM6 PE=1 SV=1
P	P49321-3	0.0121453	0.00767899	0.927466	0.0234288	0.197718	0.23609473453598978,0.13281156124562565,0.22424663499688488,	0.183711	0.2183118993666271,0.147104845117273,0.18571755356974137,	1529115	3778278	2815302	361016	501799	631322	8122695	1494137	0.183946	5.43638	5.05772	2902845	2890033	2889597	333824	555803	522851	49	21	0.303	790	86268	4.3	49	Isoform 3 of Nuclear autoantigenic sperm protein OS=Homo sapiens GN=NASP
P	O00151	0.0260056	0.00191799	0.402099	0.00907339	0.208338	0.2844435615591754,0.11582034003439817,0.22474971703829605,	0.192485	0.26302623640724554,0.12828826796740633,0.1861411645446127,	135918	354670	262403	38661	41078	58975	752991	138714	0.184217	5.42837	4.7999	258026	271291	269329	35750	45500	48844	2	2	0.049	329	36072	7	2	PDZ and LIM domain protein 1 OS=Homo sapiens GN=PDLIM1 PE=1 SV=4
P	tr|F5GXY2|F5GXY2_HUMAN	0.00851559	0.0223662	0.572311	0.0665769	0.188658	0.1767396408746047,0.14329642426450045,0.2459383252025243,	0.17527	0.16342512791976005,0.15871017480823435,0.20367552352961654,	221037	565534	402174	39066	81039	98910	1188745	219015	0.184241	5.42769	5.30059	419608	432579	412782	36123	89756	81913	16	4	0.204	157	17415	9	16	Lactate dehydrogenase A (Fragment) OS=Homo sapiens GN=LDHA PE=3 SV=1
P	O60566-3	0.00950548	0.0315349	0.402099	0.0437524	0.183204	0.15085430033883643,0.1492164603146121,0.2495405115637923,	0.17046	0.13946362915435082,0.16526108020814642,0.20665492418440803,	27742	66876	52232	4185	9979	13034	146850	27198	0.185209	5.39929	5.4584	52664	51153	53610	3869	11052	10794	2	2	0.019	1064	121386	5.4	2	Isoform 3 of Mitotic checkpoint serine/threonine-protein kinase BUB1 beta OS=Homo sapiens GN=BUB1B
P	Q99729-3	0.00457285	0.0209616	0.402099	0.0319481	0.189555	0.18604790097199903,0.15411546865253895,0.22850036390359027,	0.177327	0.17203546273008058,0.17070429922392655,0.18924258590597862,	334774	816031	707605	62284	125763	161688	1858410	349735	0.18819	5.31377	5.27553	635530	624188	726279	57593	139300	133909	9	6	0.14	285	30588	7.9	9	Isoform 3 of Heterogeneous nuclear ribonucleoprotein A/B OS=Homo sapiens GN=HNRNPAB
P	P46013	0.0113685	0.0095273	0.81895	0.234588	0.203169	0.23580425356184184,0.13930589184826472,0.23439674189716614,	0.188818	0.21804666529010944,0.15429493831430877,0.19411165789920246,	33901	86730	58930	7994	12082	13813	179561	33889	0.188733	5.2985	4.92201	64357	66339	60485	7392	13382	11439	2	2	0.007	3256	358695	9.4	2	Antigen KI-67 OS=Homo sapiens GN=MKI67 PE=1 SV=2
P	tr|B4DS57|B4DS57_HUMAN	0.0167143	0.00470736	0.543166	0.0132515	0.207969	0.26525549944489385,0.13209960324227366,0.2265530271349924,	0.193073	0.24527608723285288,0.14631612459019064,0.18762731233285146,	1361001	3436354	2522831	361013	453941	571555	7320186	1386509	0.189409	5.27958	4.8084	2583699	2628492	2589407	333821	502794	473352	46	20	0.337	688	74805	4.3	46	Nuclear autoantigenic sperm protein (histone-binding) OS=Homo sapiens GN=NASP PE=2 SV=1
P	tr|F5H3J2|F5H3J2_HUMAN	0.0167143	0.00470736	0.576291	0.339094	0.207969	0.26525549944489385,0.13209960324227366,0.2265530271349924,	0.193073	0.24527608723285288,0.14631612459019064,0.18762731233285146,	1361001	3436354	2522831	361013	453941	571555	7320186	1386509	0.189409	5.27958	4.8084	2583699	2628492	2589407	333821	502794	473352	46	20	0.32	724	78450	4.3	46	Nuclear autoantigenic sperm protein (histone-binding) OS=Homo sapiens GN=NASP PE=4 SV=1
P	O00541	0.0180225	0.046895	0.402099	0.0602023	0.185158	0.12470660585250859,0.15456398482818223,0.27620412521778226,	0.171751	0.11530774355557834,0.17119798873025502,0.22874726015848929,	97565	229109	177930	12167	35412	49145	504604	96724	0.191683	5.21695	5.40079	185216	175247	182626	11250	39223	40701	3	2	0.031	588	68003	7.3	3	Pescadillo homolog OS=Homo sapiens GN=PES1 PE=1 SV=1
P	tr|C9JVV7|C9JVV7_HUMAN	0.0678282	0.00448986	0.402099	0.0124456	0.251135	0.4135940211808876,0.0968507512977405,0.24296038977287782,	0.230312	0.3824425317890412,0.10727662504456023,0.20121583231523324,	56466	204779	135874	23354	19833	33012	397119	76199	0.19188	5.2116	3.98192	107194	156637	139460	21595	21968	27340	2	2	0.115	131	14756	9.3	2	Uncharacterized protein OS=Homo sapiens GN=UGP2 PE=4 SV=1
P	tr|D6RA82|D6RA82_HUMAN	0.0263693	0.00264083	0.402099	0.0101455	0.217184	0.2908186715894963,0.12179603206498897,0.23893729561266816,	0.200568	0.26891835888934934,0.1349048818424177,0.1978820534205386,	265430	651926	455630	77192	79402	108867	1372986	265461	0.193346	5.17208	4.60439	503888	498662	467654	71379	87948	90161	8	8	0.275	284	32118	5.9	8	Annexin OS=Homo sapiens GN=ANXA3 PE=3 SV=1
P	Q6XQN6-3	0.0363241	0.0778168	0.402099	0.0923472	0.180184	0.08219954648526077,0.17628971643320807,0.28206422552712307,	0.168256	0.07596371882086168,0.19523797009277022,0.23356502155088726,	14112	38051	25753	1160	6708	7264	77916	15132	0.194209	5.14909	5.54987	26788	29103	26430	1072	7429	6015	4	3	0.118	525	56099	5.7	4	Isoform 3 of Nicotinate phosphoribosyltransferase OS=Homo sapiens GN=NAPRT1
P	Q9NR30-2	0.0123183	0.00787517	0.923044	0.0737975	0.210118	0.2539190348846492,0.14332302073843792,0.23311153213276606,	0.195535	0.23479783667278678,0.15874982085749878,0.19305882430067065,	400864	997809	762695	101787	143009	177793	2161368	422589	0.195519	5.11459	4.75923	760993	763231	782822	94122	158402	147245	13	7	0.092	715	79657	9.4	13	Isoform 2 of Nucleolar RNA helicase 2 OS=Homo sapiens GN=DDX21
P	Q01105-2	0.00924394	0.030148	0.402099	0.0422505	0.197637	0.17078102114108143,0.15814242955798014,0.2639877623126551,	0.183907	0.1579198643227969,0.1751667432889458,0.2186346138515437,	1880935	4870211	3524849	321228	770187	930517	10275995	2021932	0.196763	5.08227	5.05978	3570748	3725271	3617881	297037	853099	770654	33	14	0.245	277	32103	4.2	33	Isoform 2 of Protein SET OS=Homo sapiens GN=SET
P	Q9P2M7	0.0157599	0.00775448	0.402099	0.0165212	0.218515	0.26322403747286643,0.14201538260982924,0.250305060103331,	0.202661	0.24339083742716783,0.15729370355885805,0.20729807617415685,	43765	115065	77034	11520	16341	19282	235864	47143	0.199874	5.00316	4.57635	83083	88013	79066	10652	18099	15969	2	2	0.016	1197	136386	5.5	2	Cingulin OS=Homo sapiens GN=CGN PE=1 SV=2
P	P62760	0.0370222	5.0235e-05	0.402099	0.0131852	0.236843	0.3614241458267858,0.12679726101393324,0.22230800605989978,	0.219586	0.3342013499154432,0.14044452917719205,0.18411315697471156,	66819	188829	137296	24150	23943	30522	392944	78615	0.200067	4.99833	4.2222	126848	144437	140920	22331	26520	25278	2	2	0.11	191	22142	5.1	2	Visinin-like protein 1 OS=Homo sapiens GN=VSNL1 PE=1 SV=2
P	tr|F8WEJ5|F8WEJ5_HUMAN	0.114792	0.154204	0.417979	0.171465	0.184418	0.02411915923181612,0.18337068879001772,0.3457633833506661,	0.170586	0.022304551640707698,0.2030910246546014,0.28636161045907,	26452	59786	40386	638	10963	13964	126624	25565	0.201897	4.95302	5.42247	50216	45730	41451	590	12142	11565	2	2	0.077	401	45627	7.1	2	Asparagine synthetase (glutamine-hydrolyzing) OS=Homo sapiens GN=ASNS PE=4 SV=1
P	tr|H0Y8E6|H0Y8E6_HUMAN	0.0145629	0.00634935	0.402099	0.0146193	0.220141	0.27641316899925195,0.14751483271804028,0.23649488903465618,	0.204944	0.25559057863124335,0.16338644424962398,0.19585485678364492,	275374	745986	585408	76117	110044	138446	1606768	324607	0.202025	4.94989	4.54254	522759	570604	600855	70383	121884	114655	17	12	0.158	836	94112	6.2	17	Minichromosome maintenance complex component 2 (Fragment) OS=Homo sapiens GN=MCM2 PE=3 SV=1
P	tr|C9JKT3|C9JKT3_HUMAN	0.0370352	0.0013238	0.402099	0.00831313	0.237279	0.33743021595187606,0.12244091376175796,0.25196501457725945,	0.218757	0.31198338165923745,0.13560983321476563,0.20867638483965015,	23107	63255	42875	7797	7745	10803	129237	26345	0.20385	4.90556	4.21445	43865	48384	44006	7209	8578	8947	2	2	0.195	154	17751	9	2	Pyruvate dehydrogenase kinase, isozyme 1 (Fragment) OS=Homo sapiens GN=PDK1 PE=4 SV=1
P	tr|F8W819|F8W819_HUMAN	0.0138612	0.00970646	0.402099	0.0187999	0.221045	0.2588237863653572,0.14848702061980248,0.2558235758871569,	0.205218	0.23932700428084686,0.16446132551165013,0.2118654539599567,	274712	728232	534122	71102	108133	136641	1537066	315876	0.205506	4.86604	4.52397	521503	557028	548212	65746	119766	113162	18	5	0.158	241	26712	8.1	18	L-lactate dehydrogenase OS=Homo sapiens GN=LDHA PE=3 SV=1
P	tr|F5H653|F5H653_HUMAN	0.0139399	0.00608534	0.402099	0.0143561	0.225646	0.2999383365374152,0.15993173469092592,0.21706883243279526,	0.211412	0.2773404911313432,0.17712822886234128,0.1797664194381985,	27569	69142	59594	8269	11058	12936	156305	32263	0.206411	4.84471	4.43171	52336	52887	61166	7646	12247	10713	2	2	0.056	575	65509	5.1	2	NOP14 nucleolar protein homolog (yeast) OS=Homo sapiens GN=NOP14 PE=4 SV=1
P	tr|E9PCI3|E9PCI3_HUMAN	0.0517486	0.0941978	0.450098	0.0108553	0.188382	0.07058983376794402,0.18024152836843785,0.3143135868243555,	0.175073	0.06526998991424496,0.19963897496863978,0.2603095449069325,	191359	457586	357751	13508	82476	112446	1006696	208430	0.207044	4.8299	5.30837	363270	350009	367189	12490	91352	93126	9	6	0.113	540	62168	7.1	9	Uncharacterized protein OS=Homo sapiens GN=ASNS PE=4 SV=1
P	tr|Q4VXM0|Q4VXM0_HUMAN	0.277032	0.291405	0.554275	0.0277723	0.180133	5.340358872116206E-5,0.18175645088275239,0.3585887515655188,	0.166116	5.340358872116206E-5,0.20131829842105986,0.2969776992456384,	56176	145794	103001	3	26499	36935	304971	63437	0.20801	4.80746	5.55146	106642	111518	105719	3	29351	30589	3	2	0.228	92	9954	8.8	3	Methylenetetrahydrofolate dehydrogenase (NADP+ dependent) 1-like (Fragment) OS=Homo sapiens GN=MTHFD1L PE=2 SV=1
P	P25205	0.0151348	0.00697825	0.402099	0.0154783	0.225778	0.2800238978108826,0.1505302622578923,0.24677939116523656,	0.210007	0.2589262869425738,0.1667243815572514,0.20436888035611273,	769945	1865492	1437073	215603	280813	354640	4072510	851056	0.208976	4.78524	4.42913	1461634	1426914	1474983	199359	311023	293693	52	30	0.371	808	90981	5.8	52	DNA replication licensing factor MCM3 OS=Homo sapiens GN=MCM3 PE=1 SV=3
P	tr|E9PCX6|E9PCX6_HUMAN	0.0439388	0.0858852	0.402099	0.100498	0.191372	0.08164930754955357,0.18074767058351413,0.3117196242879956,	0.177952	0.07549553579524504,0.20020064960309,0.25816054520992343,	165427	398705	318116	13507	72065	99163	882248	184735	0.209391	4.77575	5.22542	314041	304971	326508	12489	79821	82125	8	5	0.115	478	54818	6.5	8	Uncharacterized protein OS=Homo sapiens GN=ASNS PE=4 SV=1
P	tr|E5RFJ8|E5RFJ8_HUMAN	0.0385851	0.0793179	0.402099	0.0938331	0.197649	0.09402923615400453,0.1809591850844645,0.31795907940268003,	0.183555	0.08694667490220301,0.2004179054028101,0.2633015165238394,	48570	130173	86118	4567	23556	27382	264861	55505	0.209563	4.77184	5.05947	92201	99567	88387	4223	26089	22675	9	5	0.377	212	23530	4.7	9	Minichromosome maintenance complex component 4 (Fragment) OS=Homo sapiens GN=MCM4 PE=4 SV=1
P	tr|E7EQY5|E7EQY5_HUMAN	0.0106982	0.0103468	0.402099	0.0194509	0.222866	0.26315237372122763,0.15866665517961795,0.24677830932492328,	0.207819	0.24333639705882354,0.17574430691096748,0.20437691783157177,	400384	928582	750848	105362	147335	185293	2079814	437990	0.210591	4.74854	4.48701	760082	710279	770662	97428	163193	153456	13	8	0.174	374	40826	9.4	13	Minichromosome maintenance complex component 5 OS=Homo sapiens GN=MCM5 PE=3 SV=2
P	tr|E7EQQ1|E7EQQ1_HUMAN	0.0170367	0.0071355	0.819697	0.0243301	0.229097	0.2816567272250947,0.14856386052291123,0.25707100116461185,	0.212633	0.2604436908500133,0.16455245877568553,0.21290309626119433,	549662	1368913	996040	154816	203371	256053	2914615	614240	0.210745	4.74508	4.36496	1043466	1047090	1022324	143156	225258	212060	20	10	0.171	485	54778	5.8	20	MutS homolog 2, colon cancer, nonpolyposis type 1 (E. coli) OS=Homo sapiens GN=MSH2 PE=4 SV=1
P	tr|E7EU21|E7EU21_HUMAN	0.0156779	0.0089046	0.402099	0.0178633	0.229458	0.27369834066581217,0.1515514940390443,0.26312460287021083,	0.212954	0.2530848373575363,0.16786132149277003,0.2179152522644746,	577340	1434166	1048146	158017	217350	275793	3059652	651160	0.212822	4.69877	4.35809	1096009	1097002	1075804	146116	240741	228407	23	11	0.178	533	60142	6.1	23	MutS homolog 2, colon cancer, nonpolyposis type 1 (E. coli) OS=Homo sapiens GN=MSH2 PE=3 SV=1
P	tr|B1AHB1|B1AHB1_HUMAN	0.00763082	0.0162595	0.402099	0.0266943	0.220455	0.23867208984918753,0.1661607088658111,0.25653189700605744,	0.205731	0.22069682010470634,0.18404342722651984,0.21245418250286371,	736345	1663841	1345283	175745	276465	345108	3745469	797318	0.212875	4.69758	4.53608	1397860	1272681	1380778	162509	306219	285811	31	16	0.247	691	77593	8.6	31	MCM5 minichromosome maintenance deficient 5, cell division cycle 46 (S. cerevisiae), isoform CRA_c OS=Homo sapiens GN=MCM5 PE=3 SV=1
P	P25391	0.272386	0.289274	0.506106	0.308516	0.181958	1.1186307959058112E-4,0.25885766646304215,0.2869054212048489,	0.174804	1.1186307959058112E-4,0.2867135003054368,0.23758537936127008,	17879	32740	32502	2	8475	9325	83121	17802	0.21417	4.66919	5.49576	33941	25042	33359	2	9387	7722	2	2	0.006	3075	337084	6.4	2	Laminin subunit alpha-1 OS=Homo sapiens GN=LAMA1 PE=1 SV=2
P	tr|B5MCA4|B5MCA4_HUMAN	0.0219094	0.00470978	0.402099	0.0126413	0.240242	0.34870299678379274,0.16431368047850428,0.20770954196774338,	0.225453	0.32240223631609005,0.1819770185305633,0.17198094870691574,	33269	78411	67397	11601	12884	13999	179077	38484	0.214902	4.65328	4.16247	63154	59974	69173	10726	14269	11591	6	4	0.14	342	37893	8.5	6	Epithelial cell adhesion molecule OS=Homo sapiens GN=EPCAM PE=4 SV=1
P	tr|E9PHA6|E9PHA6_HUMAN	0.0160176	0.00862136	0.402099	0.0174847	0.233684	0.2813106994069663,0.15455217056695655,0.2651899716160593,	0.216977	0.26012260135916737,0.1711830387669238,0.21962416376894925,	600809	1491684	1095690	169014	230543	290566	3188183	690123	0.216463	4.61973	4.27928	1140559	1140995	1124600	156284	255351	240640	28	16	0.161	921	103187	6.1	28	MutS homolog 2, colon cancer, nonpolyposis type 1 (E. coli) OS=Homo sapiens GN=MSH2 PE=3 SV=1
P	tr|C9JGC4|C9JGC4_HUMAN	0.0311878	0.0680478	0.410909	0.00882748	0.210169	0.1189494442452492,0.1794295782402819,0.33212700008377316,	0.194557	0.1099258993665591,0.1987336196454135,0.2750104716427913,	33468	90810	59685	3981	16294	19823	183963	40098	0.217968	4.58783	4.75808	63532	69459	61255	3679	18047	16414	7	4	0.289	197	22478	4.7	7	Uncharacterized protein OS=Homo sapiens GN=SPC24 PE=1 SV=1
P	P78316	0.0176442	0.00516491	0.409719	0.0545475	0.240588	0.3274147003904261,0.1655245266664861,0.22882457363849618,	0.225185	0.3027329825157019,0.1833202416100111,0.18950104609142204,	29455	73838	63092	9644	12222	14437	166385	36303	0.218187	4.58323	4.15648	55916	56479	64756	8917	13536	11956	3	3	0.048	857	97668	7.6	3	Nucleolar protein 14 OS=Homo sapiens GN=NOP14 PE=1 SV=3
P	P39060-2	0.00931153	0.0418952	0.402099	0.0547453	0.213439	0.1701014584654407,0.1893789035217743,0.2808354787117028,	0.199875	0.15729232720355105,0.209758867243831,0.23257487023681409,	94620	199019	168191	16095	37690	47234	461830	101019	0.218736	4.57171	4.68519	179623	152229	172628	14883	41746	39117	5	3	0.024	1339	135761	6.5	5	Isoform 3 of Collagen alpha-1(XVIII) chain OS=Homo sapiens GN=COL18A1
P	P43246	0.0176073	0.00783033	0.402099	0.0198704	0.240852	0.29519502672872383,0.15746312118180492,0.2698977708705518,	0.223631	0.27296077286618675,0.17440746082056932,0.22352333467684637,	613198	1521334	1118957	181013	239554	302004	3253489	722571	0.222091	4.50266	4.15193	1164078	1163674	1148481	167379	265332	250113	29	17	0.17	934	104743	5.8	29	DNA mismatch repair protein Msh2 OS=Homo sapiens GN=MSH2 PE=1 SV=1
P	Q96EP5	0.0103499	0.0277027	0.402099	0.0395592	0.220594	0.20372170531870573,0.16889996272390181,0.28915946246683216,	0.204964	0.18835346942554274,0.18706715583370936,0.239471882222032,	21603	50971	46732	4401	8609	13513	119306	26523	0.222311	4.49821	4.53322	41010	38987	47965	4069	9535	11191	2	2	0.039	407	43383	8.6	2	DAZ-associated protein 1 OS=Homo sapiens GN=DAZAP1 PE=1 SV=1
P	tr|C4AM86|C4AM86_HUMAN	0.0582551	0.00818842	0.402099	0.0169681	0.267059	0.4797051311067283,0.14506900227606673,0.17640164378974343,	0.250121	0.4435836916809467,0.16068454867613588,0.14609563536695896,	154645	347090	274731	74184	50352	48463	776466	172999	0.222803	4.48827	3.7445	293577	265493	281982	68598	55772	40137	2	2	0.038	425	47592	4.8	2	Keratin 35 OS=Homo sapiens GN=KRT35 PE=3 SV=1
P	tr|B8ZZU9|B8ZZU9_HUMAN	0.00865276	0.0278881	0.402099	0.0397701	0.226104	0.21205472379969023,0.1779179481832873,0.2883402292613444,	0.210602	0.1960505937016004,0.19699734139602773,0.2387573763820118,	7748	19183	14743	1643	3413	4251	41674	9307	0.223329	4.4777	4.42274	14708	14672	15131	1519	3779	3520	2	2	0.045	267	29027	9.8	2	Methylenetetrahydrofolate dehydrogenase (NADP+-dependent) 2, methenyltetrahydrofolate cyclohydrolase OS=Homo sapiens GN=MTHFD2 PE=4 SV=1
P	Q8NC51-4	0.0148168	0.0603469	0.423373	0.0220938	0.211458	0.14162933211107373,0.21563657997832272,0.2771082454287214,	0.199766	0.13096017146959937,0.2388405023442148,0.2294984390120646,	377443	801761	767783	53457	172889	212759	1946987	439105	0.225531	4.43399	4.72907	716529	613268	788041	49430	191493	176205	18	8	0.204	387	42427	8.4	18	Isoform 4 of Plasminogen activator inhibitor 1 RNA-binding protein OS=Homo sapiens GN=SERBP1
P	tr|F5H1E9|F5H1E9_HUMAN	0.0211189	0.00472569	0.402099	0.012656	0.250707	0.33007712633773256,0.1613708017748209,0.2606723590397945,	0.233272	0.3052086201286512,0.17873215047028543,0.21587644221636063,	279671	759964	594831	92313	122636	155056	1634466	370005	0.226377	4.41742	3.98872	530915	581295	610525	85358	135830	128410	20	14	0.168	954	106936	5.4	20	Minichromosome maintenance complex component 2 OS=Homo sapiens GN=MCM2 PE=3 SV=1
P	P33992	0.0111057	0.0127104	0.402099	0.0223417	0.238315	0.2746923501933799,0.17098310612174233,0.26926988336889623,	0.222131	0.2540044703400472,0.1893853367353768,0.22300371052020956,	796360	1807933	1452357	218754	309126	391076	4056650	918956	0.226531	4.41441	4.19612	1511791	1382898	1490677	202279	342396	323881	33	18	0.259	734	82286	8.4	33	DNA replication licensing factor MCM5 OS=Homo sapiens GN=MCM5 PE=1 SV=5
P	tr|B4E2Z2|B4E2Z2_HUMAN	0.0159454	0.00848644	0.402099	0.0173511	0.24582	0.3015512854593096,0.16597817147489546,0.2699318070508936,	0.228744	0.27884023848403144,0.1838395844097196,0.22355188557862318,	526660	1275487	963736	158815	211703	260143	2765883	630661	0.228014	4.38569	4.06801	999798	975625	989165	146854	234485	215445	24	15	0.165	868	97323	5.8	24	MutS homolog 2, colon cancer, nonpolyposis type 1 (E. coli) OS=Homo sapiens GN=MSH2 PE=2 SV=1
P	Q15833	0.0109896	0.014914	0.402099	0.0250734	0.243037	0.272359695940482,0.17562005449769652,0.2811322397303717,	0.226397	0.2518397218178878,0.19452240869999263,0.23282798761301876,	49464	122207	80407	13472	21462	22605	252078	57539	0.228259	4.38099	4.11459	93902	93476	82529	12457	23772	18721	2	2	0.025	593	66453	6.5	2	Syntaxin-binding protein 2 OS=Homo sapiens GN=STXBP2 PE=1 SV=2
P	tr|F8W8B5|F8W8B5_HUMAN	0.013353	0.0182816	0.402099	0.0288384	0.240665	0.25413728322335194,0.16904668697768624,0.29881195417942613,	0.223241	0.2350014632718759,0.18724490664306503,0.24747646591811273,	105927	293765	211608	26920	49660	63231	611300	139811	0.228711	4.37233	4.15515	201090	224704	217193	24893	55006	52368	2	2	0.062	259	28678	6.8	2	Acetoacetyl-CoA synthetase (Fragment) OS=Homo sapiens GN=AACS PE=4 SV=1
P	tr|B7Z387|B7Z387_HUMAN	0.0118958	0.0173115	0.402099	0.0340428	0.253566	0.33621136935091195,0.21595513896279317,0.20853047643423891,	0.240924	0.310881104740112,0.23919405673120217,0.1726973563932868,	75167	195448	273490	25272	42208	57031	544105	124511	0.228836	4.36994	3.94375	142695	149498	280707	23368	46750	47231	5	5	0.163	447	48909	6.6	5	Alkaline phosphatase OS=Homo sapiens GN=ALPL PE=2 SV=1
P	tr|D6RGD3|D6RGD3_HUMAN	0.0105555	0.0169305	0.741097	0.0229114	0.23995	0.2605221723497756,0.17474161739444038,0.28458574648023843,	0.223379	0.24089958404812822,0.1935520608919301,0.2356846875227179,	42553	105367	82534	11086	18412	23488	230454	52986	0.22992	4.34934	4.16754	80782	80596	84712	10251	20394	19452	2	2	0.059	236	27306	10.2	2	NOP16 nucleolar protein homolog (yeast) OS=Homo sapiens GN=NOP16 PE=4 SV=1
P	P21709	0.0333592	0.001758	0.402099	0.0089168	0.262118	0.3656885617586173,0.14944002844299972,0.27122654387274087,	0.242765	0.3381526632274176,0.16552810015999186,0.22461460058606192,	30433	78754	54943	11129	11769	14902	164130	37800	0.230305	4.34206	3.81507	57773	60239	56392	10291	13036	12341	2	2	0.026	976	108127	6.6	2	Ephrin type-A receptor 1 OS=Homo sapiens GN=EPHA1 PE=1 SV=4
P	tr|B4DUX5|B4DUX5_HUMAN	0.0286233	0.00574551	0.402099	0.0139153	0.256753	0.32604244060670856,0.14960387410470305,0.294611603823204,	0.23705	0.30146965550984905,0.16569792205919937,0.24398316919672816,	55183	152603	110274	17992	22830	32488	318060	73310	0.230491	4.33856	3.8948	104758	116727	113183	16636	25286	26905	4	2	0.068	455	50497	5.9	4	Methionine aminopeptidase OS=Homo sapiens GN=METAP2 PE=2 SV=1
P	tr|Q9BQ02|Q9BQ02_HUMAN	0.0141843	0.0149114	0.402099	0.0250734	0.243892	0.2699782014482912,0.1682267508720819,0.2934695950261014,	0.226346	0.24964762812355556,0.18633742381262697,0.24305309488395474,	2102892	5008704	3883312	567735	842598	1139634	10994908	2549967	0.231923	4.31178	4.10018	3992113	3831212	3985812	524982	933309	943851	28	12	0.201	482	50951	5	28	NCL protein OS=Homo sapiens GN=NCL PE=2 SV=1
P	Q96HQ2-2	0.00665269	0.0273766	0.402099	0.0392103	0.237385	0.2308453888552303,0.19180176892734888,0.28950650714719445,	0.221882	0.2134529280510691,0.2124392546641413,0.23975514089245564,	67673	172647	121866	15622	33114	35281	362186	84017	0.231972	4.31087	4.21257	128468	132058	125081	14445	36677	29218	4	3	0.271	85	9509	5.9	4	Isoform 2 of CDKN2AIP N-terminal-like protein OS=Homo sapiens GN=CDKN2AIPNL
P	tr|E9PRH9|E9PRH9_HUMAN	0.0410561	0.00046836	0.402099	0.00751553	0.271852	0.39935830277632267,0.14776042522877966,0.2684376433677169,	0.251732	0.36924377351302445,0.16365170694284617,0.222299507185035,	167992	456225	337855	67089	67412	90693	962072	225194	0.234072	4.27219	3.67847	318906	348965	346767	62030	74662	75105	17	5	0.209	268	30065	4.2	17	Nuclear autoantigenic sperm protein (histone-binding) (Fragment) OS=Homo sapiens GN=NASP PE=4 SV=1
P	Q86V21-2	0.0150394	0.01837	0.402099	0.0289518	0.246866	0.26138029435334126,0.17034091104450927,0.30887707877739917,	0.228729	0.2416981021441276,0.18867679447726782,0.25581294817677874,	204652	523509	393260	53492	89175	121469	1121421	264136	0.235537	4.24562	4.05078	388508	400437	403639	49464	98774	100601	5	4	0.053	599	67035	6.7	5	Isoform 2 of Acetoacetyl-CoA synthetase OS=Homo sapiens GN=AACS
P	tr|H0YCY7|H0YCY7_HUMAN	0.0297782	0.00197105	0.402099	0.00910446	0.264908	0.37869781824428794,0.1622278668170488,0.2537976076906142,	0.246685	0.35016892859188,0.17969083206171985,0.21019544531689538,	87315	211018	163524	33066	34233	41502	461857	108801	0.235573	4.24497	3.7749	165758	161409	167840	30575	37918	34372	2	2	0.092	130	14125	9	2	Ribonucleoside-diphosphate reductase (Fragment) OS=Homo sapiens GN=RRM1 PE=3 SV=1
P	O00592	0.0104462	0.0208705	0.460098	0.0101597	0.246716	0.25718882580803837,0.1828813196040953,0.3000772537289781,	0.229621	0.23778975630751573,0.20255323896684255,0.2485193035279203,	97582	340587	252415	25097	62287	75744	690584	163128	0.236217	4.23339	4.05325	185242	260515	259074	23204	68987	62730	10	5	0.149	558	58635	5.5	10	Podocalyxin OS=Homo sapiens GN=PODXL PE=1 SV=2
P	Q86V21	0.0149662	0.0178314	0.402099	0.0283743	0.248067	0.2649198927087196,0.17121025731838038,0.30807045268148264,	0.229917	0.2449689153853192,0.18963831498753816,0.255143425816647,	207659	530821	399928	55013	90882	123206	1138408	269101	0.236384	4.23041	4.03117	394216	406030	410483	50870	100664	102039	6	5	0.06	672	75144	6.2	6	Acetoacetyl-CoA synthetase OS=Homo sapiens GN=AACS PE=1 SV=1
P	tr|H0YF33|H0YF33_HUMAN	0.0420674	0.000527054	0.402099	0.00751553	0.275196	0.4031159645391766,0.14873741635561438,0.2737339814672327,	0.254714	0.3727209730220555,0.1647353297665519,0.2266869434813963,	167396	456247	331413	67480	67861	90719	955056	226060	0.236698	4.22479	3.63378	317775	348982	340154	62392	75160	75127	17	5	0.243	288	31791	4.4	17	Nuclear autoantigenic sperm protein (histone-binding) (Fragment) OS=Homo sapiens GN=NASP PE=4 SV=1
P	P06703	0.0479283	0.00274347	0.402099	0.010271	0.277391	0.3873430911251852,0.13852469637535192,0.3063059708439612,	0.255096	0.35816740202862213,0.15343793806174977,0.25368174117033754,	61421	169782	107422	23791	23519	32904	338625	80214	0.236882	4.22152	3.60502	116601	129868	110256	21999	26051	27251	2	2	0.167	90	10180	5.5	2	Protein S100-A6 OS=Homo sapiens GN=S100A6 PE=1 SV=1
P	tr|H0Y8U3|H0Y8U3_HUMAN	0.0236474	0.00747615	0.402099	0.0161435	0.260542	0.3227132377524731,0.16190570607146398,0.29700701017482284,	0.241212	0.29836568529116764,0.17931141922417823,0.24596027887261812,	50847	141218	104277	16409	22864	30971	296342	70244	0.237037	4.21875	3.83815	96526	108016	107027	15171	25322	25648	6	4	0.352	88	9808	5.9	6	Superkiller viralicidic activity 2-like 2 (S. cerevisiae) (Fragment) OS=Homo sapiens GN=SKIV2L2 PE=4 SV=1
P	tr|B4DJE5|B4DJE5_HUMAN	0.0326644	0.00164613	0.853646	0.029515	0.272468	0.389177354740536,0.16272146283674305,0.2655043394719667,	0.253326	0.3598614949846278,0.18023130415380612,0.21988549685366324,	322010	941185	740067	125319	153151	196491	2003262	474961	0.237094	4.21774	3.67016	611290	719915	759593	115879	169631	162730	20	11	0.262	374	43060	6.8	20	Uncharacterized protein OS=Homo sapiens GN=FDFT1 PE=2 SV=1
P	Q9NR22	0.0411221	0.0855076	0.605878	0.0309871	0.221924	0.10946832713894443,0.20340444148196374,0.3528999419873477,	0.20627	0.10122655167875251,0.225305268995831,0.2922778713960791,	478659	1161189	868776	52398	236191	306591	2508624	595180	0.237254	4.2149	4.50604	908685	888208	891709	48453	261622	253924	2	2	0.046	394	45291	6.9	2	Protein arginine N-methyltransferase 8 OS=Homo sapiens GN=PRMT8 PE=1 SV=2
P	tr|B4DT56|B4DT56_HUMAN	0.0101564	0.035955	0.402099	0.0486563	0.237109	0.2078411502042626,0.19262929836250756,0.31085799210956977,	0.220988	0.19217046162291118,0.21335057164415538,0.2574430127716058,	189462	453254	352579	39378	87310	109602	995295	236290	0.237407	4.21218	4.21746	359664	346692	361877	36409	96702	90769	16	8	0.217	332	38317	6.3	16	Uncharacterized protein OS=Homo sapiens GN=FDFT1 PE=2 SV=1
P	P37268	0.0285475	0.00289461	0.402099	0.0103922	0.269064	0.3693981389929611,0.16458835443321002,0.27320630703573373,	0.250043	0.34156854780521956,0.18229678578182892,0.2262636548897652,	374206	1073387	838619	138231	176667	229116	2286212	544014	0.237954	4.20249	3.71658	710376	821035	860742	127817	195675	189749	27	13	0.269	417	48115	6.5	27	Squalene synthase OS=Homo sapiens GN=FDFT1 PE=1 SV=1
P	Q9BPX3	0.00984313	0.0193043	0.402099	0.0299892	0.249151	0.26659427318348583,0.18562066753734516,0.29523894614580104,	0.232196	0.24649981023067516,0.20559346527461148,0.244496066178596,	94852	258802	190273	25287	48039	56176	543927	129502	0.238087	4.20014	4.01363	180064	197958	195292	23381	53208	46521	7	7	0.07	1015	114334	5.6	7	Condensin complex subunit 3 OS=Homo sapiens GN=NCAPG PE=1 SV=1
P	P49321-2	0.016944	0.00802132	0.946588	0.0758711	0.256567	0.3212456194105594,0.17412538016484536,0.2743297759288452,	0.239032	0.29703987054520387,0.19286278189964356,0.22719248764813424,	417752	986743	794212	134201	171817	217876	2198707	523894	0.238274	4.19685	3.89762	793047	754763	815168	124089	190306	180439	23	9	0.303	449	48804	4.4	23	Isoform 2 of Nuclear autoantigenic sperm protein OS=Homo sapiens GN=NASP
P	tr|F8WC37|F8WC37_HUMAN	0.0230715	0.00606035	0.625444	0.0476687	0.259886	0.3310533757511488,0.1633636296460504,0.28524078949825404,	0.241088	0.30609756097560975,0.1809428803665115,0.2362239276977947,	56580	135330	107106	18731	22108	30551	299016	71390	0.23875	4.18849	3.84784	107411	103514	109932	17319	24487	25301	3	2	0.247	77	8220	4.6	3	Replication factor C (activator 1) 2, 40kDa OS=Homo sapiens GN=RFC2 PE=4 SV=1
P	tr|F5H4D6|F5H4D6_HUMAN	0.0148122	0.00858849	0.417979	0.00769528	0.255059	0.3208869226591785,0.1791134569225903,0.2651767869472001,	0.238222	0.2966872855875068,0.1983775033646958,0.21960100294342091,	75497	161233	137595	24226	28879	36487	374325	89592	0.239343	4.17811	3.92066	143322	123328	141224	22399	31985	30216	6	3	0.109	284	31451	6	6	GTPase-activating protein (SH3 domain)-binding protein 1 OS=Homo sapiens GN=G3BP1 PE=4 SV=1
P	tr|E9PJG4|E9PJG4_HUMAN	0.0565285	0.000297878	0.402099	0.00751553	0.293993	0.47170169663205874,0.15003023918865932,0.2602481730848181,	0.272625	0.43616949438676456,0.16617198455475288,0.21553322659222157,	236940	752335	584592	111765	112873	152139	1573867	376777	0.239396	4.17718	3.40144	449798	575463	600014	103346	125017	125999	18	7	0.36	150	17719	7.8	18	Farnesyl-diphosphate farnesyltransferase 1 (Fragment) OS=Homo sapiens GN=FDFT1 PE=4 SV=1
P	Q8NC51	0.00898754	0.0514945	0.402099	0.0651618	0.229758	0.17714517412326336,0.22225439404635136,0.28987412239420035,	0.216679	0.16379776404104698,0.24617068880938991,0.24006971837446106,	392136	835790	795773	69465	185758	230674	2023699	485897	0.240103	4.16487	4.35241	744422	639296	816769	64231	205747	191041	20	10	0.294	408	44965	8.6	20	Plasminogen activator inhibitor 1 RNA-binding protein OS=Homo sapiens GN=SERBP1 PE=1 SV=2
P	Q9NRX1	0.170362	0.207657	0.439759	0.226321	0.208597	0.011758426872592024,0.24089108586767932,0.37314002289202597,	0.195572	0.010874460029687944,0.2668183455003765,0.3090227844138565,	59957	122188	102219	705	29434	38142	284364	68281	0.240118	4.16461	4.79394	113821	93462	104916	652	32602	31588	3	3	0.119	252	27924	9.7	3	RNA-binding protein PNO1 OS=Homo sapiens GN=PNO1 PE=1 SV=1
P	tr|B7Z1J3|B7Z1J3_HUMAN	0.0138284	0.0176182	0.402099	0.0281368	0.25316	0.2738442324670011,0.17801915809252744,0.3076163595348888,	0.235043	0.25320298873839925,0.19716910932617768,0.25475627431535586,	232205	614153	458815	63588	109331	141139	1305173	314058	0.240626	4.15583	3.95007	440805	469765	470915	58795	121092	116886	20	10	0.246	353	40770	6	20	Uncharacterized protein OS=Homo sapiens GN=FDFT1 PE=2 SV=1
P	Q96HQ2	0.00791337	0.0238685	0.771653	0.00752882	0.249933	0.2559872042421972,0.19471435868936754,0.2990968133148228,	0.233352	0.23669270007781204,0.21566382063847583,0.24769815054175243,	69398	178143	125334	17765	34687	37487	372875	89939	0.241204	4.14587	4.00108	131742	136261	128640	16426	38419	31045	5	4	0.362	116	13196	5	5	CDKN2AIP N-terminal-like protein OS=Homo sapiens GN=CDKN2AIPNL PE=1 SV=1
P	O95347-2	0.0088177	0.0304884	0.402099	0.0425692	0.242743	0.2279428608079753,0.19319636771918766,0.30708968144044324,	0.226362	0.21077178225533047,0.21398940256465815,0.2543234456755925,	109137	253835	207936	24877	49040	63855	570908	137772	0.241321	4.14386	4.11958	207183	194160	213423	23003	54318	52883	5	5	0.044	1099	124926	8.3	5	Isoform 2 of Structural maintenance of chromosomes protein 2 OS=Homo sapiens GN=SMC2
P	Q9NX58	0.0177875	0.00757668	0.402099	0.0162675	0.262309	0.3333763980657783,0.17819797703578255,0.2753528371568223,	0.244551	0.30824812668413865,0.19737107875887572,0.22803449436550943,	108364	257444	210933	36126	45876	58081	576741	140083	0.242887	4.11714	3.8123	205714	196918	216497	33403	50812	48100	7	5	0.108	379	43615	9.5	7	Cell growth-regulating nucleolar protein OS=Homo sapiens GN=LYAR PE=1 SV=2
P	tr|F5H886|F5H886_HUMAN	0.0169389	0.0100124	0.402099	0.0191195	0.263024	0.3188554567061819,0.17864095722951137,0.2915743450823104,	0.244724	0.29483358720207214,0.1978666877030267,0.24147120618030476,	271794	709882	523081	86663	126814	152517	1504757	365994	0.243225	4.11143	3.80194	515968	542992	536883	80134	140462	126309	13	11	0.085	1157	130446	7.6	13	Tight junction protein 2 (zona occludens 2) OS=Homo sapiens GN=TJP2 PE=4 SV=1
P	Q9UDY2	0.0170419	0.00992657	0.402099	0.019036	0.263181	0.3194561076050326,0.17856626223443775,0.2915211989084201,	0.244865	0.2953857888309907,0.1977832301303181,0.2414262954888479,	272701	712027	524744	87116	127144	152974	1509472	367234	0.243286	4.11038	3.79966	517689	544632	538589	80552	140827	126687	14	12	0.092	1190	133958	7.4	14	Tight junction protein ZO-2 OS=Homo sapiens GN=TJP2 PE=1 SV=2
P	tr|F8W7N6|F8W7N6_HUMAN	0.0193162	0.00908728	0.402099	0.0180751	0.261666	0.3187717197102075,0.17185730709056177,0.2943679230297942,	0.242941	0.29472051518661774,0.190337888649742,0.24376545871247363,	50933	115689	88138	16236	19882	25945	254760	62063	0.243614	4.10486	3.82167	96690	88491	90462	15011	22020	21485	5	2	0.042	308	34757	5.7	5	GTPase-activating protein (SH3 domain)-binding protein 1 OS=Homo sapiens GN=G3BP1 PE=4 SV=1
P	tr|C9JB42|C9JB42_HUMAN	0.291947	0.306356	0.52275	0.325026	0.20674	5.76352266505288E-5,0.23928322597205753,0.3808792027568222,	0.19351	5.76352266505288E-5,0.265037708865556,0.3154357207165254,	34701	81811	64422	2	19576	24537	180934	44115	0.243818	4.10142	4.83699	65875	62578	66122	2	21683	20321	2	2	0.197	66	7882	7.4	2	DnaJ (Hsp40) homolog, subfamily B, member 6 (Fragment) OS=Homo sapiens GN=DNAJB6 PE=4 SV=1
P	P06493	0.0498836	0.0948974	0.402099	0.109777	0.2268	0.10170240366989726,0.2058296513996622,0.3728667242180756,	0.21028	0.09404111713778095,0.22798849733595453,0.30881098448666017,	106379	252811	195767	10819	52036	72995	554957	135850	0.244794	4.08507	4.40918	201949	193378	200934	10004	57638	60455	2	2	0.081	297	34095	8.4	2	Cyclin-dependent kinase 1 OS=Homo sapiens GN=CDK1 PE=1 SV=3
P	tr|E7EX81|E7EX81_HUMAN	0.023579	0.00739313	0.402099	0.0253251	0.267059	0.33322822101348426,0.16798136640859485,0.2999664473926487,	0.247546	0.3081374104983509,0.18606631895574985,0.24843496181686006,	4135259	9736824	7331770	1377985	1635605	2199285	21203853	5212875	0.245846	4.06759	3.7445	7850348	7447807	7525293	1274228	1811695	1821468	42	17	0.228	602	65881	4.6	42	Nucleolin OS=Homo sapiens GN=NCL PE=4 SV=1
P	tr|E9PNM1|E9PNM1_HUMAN	0.0144796	0.0151333	0.503989	0.0089168	0.261118	0.2943581979557179,0.18248489437194731,0.3065105742251671,	0.242707	0.2721690858406229,0.20211256105345982,0.2538401442660699,	249672	673590	510723	73493	122920	156542	1433985	352955	0.246136	4.0628	3.82969	473961	515225	524191	67953	136141	129642	26	12	0.246	410	47285	6.5	26	Farnesyl-diphosphate farnesyltransferase 1 OS=Homo sapiens GN=FDFT1 PE=4 SV=1
P	tr|B7Z634|B7Z634_HUMAN	0.015069	0.0252326	0.402099	0.0368092	0.260326	0.25953488372093025,0.18602611779464268,0.33541626655299533,	0.241281	0.2399908800729594,0.20605590385227066,0.2777952136255685,	109650	336399	213481	28458	62579	71605	659530	162642	0.246603	4.0551	3.84134	208159	257315	219115	26315	69317	59304	2	2	0.031	413	48883	9.2	2	Uncharacterized protein OS=Homo sapiens GN=FADS2 PE=2 SV=1
P	tr|E9PS69|E9PS69_HUMAN	0.0416267	0.00295503	0.402099	0.0104546	0.28656	0.39100896365034393,0.1553628271483209,0.31330937359610916,	0.264359	0.36153740823054803,0.17207037847022016,0.25946832822235677,	94939	293101	204788	37122	45537	64162	592828	146821	0.247662	4.03776	3.48967	180227	224193	210187	34324	50434	53136	11	4	0.257	113	13427	5.5	11	Farnesyl-diphosphate farnesyltransferase 1 OS=Homo sapiens GN=FDFT1 PE=4 SV=1
P	tr|F8VPD4|F8VPD4_HUMAN	0.0115136	0.0289322	0.402099	0.0409706	0.2529	0.24253877182397382,0.1920824970914183,0.3240778944736184,	0.235141	0.22426943524242113,0.212756529795487,0.26839834958739683,	527058	1266081	959760	127832	243192	311037	2752899	682061	0.247761	4.03615	3.95414	1000557	968432	985085	118203	269367	257598	20	14	0.082	2162	236020	6.5	20	Carbamoyl-phosphate synthetase 2, aspartate transcarbamylase, and dihydroorotase OS=Homo sapiens GN=CAD PE=3 SV=1
P	Q9H223	0.0283699	0.00345885	0.402099	0.0110811	0.278323	0.380237294880253,0.17336599532595623,0.28136712377088935,	0.258869	0.35158598012419756,0.19201390145892916,0.23300740773402706,	95493	248607	181432	36310	43100	51049	525532	130459	0.248242	4.02833	3.59294	181280	190159	186219	33574	47736	42275	7	5	0.113	541	61175	6.8	7	EH domain-containing protein 4 OS=Homo sapiens GN=EHD4 PE=1 SV=1
P	tr|A6NP33|A6NP33_HUMAN	0.0391686	0.000973113	0.402099	0.00769528	0.282209	0.4246822532559234,0.16499577519468359,0.2569488939740656,	0.262741	0.3926722108896909,0.182751375916326,0.2127993897787948,	38238	87578	65550	16239	14450	16843	191366	47532	0.248383	4.02605	3.54347	72590	66989	67280	15015	16005	13949	2	2	0.127	150	16676	8	2	Ubiquitin-conjugating enzyme E2C OS=Homo sapiens GN=UBE2C PE=3 SV=1
P	tr|B4DSB9|B4DSB9_HUMAN	0.0260461	0.00507024	0.402099	0.0129833	0.274417	0.359307238185837,0.17149764739289952,0.29244672594118143,	0.254798	0.33224588008169886,0.18995082095183577,0.24219658953807377,	357410	883913	650645	128420	151589	190279	1891968	470288	0.248571	4.023	3.64409	678496	676107	667811	118748	167900	157584	20	12	0.16	720	81335	6.6	20	MutS homolog 2, colon cancer, nonpolyposis type 1 (E. coli) OS=Homo sapiens GN=MSH2 PE=2 SV=1
P	tr|B4E189|B4E189_HUMAN	0.0389675	0.00134753	0.402099	0.00839222	0.284206	0.4038670155063493,0.1603651872365253,0.28838468038458903,	0.263296	0.3734286261246889,0.1776220098446064,0.2388380112818873,	47013	121691	87574	18987	19515	25255	256278	63757	0.248781	4.01961	3.51858	89248	93082	89885	17556	21615	20916	3	3	0.078	605	67495	4.9	3	Uncharacterized protein OS=Homo sapiens GN=NCAPH PE=2 SV=1
P	Q9UDY2-4	0.0150164	0.0126434	0.402099	0.022261	0.266948	0.31400075497188723,0.18641214884655513,0.30043088965294257,	0.248543	0.2903462936840641,0.20647474786506434,0.24880654766307345,	251665	646975	473207	79023	120604	142166	1371847	341793	0.249148	4.01368	3.74605	477756	494874	485693	73070	133584	117737	12	10	0.085	1020	115168	6.7	12	Isoform C2 of Tight junction protein ZO-2 OS=Homo sapiens GN=TJP2
P	tr|B4DJ58|B4DJ58_HUMAN	0.0354552	0.00159934	0.402099	0.00873801	0.284	0.41573383084577115,0.17124029490441703,0.26502584797791384,	0.26453	0.38442655145326,0.1896718209695309,0.21949273832148472,	61104	153270	127863	25403	26246	33887	342237	85536	0.249932	4.00109	3.52113	115999	117237	131238	23490	29071	28065	2	2	0.048	270	30354	10.3	2	Uncharacterized protein OS=Homo sapiens GN=RSL1D1 PE=2 SV=1
P	O94808	0.0348265	0.004649	0.650931	0.0127759	0.28296	0.37120294798204345,0.1622138024417861,0.31546284638407207,	0.261391	0.3432451834940119,0.17966985152390436,0.261259085110924,	324561	892871	604423	120478	144836	190673	1821855	455987	0.250287	3.99541	3.53407	616137	682964	620370	111404	160422	157911	15	12	0.158	682	76931	7.4	15	Glucosamine--fructose-6-phosphate aminotransferase [isomerizing] 2 OS=Homo sapiens GN=GFPT2 PE=1 SV=3
P	P39748	0.0519815	0.000496669	0.402099	0.00751553	0.293128	0.43642341856014133,0.14937364666498398,0.2935879547299208,	0.27072	0.4035572318931008,0.1654529271889156,0.24315066619244344,	285278	752770	548265	124502	112444	160964	1586313	397910	0.25084	3.98661	3.41147	541569	575801	562735	115126	124548	133311	5	4	0.137	380	42593	8.6	5	Flap endonuclease 1 OS=Homo sapiens GN=FEN1 PE=1 SV=1
P	tr|E5RG31|E5RG31_HUMAN	0.135862	0.182109	0.420496	0.200381	0.218408	0.02721277334258938,0.2641145049508148,0.3638971466117517,	0.206357	0.025157931273863243,0.29254051400631687,0.3013726071523009,	72025	154823	124799	1960	40891	45414	351647	88265	0.251005	3.98399	4.57858	136729	118422	128090	1812	45292	37611	8	4	0.143	279	31690	8.6	8	Minichromosome maintenance complex component 4 (Fragment) OS=Homo sapiens GN=MCM4 PE=3 SV=1
P	Q9H6R4	0.0191887	0.0074131	0.402099	0.0160658	0.270902	0.3471274891279469,0.18318867961661844,0.28238997864517973,	0.252567	0.32094300755321586,0.20288913817874082,0.23386830460339475,	21845	50811	45423	7583	9308	12827	118079	29718	0.251679	3.97332	3.69137	41466	38863	46620	7011	10309	10623	5	4	0.043	1146	127593	7.6	5	Nucleolar protein 6 OS=Homo sapiens GN=NOL6 PE=1 SV=2
P	Q6UB35	0.0139299	0.0251605	0.402099	0.0367752	0.260239	0.26042449856399,0.18853398914480368,0.33175856296999523,	0.241464	0.24081070352814812,0.20882362263742862,0.2747570389986759,	214135	536333	400270	55766	101117	132793	1150738	289676	0.251731	3.9725	3.84262	406508	410243	410831	51566	111999	109977	10	7	0.069	978	105790	8.1	10	Monofunctional C1-tetrahydrofolate synthase, mitochondrial OS=Homo sapiens GN=MTHFD1L PE=1 SV=1
P	tr|B7Z5V9|B7Z5V9_HUMAN	0.0202402	0.051785	0.402099	0.0654446	0.254473	0.19412607449856734,0.20332922616027638,0.36596257442585767,	0.235917	0.17950095510983763,0.2251938827281293,0.30305500425290616,	16752	41391	28216	3252	8416	10326	86359	21994	0.254681	3.92648	3.9297	31801	31660	28960	3007	9321	8551	2	2	0.03	537	60732	6.5	2	Uncharacterized protein OS=Homo sapiens GN=NOL11 PE=2 SV=1
P	tr|F8WB66|F8WB66_HUMAN	0.106454	0.161708	0.417979	0.0286577	0.229617	0.048650786674870355,0.2922612462262559,0.34793892315622943,	0.218955	0.044988426943248075,0.3237169270003188,0.2881596956823151,	68262	106658	112514	3321	31172	39148	287434	73641	0.256201	3.90318	4.35508	129588	81583	115483	3071	34527	32422	2	2	0.27	63	6616	4.9	2	Splicing factor 3a, subunit 1, 120kDa OS=Homo sapiens GN=SF3A1 PE=4 SV=1
P	Q9UDY2-5	0.0148227	0.0139814	0.402099	0.0239231	0.274876	0.32049112025415344,0.1940403534876847,0.3100952616602746,	0.256027	0.29634741246115653,0.21492413987686376,0.2568101319183838,	230412	595438	436482	73845	115539	135351	1262332	324735	0.25725	3.88727	3.63801	437410	455453	447999	68282	127974	112093	11	9	0.08	993	111663	7.5	11	Isoform A3 of Tight junction protein ZO-2 OS=Homo sapiens GN=TJP2
P	Q9H6R4-2	0.0170391	0.00957471	0.402099	0.0186647	0.274259	0.3412702089220364,0.1900259358343374,0.2914812532803907,	0.255807	0.315560290915829,0.21046827455224948,0.2413911138495242,	21587	48967	43821	7367	9305	12773	114375	29445	0.257443	3.88436	3.64619	40979	37454	44977	6812	10306	10578	2	2	0.018	1007	112304	7.7	2	Isoform 2 of Nucleolar protein 6 OS=Homo sapiens GN=NOL6
P	Q2NL82	0.0140407	0.0177171	0.411102	0.0121108	0.269961	0.29806911054820057,0.1919729624670669,0.3198401370254068,	0.251036	0.2756057926683554,0.2126290329546927,0.2648729660291179,	41846	92612	70060	12473	17779	22408	204518	52660	0.257483	3.88374	3.70424	79439	70839	71909	11533	19692	18557	3	3	0.031	804	91810	7.4	3	Pre-rRNA-processing protein TSR1 homolog OS=Homo sapiens GN=TSR1 PE=1 SV=1
P	tr|H0YB97|H0YB97_HUMAN	0.0362551	0.0842823	0.431692	0.0840569	0.24149	0.13223767383059418,0.2253107889776501,0.36692253819003834,	0.225242	0.122275600505689,0.2495680369805224,0.3038838384889018,	79100	178256	144213	10460	40163	52915	401569	103538	0.257834	3.87847	4.14095	150162	136350	148019	9672	44487	43824	2	2	0.086	175	19825	7.7	2	Fatty acid desaturase 1 (Fragment) OS=Homo sapiens GN=FADS1 PE=3 SV=1
P	Q99856	0.0728536	0.00164729	0.402099	0.00875953	0.308993	0.498229717896981,0.13774561767371835,0.29100316789862724,	0.284747	0.4606921231964061,0.15255565285523345,0.24099260823653643,	26267	65091	47350	13087	8966	13779	138708	35832	0.258327	3.87106	3.23632	49865	49788	48599	12101	9930	11411	2	2	0.044	593	62889	4.9	2	AT-rich interactive domain-containing protein 3A OS=Homo sapiens GN=ARID3A PE=1 SV=2
P	Q9UNS1	0.0107321	0.0318166	0.402099	0.0440737	0.265475	0.2534926230578404,0.2069110576923077,0.3360225737222796,	0.247273	0.2343647995821909,0.2291766826923077,0.27827676655273825,	15318	33280	25162	3883	6886	8455	73760	19224	0.260629	3.83687	3.76683	29079	25456	25825	3590	7627	7002	2	2	0.026	1208	138658	5.4	2	Protein timeless homolog OS=Homo sapiens GN=TIMELESS PE=1 SV=2
P	P29083	0.0324284	0.0754015	0.75563	0.0211555	0.245866	0.14698950074994643,0.21456194159221229,0.37604556679678164,	0.228319	0.13589029355046067,0.23764650101495013,0.31141958097665895,	23335	67491	50212	3430	14481	18882	141038	36793	0.260873	3.83328	4.06726	44297	51623	51536	3171	16039	15637	3	3	0.105	439	49452	4.8	3	General transcription factor IIE subunit 1 OS=Homo sapiens GN=GTF2E1 PE=1 SV=2
P	tr|F5H0U7|F5H0U7_HUMAN	0.0382931	0.00156589	0.402099	0.00873801	0.296441	0.42451722338204595,0.1742783384182117,0.29052713939989444,	0.275392	0.39253327244258873,0.19302645254299797,0.24061539021416745,	61312	149135	109914	26028	25991	31933	320361	83952	0.262054	3.816	3.37335	116393	114073	112814	24067	28787	26447	3	3	0.04	882	100947	6.7	3	Structural maintenance of chromosomes 4 OS=Homo sapiens GN=SMC4 PE=4 SV=1
P	tr|B8ZZN6|B8ZZN6_HUMAN	0.0133144	0.0140575	0.402099	0.02399	0.274654	0.3226741151763385,0.19814336333315993,0.3031444164246639,	0.256308	0.29837878009778257,0.21947657335314055,0.2510683982381395,	479022	1038006	915623	154568	205674	277566	2432651	637808	0.262186	3.81408	3.64095	909373	793983	939793	142930	227818	229884	3	2	0.089	146	16645	6.2	3	SMT3 suppressor of mif two 3 homolog 1 (S. cerevisiae) OS=Homo sapiens GN=SUMO1 PE=4 SV=1
P	Q8WUD4	0.0271623	0.00926732	0.402099	0.0182782	0.28925	0.35459368678193826,0.18018413689895244,0.33297313283436086,	0.267742	0.3278941944349021,0.19957381742468605,0.27575812726073207,	52398	122952	87914	18580	22154	29273	263264	70007	0.265919	3.76054	3.45721	99470	94046	90233	17181	24538	24243	3	3	0.145	166	19181	7.4	3	Coiled-coil domain-containing protein 12 OS=Homo sapiens GN=CCDC12 PE=1 SV=1
P	Q9NU22	0.0157829	0.0135867	0.402099	0.0234292	0.284518	0.3367127693202798,0.20069503779794862,0.31614528461563135,	0.265149	0.3113418025389292,0.22228757093102114,0.26181776013382646,	218281	521986	405301	73498	104760	128134	1145568	306392	0.267459	3.7389	3.51472	414377	399266	415995	67960	116031	106115	15	14	0.031	5596	632827	5.7	15	Midasin OS=Homo sapiens GN=MDN1 PE=1 SV=2
P	O75391	0.0367455	0.00353226	0.402099	0.0111337	0.306524	0.41613450189377255,0.18205262924208562,0.3213863467180453,	0.284197	0.3847881617193693,0.20164429381206803,0.2661579892280072,	90824	270268	182696	37795	49203	58716	543788	145714	0.267961	3.73189	3.26238	172418	206728	187515	34948	54498	48626	6	4	0.159	227	26034	7.9	6	Sperm-associated antigen 7 OS=Homo sapiens GN=SPAG7 PE=1 SV=2
P	tr|B4DL39|B4DL39_HUMAN	0.0227129	0.00900282	0.402099	0.131413	0.289284	0.36001136832848035,0.18996290821875783,0.3178779109324963,	0.268843	0.3328882525484897,0.2103936005057125,0.2632471809200679,	186483	430284	330693	67136	81738	105120	947460	253994	0.268079	3.73025	3.45681	354009	329121	339414	62078	90529	87054	19	11	0.155	682	76789	5.4	19	Uncharacterized protein OS=Homo sapiens GN=MSH2 PE=2 SV=1
P	P00338-3	0.0433556	0.00142222	0.402099	0.00848664	0.306009	0.43591045269768747,0.17296641567253526,0.3091511332709361,	0.283569	0.4030859283360062,0.19158237956317817,0.2560377589170407,	520038	1325529	973333	226690	229272	300907	2818900	756869	0.268498	3.72442	3.26787	987229	1013908	999017	209620	253948	249210	19	6	0.133	361	39837	8.4	19	Isoform 3 of L-lactate dehydrogenase A chain OS=Homo sapiens GN=LDHA
P	Q9H307-2	0.0206952	0.0662729	0.592645	0.0274752	0.250848	0.17106782106782106,0.23045432653716488,0.3510212370894743,	0.234686	0.15815295815295816,0.2552309091882057,0.29067540907508416,	13860	37374	34468	2371	8613	12099	85702	23083	0.26934	3.71278	3.98648	26310	28587	35376	2192	9539	10019	3	3	0.07	584	67005	6.3	3	Isoform 2 of Pinin OS=Homo sapiens GN=PNN
P	tr|B4DKQ2|B4DKQ2_HUMAN	0.0490279	0.000670533	0.402099	0.00752882	0.311592	0.4555830218256361,0.1703777370152901,0.3088163813503315,	0.288584	0.4212769805860364,0.18871538790854064,0.2557603342784659,	497580	1280044	938140	226689	218091	289713	2715764	734493	0.270455	3.69747	3.20932	944595	979116	962895	209619	241564	239939	18	5	0.142	274	30205	7.1	18	L-lactate dehydrogenase OS=Homo sapiens GN=LDHA PE=2 SV=1
P	tr|E7ERA2|E7ERA2_HUMAN	0.0116085	0.0405712	0.402099	0.0534099	0.268546	0.23800942681169968,0.21788493604398554,0.3497435275635382,	0.250362	0.22008442969797057,0.2413426782135537,0.2896583354859797,	199219	439599	379378	47416	95782	132685	1018196	275883	0.270953	3.69068	3.72376	378195	336253	389391	43845	106094	109890	4	2	0.22	59	7208	11.3	4	Ribosomal protein L15 OS=Homo sapiens GN=RPL15 PE=3 SV=1
P	tr|C9J470|C9J470_HUMAN	0.0501315	0.00211942	0.402099	0.00941072	0.313788	0.4403699236027342,0.167432225524633,0.33356049151351236,	0.289618	0.407157217531162,0.1854453751238404,0.2762527418702217,	24870	66618	46957	10952	11154	15663	138445	37769	0.272809	3.66557	3.18687	47212	50956	48196	10126	12354	12972	2	2	0.056	608	68099	4.9	2	Non-SMC condensin I complex, subunit H (Fragment) OS=Homo sapiens GN=NCAPH PE=4 SV=1
P	Q9NZI8	0.0150566	0.0126936	0.402099	0.0223195	0.289615	0.3535209042346501,0.20908371116771365,0.30624044156193003,	0.27069	0.32688407127637314,0.23157450495604173,0.2536121689476945,	234187	535508	461634	82790	111966	141371	1231329	336127	0.272979	3.66329	3.45286	444568	409606	473811	76552	124010	117076	21	11	0.168	577	63481	9.2	21	Insulin-like growth factor 2 mRNA-binding protein 1 OS=Homo sapiens GN=IGF2BP1 PE=1 SV=2
P	O15551	0.0533411	0.000456475	0.402099	0.00751553	0.312648	0.4625780447324745,0.16489647754772788,0.310468356109858,	0.289114	0.42764561764008535,0.1826095724657166,0.2570872584140463,	12653	29752	22611	5853	4906	7020	65016	17779	0.273456	3.6569	3.19849	24020	22757	23206	5411	5433	5813	3	2	0.073	220	23319	8.1	3	Claudin-3 OS=Homo sapiens GN=CLDN3 PE=1 SV=1
P	P52292	0.0612832	4.0948e-05	0.402099	0.00649831	0.324455	0.5074776966747769,0.1688467203316184,0.2970419382010019,	0.300756	0.46925114895917813,0.1870188208126446,0.24599902469299995,	184950	490202	360912	93858	82769	107206	1036064	283833	0.273953	3.65026	3.08209	351104	374955	370434	86788	91677	88784	11	6	0.136	529	57862	5.4	11	Importin subunit alpha-2 OS=Homo sapiens GN=KPNA2 PE=1 SV=1
P	tr|E9PB90|E9PB90_HUMAN	0.0288618	0.00543249	0.564958	0.0138147	0.304129	0.4054250675535232,0.19486635754556492,0.3120957676160218,	0.28306	0.3748881638997587,0.21583011191266147,0.25846287681077196,	221306	591354	475902	89723	115235	148527	1288562	353485	0.274325	3.64531	3.28808	420117	452323	488456	82965	127632	123003	19	13	0.164	889	98973	6	19	Hexokinase 2 OS=Homo sapiens GN=HK2 PE=3 SV=1
P	O00767	0.0294507	0.0104931	0.402099	0.0196049	0.298628	0.36163086481744094,0.18408312123315593,0.35017036338178825,	0.276099	0.33438908783914273,0.20389823598761556,0.29000835291360444,	181229	453795	332818	65538	83536	116543	967842	265617	0.274443	3.64375	3.34865	344040	347111	341599	60601	92528	96520	7	4	0.078	359	41523	9	7	Acyl-CoA desaturase OS=Homo sapiens GN=SCD PE=1 SV=2
P	P26358	0.0489038	0.000835806	0.402099	0.00758843	0.320333	0.48400418404357926,0.1841102224443889,0.29288349719458856,	0.298011	0.44755681740996833,0.2039229775889361,0.24255347019568746,	73613	192048	137413	35629	35358	40246	403074	111233	0.275962	3.62369	3.12175	139745	146898	141039	32946	39163	33330	4	4	0.027	1616	183164	7.8	4	DNA (cytosine-5)-methyltransferase 1 OS=Homo sapiens GN=DNMT1 PE=1 SV=2
P	Q15398	0.0290584	0.00523166	0.402099	0.0132106	0.299982	0.3986495611073599,0.19007011559598255,0.3112252721975157,	0.278879	0.36853477380148547,0.21047312235487334,0.2576291979757706,	7405	15831	13042	2952	3009	4059	36278	10020	0.2762	3.62056	3.33354	14056	12109	13385	2729	3332	3360	2	2	0.024	846	95115	9	2	Disks large-associated protein 5 OS=Homo sapiens GN=DLGAP5 PE=1 SV=2
P	tr|H0YFI0|H0YFI0_HUMAN	0.0404632	0.00183694	0.402099	0.00899015	0.312801	0.4503087449933244,0.18687502779554793,0.3012206314650681,	0.290947	0.41638851802403204,0.20698703102496296,0.24946461587574653,	119840	292313	225539	53965	54626	67937	637692	176528	0.276823	3.61241	3.19692	227502	223591	231491	49900	60505	56264	6	5	0.061	705	80015	6.6	6	Ribonucleoside-diphosphate reductase OS=Homo sapiens GN=RRM1 PE=3 SV=1
P	tr|E9PL69|E9PL69_HUMAN	0.0404632	0.00183694	0.402099	0.00899015	0.312801	0.4503087449933244,0.18687502779554793,0.3012206314650681,	0.290947	0.41638851802403204,0.20698703102496296,0.24946461587574653,	119840	292313	225539	53965	54626	67937	637692	176528	0.276823	3.61241	3.19692	227502	223591	231491	49900	60505	56264	5	4	0.047	570	64837	6.3	5	Ribonucleotide reductase M1 OS=Homo sapiens GN=RRM1 PE=4 SV=1
P	Q86V48-3	0.024682	0.0524247	0.402099	0.0661263	0.277383	0.21837648858297826,0.20925819481736363,0.4045141579401802,	0.25624	0.201922866819622,0.2317777025377753,0.3350195930837521,	45765	127001	90338	9994	26576	36543	263104	73113	0.277886	3.59859	3.60512	86879	97144	92722	9241	29436	30265	2	2	0.019	1053	117555	8.9	2	Isoform 3 of Leucine zipper protein 1 OS=Homo sapiens GN=LUZP1
P	tr|E9PD78|E9PD78_HUMAN	0.0430794	0.00169221	0.402099	0.00882748	0.315526	0.4690787618489837,0.18933416093253136,0.28816403693739545,	0.294038	0.433748725624173,0.20971301916988402,0.23865338471606196,	184404	431771	343825	86500	81749	99078	960000	267327	0.278466	3.59111	3.16931	350070	330264	352899	79985	90548	82055	7	6	0.075	695	79220	6.8	7	Ribonucleoside-diphosphate reductase OS=Homo sapiens GN=RRM1 PE=3 SV=2
P	O95347	0.0173241	0.0174892	0.402099	0.00766643	0.292945	0.3304439097186025,0.2043897149938042,0.34400055641636945,	0.272278	0.3055529771297599,0.22638785625774474,0.2848929091688917,	140051	322800	258799	46279	65977	89027	721650	201283	0.278921	3.58525	3.41361	265870	246912	265628	42793	73078	73730	6	6	0.048	1197	135656	8.4	6	Structural maintenance of chromosomes protein 2 OS=Homo sapiens GN=SMC2 PE=1 SV=2
P	Q13428-7	0.0519268	0.000975043	0.402099	0.00769528	0.315524	0.4569190958007585,0.16822913844282678,0.3214239746822026,	0.291671	0.422484494160494,0.18632852248574508,0.266200286188021,	73037	166083	132081	33372	27940	42454	371201	103766	0.279541	3.57729	3.16933	138651	127038	135567	30857	30946	35160	3	3	0.019	1451	148352	8.9	3	Isoform 7 of Treacle protein OS=Homo sapiens GN=TCOF1
P	tr|C9JT33|C9JT33_HUMAN	0.0163293	0.0132715	0.402099	0.0230632	0.300501	0.3660073423545475,0.2156768217730843,0.31982002850547897,	0.280728	0.3384389792958353,0.2388833800191008,0.26486113798450456,	188223	437678	366947	68891	94397	117357	992848	280645	0.282667	3.53774	3.32777	357314	334779	376626	63702	104554	97190	15	7	0.144	438	48598	9	15	Insulin-like growth factor 2 mRNA-binding protein 1 OS=Homo sapiens GN=IGF2BP1 PE=4 SV=1
P	Q13428-3	0.0523479	0.00103936	0.402099	0.00779893	0.318962	0.4609498264436731,0.17062507590083448,0.3253125478948175,	0.294869	0.42621226464710216,0.18898006627227149,0.2694151905940052,	76056	172923	137019	35058	29505	44574	385998	109137	0.28274	3.53682	3.13516	144382	132270	140635	32416	32679	36915	4	4	0.025	1489	152205	9	4	Isoform 3 of Treacle protein OS=Homo sapiens GN=TCOF1
P	tr|E9PCI8|E9PCI8_HUMAN	0.0393455	0.00286915	0.402099	0.0103922	0.314501	0.4346923975665767,0.18613300667518817,0.3226774248536849,	0.291762	0.40193787518633417,0.20614081806561568,0.26720836411159726,	49642	112656	87995	21579	20969	28394	250293	70942	0.283436	3.52814	3.17964	94236	86169	90315	19953	23223	23513	8	3	0.137	168	19517	5.7	8	MutS homolog 2, colon cancer, nonpolyposis type 1 (E. coli) OS=Homo sapiens GN=MSH2 PE=4 SV=1
P	P12004	0.0518047	0.00113421	0.402099	0.0079906	0.329498	0.4748033422815894,0.18151846872799438,0.3321734801421482,	0.305063	0.4390379065399037,0.20105242942193202,0.2750988170203601,	277894	781050	566451	131945	141775	188160	1625395	461880	0.284165	3.51909	3.03492	527545	597428	581397	122006	157032	155830	15	5	0.134	261	28769	4.7	15	Proliferating cell nuclear antigen OS=Homo sapiens GN=PCNA PE=1 SV=1
P	tr|E9PDS7|E9PDS7_HUMAN	0.0688334	0.000949859	0.402099	0.00769528	0.330745	0.5013014434190648,0.15935159087826126,0.33158140858815877,	0.304886	0.46353228125739454,0.17650383589310745,0.27462182823682496,	54939	132694	98368	27541	21145	32617	286001	81303	0.284275	3.51772	3.02348	104295	101499	100963	25466	23421	27014	2	2	0.13	162	18252	7.8	2	Annexin A11 OS=Homo sapiens GN=ANXA11 PE=4 SV=1
P	tr|B4DKG8|B4DKG8_HUMAN	0.0171161	0.0115375	0.402099	0.0209215	0.302011	0.3848141076041784,0.21980342327528216,0.30141400854981915,	0.282956	0.3557976711969748,0.2434598998430376,0.24961087361613504,	26709	53516	45615	10278	11763	13749	125840	35790	0.284409	3.51607	3.31114	50703	40934	46818	9503	13029	11386	2	2	0.041	679	77770	6.7	2	Uncharacterized protein OS=Homo sapiens GN=EXOSC10 PE=2 SV=1
P	tr|B9A062|B9A062_HUMAN	0.0691573	0.000150246	0.619371	0.00751553	0.338235	0.5273060177042185,0.16872489377337951,0.3186736648342081,	0.312802	0.4876012802399008,0.18688149584763042,0.26392378299047287,	69362	180981	120603	36575	30536	38433	370946	105544	0.284527	3.51461	2.95653	131675	138433	123785	33821	33822	31830	3	3	0.104	222	23867	9.8	3	Methylenetetrahydrofolate dehydrogenase (NADP+-dependent) 2, methenyltetrahydrofolate cyclohydrolase OS=Homo sapiens GN=MTHFD2 PE=4 SV=1
P	O75691	0.0743811	0.000621676	0.402099	0.00752882	0.349106	0.5661042091600222,0.176613840788105,0.30459854371304307,	0.323762	0.5234192471722603,0.19560668175977483,0.2522601769046572,	26965	81715	61389	15265	14432	18699	170069	48396	0.284567	3.51411	2.86446	51188	62503	63008	14114	15984	15486	3	3	0.011	2785	318385	7.4	3	Small subunit processome component 20 homolog OS=Homo sapiens GN=UTP20 PE=1 SV=3
P	O75717	0.0559113	0.000952468	0.402099	0.00769528	0.332468	0.48265878521020567,0.1780220244317042,0.33672247485692874,	0.307433	0.44628747210326314,0.1971640640672347,0.27884749597784325,	66316	189426	136121	32008	33722	45835	391863	111565	0.284704	3.51242	3.00781	125890	144889	139709	29596	37348	37957	9	5	0.056	1129	125967	5.6	9	WD repeat and HMG-box DNA-binding protein 1 OS=Homo sapiens GN=WDHD1 PE=1 SV=1
P	P12429	0.0571943	0.00186384	0.402099	0.00902787	0.327232	0.46626732747056193,0.16961950179081653,0.3458076792685994,	0.301809	0.43115590997167985,0.18787727876373295,0.28639414121309553,	322032	795168	548646	150153	134876	189726	1665846	474755	0.284993	3.50885	3.05594	611340	608229	563125	138846	149394	157129	10	9	0.291	323	36375	5.9	10	Annexin A3 OS=Homo sapiens GN=ANXA3 PE=1 SV=3
P	Q8IZ40	0.0601826	6.33772e-05	0.976034	0.00751553	0.329567	0.50158928200101,0.17258291406339107,0.31452819032381485,	0.305133	0.46377328223865966,0.19114907422662122,0.26047789642099406,	33663	78907	57502	16885	13618	18086	170072	48589	0.285697	3.50022	3.03429	63905	60356	59019	15612	15083	14978	2	2	0.042	523	58012	9	2	REST corepressor 2 OS=Homo sapiens GN=RCOR2 PE=2 SV=2
P	tr|F8WE13|F8WE13_HUMAN	0.056972	0.00430779	0.405596	0.014795	0.322735	0.4405856092436975,0.16395180185205846,0.36366784669847624,	0.296686	0.4073004201680672,0.18157982818252816,0.30117746652301064,	15232	35852	25988	6711	5878	9451	77072	22040	0.285966	3.49691	3.09852	28916	27422	26673	6204	6510	7827	2	2	0.113	133	13840	9.4	2	SWI/SNF-related, matrix-associated, actin-dependent regulator of chromatin, subfamily c, member 1 OS=Homo sapiens GN=SMARCC1 PE=4 SV=1
P	P20290	0.0700782	4.30918e-05	0.402099	0.00649831	0.354095	0.5536684524488013,0.1842077004760598,0.32440795977135,	0.32818	0.511873551426726,0.20402562848245498,0.26864228306184723,	26319	83813	46534	14572	15439	15096	156666	45107	0.287918	3.47321	2.8241	49961	64107	47760	13472	17100	12501	5	4	0.141	206	22168	9.4	5	Transcription factor BTF3 OS=Homo sapiens GN=BTF3 PE=1 SV=1
P	tr|F5H1J6|F5H1J6_HUMAN	0.0691421	0.00010351	0.402099	0.00691159	0.339786	0.5312227292885653,0.17066795629094844,0.3174658288308125,	0.314387	0.4912089955794624,0.18903358780383894,0.2629189884995173,	69901	173694	118082	37133	29644	37487	361677	104264	0.288279	3.46886	2.94303	132698	132860	121197	34336	32834	31046	3	3	0.053	524	60322	7.4	3	NDC80 kinetochore complex component homolog (S. cerevisiae) OS=Homo sapiens GN=NDC80 PE=4 SV=1
P	Q9NTJ3	0.045175	0.00160846	0.885256	0.172918	0.327083	0.47158610031032666,0.19180626365622724,0.3178573146347664,	0.303908	0.4360518601199603,0.21243366975340755,0.2632389014477418,	81527	192220	145537	38447	36869	46260	419284	121576	0.289961	3.44874	3.05733	154767	147028	149376	35550	40834	38311	6	6	0.048	1288	147182	6.8	6	Structural maintenance of chromosomes protein 4 OS=Homo sapiens GN=SMC4 PE=1 SV=2
P	tr|E7EPX1|E7EPX1_HUMAN	0.0411602	0.00467738	0.402099	0.0126118	0.329925	0.4411691937935178,0.1949976321627078,0.35360765412560247,	0.305589	0.40794542819778745,0.21598414795244386,0.29283864470182003,	28293	80242	55604	12482	15647	19662	164139	47791	0.291162	3.43452	3.03099	53710	61377	57071	11542	17331	16283	2	2	0.03	569	64371	5.7	2	CSE1 chromosome segregation 1-like (yeast) OS=Homo sapiens GN=CSE1L PE=4 SV=1
P	Q8NFU3-2	0.0720863	0.124489	0.402099	0.140496	0.274736	0.11126104851224614,0.25222529383229786,0.46072132763720014,	0.254608	0.10288104716280953,0.27937884641235294,0.3815642458100559,	74105	171101	121720	8245	43156	56079	366926	107480	0.29292	3.4139	3.63986	140680	130877	124932	7624	47802	46444	2	2	0.216	74	8274	5.3	2	Isoform 2 of Thiosulfate sulfurtransferase/rhodanese-like domain-containing protein 1 OS=Homo sapiens GN=TSTD1
P	P53396	0.0302645	0.0068136	0.402099	0.0152619	0.322754	0.42420505871725384,0.208635526181111,0.3354202206493317,	0.300376	0.39225383920505874,0.23108888125283306,0.2777866332945575,	442800	1094224	884571	187838	228294	296703	2421595	712835	0.294366	3.39713	3.09834	840597	836973	907909	173690	252863	245722	27	18	0.147	1101	120839	7.3	27	ATP-citrate synthase OS=Homo sapiens GN=ACLY PE=1 SV=3
P	Q9BTE3-3	0.116154	0.00613781	0.417979	0.0144009	0.389351	0.6795624266340318,0.16132118518082397,0.3271682669604911,	0.359341	0.6283873223606983,0.1786823473998734,0.27095185626588114,	40039	135878	88942	27209	21920	29099	264859	78228	0.295357	3.38573	2.56838	76009	103934	91289	25160	24279	24099	2	2	0.075	467	52652	5.8	2	Isoform 3 of Mini-chromosome maintenance complex-binding protein OS=Homo sapiens GN=MCMBP
P	Q9NUQ3	0.0170789	0.030695	0.402099	0.0427558	0.307404	0.30972631941603324,0.22415607849033908,0.38833087342119355,	0.285436	0.2864064081307465,0.24828960228554245,0.32161283159833337,	46441	106408	76561	14384	23852	29731	229410	67967	0.296269	3.37531	3.25304	88162	81392	78581	13301	26420	24623	2	2	0.032	528	60586	7.5	2	Gamma-taxilin OS=Homo sapiens GN=TXLNG PE=1 SV=2
P	tr|Q6P088|Q6P088_HUMAN	0.0606046	0.00106538	0.419275	0.00740775	0.340238	0.49481290322580646,0.17802548808708973,0.3478745777834427,	0.314278	0.4575483870967742,0.19719044359701443,0.2880950863552355,	38750	92043	62764	19174	16386	21834	193557	57394	0.296522	3.37243	2.93912	73562	70404	64419	17730	18150	18082	2	2	0.074	244	28121	4.7	2	ZNF483 protein OS=Homo sapiens GN=ZNF483 PE=2 SV=1
P	tr|C9JEH7|C9JEH7_HUMAN	0.143754	0.193286	0.421983	0.211708	0.259343	0.03929166241800075,0.2953618442844029,0.4433750619497819,	0.243565	0.03632779307297509,0.3271598512307532,0.3672080415545896,	147105	317001	264327	5780	93630	117196	728433	216606	0.297359	3.36294	3.8559	279263	242477	271303	5344	103710	97063	2	2	0.073	262	29384	10.2	2	Ribosomal protein S4, Y-linked 1 (Fragment) OS=Homo sapiens GN=RPS4Y1 PE=4 SV=1
P	tr|Q5T624|Q5T624_HUMAN	0.0613121	0.000345029	0.402099	0.00751553	0.347763	0.5353171451265176,0.19149029670959186,0.31648217660887634,	0.32306	0.4949830607381952,0.2120959578124632,0.2620995777355944,	246764	637155	490451	132097	122009	155219	1374370	409325	0.297827	3.35765	2.87552	468446	487360	503390	122144	135138	128547	19	7	0.254	422	45793	4.4	19	Nuclear autoantigenic sperm protein (Histone-binding) OS=Homo sapiens GN=NASP PE=2 SV=1
P	tr|E9PHU9|E9PHU9_HUMAN	0.0149073	0.0333995	0.683677	0.0124648	0.305772	0.30210613563428473,0.2299634703196347,0.38524590163934425,	0.284364	0.2793445688904002,0.254703196347032,0.31904512186780365,	47053	109500	87718	14215	25181	33793	244271	73189	0.299622	3.33754	3.27041	89323	83756	90032	13144	27890	27986	4	2	0.041	410	46120	10.1	4	Uncharacterized protein OS=Homo sapiens GN=RBM34 PE=4 SV=1
P	Q99873-3	0.021908	0.0264793	0.402099	0.038268	0.316071	0.33105637708713326,0.2184305407928,0.39872675700298416,	0.292768	0.30612667253496834,0.24194754289866321,0.33023032955480053,	724798	1852447	1354494	239949	404631	540073	3931739	1184653	0.301305	3.3189	3.16384	1375952	1416958	1390244	221880	448195	447295	9	5	0.117	343	39602	5.6	9	Isoform 3 of Protein arginine N-methyltransferase 1 OS=Homo sapiens GN=PRMT1
P	P22223	0.062201	0.000395794	0.402099	0.00751553	0.344245	0.512210810694912,0.1814397029452305,0.33908372827804106,	0.318466	0.4736379424944789,0.2009526756495729,0.2808088467614534,	46639	106647	79125	23889	19350	26830	232411	70069	0.301487	3.31689	2.90491	88538	81574	81213	22090	21431	22219	3	3	0.035	829	91418	4.8	3	Cadherin-3 OS=Homo sapiens GN=CDH3 PE=1 SV=2
P	tr|H0YAK4|H0YAK4_HUMAN	0.0115649	0.0366411	0.405596	0.00779728	0.305333	0.29688895947904465,0.2407863135105879,0.37832383424943716,	0.284838	0.274514086044988,0.2666937284351532,0.3133075066425978,	100738	236496	197212	29908	56945	74610	534446	161463	0.302113	3.31002	3.27511	191237	180894	202413	27654	63072	61788	10	5	0.138	414	46911	5.7	10	Neurolysin (metallopeptidase M3 family) (Fragment) OS=Homo sapiens GN=NLN PE=3 SV=1
P	P42285	0.030064	0.00837758	0.402099	0.0172154	0.330614	0.4256947878548116,0.21503067298409376,0.3511152742511509,	0.307523	0.39362080901987934,0.2381684858616872,0.2907789888730621,	202220	494083	387528	86084	106243	136067	1083831	328394	0.302994	3.3004	3.02468	383887	377921	397752	79598	117675	112685	15	12	0.107	1042	117805	6.5	15	Superkiller viralicidic activity 2-like 2 OS=Homo sapiens GN=SKIV2L2 PE=1 SV=3
P	tr|E7EVW0|E7EVW0_HUMAN	0.0479448	0.0020694	0.513368	0.0111101	0.341445	0.48439804833768296,0.1990125517570292,0.34092394309556123,	0.316896	0.4479115448138482,0.220430748552971,0.2823462668131647,	79317	184516	139251	38421	36721	47474	403084	122616	0.304195	3.28737	2.92873	150574	141135	142924	35527	40673	39317	5	5	0.052	1133	126388	7.2	5	DNA polymerase OS=Homo sapiens GN=POLD1 PE=3 SV=1
P	P35251	0.0444216	0.00975512	0.402099	0.0188423	0.337742	0.42151705413202106,0.19425745521906684,0.3974523460410557,	0.311328	0.3897420668589852,0.2151304146474587,0.3291101539589443,	23572	60461	43648	9936	11745	17348	127681	39029	0.305676	3.27144	2.96084	44747	46245	44798	9187	13007	14365	4	2	0.026	1148	128254	9.4	4	Replication factor C subunit 1 OS=Homo sapiens GN=RFC1 PE=1 SV=4
P	tr|F8W026|F8W026_HUMAN	0.049275	0.0952943	0.855212	0.187999	0.295081	0.16823283875004313,0.24310316354410502,0.4739067772986887,	0.272445	0.1555634243428604,0.26927708471321,0.39249514297406735,	666487	1701541	1180249	112125	413650	559328	3548277	1085103	0.305811	3.26999	3.3889	1265254	1301529	1211402	103681	458186	463242	7	2	0.245	49	5582	4.9	7	Heat shock protein 90kDa beta (Grp94), member 1 (Fragment) OS=Homo sapiens GN=HSP90B1 PE=4 SV=1
P	P35250-2	0.0390058	0.00801198	0.402099	0.0167797	0.345971	0.5076131101353275,0.2370158357487338,0.29328389010292855,	0.324928	0.46936772221139866,0.2625242800694667,0.2428914691230439,	133454	330518	312547	67743	78338	91665	776519	237746	0.306169	3.26617	2.89042	253345	252815	320794	62639	86769	75915	7	5	0.175	320	35244	5.5	7	Isoform 2 of Replication factor C subunit 2 OS=Homo sapiens GN=RFC2
P	Q12769-2	0.0769864	0.000126239	0.402099	0.00748091	0.363143	0.5688430121964865,0.1821202986696207,0.3384654038888346,	0.336002	0.5259874678303681,0.20171916108347623,0.2803003866501026,	35748	93883	71641	20335	17098	24248	201272	61681	0.306456	3.26311	2.75374	67863	71811	73531	18803	18938	20081	2	2	0.147	224	24898	8.8	2	Isoform 2 of Nuclear pore complex protein Nup160 OS=Homo sapiens GN=NUP160
P	Q6NXG1-3	0.00634453	0.0388281	0.46007	0.0102737	0.309771	0.30574171345770695,0.26121120723866975,0.3623592802848071,	0.290567	0.2825575076978808,0.289229303913009,0.29991340325218896,	5521	12599	10393	1688	3291	3766	28513	8745	0.306702	3.26049	3.22819	10479	9636	10666	1560	3644	3117	3	3	0.087	677	75144	6.6	3	Isoform 3 of Epithelial splicing regulatory protein 1 OS=Homo sapiens GN=ESRP1
P	tr|C9JUN5|C9JUN5_HUMAN	0.0561891	0.00071488	0.402099	0.00752882	0.345383	0.5078171978352375,0.19186404086806993,0.33646668509814764,	0.320247	0.4695785273055267,0.21251145335190974,0.27865146611589064,	36586	79671	61489	18579	15286	20689	177746	54554	0.306921	3.25817	2.89534	69453	60940	63111	17180	16931	17134	2	2	0.167	102	11865	9.1	2	Coiled-coil domain-containing 12 (Fragment) OS=Homo sapiens GN=CCDC12 PE=4 SV=1
P	Q9BTE3	0.0664586	0.000495504	0.402099	0.00751553	0.362636	0.5374665660791441,0.1926558690680929,0.3577856577271319,	0.335561	0.4969892325629244,0.21338801428760418,0.2963059868489001,	72905	211652	145235	39184	40776	51963	429792	131923	0.306946	3.2579	2.75759	138401	161894	149067	36233	45164	43034	4	4	0.087	642	72980	5.9	4	Mini-chromosome maintenance complex-binding protein OS=Homo sapiens GN=MCMBP PE=1 SV=2
P	Q14978	0.0172015	0.0162878	0.402099	0.0267324	0.327598	0.3957500640707559,0.23907341176151628,0.34797184734823133,	0.306315	0.36594489369707345,0.2648092125626676,0.2881902161574048,	183391	442613	339151	72577	105817	118015	965155	296409	0.30711	3.25616	3.05252	348146	338558	348101	67111	117208	97740	5	5	0.056	699	73603	9.5	5	Nucleolar and coiled-body phosphoprotein 1 OS=Homo sapiens GN=NOLC1 PE=1 SV=2
P	tr|F5H1Y3|F5H1Y3_HUMAN	0.0776639	0.000106087	0.402099	0.00699509	0.36637	0.5752048154524254,0.18474692233870116,0.33915962423836293,	0.339133	0.5318852789275118,0.2046294638142337,0.28088430562277406,	81903	217779	161166	47111	40234	54661	460848	142006	0.308141	3.24527	2.72948	155483	166581	165418	43563	44564	45269	3	2	0.206	165	18275	7.4	3	Flap structure-specific endonuclease 1 (Fragment) OS=Homo sapiens GN=FEN1 PE=4 SV=1
P	O14929	0.0907987	0.000876787	0.409719	0.00769528	0.381824	0.620846313603323,0.18451087165229146,0.34011607803082294,	0.353385	0.5740937411498159,0.2043724702575249,0.2816887172366832,	84744	260402	187977	52613	48047	63934	533123	164594	0.308736	3.23902	2.619	160877	199184	192938	48651	53219	52951	2	2	0.074	419	49513	5.7	2	Histone acetyltransferase type B catalytic subunit OS=Homo sapiens GN=HAT1 PE=1 SV=1
P	tr|C9JCU7|C9JCU7_HUMAN	0.0238343	0.0354853	0.800365	0.00751553	0.320546	0.311902471811155,0.22464906231229562,0.42508633035542687,	0.296429	0.2884011449364375,0.2488309492558564,0.3520542594808399,	86293	224755	161299	26915	50491	68566	472347	145972	0.309036	3.23587	3.11968	163816	171916	165554	24887	55926	56786	5	3	0.269	175	19767	4.7	5	Polymerase (RNA) II (DNA directed) polypeptide H OS=Homo sapiens GN=POLR2H PE=4 SV=1
P	Q14978-3	0.0178766	0.015946	0.402099	0.0263052	0.330119	0.40090535068769745,0.24005888368225287,0.3493925760928501,	0.308655	0.37070528338344966,0.26589803234107584,0.2893623880771993,	184238	444945	341195	73862	106813	119211	970378	299886	0.30904	3.23582	3.02921	349753	340340	350198	68298	118310	98729	7	6	0.09	700	73745	9.5	7	Isoform 3 of Nucleolar and coiled-body phosphoprotein 1 OS=Homo sapiens GN=NOLC1
P	P02786	0.0561304	0.116646	0.402099	0.132353	0.289103	0.14092787913340935,0.2847602598897936,0.44162180349932706,	0.270487	0.13030929304446978,0.3154042273213258,0.3657469717362046,	28064	60795	47552	3955	17312	21000	136411	42267	0.30985	3.22736	3.45897	53275	46502	48807	3657	19175	17392	2	2	0.032	760	84871	6.6	2	Transferrin receptor protein 1 OS=Homo sapiens GN=TFRC PE=1 SV=2
P	tr|C9JYC9|C9JYC9_HUMAN	0.0469502	0.00256139	0.402099	0.0100606	0.347785	0.49161367419230934,0.20710293852532902,0.34463832414755186,	0.323071	0.45448337672314454,0.22936722552731206,0.2853614471607931,	23431	55470	43727	11519	11488	15070	122628	38077	0.310508	3.22053	2.87534	44478	42427	44878	10649	12723	12478	7	3	0.078	755	86980	5.7	7	Uncharacterized protein OS=Homo sapiens GN=ZMYM2 PE=4 SV=1
P	tr|H0YDK8|H0YDK8_HUMAN	0.032583	0.00827071	0.402099	0.017087	0.342537	0.4444096974029068,0.22200824077391615,0.3611924349328103,	0.318656	0.41093340481296164,0.24590200644930132,0.2991334133559739,	67152	178624	136628	29843	39656	49349	382404	118848	0.310792	3.21759	2.91939	127479	136630	140233	27595	43924	40870	4	3	0.042	900	95811	7.6	4	Pumilio homolog 1 (Drosophila) (Fragment) OS=Homo sapiens GN=PUM1 PE=4 SV=1
P	Q9H0D6-2	0.0615167	0.000697972	0.486947	0.00751553	0.363991	0.5495845685130796,0.20587568864771172,0.3365136873411166,	0.338304	0.5081875859296849,0.22803315101707333,0.27869141325906777,	218929	604627	465357	120320	124478	156599	1288913	401397	0.311423	3.21107	2.74732	415608	462481	477634	111257	137875	129691	13	8	0.098	874	99962	8	13	Isoform 2 of 5'-3' exoribonuclease 2 OS=Homo sapiens GN=XRN2
P	P62249	0.073876	0.130702	0.942497	0.0270239	0.289516	0.11995938177036193,0.2749283155093258,0.4736592493847416,	0.269247	0.11092434854729911,0.30452764121438136,0.3922894937302238,	317099	737956	546112	38039	202885	258671	1601167	499595	0.312019	3.20493	3.45404	601978	564470	560525	35174	224728	214234	5	4	0.205	146	16445	10.2	5	40S ribosomal protein S16 OS=Homo sapiens GN=RPS16 PE=1 SV=2
P	tr|B4DZC3|B4DZC3_HUMAN	0.0619804	0.000704003	0.753212	0.349965	0.365736	0.5520690233629394,0.20687300040814716,0.33826491704386946,	0.339921	0.5104845327638815,0.22913676879122616,0.28014115465705697,	220563	607624	468139	121766	125701	158355	1296326	405822	0.313056	3.19432	2.73422	418709	464773	480489	112594	139229	131145	14	9	0.113	896	102416	7.6	14	Uncharacterized protein OS=Homo sapiens GN=XRN2 PE=2 SV=1
P	tr|B4DRU0|B4DRU0_HUMAN	0.0137487	0.035903	0.402099	0.048604	0.320669	0.3185447575478392,0.24688226291026585,0.39658001845362234,	0.29882	0.2945536952907414,0.2734574287171929,0.32844753850678315,	188862	564512	445441	60161	139368	176653	1198815	376182	0.313795	3.1868	3.11848	358532	431801	457196	55630	154370	146304	7	3	0.041	735	84967	6.8	7	Eukaryotic translation initiation factor 3, subunit C OS=Homo sapiens GN=EIF3C PE=2 SV=1
P	tr|Q96B58|Q96B58_HUMAN	0.11667	0.176429	0.738744	0.00801251	0.274167	0.06566878257057973,0.3292596288166035,0.42757179361345676,	0.259841	0.06071724272285988,0.36470165635601676,0.35410285482206016,	61597	125275	118186	4045	41248	50533	305058	95826	0.314124	3.18346	3.64742	116934	95823	121304	3740	45688	41850	3	3	0.182	214	24062	8.3	3	TIA1 cytotoxic granule-associated RNA binding protein, isoform CRA_d OS=Homo sapiens GN=TIA1 PE=2 SV=1
P	tr|G3V4T2|G3V4T2_HUMAN	0.0322178	0.0971505	0.402099	0.112041	0.293659	0.1793707935514165,0.30113802968704184,0.40046715833639723,	0.277027	0.1658607310261881,0.33355523327231085,0.3316651166814456,	121391	252366	231185	21774	75997	92582	604942	190353	0.314663	3.178	3.40531	230446	193037	237286	20134	84178	76676	3	2	0.107	178	20243	9.5	3	Poly(A)-binding protein, nuclear 1 OS=Homo sapiens GN=PABPN1 PE=4 SV=1
P	P24928	0.0734448	0.00083156	0.493936	0.00752882	0.387163	0.5684308413860025,0.20586718379303942,0.3871920563097034,	0.358089	0.525573120931549,0.22802384832793515,0.3206699346405229,	24733	96946	63648	14059	19958	24644	185327	58661	0.316527	3.15929	2.58289	46952	74154	65327	12999	22106	20410	3	2	0.015	1970	217174	7.4	3	DNA-directed RNA polymerase II subunit RPB1 OS=Homo sapiens GN=POLR2A PE=1 SV=2
P	tr|G3V5V7|G3V5V7_HUMAN	0.00120822	0.0469615	0.402099	0.0602437	0.314854	0.30965494720801134,0.29573756991988503,0.3391694509143065,	0.298255	0.2863176227277675,0.3275601519073838,0.2808863316091209,	91870	228297	239143	28448	67516	81110	559310	177074	0.316594	3.15862	3.17608	174402	174624	245451	26304	74781	67172	7	3	0.144	180	20254	4.7	7	Heterogeneous nuclear ribonucleoprotein C (C1/C2) (Fragment) OS=Homo sapiens GN=HNRNPC PE=4 SV=1
P	tr|E9PKB0|E9PKB0_HUMAN	0.038624	0.0939075	0.945501	0.0612965	0.300927	0.18378693211902997,0.2730039803324748,0.4459904689062776,	0.280546	0.1699142221751562,0.30236478576445797,0.3693592986997705,	18886	42710	33994	3471	11660	15161	95590	30292	0.316895	3.15562	3.32306	35852	32668	34890	3209	12914	12556	2	2	0.021	829	92269	6.8	2	Sortilin-related receptor, L(DLR class) A repeats-containing OS=Homo sapiens GN=SORL1 PE=4 SV=1
P	tr|C9JX46|C9JX46_HUMAN	0.0245484	0.0590823	0.940966	0.00752882	0.317073	0.2581188841093754,0.2475075940493808,0.44559119297131367,	0.29395	0.23867381078157623,0.2741451826466236,0.36903249708902297,	39753	102712	75576	10261	25422	33676	218041	69359	0.318101	3.14366	3.15385	75466	78564	77570	9488	28158	27890	3	3	0.053	677	76508	4.9	3	Ecdysoneless homolog (Drosophila) OS=Homo sapiens GN=ECD PE=4 SV=1
P	Q9Y3B4	0.0622843	0.120546	0.409719	0.00854619	0.295995	0.14028257456828885,0.27959119091431184,0.46811224489795916,	0.275689	0.12970172684458398,0.3096775705863738,0.3876888417704744,	31850	85321	60368	4468	23855	28259	177539	56582	0.318702	3.13773	3.37843	60462	65262	61960	4131	26422	23404	3	3	0.176	125	14585	9.4	3	Pre-mRNA branch site protein p14 OS=Homo sapiens GN=SF3B14 PE=1 SV=1
P	tr|E5RGV5|E5RGV5_HUMAN	0.116273	0.177374	0.417979	0.195372	0.278655	0.0686622408611644,0.337660463220811,0.42964324401115195,	0.264438	0.06348370884764928,0.37400665625212254,0.3558236996785822,	58897	117784	112626	4044	39771	48389	289307	92204	0.318706	3.13768	3.58866	111809	90094	115598	3739	44052	40075	2	2	0.146	144	15821	7	2	TIA1 cytotoxic granule-associated RNA-binding protein OS=Homo sapiens GN=TIA1 PE=4 SV=1
P	tr|E7ENU7|E7ENU7_HUMAN	0.0138685	0.0276048	0.402099	0.0394622	0.328253	0.3536225472967241,0.24747505687561436,0.3836603755836565,	0.306287	0.3269927646010835,0.27411818432432883,0.3177491578641781,	330044	718234	616587	116711	177745	236560	1664865	531016	0.318954	3.13524	3.04643	626551	549383	632860	107922	196881	195920	7	4	0.154	175	20495	11.3	7	Ribosomal protein L15 (Fragment) OS=Homo sapiens GN=RPL15 PE=3 SV=1
P	tr|E7EPZ4|E7EPZ4_HUMAN	0.0164761	0.0525121	0.402099	0.0662207	0.319392	0.27883613434151816,0.25848631602657957,0.42085273036281684,	0.29756	0.2578352526251102,0.28630476405000566,0.3485406044483854,	37427	88790	67665	10436	22951	28477	193882	61864	0.319081	3.134	3.13095	71051	67915	69450	9650	25421	23584	2	2	0.019	1022	117647	5.2	2	Utrophin OS=Homo sapiens GN=UTRN PE=4 SV=2
P	Q9BWF3	0.0503293	0.00857691	0.402099	0.0174348	0.357649	0.4571384990848078,0.20395832760658622,0.41184914727956434,	0.329894	0.4226967663209274,0.22590505511421424,0.3410803726068436,	65560	181895	128178	29970	37099	52790	375633	119859	0.319085	3.13396	2.79604	124456	139130	131560	27712	41091	43719	6	4	0.146	364	40314	7.1	6	RNA-binding protein 4 OS=Homo sapiens GN=RBM4 PE=1 SV=1
P	tr|E9PH51|E9PH51_HUMAN	0.0734267	2.19133e-05	0.710159	0.742043	0.373752	0.5739702132556463,0.1970671061493314,0.35021963392202515,	0.346364	0.5307527845578928,0.21828149541795794,0.29005666104986944,	330214	827033	621944	189533	162981	217817	1779191	570331	0.320556	3.11958	2.67557	626874	632606	638360	175262	180526	180399	6	4	0.108	305	33593	8.5	6	L-lactate dehydrogenase OS=Homo sapiens GN=LDHA PE=3 SV=2
P	tr|B7Z6Q6|B7Z6Q6_HUMAN	0.02122	0.0285611	0.402099	0.0405217	0.336341	0.3554790692948588,0.2384261951124164,0.4151181982749441,	0.312201	0.3287124060150376,0.26409132858447126,0.3437999148120541,	157472	404167	300512	55978	96364	124748	862151	277090	0.321394	3.11145	2.97317	298941	309150	308443	51763	106737	103316	6	5	0.099	684	76983	8.1	6	Kinesin family member 2C OS=Homo sapiens GN=KIF2C PE=2 SV=1
P	Q06203	0.0742702	0.000156893	0.923044	0.0530142	0.374056	0.5668583194126102,0.19418175862724796,0.36112706139661105,	0.34611	0.5241637854007226,0.21508421208343018,0.2990830922503557,	154446	378568	273419	87549	73511	98739	806433	259799	0.322158	3.10407	2.6734	293198	289569	280634	80955	81424	81775	5	4	0.07	517	57399	6.8	5	Amidophosphoribosyltransferase OS=Homo sapiens GN=PPAT PE=1 SV=1
P	Q9H307	0.0449962	0.00419861	0.402099	0.0120696	0.36177	0.5183571028845665,0.22945563628357551,0.33749725713927464,	0.337647	0.4793026844613271,0.2541418978423602,0.27949750791511235,	58969	145344	127604	30567	33350	43066	331917	106983	0.322319	3.10252	2.76419	111944	111173	130969	28264	36938	35665	5	5	0.084	717	81614	7.2	5	Pinin OS=Homo sapiens GN=PNN PE=1 SV=4
P	Q14126	0.0754058	0.00328788	0.402099	0.0108805	0.383383	0.6217065461060096,0.21815252841613958,0.31028923300286576,	0.357831	0.5748829880033391,0.24163337516495925,0.25697548293428213,	106613	278099	236937	66282	60668	73519	621649	200469	0.322479	3.10097	2.60836	202391	212719	243189	61290	67198	60887	5	4	0.047	1118	122294	5.2	5	Desmoglein-2 OS=Homo sapiens GN=DSG2 PE=1 SV=2
P	Q9Y605	0.0528689	0.00584046	0.945501	0.0257961	0.3691	0.4906001062134891,0.21251011567572714,0.4041898007745066,	0.341259	0.4536643653744025,0.23537868329604417,0.3347330440597832,	37660	105035	64299	18476	22321	25989	206994	66786	0.322647	3.09936	2.70929	71492	80342	65994	17085	24723	21523	3	3	0.331	127	14650	4.7	3	MORF4 family-associated protein 1 OS=Homo sapiens GN=MRFAP1 PE=1 SV=1
P	tr|B7Z7N6|B7Z7N6_HUMAN	0.0864516	0.000807794	0.409719	0.00758843	0.383062	0.5866300841644729,0.18564809111841793,0.37690837645745207,	0.353411	0.542446825602808,0.20563236144144487,0.31215420182803316,	80913	211066	139713	47466	39184	52659	431692	139309	0.322705	3.09881	2.61054	153603	161446	143400	43891	43402	43612	3	3	0.108	360	41303	8.2	3	Uncharacterized protein OS=Homo sapiens GN=PDK1 PE=2 SV=1
P	tr|E7EUR6|E7EUR6_HUMAN	0.0623128	0.000650861	0.402099	0.00752882	0.367575	0.5495252174901916,0.20658182762586724,0.3466168464477733,	0.34133	0.5081310058565986,0.22880569880903795,0.28705237885909446,	35174	80859	59146	19329	16704	20501	175179	56534	0.322721	3.09865	2.72054	66773	61848	60705	17873	18501	16978	3	3	0.052	781	90317	8.9	3	DEAD (Asp-Glu-Ala-Asp) box polypeptide 10 OS=Homo sapiens GN=DDX10 PE=4 SV=1
P	tr|H0YMP1|H0YMP1_HUMAN	0.0198764	0.0628045	0.592563	0.119575	0.325439	0.2665955945284464,0.2699931514814767,0.4397273159237028,	0.303242	0.24650520278082252,0.29905412913980023,0.364167062633942,	66599	154778	103123	17755	41789	45346	324500	104890	0.323236	3.09372	3.07278	126429	118390	105842	16417	46287	37554	4	2	0.14	107	11869	5.1	4	Deoxyuridine triphosphatase (Fragment) OS=Homo sapiens GN=DUT PE=4 SV=1
P	tr|H0YML5|H0YML5_HUMAN	0.0733308	9.08478e-05	0.402099	0.00685213	0.374508	0.5690460423129204,0.19658050816431133,0.3578974786413836,	0.34678	0.5261928827855425,0.21774181738302703,0.2964055011460721,	57382	136570	95980	32653	26847	34351	289932	93851	0.3237	3.08928	2.67017	108933	104463	98513	30194	29737	28449	2	2	0.044	474	52466	7	2	Phosphoenolpyruvate carboxykinase 2 (mitochondrial) OS=Homo sapiens GN=PCK2 PE=3 SV=1
P	tr|E7ETZ4|E7ETZ4_HUMAN	0.0253691	0.0188092	0.402099	0.0294498	0.344576	0.398785072149418,0.23443417797216326,0.4005088294613028,	0.32004	0.3687466436048904,0.25967074328998746,0.3317013840777177,	143383	341132	259812	57179	79973	104057	744327	241209	0.324063	3.08582	2.90212	272196	260934	266667	52872	88582	86180	5	5	0.1	408	46913	8.4	5	Basic leucine zipper and W2 domains 2 (Fragment) OS=Homo sapiens GN=BZW2 PE=4 SV=1
P	O14578	0.0787341	0.000820577	0.40401	0.00758843	0.383607	0.6128002128933537,0.20587163604185102,0.33214870562001325,	0.356533	0.5665624376289002,0.227994378220811,0.2750426814396711,	15031	38422	28701	9211	7910	9533	82154	26654	0.324439	3.08224	2.60684	28534	29388	29458	8516	8760	7894	2	2	0.012	2027	231429	6.6	2	Citron Rho-interacting kinase OS=Homo sapiens GN=CIT PE=1 SV=2
P	tr|F2Z2R1|F2Z2R1_HUMAN	0.0260545	0.0323644	0.402099	0.0446917	0.33842	0.34475806451612906,0.23294811701955714,0.43755518316305386,	0.313059	0.31878360215053764,0.2580141156187705,0.36237994846568283,	29760	74244	55497	10260	17295	24283	159501	51838	0.325001	3.07691	2.9549	56496	56789	56961	9487	19156	20111	2	2	0.098	163	18338	5.5	2	Ecdysoneless homolog (Drosophila) OS=Homo sapiens GN=ECD PE=4 SV=1
P	O76003	0.0191765	0.0463085	0.402099	0.0596089	0.331828	0.3060233370714663,0.2536888756470895,0.43577107597216497,	0.30829	0.28297357665180684,0.28099139696845554,0.36090563122203834,	107897	268510	191557	33019	68118	83475	567964	184612	0.325042	3.07653	3.01361	204830	205385	196611	30532	75449	69134	4	4	0.161	335	37432	5.4	4	Glutaredoxin-3 OS=Homo sapiens GN=GLRX3 PE=1 SV=2
P	Q9UDX5	0.0574859	0.0017533	0.402099	0.0089168	0.37013	0.5312928688690489,0.21248616099154807,0.3666101694915254,	0.343411	0.4912631839341534,0.23534865300317734,0.3036198547215496,	44467	111099	82600	23625	23607	30282	238166	77514	0.325462	3.07255	2.70176	84415	84980	84778	21845	26147	25079	3	2	0.133	166	18010	9.3	3	Mitochondrial fission process protein 1 OS=Homo sapiens GN=MTFP1 PE=1 SV=1
P	tr|Q5T795|Q5T795_HUMAN	0.0157488	0.0231611	0.402099	0.0135214	0.339824	0.38602083657285025,0.2524568323515983,0.38099467140319715,	0.317359	0.35692738298864873,0.2796185828586826,0.31553166944388494,	64310	133607	109222	24825	33730	41613	307139	100168	0.326132	3.06624	2.9427	122084	102196	112104	22954	37359	34463	4	4	0.044	1181	133235	7.6	4	MDN1, midasin homolog (Yeast) (Fragment) OS=Homo sapiens GN=MDN1 PE=2 SV=1
P	tr|B4DVE7|B4DVE7_HUMAN	0.0437323	0.0102248	0.715384	0.0878703	0.358334	0.44960273428957875,0.21473302908130898,0.41066651406989885,	0.331225	0.41572378491767165,0.23784185716527162,0.3401095835538834,	123469	293178	209703	55512	62955	86118	626350	204585	0.32663	3.06156	2.79069	234390	224252	215235	51329	69730	71322	6	5	0.1	472	51242	7.7	6	Annexin OS=Homo sapiens GN=ANXA11 PE=2 SV=1
P	tr|F5H308|F5H308_HUMAN	0.0868221	0.000258361	0.409719	0.00751553	0.38741	0.6158515187356217,0.1942299129420074,0.35214767422637544,	0.358758	0.5694803675639143,0.21513969711393285,0.2916535293506104,	307756	781548	586751	189532	151800	206623	1676055	547955	0.326931	3.05875	2.58125	584240	597814	602238	175261	168142	171128	5	3	0.079	304	33656	8.8	5	L-lactate dehydrogenase OS=Homo sapiens GN=LDHA PE=3 SV=1
P	Q16822	0.0586908	0.00139564	0.402099	0.00843763	0.3681	0.5516068011828144,0.21509390121935204,0.33759912672167464,	0.342637	0.5100669681683772,0.23824845686807358,0.27959675089093655,	91984	197974	155735	50739	42583	52576	445693	145898	0.327351	3.05483	2.71665	174621	151431	159845	46918	47167	43543	3	3	0.047	640	70730	7.6	3	Phosphoenolpyruvate carboxykinase [GTP], mitochondrial OS=Homo sapiens GN=PCK2 PE=1 SV=3
P	tr|F5H7E2|F5H7E2_HUMAN	0.0320935	0.0096945	0.951071	0.0371463	0.355871	0.4602868411143335,0.2362914995819931,0.3710348771937257,	0.33154	0.425617514351965,0.26172332195032094,0.30727870334085317,	151373	352865	283251	69675	83379	105096	787489	258150	0.327814	3.05051	2.81001	287361	269905	290725	64427	92353	87037	9	8	0.085	941	106815	7	9	Superkiller viralicidic activity 2-like 2 (S. cerevisiae) OS=Homo sapiens GN=SKIV2L2 PE=4 SV=1
P	tr|E9PEA6|E9PEA6_HUMAN	0.0118026	0.0555613	0.402099	0.0694516	0.330553	0.2934610339927861,0.28239815526518064,0.41579956412735347,	0.30947	0.2713001420920319,0.31277124105717496,0.34433939076146625,	73192	169130	122054	21479	47762	50750	364376	119991	0.329305	3.03669	3.02523	138942	129364	125272	19857	52899	42028	11	3	0.101	227	26321	3.8	11	Acidic (leucine-rich) nuclear phosphoprotein 32 family, member E OS=Homo sapiens GN=ANP32E PE=4 SV=1
P	tr|Q642I1|Q642I1_HUMAN	0.0219162	0.0168745	0.402099	0.0273801	0.3477	0.41799957346982297,0.24605918594743398,0.37903978724808796,	0.324331	0.3865202479468865,0.27255030477813463,0.31392223615839454,	286029	610280	530195	119560	150165	200965	1426504	470690	0.329961	3.03067	2.87605	542993	466808	544188	110556	166332	166440	6	4	0.2	145	16717	11.5	6	Ribosomal protein L15 OS=Homo sapiens GN=RPL15 PE=2 SV=1
P	tr|C9J413|C9J413_HUMAN	0.0281203	0.0218854	0.402099	0.032975	0.352482	0.39744546821152094,0.236745962470427,0.4232558139534884,	0.326751	0.36749261149232515,0.26222515374012095,0.3505359420368511,	97787	253187	184255	38865	59941	77987	535229	176793	0.330313	3.02743	2.83702	185635	193663	189115	35936	66392	64588	6	3	0.189	122	13849	4.7	6	Polymerase (RNA) II (DNA directed) polypeptide H OS=Homo sapiens GN=POLR2H PE=4 SV=1
P	tr|H0YKX1|H0YKX1_HUMAN	0.0253347	0.0284453	0.402099	0.0404106	0.347871	0.3704936115451788,0.2402549872905604,0.4328629213483146,	0.322399	0.3425866348009927,0.2661196949734499,0.3584898876404494,	54395	150282	111250	20153	36106	48156	315927	104415	0.330504	3.02569	2.87463	103262	114951	114185	18635	39993	39882	3	3	0.199	171	20264	8.2	3	Rtf1, Paf1/RNA polymerase II complex component, homolog (S. cerevisiae) (Fragment) OS=Homo sapiens GN=RTF1 PE=4 SV=1
P	tr|E9PCB6|E9PCB6_HUMAN	0.0524292	0.00383795	0.402099	0.0115885	0.37553	0.5186074925289349,0.22284336542995786,0.3851400967356277,	0.348445	0.47954331566694736,0.24682760613943017,0.31896459298009255,	242268	657390	494337	125642	146495	190389	1393995	462526	0.331799	3.01387	2.6629	459914	502838	507379	116178	162262	157676	16	10	0.172	600	68868	6.5	16	Neurolysin (metallopeptidase M3 family) OS=Homo sapiens GN=NLN PE=3 SV=1
P	P61289	0.0420416	0.00767275	0.402099	0.0163994	0.367013	0.48014109867689264,0.2282549246340708,0.39264410897590285,	0.340667	0.4439845627231553,0.25282614266426817,0.3251907886987692,	325446	784373	568823	156260	179037	223345	1678642	558642	0.332794	3.00486	2.7247	617822	599975	583836	144493	198310	184976	7	6	0.173	254	29506	6	7	Proteasome activator complex subunit 3 OS=Homo sapiens GN=PSME3 PE=1 SV=1
P	tr|F8VZS0|F8VZS0_HUMAN	0.00942118	0.0578224	0.402099	0.0718354	0.326971	0.28784741900785343,0.2903539909634675,0.4027104741611392,	0.307104	0.2661724054175968,0.32161091390564706,0.33352808422403224,	86459	194101	174582	24887	56358	70306	455142	151551	0.332975	3.00323	3.05838	164133	148469	179190	23013	62425	58228	2	2	0.049	246	26879	8.4	2	Ribosomal protein, large, P0 (Fragment) OS=Homo sapiens GN=RPLP0 PE=3 SV=1
P	tr|B3KSH1|B3KSH1_HUMAN	0.0254207	0.0857712	0.402099	0.100409	0.321416	0.22678779651577646,0.29988169293592337,0.4375786397186308,	0.30142	0.20969734941436502,0.3321604396443155,0.36240154554911574,	57459	131015	100935	13031	39289	44167	289409	96487	0.333393	2.99946	3.11123	109079	100214	103598	12049	43518	36579	2	2	0.07	372	39147	5.5	2	HCG1784554, isoform CRA_a OS=Homo sapiens GN=EIF3F PE=2 SV=1
P	Q99661	0.0258826	0.0223487	0.402099	0.0335772	0.354548	0.4006461678044679,0.24312425345208047,0.4198747313407895,	0.329169	0.370478761659235,0.26929337161949163,0.3477357718658346,	180758	466313	347094	72420	113372	145736	994165	331528	0.333474	2.99874	2.82049	343146	356685	356254	66967	125575	120697	8	7	0.13	725	81313	7.8	8	Kinesin-like protein KIF2C OS=Homo sapiens GN=KIF2C PE=1 SV=2
P	tr|F5GXP9|F5GXP9_HUMAN	0.0311171	0.0842881	0.503785	0.0132337	0.322547	0.22471099973995887,0.28113433945682853,0.4617951216871058,	0.300545	0.2077846859412307,0.3113969117754756,0.38245485800915024,	84602	177513	147756	19011	49905	68233	409871	137149	0.334615	2.98851	3.10033	160607	135781	151655	17579	55277	56510	2	2	0.017	1095	125483	6.6	2	Chromodomain helicase DNA-binding protein 5 OS=Homo sapiens GN=CHD5 PE=4 SV=1
P	Q13895	0.0641493	0.00191561	0.820884	0.526614	0.380286	0.541448607912916,0.21064031735987734,0.3887680006235669,	0.351977	0.5006628986114019,0.23329844970673416,0.3219683929510955,	85986	205445	153953	46557	43275	59852	445384	149684	0.336079	2.9755	2.6296	163233	157145	158014	43050	47930	49568	6	4	0.11	437	49601	8.1	6	Bystin OS=Homo sapiens GN=BYSL PE=1 SV=3
P	tr|F8VYN5|F8VYN5_HUMAN	0.00914082	0.0355322	0.402099	0.0482327	0.344024	0.3620507195964549,0.27808605061749486,0.3919351557288857,	0.322445	0.33474661729614835,0.3080061859012271,0.3245816914937442,	441289	1141305	987967	159769	317381	387219	2570561	864369	0.336257	2.97392	2.90677	837709	872972	1014021	147720	351529	320676	50	5	0.336	113	12897	7.6	50	Heterogeneous nuclear ribonucleoprotein A1 (Fragment) OS=Homo sapiens GN=HNRNPA1 PE=4 SV=1
P	P46939	0.0165669	0.0401159	0.402099	0.05294	0.345575	0.3421369124933853,0.26413912902965175,0.4304474837338999,	0.321783	0.3163275123875499,0.2925486790013735,0.35647324392510954,	41574	99016	75310	14224	26154	32417	215900	72795	0.33717	2.96586	2.89373	78922	75736	77295	13151	28967	26846	5	4	0.016	3433	394467	5.3	5	Utrophin OS=Homo sapiens GN=UTRN PE=1 SV=2
P	Q9NQW6	0.127125	0.0174714	0.953867	0.299363	0.443632	0.808076422058185,0.23346706354341917,0.28935303107488536,	0.414965	0.7468519322622666,0.2584444156852595,0.23959925284428596,	2303	7727	5889	1861	1804	1704	15919	5369	0.33727	2.96498	2.25412	4371	5909	6044	1720	1997	1411	2	2	0.033	1124	124199	8.1	2	Actin-binding protein anillin OS=Homo sapiens GN=ANLN PE=1 SV=2
P	tr|F8VTQ5|F8VTQ5_HUMAN	0.00918991	0.044569	0.402099	0.057637	0.339241	0.33105782578105686,0.2814441028852552,0.4052216892901554,	0.317823	0.3061210519310122,0.31174334687192334,0.33560526104963234,	525890	1328548	1148364	174100	373912	465342	3002802	1013354	0.337469	2.96323	2.94776	998339	1016215	1178670	160986	414166	385397	17	6	0.276	145	16536	6.6	17	Heterogeneous nuclear ribonucleoprotein A1 (Fragment) OS=Homo sapiens GN=HNRNPA1 PE=4 SV=1
P	Q99543	0.0676038	0.000983592	0.43426	0.00764321	0.389395	0.5860546194073213,0.22250619815738729,0.35962444812876065,	0.362063	0.5419329846988186,0.24644179853692877,0.29781486932061624,	25815	65342	53681	15129	14539	19305	144838	48973	0.338123	2.95751	2.56809	49006	49980	55098	13990	16103	15987	2	2	0.034	621	71996	8.7	2	DnaJ homolog subfamily C member 2 OS=Homo sapiens GN=DNAJC2 PE=1 SV=4
P	Q8NFU3-3	0.0498052	0.103075	0.402099	0.1182	0.32721	0.1962070022523423,0.278306258564516,0.5071160332001818,	0.303229	0.18142683885756933,0.308265717486112,0.41999346201991694,	75033	175871	125421	14722	48946	63603	376325	127271	0.338194	2.95688	3.05614	142442	134525	128731	13613	54215	52676	2	2	0.147	109	11750	6.1	2	Isoform 3 of Thiosulfate sulfurtransferase/rhodanese-like domain-containing protein 1 OS=Homo sapiens GN=TSTD1
P	tr|C9JLU1|C9JLU1_HUMAN	0.0329163	0.0193068	0.402099	0.0299892	0.363998	0.4222725655763794,0.2381986725906423,0.43152420057235286,	0.33722	0.3904439160472562,0.2638326659718794,0.35738210775164864,	106822	273465	200925	45108	65139	86704	581212	196951	0.338863	2.95105	2.74726	202786	209173	206224	41708	72149	71807	8	5	0.423	149	16996	4.7	8	Polymerase (RNA) II (DNA directed) polypeptide H (Fragment) OS=Homo sapiens GN=POLR2H PE=4 SV=1
P	Q9NS69	0.0519487	0.120642	0.402099	0.136476	0.305089	0.15790206382904673,0.31937717999548315,0.4379869231553349,	0.287481	0.1459993735426165,0.3537426915259341,0.3627004121099154,	28733	79702	68671	4537	25455	30077	177106	60069	0.33917	2.94838	3.27774	54544	60963	70482	4195	28194	24907	4	3	0.162	142	15522	4.3	4	Mitochondrial import receptor subunit TOM22 homolog OS=Homo sapiens GN=TOMM22 PE=1 SV=3
P	tr|A6NDW3|A6NDW3_HUMAN	0.076672	0.000869855	0.402099	0.0280049	0.393418	0.6165282477186507,0.21789797713280562,0.3458272818679477,	0.365884	0.569978468163642,0.2413368513632366,0.2863367221539493,	9753	22740	17902	6013	4955	6191	50395	17159	0.34049	2.93694	2.54183	18515	17394	18374	5559	5488	5126	2	2	0.038	581	64053	8.8	2	Lipolysis-stimulated lipoprotein receptor OS=Homo sapiens GN=LSR PE=4 SV=1
P	Q969F1	0.0833306	0.0126361	0.408901	0.022261	0.395124	0.5069672131147541,0.19404502541757443,0.4843601895734597,	0.361059	0.4680327868852459,0.21466957153231664,0.4004739336492891,	2440	6885	4220	1237	1336	2044	13545	4617	0.340864	2.93372	2.53085	4630	5263	4330	1142	1478	1690	5	2	0.141	213	24049	4.2	5	General transcription factor 3C polypeptide 6 OS=Homo sapiens GN=GTF3C6 PE=1 SV=1
P	tr|B4DLJ0|B4DLJ0_HUMAN	0.0931916	0.00179698	0.720906	0.309222	0.402323	0.6010807864143252,0.19382123680718497,0.41206820031067387,	0.370584	0.5557991538580046,0.21467928607207826,0.3412727765860394,	84383	227586	162228	50721	44111	66849	474197	161681	0.340957	2.93292	2.48556	160191	174083	166508	46900	48858	55364	3	3	0.101	218	24588	6.4	3	Aldehyde dehydrogenase 1 family, member B1 OS=Homo sapiens GN=ALDH1B1 PE=2 SV=1
P	Q12788	0.0293308	0.0148073	0.402099	0.0249628	0.368435	0.45415574486675403,0.25103774550499824,0.4001117023752269,	0.343118	0.41994320664045437,0.27805893257213044,0.3313526847355601,	36624	87931	64457	16633	22074	25790	189012	64497	0.341232	2.93055	2.71418	69526	67258	66157	15380	24450	21358	3	3	0.042	808	89035	6.9	3	Transducin beta-like protein 3 OS=Homo sapiens GN=TBL3 PE=1 SV=2
P	tr|Q9H552|Q9H552_HUMAN	0.0316317	0.0115898	0.402099	0.0209874	0.372755	0.5028487296065695,0.2642573070589158,0.3511575832361504,	0.349503	0.4649831772018684,0.2927013432217156,0.2908231985384435,	192893	446315	354143	96996	117942	124360	993351	339298	0.341569	2.92767	2.68273	366183	341389	363489	89692	130637	102993	7	5	0.088	499	55152	4.9	7	Keratin 8 pseudogene 11 OS=Homo sapiens GN=KRT8P11 PE=2 SV=1
P	tr|Q8IZX3|Q8IZX3_HUMAN	0.0749501	0.00191278	0.402099	0.00907339	0.39663	0.5680699150106107,0.21108030436374114,0.4107406808628574,	0.366421	0.5252929677291212,0.23379854983294263,0.3401716014596517,	95659	256798	173192	54341	54205	71137	525649	179683	0.341831	2.92542	2.52124	181598	196426	177762	50249	60039	58915	4	2	0.189	90	10335	9.6	4	MAD2 mitotic arrest deficient-like 1 (Yeast), isoform CRA_b OS=Homo sapiens GN=MAD2L1 PE=2 SV=1
P	Q9HAV4	0.168203	0.0153836	0.437725	0.0256555	0.468956	0.8656643202276127,0.18170437332706235,0.35949969087363864,	0.43314	0.8004463957224498,0.20125051009468742,0.29772197650639654,	40771	144581	105135	35294	26271	37796	290487	99361	0.34205	2.92355	2.1324	77397	110590	107908	32635	29097	31301	4	4	0.056	1204	136311	5.8	4	Exportin-5 OS=Homo sapiens GN=XPO5 PE=1 SV=1
P	tr|F8VZ44|F8VZ44_HUMAN	0.0161697	0.0660905	0.402099	0.0802734	0.335848	0.27878687802730073,0.29147795939792714,0.43727812331373717,	0.314262	0.2577884191985909,0.32285117863203,0.36214535230467754,	36336	81917	70422	10130	23877	30794	188675	64801	0.343453	2.91161	2.97754	68979	62658	72280	9367	26447	25503	2	2	0.055	422	45634	8.3	2	Achalasia, adrenocortical insufficiency, alacrimia OS=Homo sapiens GN=AAAS PE=4 SV=1
P	Q13257	0.0828238	0.00191222	0.407172	0.00907339	0.402952	0.582909671572224,0.20677222929774872,0.41917489943066716,	0.371731	0.5390099693582495,0.22902528814289608,0.34715861631959444,	115855	315642	208314	67533	65266	87320	639811	220119	0.344038	2.90666	2.48168	219938	241436	213811	62447	72290	72318	5	3	0.117	205	23510	5.1	5	Mitotic spindle assembly checkpoint protein MAD2A OS=Homo sapiens GN=MAD2L1 PE=1 SV=1
P	tr|F5H721|F5H721_HUMAN	0.0420157	0.0100696	0.492369	0.0217077	0.382712	0.4915641316309897,0.24282156586109793,0.41375013267396016,	0.355389	0.4545439500881236,0.2689592341480411,0.34266440760585415,	120853	350146	254383	59407	85023	105251	725382	249681	0.344206	2.90524	2.61293	229425	267828	261096	54933	94175	87168	5	4	0.066	607	66843	8.1	5	WW domain-binding protein 11 OS=Homo sapiens GN=WBP11 PE=4 SV=1
P	tr|E7EQV9|E7EQV9_HUMAN	0.0222505	0.0209745	0.568213	0.0189983	0.361782	0.42237764555745233,0.2579736433990857,0.40499421646599104,	0.337245	0.3905701863422665,0.28574699383460966,0.3354180026730116,	362022	790542	667412	152910	203939	270298	1819976	627147	0.344591	2.90199	2.7641	687257	604692	685026	141395	225895	223862	8	5	0.207	174	20510	11.3	8	Ribosomal protein L15 (Fragment) OS=Homo sapiens GN=RPL15 PE=3 SV=1
P	Q6FIF0	0.0952114	0.00124461	0.409719	0.0081254	0.41402	0.6206343329631001,0.20354652925128827,0.4178781646691724,	0.381798	0.5738615327656423,0.22545793097475425,0.3460747464718814,	16206	46186	28202	10058	9401	11785	90594	31244	0.344879	2.89956	2.41534	30764	35327	28946	9300	10413	9760	2	2	0.12	208	22555	7.2	2	AN1-type zinc finger protein 6 OS=Homo sapiens GN=ZFAND6 PE=2 SV=2
P	Q8NFU3	0.0318193	0.0764812	0.402099	0.0909875	0.342265	0.259145584617815,0.2758318433778743,0.4918190567853705,	0.31749	0.23962447247861704,0.3055247050386226,0.40732018648591456,	88622	200789	146499	22966	55384	72051	435910	150401	0.345028	2.89832	2.92171	168239	153585	150365	21236	61346	59672	3	3	0.2	115	12530	6.1	3	Thiosulfate sulfurtransferase/rhodanese-like domain-containing protein 1 OS=Homo sapiens GN=TSTD1 PE=1 SV=3
P	Q86U42	0.0253178	0.0178856	0.948843	0.0176003	0.368604	0.44456205495115075,0.258884083756488,0.4023662554085287,	0.343693	0.41108645693002616,0.2867538516815799,0.3332399240042266,	176666	462006	388969	78539	119606	156508	1027641	354653	0.345114	2.8976	2.71294	335379	353393	399234	72625	132482	129620	5	3	0.088	306	32749	5.1	5	Polyadenylate-binding protein 2 OS=Homo sapiens GN=PABPN1 PE=1 SV=3
P	P08579	0.0189325	0.0220564	0.402099	0.0332042	0.358978	0.4185791483345885,0.2633125692412814,0.39504333793365315,	0.335297	0.38705458004677157,0.2916592035345394,0.32717766727274056,	75687	150741	136947	31681	39692	54100	363375	125473	0.345299	2.89604	2.78568	143683	115303	140562	29295	43965	44806	2	2	0.08	225	25486	9.7	2	U2 small nuclear ribonucleoprotein B'' OS=Homo sapiens GN=SNRPB2 PE=1 SV=1
P	Q9GZS1	0.0701828	0.00057719	0.402099	0.096571	0.389857	0.5830978358075478,0.21690164626424652,0.36957224661792165,	0.361832	0.5391700947952066,0.2402448290417898,0.30608200431821264,	55910	118450	95873	32601	25692	35432	270233	93725	0.34683	2.88325	2.56504	106138	90602	98402	30145	28457	29345	3	3	0.079	481	53962	8.6	3	DNA-directed RNA polymerase I subunit RPA49 OS=Homo sapiens GN=POLR1E PE=1 SV=2
P	tr|B3KY27|B3KY27_HUMAN	0.117834	0.00332796	0.402099	0.0192456	0.429014	0.7289054155623245,0.2023140432725137,0.35582372915588434,	0.397587	0.6739981803077654,0.22407922947993716,0.2946830937022684,	75837	209417	158438	55278	42368	56376	443692	154022	0.347137	2.88071	2.33092	143963	160181	162615	51114	46926	46689	8	5	0.123	325	36298	5.1	8	Branched-chain-amino-acid aminotransferase OS=Homo sapiens GN=BCAT1 PE=2 SV=1
P	tr|A8MZ62|A8MZ62_HUMAN	0.0240282	0.0179027	0.402099	0.0284362	0.376959	0.4658461236698867,0.2727348034261668,0.3922969978711387,	0.352531	0.4306870004413279,0.3020593449195646,0.32484685232654126,	20393	60359	46034	9500	16462	18059	126786	44021	0.347207	2.88013	2.65281	38712	46167	47247	8783	18232	14954	6	4	0.185	319	36105	6.9	6	Replication factor C (activator 1) 5, 36.5kDa OS=Homo sapiens GN=RFC5 PE=2 SV=2
P	tr|E7EX70|E7EX70_HUMAN	0.0552275	0.00268844	0.402099	0.0101829	0.381153	0.5494151024056585,0.22978570142265442,0.36425738715815054,	0.354739	0.5080253390851502,0.2545170778558137,0.3016757215230498,	25731	49977	43623	14137	11484	15890	119331	41511	0.347864	2.87468	2.62362	48847	38227	44773	13072	12720	13160	2	2	0.086	349	39783	8.5	2	Polymerase (RNA) I polypeptide E, 53kDa OS=Homo sapiens GN=POLR1E PE=4 SV=1
P	tr|E7EUS9|E7EUS9_HUMAN	0.0222528	0.0615012	0.402099	0.0755341	0.346882	0.2957514345012819,0.27697818599311136,0.4679160978031525,	0.322592	0.2734708826761079,0.30679219288174514,0.3875139630135286,	32764	108875	80570	9690	30156	37700	222209	77546	0.348978	2.86551	2.88283	62198	83279	82695	8960	33402	31222	3	2	0.031	319	33638	6	3	Pyrroline-5-carboxylate reductase OS=Homo sapiens GN=PYCR2 PE=3 SV=2
P	Q9UDR5	0.0649204	0.00182056	0.402099	0.00898788	0.39803	0.5773516852396937,0.2309718739694189,0.38576722377675265,	0.369728	0.533869801024711,0.25582752718116764,0.319487088994765,	299987	764132	595035	173198	176493	229545	1659154	579236	0.349115	2.86438	2.51237	569487	584485	610736	160154	195486	190106	17	12	0.112	926	102132	6.6	17	Alpha-aminoadipic semialdehyde synthase, mitochondrial OS=Homo sapiens GN=AASS PE=1 SV=1
P	Q96PZ0	0.061223	0.00240529	0.402099	0.00985853	0.394726	0.5657493278554814,0.23226888232644277,0.38616022333135946,	0.366739	0.523124792314896,0.25727013364032236,0.31982065815074867,	33103	79916	59105	18728	18562	22824	172124	60114	0.349248	2.86329	2.5334	62841	61128	60664	17317	20560	18903	2	2	0.032	661	75035	6.4	2	Pseudouridylate synthase 7 homolog OS=Homo sapiens GN=PUS7 PE=1 SV=2
P	Q9NX55	0.0497041	0.0152983	0.402099	0.0255623	0.384938	0.4655536328890072,0.23011554507479492,0.4591433434580306,	0.355213	0.4304892658160452,0.2548869644654414,0.3802613737991518,	157767	376563	242641	73449	86653	111407	776971	271509	0.349445	2.86168	2.59782	299502	288036	249043	67917	95981	92267	4	4	0.31	129	14665	4.9	4	Huntingtin-interacting protein K OS=Homo sapiens GN=HYPK PE=1 SV=2
P	P09651	0.0125036	0.0333004	0.402099	0.0457498	0.360839	0.39031030170644937,0.2825880078150637,0.40961859097936104,	0.337704	0.36088447134321894,0.31299569868587784,0.3392304623989568,	618946	1584632	1351279	241581	447798	553509	3554857	1242888	0.349631	2.86016	2.77132	1174967	1212073	1386918	223368	495983	458395	62	10	0.242	372	38747	9.1	62	Heterogeneous nuclear ribonucleoprotein A1 OS=Homo sapiens GN=HNRNPA1 PE=1 SV=5
P	tr|F8W1S7|F8W1S7_HUMAN	0.0125035	0.0339113	0.402099	0.0464387	0.360759	0.388165707801119,0.2827173555664441,0.4113932008827363,	0.33758	0.3589016151166473,0.3131392669674806,0.3407005119177679,	606272	1563314	1328143	235334	441976	546389	3497729	1223699	0.349855	2.85832	2.77194	1150907	1195768	1363172	217592	489535	452499	60	9	0.218	330	35508	9.1	60	Heterogeneous nuclear ribonucleoprotein A1 OS=Homo sapiens GN=HNRNPA1 PE=4 SV=1
P	P62857	0.104769	0.00079599	0.417979	0.0132448	0.422555	0.6599280022650973,0.20301472658950165,0.4047230615918735,	0.390099	0.6102333859159487,0.22486992982326387,0.3351951266555227,	123615	351541	248864	81577	71368	100721	724020	253666	0.350358	2.85423	2.36655	234669	268897	255432	75434	79051	83418	3	3	0.304	69	7841	10.7	3	40S ribosomal protein S28 OS=Homo sapiens GN=RPS28 PE=1 SV=1
P	tr|F8WAH1|F8WAH1_HUMAN	0.0509832	0.00499081	0.402099	0.0129106	0.390584	0.5398045067100302,0.24191381095389494,0.39003336601809985,	0.363373	0.499151194581941,0.2679456490612311,0.3230211746767308,	223844	544756	435473	120832	131784	169849	1204073	422465	0.350863	2.85011	2.56027	424940	416684	446964	111732	145965	140667	12	8	0.075	732	81038	6.7	12	Aminoadipate-semialdehyde synthase OS=Homo sapiens GN=AASS PE=4 SV=1
P	tr|E7EWE9|E7EWE9_HUMAN	0.0637801	0.00942849	0.402099	0.0185027	0.395794	0.5101517839542677,0.2208026454231174,0.45642775881683734,	0.364499	0.47131874630396214,0.24447617616113032,0.37770193401592717,	5073	13306	8790	2588	2938	4012	27169	9538	0.351062	2.8485	2.52657	9628	10176	9018	2391	3253	3320	5	2	0.113	151	17330	4.9	5	SPC24, NDC80 kinetochore complex component, homolog (S. cerevisiae) OS=Homo sapiens GN=SPC24 PE=4 SV=1
P	tr|E7EN09|E7EN09_HUMAN	0.0704474	0.00280594	0.486586	0.0126118	0.403842	0.5675975736533473,0.22396621502727432,0.41996205218763505,	0.373576	0.5248539044600773,0.2480696815062467,0.3478048505570063,	99079	284150	212924	56237	63640	89420	596153	209297	0.351079	2.84836	2.47622	188088	217347	218543	52002	70489	74056	6	5	0.104	603	67540	9.6	6	MYB-binding protein (P160) 1a OS=Homo sapiens GN=MYBBP1A PE=4 SV=1
P	P09651-3	0.0120773	0.0360718	0.91891	0.00748091	0.361162	0.38282220684942914,0.2851306799178174,0.4155318471808415,	0.337966	0.35395969344308825,0.31581179224998807,0.34412711949472163,	588341	1506888	1285153	225230	429660	534022	3380382	1188912	0.351709	2.84326	2.76884	1116867	1152606	1319047	208249	475893	442256	61	9	0.292	267	29386	9.1	61	Isoform 2 of Heterogeneous nuclear ribonucleoprotein A1 OS=Homo sapiens GN=HNRNPA1
P	tr|F8VZ49|F8VZ49_HUMAN	0.0121213	0.0368068	0.402099	0.0495355	0.36107	0.3803987374645411,0.28530328426126,0.4175078465662507,	0.337829	0.3517189625252099,0.3160032849344023,0.34576396355992034,	575667	1485570	1262017	218983	423838	526902	3323254	1169723	0.351981	2.84106	2.76955	1092807	1136301	1295301	202473	469445	436360	59	8	0.26	231	25687	8.3	59	Heterogeneous nuclear ribonucleoprotein A1 (Fragment) OS=Homo sapiens GN=HNRNPA1 PE=4 SV=1
P	P08727	0.0214514	0.0224451	0.402099	0.033674	0.377743	0.4924851068481172,0.3006259590422847,0.3401165094206992,	0.356694	0.45540707948479714,0.3329894582670692,0.2816854245641121,	439128	1002302	782426	216264	301318	266116	2223856	783698	0.352405	2.83764	2.64731	833635	766667	803075	199982	333756	220398	12	12	0.26	400	44106	5.1	12	Keratin, type I cytoskeletal 19 OS=Homo sapiens GN=KRT19 PE=1 SV=4
P	P35250	0.0647703	0.00596261	0.402099	0.0425432	0.406301	0.6208206783494936,0.2573570608438291,0.3407266191883902,	0.380425	0.5740427749043728,0.2850517186365475,0.28217940965690225,	157382	398019	357216	97706	102433	121713	912617	321852	0.352669	2.83552	2.46123	298768	304446	366639	90344	113456	100799	11	8	0.246	354	39157	6.4	11	Replication factor C subunit 2 OS=Homo sapiens GN=RFC2 PE=1 SV=3
P	tr|F5H3H3|F5H3H3_HUMAN	0.0312411	0.0842849	0.402099	0.0989143	0.343502	0.25059343979283555,0.29245729958857997,0.48745409092311964,	0.319776	0.23171126456624946,0.32392469766861987,0.4036912440974044,	18536	40105	32401	4645	11729	15794	91042	32168	0.353331	2.8302	2.91119	35187	30676	33255	4295	12991	13080	2	2	0.029	832	92968	5.9	2	ADP-ribosylation factor guanine nucleotide-exchange factor 2 (brefeldin A-inhibited) OS=Homo sapiens GN=ARFGEF2 PE=4 SV=1
P	tr|H0YFC7|H0YFC7_HUMAN	0.0964358	0.00232527	0.409719	0.00976361	0.42226	0.691429902189101,0.22647942019823442,0.3488708561363779,	0.393047	0.6393611240490608,0.2508560806183348,0.28892243819588603,	51528	132873	95382	35628	30093	33276	279783	98997	0.353835	2.82618	2.36821	97819	101635	97899	32945	33332	27558	3	3	0.022	1484	167931	7.5	3	Cytosine-specific methyltransferase OS=Homo sapiens GN=DNMT1 PE=3 SV=1
P	tr|H0YH80|H0YH80_HUMAN	0.0757834	0.00414139	0.402099	0.01199	0.418601	0.6513406414339679,0.252656075873826,0.3518062103079939,	0.391163	0.6022763745895365,0.2798510415753145,0.29136188232502147,	162012	467513	404521	105525	118120	142313	1034046	365958	0.353909	2.82559	2.38891	307559	357601	415195	97576	130834	117862	9	3	0.209	191	19472	9.8	9	Heterogeneous nuclear ribonucleoprotein A1 (Fragment) OS=Homo sapiens GN=HNRNPA1 PE=4 SV=1
P	tr|C9JIP0|C9JIP0_HUMAN	0.0257147	0.024335	0.402099	0.0358061	0.372695	0.42296606774726186,0.260890464966246,0.43422730352484246,	0.346561	0.39110511866029646,0.28896469427425714,0.35961182452078255,	102351	237157	187441	43291	61872	81392	526949	186555	0.354029	2.82463	2.68316	194299	181401	192385	40030	68530	67406	6	5	0.047	1316	149001	5.6	6	Uncharacterized protein OS=Homo sapiens GN=NUP160 PE=4 SV=1
P	tr|H0YCT1|H0YCT1_HUMAN	0.0216562	0.0496717	0.402099	0.0632283	0.362368	0.34098342978325724,0.27557352445710437,0.470547288177319,	0.336747	0.31530139103554866,0.3052344635364023,0.389706194449868,	55642	163245	117799	18973	44986	55430	336686	119389	0.3546	2.82008	2.75962	105629	124866	120906	17544	49828	45907	4	2	0.183	93	10637	5.1	4	Nucleoporin 98kDa (Fragment) OS=Homo sapiens GN=NUP98 PE=4 SV=1
P	tr|Q5SZU1|Q5SZU1_HUMAN	0.0679467	0.00612467	0.402099	0.0143909	0.393936	0.5277821018695869,0.21438584142587866,0.43963926088472344,	0.363209	0.4880440741517824,0.23746749063491684,0.3641159174340149,	886506	2011728	1560352	467882	431286	685992	4458586	1585160	0.35553	2.8127	2.53849	1682937	1538796	1601540	432654	477720	568149	6	5	0.086	499	53085	6.9	6	Phosphoglycerate dehydrogenase OS=Homo sapiens GN=PHGDH PE=2 SV=1
P	Q8TF01	0.0836264	0.00160629	0.409591	0.00873801	0.411815	0.5971194398026578,0.21513724166500453,0.42318923309987483,	0.380289	0.5521206334049494,0.23827423784463844,0.3504731376380442,	25134	65177	45547	15008	14022	19275	135858	48305	0.355555	2.8125	2.42827	47714	49854	46748	13877	15530	15963	2	2	0.021	805	92577	10	2	Arginine/serine-rich protein PNISR OS=Homo sapiens GN=PNISR PE=1 SV=2
P	tr|A6NH36|A6NH36_HUMAN	0.042966	0.109695	0.402099	0.125057	0.335722	0.20534473671601744,0.31938125312832166,0.48243996311590426,	0.314404	0.18988069570217048,0.35376607746427385,0.39956434002859853,	166968	355622	299316	34286	113579	144402	821906	292267	0.355597	2.81218	2.97866	316971	272019	307216	31704	125807	119596	2	2	0.123	122	14020	10	2	Ribosomal protein S4, X-linked OS=Homo sapiens GN=RPS4X PE=4 SV=1
P	tr|A8MYV2|A8MYV2_HUMAN	0.0432064	0.0902052	0.402099	0.104935	0.351598	0.24499662535193767,0.28058401323769006,0.5292139870843096,	0.325213	0.22654478398016442,0.31079258332501375,0.4383007618312806,	354111	941554	637674	86756	264185	337466	1933339	688407	0.356072	2.80842	2.84416	672241	720204	654504	80222	292628	279493	5	4	0.14	272	32447	10.3	5	LUC7-like (S. cerevisiae) OS=Homo sapiens GN=LUC7L PE=4 SV=1
P	tr|E9PB51|E9PB51_HUMAN	0.0418761	0.0176602	0.402099	0.0281784	0.389426	0.4647014925373134,0.24704479558048964,0.4565306220555716,	0.360461	0.42967661691542286,0.2736287679928629,0.37807662724738006,	40200	116574	83208	18681	28799	37987	239982	85467	0.356139	2.80789	2.56788	76313	89166	85403	17273	31898	31459	5	3	0.154	240	26287	7.6	5	RNA-binding motif protein 4 (Fragment) OS=Homo sapiens GN=RBM4 PE=4 SV=1
P	tr|H0YMM5|H0YMM5_HUMAN	0.0215774	0.0445852	0.745953	0.0411723	0.370281	0.36419206610176635,0.2774146998843186,0.46923503822123563,	0.344208	0.3367480291724632,0.3072712311123302,0.38860344796720314,	71163	167702	111718	25917	46523	52422	350583	124862	0.356155	2.80776	2.70065	135093	128275	114663	23964	51530	43414	5	3	0.256	133	14306	8.8	5	Deoxyuridine triphosphatase OS=Homo sapiens GN=DUT PE=4 SV=1
P	tr|B7Z7H6|B7Z7H6_HUMAN	0.0816987	0.00103524	0.402099	0.0493443	0.412526	0.6432140626394218,0.230666592539056,0.3636969562319485,	0.38382	0.5947622021950567,0.2554993421174552,0.30119973339257944,	22414	53961	45010	14417	12447	16370	121385	43234	0.356173	2.80763	2.42409	42550	41274	46197	13331	13787	13557	2	2	0.15	127	15094	8.3	2	Related RAS viral (r-ras) oncogene homolog 2 OS=Homo sapiens GN=RRAS2 PE=2 SV=1
P	Q9BVP2	0.0891953	0.000508356	0.569145	0.0116126	0.420513	0.6598563645368994,0.22750343911579146,0.37418035252361187,	0.390587	0.6099554234769688,0.2519330202552061,0.3098718642844252,	8076	21081	16623	5329	4796	6220	45780	16345	0.357034	2.80086	2.37805	15330	16125	17061	4926	5311	5151	2	2	0.027	549	61993	9.2	2	Guanine nucleotide-binding protein-like 3 OS=Homo sapiens GN=GNL3 PE=1 SV=2
P	tr|F8W181|F8W181_HUMAN	0.0620146	0.00229464	0.402099	0.00973792	0.396688	0.5722810819847333,0.234064085652268,0.3837185280402946,	0.368753	0.529191556435218,0.2592656183476762,0.31780038956695106,	334977	716385	609908	191701	167680	234033	1661270	593414	0.357205	2.79951	2.52087	635918	547971	626008	177267	185734	193829	2	2	0.071	226	25892	10.7	2	60S ribosomal protein L6 (Fragment) OS=Homo sapiens GN=RPL6 PE=3 SV=1
P	P62316	0.0842952	0.00999455	0.409719	0.0191195	0.408172	0.5363366110221816,0.2056736342259823,0.48250502273448237,	0.37446	0.49595243539903955,0.22781353138213553,0.399614042508195,	109325	284509	189140	58635	58516	91261	582974	208412	0.357498	2.79722	2.44995	207541	217623	194132	54220	64815	75583	3	2	0.161	118	13527	9.9	3	Small nuclear ribonucleoprotein Sm D2 OS=Homo sapiens GN=SNRPD2 PE=1 SV=1
P	P46782	0.0690011	0.00169755	0.402099	0.00883094	0.405319	0.6055107580271434,0.23737185900076502,0.37307379455223194,	0.377272	0.5599152598477325,0.26292355675866536,0.3089779953175507,	377625	849650	706895	228656	201683	263724	1934170	694063	0.358843	2.78674	2.46719	716878	649906	725551	211438	223393	218415	9	4	0.142	204	22876	9.7	9	40S ribosomal protein S5 OS=Homo sapiens GN=RPS5 PE=1 SV=4
P	Q9BQ52	0.0335946	0.0177872	0.402099	0.0283221	0.390402	0.4721340445724384,0.2633003557793459,0.4357721169036335,	0.363026	0.436561180744183,0.2916208645083508,0.36089718272775145,	30557	84603	60768	14427	22276	26481	175928	63184	0.359147	2.78438	2.56146	58008	64712	62371	13340	24672	21931	4	3	0.059	826	92219	7.9	4	Zinc phosphodiesterase ELAC protein 2 OS=Homo sapiens GN=ELAC2 PE=1 SV=2
P	tr|C9JWT3|C9JWT3_HUMAN	0.0660465	0.120466	0.402099	0.136335	0.345128	0.1889163799189686,0.2885967030365892,0.5578711136550838,	0.318795	0.17468500155829617,0.31966556958200953,0.46203353390386576,	314446	840713	573032	59404	242627	319678	1728191	621709	0.359746	2.77974	2.89748	596941	643068	588155	54929	268747	264760	7	3	0.178	129	14793	5.6	7	LUC7-like 2 (S. cerevisiae) (Fragment) OS=Homo sapiens GN=LUC7L2 PE=4 SV=1
P	tr|F8VW21|F8VW21_HUMAN	0.0232984	0.0411022	0.402099	0.0539741	0.372952	0.3753634163162094,0.2735310174858444,0.4699614795792385,	0.346433	0.3471014590742519,0.30297774103480013,0.3892208668740843,	147902	320545	242988	55517	87679	114195	711435	257391	0.361791	2.76402	2.68131	280775	245188	249402	51337	97118	94576	3	2	0.049	244	26901	9	3	Ribosomal protein, large, P0 (Fragment) OS=Homo sapiens GN=RPLP0 PE=3 SV=1
P	Q86V21-3	0.122748	0.00210462	0.418222	0.00937588	0.442735	0.7061803193206366,0.20199661085404721,0.4200288762332558,	0.408198	0.6529933205869938,0.22373631390866866,0.3478650303467822,	40273	113893	74802	28440	23006	31419	228968	82865	0.361906	2.76314	2.25869	76453	87118	76776	26298	25482	26021	2	2	0.063	270	30061	7.7	2	Isoform 3 of Acetoacetyl-CoA synthetase OS=Homo sapiens GN=AACS
P	Q8NF37	0.037932	0.0632962	0.620488	0.0165212	0.371378	0.31745033945184814,0.26569899890441767,0.5309832670427466,	0.342525	0.2935315564495851,0.2942884801548887,0.4397535549951907,	63632	172511	115401	20200	45836	61276	351544	127312	0.362151	2.76128	2.69268	120796	131953	118445	18678	50768	50748	4	3	0.066	534	59151	6	4	Lysophosphatidylcholine acyltransferase 1 OS=Homo sapiens GN=LPCAT1 PE=1 SV=2
P	tr|B4DUC5|B4DUC5_HUMAN	0.0725852	0.0028579	0.402099	0.0103911	0.414234	0.5830270200554588,0.23185432997159205,0.4278201749883075,	0.383411	0.5391113690591346,0.2568109854867199,0.35431139705462966,	46521	122853	87663	27123	28484	37504	257037	93111	0.362247	2.76054	2.4141	88313	93970	89976	25080	31550	31060	3	3	0.036	754	85473	5.5	3	Uncharacterized protein OS=Homo sapiens GN=CSE1L PE=2 SV=1
P	tr|D6RFM3|D6RFM3_HUMAN	0.0186	0.0320006	0.402099	0.0442937	0.375918	0.4100996714946991,0.28089927406859777,0.43675599765944995,	0.350687	0.3792183067044945,0.31112806436644197,0.36171328262141605,	107152	254294	213625	43943	71431	93302	575071	208676	0.36287	2.75581	2.66015	203412	194508	219260	40634	79118	77271	11	3	0.276	163	18190	5	11	Heterogeneous nuclear ribonucleoprotein H1 (H) (Fragment) OS=Homo sapiens GN=HNRNPH1 PE=4 SV=1
P	tr|E9PP36|E9PP36_HUMAN	0.0588453	0.0148588	0.402099	0.0250176	0.398968	0.4883945125858056,0.2301473850550374,0.4783627520173557,	0.36758	0.4516240727669832,0.2549271299985659,0.39618831898035317,	1351602	3270413	2301032	660115	752677	1100728	6923047	2513520	0.363066	2.75432	2.50647	2565876	2501580	2361772	610416	833717	911642	4	3	0.169	148	16180	11.9	4	Ribosomal protein L8 OS=Homo sapiens GN=RPL8 PE=4 SV=1
P	O60812	0.0139923	0.0293188	0.402099	0.0413632	0.380847	0.4400202066335887,0.29905545729755534,0.40346527205214155,	0.35742	0.406866103372155,0.3312436931022884,0.33415080372886863,	144507	368644	332326	63586	110245	134082	845477	307913	0.364188	2.74583	2.62573	274330	281978	341096	58795	122111	111047	6	2	0.058	293	32142	5.1	6	Heterogeneous nuclear ribonucleoprotein C-like 1 OS=Homo sapiens GN=HNRNPCL1 PE=1 SV=1
P	P62906	0.0609907	0.00322117	0.402099	0.0108227	0.401472	0.566111390909458,0.23779896993794508,0.400506163184239,	0.372865	0.5234871232550677,0.2634022311117881,0.3317055688741447,	941154	1982599	1760697	532798	471460	705170	4684450	1709428	0.364915	2.74036	2.49083	1786682	1516514	1807173	492682	522221	584033	5	3	0.101	217	24831	9.9	5	60S ribosomal protein L10a OS=Homo sapiens GN=RPL10A PE=1 SV=2
P	tr|E7EWT3|E7EWT3_HUMAN	0.0612413	0.00466007	0.402099	0.0126118	0.413147	0.5708396767771402,0.2475515695854679,0.42104886727340995,	0.383578	0.5278369832533083,0.2741934775833081,0.34870456130312727,	85390	227799	167781	48744	56392	70644	480970	175780	0.36547	2.7362	2.42045	162101	174244	172208	45072	62461	58506	6	4	0.053	1044	111614	6.8	6	Pumilio homolog 1 (Drosophila) OS=Homo sapiens GN=PUM1 PE=4 SV=1
P	Q13247	0.0140797	0.0334767	0.402099	0.0459271	0.376036	0.4127237851662404,0.2925698593827216,0.4228155402944696,	0.351959	0.3816406425270337,0.32406554652050856,0.3501703865563706,	178296	356144	307536	73587	104197	130031	841976	307815	0.365586	2.73533	2.65932	338475	272417	315652	68045	115414	107690	5	4	0.099	344	39587	11.4	5	Serine/arginine-rich splicing factor 6 OS=Homo sapiens GN=SRSF6 PE=1 SV=2
P	tr|C9JDR7|C9JDR7_HUMAN	0.0178061	0.0617741	0.402099	0.075781	0.365983	0.32578973188575816,0.300596051840105,0.4715638699392831,	0.341586	0.30126058486018387,0.3329505477479448,0.39054551421806505,	46883	109722	85314	15274	32982	40231	241919	88487	0.365771	2.73395	2.73237	89001	83927	87565	14124	36532	33319	3	3	0.378	98	11258	6.3	3	DnaJ (Hsp40) homolog, subfamily B, member 6 (Fragment) OS=Homo sapiens GN=DNAJB6 PE=4 SV=1
P	tr|C9JM50|C9JM50_HUMAN	0.0472163	0.0148325	0.402099	0.0249893	0.403579	0.5873652473191683,0.2908862428181711,0.33248418368574245,	0.380237	0.5431432065957196,0.32220153747621616,0.2753650381275408,	246099	535553	415710	144550	155785	138217	1197362	438552	0.366265	2.73026	2.47783	467192	409649	426682	133667	172556	114472	4	4	0.214	196	20843	5.4	4	Keratin 19 (Fragment) OS=Homo sapiens GN=KRT19 PE=4 SV=1
P	Q5JTH9	0.107732	0.000676123	0.417979	0.00752882	0.435482	0.6734497090606816,0.21220431093403572,0.420790815603038,	0.402089	0.6227209753394292,0.2350467601313618,0.3484988570553435,	90225	239948	176299	60762	50918	74185	506472	185865	0.36698	2.72495	2.29631	171281	183538	180951	56185	56399	61440	3	2	0.011	1297	143702	8.8	3	RRP12-like protein OS=Homo sapiens GN=RRP12 PE=1 SV=2
P	tr|E9PR38|E9PR38_HUMAN	0.066389	0.0035734	0.402099	0.0112201	0.417526	0.5854101824295159,0.24531528442689218,0.4218538159227033,	0.387467	0.5413135833882363,0.27171985252722786,0.34936816031394624,	88034	236247	174807	51536	57955	73743	499088	183234	0.367138	2.72377	2.39506	167120	180706	179419	47654	64193	61072	6	4	0.056	944	100500	8.5	6	Pumilio homolog 1 (Drosophila) OS=Homo sapiens GN=PUM1 PE=4 SV=1
P	P09874	0.0513371	0.00763238	0.402099	0.0163311	0.402886	0.5356735222631329,0.2497051088075559,0.42327806754681474,	0.374143	0.4953134383735226,0.27657112053095695,0.3505432372312728,	318037	719757	574979	170364	179727	243376	1612773	593467	0.367979	2.71754	2.48209	603744	550536	590140	157528	199064	201555	34	15	0.148	1014	113084	8.9	34	Poly [ADP-ribose] polymerase 1 OS=Homo sapiens GN=PARP1 PE=1 SV=4
P	tr|B4DVN1|B4DVN1_HUMAN	0.0294711	0.0333727	0.402099	0.0458202	0.387298	0.4141856644666686,0.2699881154894787,0.47771942985746435,	0.359225	0.3829870017580771,0.2990469088621164,0.3956410155170372,	69394	171652	126635	28742	46344	60496	367681	135582	0.368749	2.71187	2.58199	131735	131297	129976	26577	51332	50102	4	4	0.149	268	29487	9.8	4	Uncharacterized protein OS=Homo sapiens GN=DNAJB6 PE=2 SV=1
P	P00167	0.33064	0.343749	0.556903	0.362076	0.317427	8.760402978537013E-5,0.33405522468868437,0.6181380837838482,	0.294013	8.760402978537013E-5,0.3700087980508933,0.5119436042773107,	22830	59104	41989	2	19744	25955	123923	45701	0.368785	2.7116	3.15033	43340	45208	43097	2	21869	21496	2	2	0.097	134	15330	5	2	Cytochrome b5 OS=Homo sapiens GN=CYB5A PE=1 SV=2
P	P11717	0.0419755	0.0157313	0.402099	0.0260542	0.400142	0.4907688409673151,0.258068243532117,0.45158760412695836,	0.371221	0.45381042200388505,0.28584865327062847,0.37400403697014767,	177605	432715	320042	87163	111670	144527	930362	343360	0.369061	2.70958	2.49912	337162	330987	328488	80599	123691	119697	6	5	0.018	2491	274373	5.9	6	Cation-independent mannose-6-phosphate receptor OS=Homo sapiens GN=IGF2R PE=1 SV=3
P	O60306	0.106073	0.000422421	0.416442	0.00751553	0.43993	0.6754838374928657,0.21899467761671335,0.4253121230553522,	0.406466	0.6245939915944586,0.24256630458445624,0.35223769807313626,	96365	266422	193994	65093	58345	82508	556781	205946	0.369887	2.70353	2.27309	182937	203787	199112	60189	64625	68332	5	4	0.038	1485	171294	6.4	5	Intron-binding protein aquarius OS=Homo sapiens GN=AQR PE=1 SV=4
P	Q8IWX8	0.0757648	0.00118097	0.402099	0.00802809	0.415153	0.6072200650645398,0.23236678964700555,0.4058710360779058,	0.384998	0.5614859901353763,0.25737174345860975,0.336136270292471,	47645	105979	92522	28931	24626	37552	246146	91109	0.370142	2.70167	2.40875	90448	81064	94964	26752	27276	31100	2	2	0.023	916	103702	9	2	Calcium homeostasis endoplasmic reticulum protein OS=Homo sapiens GN=CHERP PE=1 SV=3
P	tr|B0QYA8|B0QYA8_HUMAN	0.0301257	0.0400829	0.402099	0.0529387	0.384049	0.39050430315692625,0.26957768447255853,0.4920659549817941,	0.355744	0.3611009948055433,0.29859858361626873,0.4075326878517047,	52171	126943	96672	20373	34221	47569	275786	102163	0.370443	2.69947	2.60383	99040	97100	99223	18839	37905	39397	2	2	0.098	123	14476	9.6	2	Eukaryotic translation initiation factor 3, subunit D (Fragment) OS=Homo sapiens GN=EIF3D PE=4 SV=1
P	Q9BQG0	0.0782285	0.00189534	0.402984	0.00907339	0.424943	0.6104077970514761,0.2369253956292389,0.4274959857084269,	0.393621	0.564413637803033,0.2624175359272333,0.3540327121318495,	142105	378195	287722	86742	89604	123000	808022	299346	0.370468	2.69929	2.35326	269765	289278	295312	80206	99245	101863	14	12	0.107	1328	148854	9.3	14	Myb-binding protein 1A OS=Homo sapiens GN=MYBBP1A PE=1 SV=2
P	tr|E7EMS9|E7EMS9_HUMAN	0.0263375	0.0326991	0.966814	0.0807413	0.386402	0.4170290453386176,0.2747231990354667,0.46745316818507526,	0.359021	0.38561677767380415,0.30429820154727216,0.3871481216091719,	109002	248825	195380	45457	68358	91331	553207	205146	0.37083	2.69665	2.58798	206928	190328	200535	42033	75717	75641	4	4	0.163	208	23489	8.8	4	Basic leucine zipper and W2 domains 2 (Fragment) OS=Homo sapiens GN=BZW2 PE=4 SV=1
P	tr|B5MCW2|B5MCW2_HUMAN	0.0211944	0.0227877	0.402099	0.0277985	0.389532	0.49737609532360333,0.30516983971290923,0.366048805723591,	0.367039	0.4599280340202813,0.3380229814423081,0.30316533708008286,	287358	507714	510309	142925	154939	186798	1305381	484662	0.37128	2.69338	2.56719	545516	388355	523777	132164	171619	154708	5	3	0.07	272	31243	10	5	Ribosomal protein L3 (Fragment) OS=Homo sapiens GN=RPL3 PE=3 SV=1
P	tr|C9JTN7|C9JTN7_HUMAN	0.021969	0.0902714	0.402099	0.104955	0.357933	0.2702935558877263,0.3367752447625318,0.4667305090502146,	0.336502	0.24993771798704534,0.3730242560024251,0.3865452176672661,	96336	211123	179609	26039	71101	83829	487068	180969	0.371548	2.69144	2.79382	182882	161488	184349	24078	78754	69427	4	3	0.116	285	31625	8.3	4	TIA1 cytotoxic granule-associated RNA-binding protein OS=Homo sapiens GN=TIA1 PE=4 SV=1
P	Q01780	0.0693046	0.0033331	0.402099	0.0109274	0.417545	0.5850097065526264,0.24029979717484967,0.42732614294913074,	0.386998	0.5409363306417578,0.26616300421252237,0.35389568576947844,	71086	166646	124240	41586	40045	53091	361972	134722	0.372189	2.68681	2.39495	134947	127468	127518	38453	44355	43968	5	4	0.058	885	100831	8.5	5	Exosome component 10 OS=Homo sapiens GN=EXOSC10 PE=1 SV=2
P	tr|E9PSF4|E9PSF4_HUMAN	0.042307	0.0964685	0.879017	0.0203848	0.359633	0.24798987971440212,0.2997769193816916,0.5311327164109172,	0.333744	0.22930380153948413,0.3320446424458585,0.4398828628323767,	93278	303926	213425	23132	91110	113357	610629	227599	0.372729	2.68292	2.78061	177074	232474	219056	21389	100917	93882	6	2	0.214	103	11172	9.3	6	Ribosomal protein S3 OS=Homo sapiens GN=RPS3 PE=3 SV=1
P	Q8NHW5	0.0279442	0.025099	0.402099	0.0367123	0.392165	0.45053793567185924,0.27534104907760865,0.45061730348671236,	0.364933	0.4166143673652359,0.30498228217723905,0.373201971066965,	178460	394518	315971	80403	108627	142382	888949	331412	0.372813	2.68231	2.54994	338786	301770	324311	74349	120321	117921	4	3	0.057	317	34364	5.6	4	60S acidic ribosomal protein P0-like OS=Homo sapiens GN=RPLP0P6 PE=5 SV=1
P	tr|F8VX11|F8VX11_HUMAN	0.0381388	0.0876462	0.402099	0.102331	0.367167	0.271975991579136,0.29694880692925757,0.5325774051213717,	0.340471	0.25145013549528566,0.3288965381773284,0.44106776955084287,	89302	213818	159098	24288	63493	84732	462218	172513	0.373229	2.67932	2.72355	169525	163547	163292	22455	70324	70173	13	4	0.122	360	41455	6.3	13	Eukaryotic translation initiation factor 4B (Fragment) OS=Homo sapiens GN=EIF4B PE=4 SV=1
P	P33316	0.0271094	0.0376526	0.405596	0.00751553	0.393606	0.41371155402670984,0.28205281168820606,0.4850540494375442,	0.365546	0.382537434237151,0.31240136449175937,0.40169834801493376,	79072	184391	122943	32713	52008	59634	386406	144355	0.373584	2.67678	2.54061	150107	141040	126183	30248	57604	49386	7	4	0.202	252	26563	9.4	7	Deoxyuridine 5'-triphosphate nucleotidohydrolase, mitochondrial OS=Homo sapiens GN=DUT PE=1 SV=4
P	tr|H0Y9V9|H0Y9V9_HUMAN	0.0539979	0.00899635	0.402099	0.0179895	0.410287	0.5364401175138943,0.25138578331235467,0.44303601704623563,	0.380464	0.4960319983721019,0.27844478638845055,0.3669141120224839,	314516	714217	523752	168719	179544	232041	1552485	580304	0.37379	2.6753	2.43732	597069	546307	537569	156010	198870	192172	15	4	0.175	189	21572	10.2	15	Ribosomal protein L9 (Fragment) OS=Homo sapiens GN=RPL9 PE=4 SV=1
P	P52790	0.114849	0.00160039	0.417979	0.00873801	0.454169	0.743052067637703,0.23366169309110316,0.38579470595280874,	0.421799	0.687112841118366,0.25878899735385025,0.31949473451449734,	47784	134913	108537	35506	31524	41873	291234	108903	0.373936	2.67425	2.20182	90709	103194	111399	32833	34914	34677	6	3	0.028	923	99025	5.4	6	Hexokinase-3 OS=Homo sapiens GN=HK3 PE=1 SV=2
P	O43156	0.0128367	0.0446572	0.402099	0.0220938	0.38343	0.393817542096004,0.3074492938303069,0.4490235353029544,	0.358859	0.36416184971098264,0.3405410427949453,0.37187447838424303,	27853	75336	59910	10969	23162	26901	163099	61032	0.374202	2.67235	2.60804	52875	57624	61490	10143	25655	22279	2	2	0.015	1089	122069	6	2	TELO2-interacting protein 1 homolog OS=Homo sapiens GN=TTI1 PE=1 SV=3
P	tr|F8W8I6|F8W8I6_HUMAN	0.0171162	0.0816458	0.402099	0.0962633	0.36404	0.29365768896611644,0.33406866979406147,0.46439429312581065,	0.342056	0.27153720750885896,0.37002485082858244,0.38460700389105057,	102439	225747	192750	30082	75415	89512	520936	195009	0.374343	2.67134	2.74695	194467	172674	197836	27816	83532	74133	5	4	0.117	385	42835	7.8	5	TIA1 cytotoxic granule-associated RNA-binding protein OS=Homo sapiens GN=TIA1 PE=4 SV=1
P	P08238	0.0435079	0.0203306	0.402099	0.00751553	0.404357	0.4772565146977461,0.2590204755361031,0.4767932102789419,	0.37437	0.4413190139111445,0.28690671493461023,0.39488413301470765,	3972786	9911340	7202181	1896038	2567240	3433951	21086307	7897229	0.374519	2.67009	2.47306	7541895	7581282	7392271	1753266	2843630	2844027	67	28	0.279	724	83264	5	67	Heat shock protein HSP 90-beta OS=Homo sapiens GN=HSP90AB1 PE=1 SV=4
P	P56747	0.076885	0.00120004	0.402099	0.00802923	0.420077	0.6160322750394668,0.23651702811638192,0.4076823080471338,	0.389717	0.5695842834590423,0.26195721349194695,0.3376106009141611,	28505	61281	47694	17560	14494	19444	137480	51498	0.374585	2.66962	2.38051	54113	46873	48951	16236	16053	16102	4	3	0.118	220	23292	8	4	Claudin-6 OS=Homo sapiens GN=CLDN6 PE=1 SV=2
P	tr|E9PNG3|E9PNG3_HUMAN	0.0553934	0.0230909	0.402099	0.0343918	0.40988	0.4730583628009258,0.24634192096048024,0.5102403351800979,	0.377617	0.4374257654221275,0.272852572119393,0.42257401126475236,	147337	383808	260636	69699	94548	132987	791781	297234	0.375399	2.66383	2.43974	279699	293576	267512	64449	104723	110138	9	4	0.234	137	15464	4.9	9	Cold shock domain-containing E1, RNA-binding (Fragment) OS=Homo sapiens GN=CSDE1 PE=4 SV=1
P	tr|G3V1A1|G3V1A1_HUMAN	0.0561171	0.013849	0.402099	0.0237727	0.411989	0.5124398921177491,0.24733742012260368,0.47618983238593054,	0.380738	0.47385807021304505,0.27396788570323777,0.3943884042187668,	1250252	2999910	2144987	640679	741990	1021421	6395149	2404090	0.375924	2.66011	2.42725	2373473	2294669	2201608	592442	821879	845958	5	3	0.132	167	18169	10.6	5	Ribosomal protein L8, isoform CRA_a OS=Homo sapiens GN=RPL8 PE=4 SV=1
P	Q01085	0.0208885	0.0902321	0.402099	0.104935	0.363103	0.278076808065274,0.3419108980906734,0.46932185763779166,	0.341514	0.25713400828741084,0.3787125795552762,0.3886951375761998,	93636	203632	174049	26038	69624	81685	471317	177347	0.37628	2.6576	2.75404	177757	155759	178643	24077	77118	67652	3	2	0.04	375	41591	7.8	3	Nucleolysin TIAR OS=Homo sapiens GN=TIAL1 PE=1 SV=1
P	tr|E7EW92|E7EW92_HUMAN	0.0506489	0.00703933	0.402099	0.0155846	0.404096	0.5756703294427126,0.2657480925020299,0.3708684477915247,	0.37794	0.53231769835434,0.2943528142955429,0.30714840714840713,	96557	161337	167310	55585	42875	62050	425204	160510	0.377489	2.64908	2.47466	183302	123407	171726	51399	47490	51389	3	2	0.096	135	15839	11.1	3	60S ribosomal protein L18 OS=Homo sapiens GN=RPL18 PE=3 SV=2
P	Q14692	0.122461	0.0015781	0.418222	0.00873801	0.452382	0.7435761912506098,0.21844258974151204,0.3951259348405398,	0.418908	0.6875508212717515,0.24195770196904626,0.3272156795323648,	24596	61705	46532	18289	13479	18386	132833	50154	0.377572	2.6485	2.21052	46692	47198	47759	16911	14930	15226	2	2	0.023	1282	145807	6.4	2	Ribosome biogenesis protein BMS1 homolog OS=Homo sapiens GN=BMS1 PE=1 SV=1
P	O75794	0.0795157	0.00109974	0.405596	0.00792504	0.424874	0.6244099063112789,0.2379024960100038,0.41231096313530424,	0.394088	0.5773113515868981,0.2635042861608832,0.34144971719683903,	27538	60777	49858	17195	14459	20557	138173	52211	0.377867	2.64643	2.35364	52276	46488	51172	15898	16015	17024	3	2	0.057	336	39135	4.8	3	Cell division cycle protein 123 homolog OS=Homo sapiens GN=CDC123 PE=1 SV=1
P	tr|C9JA77|C9JA77_HUMAN	0.146183	0.113992	0.650931	0.0900425	0.418424	0.7101374269471472,0.3963405041488001,0.14879548412512406,	0.406305	0.6566714970460372,0.4390104193979097,0.12323411639747278,	125594	247903	200537	89189	98254	29839	574034	217282	0.378518	2.64188	2.38992	238427	189623	205830	82474	108832	24713	2	2	0.054	355	38553	5	2	Keratin 13 OS=Homo sapiens GN=KRT13 PE=4 SV=1
P	tr|F5GWT9|F5GWT9_HUMAN	0.137656	0.00246791	0.420496	0.00990332	0.471052	0.7793177740345195,0.2189861092706647,0.4148507945997111,	0.435582	0.7206187582979687,0.24255713865955325,0.3435709659741942,	291487	867845	602190	227161	190046	249819	1761522	667026	0.378665	2.64086	2.12291	553351	663819	618077	210051	210502	206895	16	8	0.102	914	97700	5.4	16	Phosphoribosylformylglycinamidine synthase OS=Homo sapiens GN=PFAS PE=4 SV=1
P	Q86U86-3	0.0219888	0.0420144	0.402099	0.0548418	0.392799	0.4050052744534575,0.29365936333939285,0.4797312062937063,	0.365674	0.3744861954821578,0.32524636769952026,0.3972902097902098,	27491	73163	54912	11134	21485	26343	155566	58962	0.379016	2.63841	2.54583	52187	55962	56361	10295	23796	21816	3	3	0.022	1602	183689	6.7	3	Isoform 3 of Protein polybromo-1 OS=Homo sapiens GN=PBRM1
P	Q9NQ29	0.0387471	0.0759618	0.402099	0.0261465	0.383841	0.3122022659971675,0.28907046158520205,0.5502504990585771,	0.354868	0.2886893266383417,0.3201922274053827,0.45572328432762116,	372816	994031	670262	116394	287345	368812	2037109	772551	0.379239	2.63686	2.60524	707750	760344	687952	107628	318281	305454	6	5	0.124	371	43728	9.9	6	Putative RNA-binding protein Luc7-like 1 OS=Homo sapiens GN=LUC7L PE=1 SV=1
P	tr|E9PI41|E9PI41_HUMAN	0.0678185	0.00522656	0.402099	0.0132095	0.430429	0.5906319364586955,0.25464477205367503,0.44601051743166914,	0.399195	0.5461450004011446,0.28205779947629417,0.36938258780756994,	74786	208514	154030	44171	53097	68699	437330	165967	0.379501	2.63504	2.32326	141972	159493	158094	40844	58813	56896	4	2	0.069	262	28413	6.4	4	Exosome component 4 (Fragment) OS=Homo sapiens GN=EXOSC4 PE=4 SV=1
P	tr|B4DS13|B4DS13_HUMAN	0.0286867	0.0761972	0.402099	0.0906905	0.377202	0.30883436127257397,0.3050480001217119,0.5177235336992577,	0.350732	0.2855659582020677,0.3378683686044212,0.42876126159628325,	112685	262916	201681	34801	80202	104415	577282	219418	0.380088	2.63097	2.6511	213916	201103	207001	32179	88831	86473	10	6	0.1	572	64805	6.1	10	Uncharacterized protein OS=Homo sapiens GN=EIF4B PE=2 SV=1
P	tr|E7ET04|E7ET04_HUMAN	0.0691934	0.00271844	0.47714	0.0150733	0.423002	0.6143457828345288,0.25247766043866776,0.4021839822586531,	0.393566	0.5680435320306703,0.27961007311129166,0.3330432585689021,	20215	43085	35623	12419	10878	14327	98923	37624	0.380336	2.62925	2.36405	38374	32955	36562	11483	12047	11864	3	3	0.064	422	48079	7.8	3	Structural maintenance of chromosomes 4 OS=Homo sapiens GN=SMC4 PE=4 SV=1
P	tr|B4E083|B4E083_HUMAN	0.152576	0.00606858	0.425241	0.014334	0.471401	0.7859853275992916,0.1978053030659822,0.43041328570414705,	0.434115	0.7267897799139894,0.21909292139594028,0.3564618769369071,	23718	63699	42271	18642	12600	18194	129688	49436	0.381192	2.62335	2.12133	45025	48723	43386	17238	13956	15068	2	2	0.043	506	58157	8.3	2	Uncharacterized protein OS=Homo sapiens GN=PLK1 PE=2 SV=1
P	tr|E9PL09|E9PL09_HUMAN	0.0632033	0.00567698	0.402099	0.0138639	0.424072	0.579192458244355,0.25481057637278404,0.4382124443197362,	0.393584	0.5355795421275155,0.2822426985195928,0.36293009715548386,	720681	1740332	1368528	417413	443455	599706	3829541	1460574	0.381397	2.62194	2.35809	1368130	1331196	1404647	385982	491196	496680	15	6	0.229	231	25371	9.7	15	Ribosomal protein S3 OS=Homo sapiens GN=RPS3 PE=3 SV=1
P	tr|E9PH18|E9PH18_HUMAN	0.0413161	0.0140527	0.402099	0.0239896	0.412138	0.5228359814955899,0.27375429882876534,0.4398227195117521,	0.383643	0.483455203776282,0.3032165354056071,0.36425600319686124,	127321	286706	220216	66568	78487	96856	634243	241911	0.381417	2.6218	2.42637	241703	219302	226027	61554	86934	80215	6	5	0.237	211	23841	9	6	DnaJ (Hsp40) homolog, subfamily B, member 6 OS=Homo sapiens GN=DNAJB6 PE=4 SV=1
P	Q969Z0	0.0392402	0.0361833	0.402099	0.0488526	0.398446	0.41872425213387543,0.2646524503655002,0.5119607497662063,	0.36811	0.38719405476722585,0.293135516242052,0.42400010842606023,	37139	92476	73783	15551	24474	37774	203398	77799	0.382496	2.6144	2.50975	70503	70735	75730	14380	27108	31284	2	2	0.03	631	70738	7.4	2	Protein TBRG4 OS=Homo sapiens GN=TBRG4 PE=1 SV=1
P	tr|Q5T9W8|Q5T9W8_HUMAN	0.0355762	0.047951	0.402099	0.0613191	0.39799	0.389814298864132,0.27747034488497124,0.5266848185044262,	0.367999	0.36045618594555323,0.3073398982292131,0.4362013485762334,	891917	2259391	1607918	347682	626914	846866	4759226	1821462	0.382722	2.61286	2.51263	1693202	1728227	1650352	321497	694401	701376	25	8	0.357	168	19135	5.1	25	Heat shock protein 90kDa alpha (Cytosolic), class B member 1 (Fragment) OS=Homo sapiens GN=HSP90AB1 PE=2 SV=1
P	tr|E9PD65|E9PD65_HUMAN	0.118677	0.000983418	0.417979	0.00769528	0.454663	0.7048151191454396,0.21876786873028417,0.4404067231452223,	0.419599	0.651733771569433,0.2423208629673175,0.3647422600469147,	60850	155649	103166	42888	34051	45435	319665	122374	0.38282	2.6122	2.19943	115516	119057	105889	39658	37717	37629	2	2	0.061	456	51623	9	2	Pyruvate dehydrogenase kinase, isozyme 1 OS=Homo sapiens GN=PDK1 PE=4 SV=1
P	tr|E9PK82|E9PK82_HUMAN	0.0789581	0.00160392	0.404766	0.00873801	0.431591	0.6284333992665002,0.2452962463258995,0.4210438376491101,	0.400511	0.5811145308517811,0.27170521426393374,0.34871175990366227,	627403	1436406	1155103	394281	352345	486349	3218912	1232975	0.383041	2.61069	2.31701	1191056	1098722	1185591	364593	390279	402798	9	4	0.242	128	14318	9.2	9	Ribosomal protein S3 (Fragment) OS=Homo sapiens GN=RPS3 PE=4 SV=1
P	Q13263	0.0687471	0.00638614	0.402099	0.014672	0.432382	0.5837844435629063,0.25365501890628933,0.4597059742828575,	0.400496	0.5398095877452626,0.2809558470451077,0.3807219398108768,	655420	1776393	1286146	382624	450591	591249	3717959	1424464	0.383131	2.61008	2.31277	1244231	1358769	1320077	353802	499088	489664	38	16	0.17	835	88550	5.8	38	Transcription intermediary factor 1-beta OS=Homo sapiens GN=TRIM28 PE=1 SV=5
P	tr|G3V198|G3V198_HUMAN	0.0195628	0.064489	0.402099	0.0786724	0.383549	0.3446691590468898,0.3125061071792509,0.49347150259067357,	0.357841	0.31870936744591083,0.3461339810433156,0.40867875647668395,	66603	143274	115800	22956	44774	57144	325677	124874	0.383429	2.60804	2.60723	126436	109590	118854	21227	49592	47325	4	3	0.023	1235	140288	5.5	4	Nucleoporin 160kDa, isoform CRA_e OS=Homo sapiens GN=NUP160 PE=4 SV=1
P	tr|C9J2P2|C9J2P2_HUMAN	0.048721	0.0107288	0.402099	0.0165684	0.419338	0.5482656816242008,0.27046317158367483,0.4392865819900985,	0.3901	0.5069400719192937,0.29955996431325704,0.3637985765096207,	142938	330655	251073	78368	89430	110293	724666	278091	0.383751	2.60586	2.38471	271346	252916	257695	72461	99051	91340	13	7	0.473	146	16768	6.4	13	DnaJ (Hsp40) homolog, subfamily B, member 6 (Fragment) OS=Homo sapiens GN=DNAJB6 PE=4 SV=1
P	tr|H0YDG7|H0YDG7_HUMAN	0.131288	0.0043166	0.688729	0.321698	0.47095	0.798876055978251,0.23605567667281568,0.3779186151788755,	0.437727	0.7387195066323645,0.2614657051819554,0.3129968186990722,	54807	149075	120391	43784	35190	45498	324273	124472	0.383849	2.60519	2.12337	104045	114028	123568	40487	38978	37682	2	2	0.089	224	24757	5	2	Protein phosphatase 2, regulatory subunit A, beta (Fragment) OS=Homo sapiens GN=PPP2R1B PE=4 SV=1
P	Q8TD47	0.0336283	0.0996676	0.767903	0.684767	0.370379	0.2646484104710187,0.3332377678265613,0.5132507570528725,	0.346302	0.24471494760615772,0.36911288992629615,0.4250781925246081,	180651	394145	321642	47809	131344	165083	896438	344236	0.384004	2.60414	2.69994	342946	301485	330131	44208	145484	136723	3	3	0.099	263	29295	10.1	3	40S ribosomal protein S4, Y isoform 2 OS=Homo sapiens GN=RPS4Y2 PE=1 SV=3
P	tr|Q96Q25|Q96Q25_HUMAN	0.0674719	0.0036157	0.783147	0.293051	0.426317	0.6207758414078817,0.2607641190641724,0.3974108138748194,	0.397318	0.5740062313828876,0.28883247910232984,0.32911554425935746,	29207	61849	54689	18131	16128	21734	145745	55993	0.384185	2.60291	2.34567	55445	47309	56131	16765	17864	17999	2	2	0.028	634	71930	8.2	2	KM-PA-2 protein OS=Homo sapiens GN=KM-PA-2 PE=2 SV=1
P	tr|F5H247|F5H247_HUMAN	0.0560883	0.00607132	0.402099	0.014334	0.417255	0.5763205399890119,0.2618226766342444,0.41362240826649715,	0.388481	0.5329016560709521,0.28999174634015346,0.34254838578790053,	127410	253221	221811	73429	66299	91746	602442	231474	0.384226	2.60263	2.39661	241871	193687	227664	67897	73432	75981	9	4	0.098	357	38906	5.7	9	IMP (inosine 5'-monophosphate) dehydrogenase 2 OS=Homo sapiens GN=IMPDH2 PE=3 SV=1
P	Q99848	0.110846	0.000756936	0.417979	0.00752882	0.455409	0.7299025814620533,0.23786036357701018,0.39846427792205963,	0.422799	0.6749270006976924,0.2634658151918879,0.33000429326520414,	77398	196052	142083	56493	46633	56615	415533	159741	0.384424	2.60129	2.19583	146930	149962	145833	52238	51653	46888	3	3	0.085	306	34852	10.1	3	Probable rRNA-processing protein EBP2 OS=Homo sapiens GN=EBNA1BP2 PE=1 SV=2
P	tr|E9PKZ0|E9PKZ0_HUMAN	0.065761	0.0126425	0.886835	0.0250734	0.425181	0.5374733653952568,0.2468749062479156,0.4911944336942241,	0.392426	0.4970069778811953,0.2734554972144526,0.40681555251474616,	1427654	3433257	2421139	767326	847585	1189250	7282050	2804161	0.385079	2.59687	2.35194	2710252	2626141	2485049	709554	938843	984957	6	4	0.161	205	22389	10.8	6	Ribosomal protein L8 OS=Homo sapiens GN=RPL8 PE=4 SV=1
P	O00763	0.0975583	0.000493222	0.411102	0.00751553	0.448228	0.6688826025459689,0.23816433883547977,0.43763852508563367,	0.414903	0.6184818481848184,0.26379466715037186,0.36243199677614346,	21210	55130	39704	14187	13130	17376	116044	44693	0.385138	2.59647	2.23101	40264	42169	40751	13118	14543	14390	2	2	0.011	2458	276539	6.5	2	Acetyl-CoA carboxylase 2 OS=Homo sapiens GN=ACACB PE=1 SV=3
P	tr|F5H861|F5H861_HUMAN	0.081779	0.00161618	0.405596	0.00874394	0.439891	0.6425518831667948,0.2508518359062673,0.4262678384261872,	0.408337	0.5941583397386626,0.27783996555753737,0.3530113682173668,	32525	81295	62015	20899	20393	26435	175835	67727	0.385174	2.59623	2.27329	61744	62182	63651	19325	22587	21892	3	2	0.033	454	52006	6.2	3	Ribonucleotide reductase M1 OS=Homo sapiens GN=RRM1 PE=4 SV=1
P	Q9BWF3-2	0.0765973	0.00350638	0.402099	0.0111221	0.448567	0.638378253858558,0.26589521328835564,0.44142865045267643,	0.416785	0.5902787376180604,0.29450446218882104,0.36557077793963083,	21705	70257	54233	13856	18681	23940	146195	56477	0.386313	2.58858	2.22932	41203	53739	55664	12812	20691	19826	3	2	0.051	177	20044	7.8	3	Isoform 2 of RNA-binding protein 4 OS=Homo sapiens GN=RBM4
P	tr|C9JKD6|C9JKD6_HUMAN	0.0928658	0.000484335	0.409719	0.00751553	0.446325	0.6763876229311585,0.24619798644212026,0.4163903676811194,	0.41434	0.6254593427680499,0.2727042737794746,0.3448576442212248,	208450	521763	438233	140993	128457	182476	1168446	451926	0.386775	2.58548	2.24052	395720	399101	449799	130377	142287	151128	4	4	0.069	508	56967	7.9	4	Uncharacterized protein OS=Homo sapiens GN=UGP2 PE=4 SV=1
P	Q58FF8	0.0496011	0.01909	0.402099	0.0297312	0.418946	0.5030928050852483,0.2638703063307985,0.4898734426264122,	0.387738	0.46521335645232753,0.29228024729882035,0.40571924350621463,	1146532	2807292	2083877	576812	740761	1020836	6037701	2338409	0.387301	2.58197	2.38695	2176568	2147329	2138883	533382	820516	845469	11	6	0.089	381	44349	4.8	11	Putative heat shock protein HSP 90-beta 2 OS=Homo sapiens GN=HSP90AB2P PE=1 SV=2
P	tr|E7ETL9|E7ETL9_HUMAN	0.020197	0.0341198	0.402099	0.0466868	0.402238	0.445814537866052,0.30267720637365375,0.4582235833778663,	0.375665	0.41223752906482886,0.33525781134981486,0.37949929606310745,	394377	883010	737282	175819	267267	337840	2014669	780926	0.38762	2.57985	2.48609	748678	675419	756738	162577	296036	279798	14	9	0.136	544	61636	8.9	14	DEAD (Asp-Glu-Ala-Asp) box polypeptide 5 OS=Homo sapiens GN=DDX5 PE=3 SV=1
P	tr|B4DZ67|B4DZ67_HUMAN	0.0208461	0.0553433	0.402099	0.0691955	0.394447	0.37759930622325283,0.3078396773380388,0.49790183412702155,	0.367474	0.3491318364345908,0.3409557420144766,0.4123343863454194,	53043	138845	106045	20029	42742	52800	297933	115571	0.387909	2.57792	2.5352	100692	106201	108841	18519	47340	43726	8	7	0.097	896	103175	5.3	8	Uncharacterized protein OS=Homo sapiens GN=NUP107 PE=2 SV=1
P	tr|B4DM67|B4DM67_HUMAN	0.0381377	0.0173616	0.402099	0.0278535	0.416608	0.5170681049211082,0.2828340930988366,0.4499220360998297,	0.388011	0.4781302692260449,0.31327983817234456,0.3726225499732139,	179106	417234	334129	92610	118008	150332	930469	360950	0.387923	2.57783	2.40034	340010	319143	342946	85636	130711	124504	8	5	0.082	599	68686	5.3	8	Uncharacterized protein OS=Homo sapiens GN=CSE1L PE=2 SV=1
P	tr|C9JZI1|C9JZI1_HUMAN	0.0892596	0.000608832	0.527365	0.00752882	0.441384	0.6631449494102521,0.24468514103389483,0.4163228978300181,	0.409674	0.6132020475471759,0.2710242025058543,0.34479543399638335,	125223	282698	212352	83041	69172	88407	620273	240620	0.387926	2.57781	2.2656	237721	216236	217955	76787	76618	73218	4	4	0.101	336	36878	8.2	4	Replication factor C (activator 1) 4, 37kDa OS=Homo sapiens GN=RFC4 PE=4 SV=1
P	P42696	0.0255886	0.0305409	0.402099	0.0426159	0.406657	0.45849151688224427,0.294803748116113,0.46667576667576666,	0.378989	0.42395430875188983,0.3265258574871313,0.3864864864864865,	59530	137349	109890	27294	40491	51283	306769	119068	0.388136	2.57642	2.45907	113009	105058	112789	25238	44848	42471	5	3	0.06	430	48565	10.1	5	RNA-binding protein 34 OS=Homo sapiens GN=RBM34 PE=1 SV=2
P	tr|H0YGH1|H0YGH1_HUMAN	0.131248	0.00110802	0.419275	0.0079356	0.473221	0.7650958912156011,0.22844359352140223,0.4261230682655972,	0.437807	0.7074730535404857,0.2530363588980088,0.35291037892089994,	136196	387553	280771	104203	88534	119643	804520	312380	0.388281	2.57545	2.11318	258552	296442	288180	96355	98065	99087	5	4	0.059	747	80112	5.6	5	Phosphoribosylformylglycinamidine synthase OS=Homo sapiens GN=PFAS PE=4 SV=1
P	tr|G3V576|G3V576_HUMAN	0.0520864	0.0121026	0.402099	0.0216411	0.435823	0.6142728360321499,0.30154151854830685,0.3916542918086815,	0.408788	0.5679983823950663,0.3339967730726124,0.3243674093891816,	237388	612967	577111	145821	184835	226028	1427466	556684	0.389981	2.56423	2.29451	450654	468862	592339	134836	204729	187196	11	6	0.286	231	25257	9.8	11	Uncharacterized protein OS=Homo sapiens GN=HNRNPC PE=4 SV=1
P	tr|F5H4J5|F5H4J5_HUMAN	0.02328	0.0287047	0.59974	0.0274377	0.405196	0.46625057790106333,0.2985362559984567,0.4508011402732724,	0.378382	0.4311373092926491,0.3306686922761581,0.373341197286936,	43260	82938	71211	20170	24760	32102	197409	77032	0.390215	2.56269	2.46794	82124	63440	73090	18651	27425	26586	2	2	0.017	763	85630	8.3	2	DEAD (Asp-Glu-Ala-Asp) box polypeptide 24 OS=Homo sapiens GN=DDX24 PE=3 SV=1
P	tr|E7EPC9|E7EPC9_HUMAN	0.0283412	0.06528	0.402099	0.0793804	0.393924	0.35167648239860794,0.30322512125181433,0.5268697905983702,	0.365768	0.32514890911524563,0.3358338938648352,0.43632176620858115,	119536	282470	214516	42038	85652	113022	616522	240712	0.390435	2.56124	2.53856	226917	216056	220169	38867	94863	93598	21	8	0.143	587	66113	5.7	21	Eukaryotic translation initiation factor 4B OS=Homo sapiens GN=EIF4B PE=4 SV=1
P	tr|C9JMJ8|C9JMJ8_HUMAN	0.115633	0.000274104	0.417979	0.00751553	0.456856	0.7150694952450621,0.22721481296827178,0.42828393876999615,	0.42253	0.6612189931502295,0.2516722755411525,0.3546998593163333,	60148	144414	107333	43010	32813	45969	311895	121792	0.39049	2.56088	2.18887	114183	110463	110164	39771	36345	38071	3	3	0.209	230	25843	6.2	3	Uncharacterized protein OS=Homo sapiens GN=MCM5 PE=4 SV=1
P	P09661	0.0273884	0.0914823	0.424723	0.0303983	0.379885	0.292051539273291,0.3359130768621381,0.5116901388022684,	0.355263	0.27000794715791393,0.37204370532422504,0.4237385237936386,	76757	164099	137894	22417	55123	70559	378750	148099	0.39102	2.55741	2.63238	145711	125517	141529	20725	61052	58431	12	4	0.251	255	28416	8.6	12	U2 small nuclear ribonucleoprotein A' OS=Homo sapiens GN=SNRPA1 PE=1 SV=2
P	tr|B4DY13|B4DY13_HUMAN	0.0120959	0.0381673	0.402099	0.0509187	0.404885	0.4543985495822166,0.3279243098520207,0.4323336090192835,	0.38048	0.4201876083871985,0.3632005499475379,0.3580507552344056,	25372	55278	45946	11529	18127	19864	126596	49520	0.391166	2.55646	2.46983	48165	42282	47157	10661	20077	16451	3	3	0.093	518	60051	9.4	3	GTP binding protein 4 OS=Homo sapiens GN=GTPBP4 PE=2 SV=1
P	tr|G3V2D6|G3V2D6_HUMAN	0.0224944	0.0276782	0.402099	0.0395457	0.419079	0.5284854305047972,0.33183641072771325,0.39691599213827466,	0.394973	0.48866718240101015,0.3675432366947949,0.32870911953396015,	112461	287256	296627	59434	95322	117736	696344	272492	0.391318	2.55547	2.38618	213489	219721	304449	54956	105579	97504	12	5	0.206	214	23808	4.8	12	Heterogeneous nuclear ribonucleoprotein C (C1/C2) (Fragment) OS=Homo sapiens GN=HNRNPC PE=4 SV=1
P	tr|F8WE53|F8WE53_HUMAN	0.0774445	0.00243061	0.402099	0.00989448	0.441045	0.6412899253770952,0.2591765798352604,0.42266745202155626,	0.410037	0.592992028193234,0.28706930688483745,0.3500484985948594,	188414	431833	341247	120828	111921	144234	961494	376983	0.39208	2.5505	2.26734	357682	330311	350252	111728	123966	119453	8	6	0.082	511	56946	6.9	8	Aminoadipate-semialdehyde synthase OS=Homo sapiens GN=AASS PE=4 SV=1
P	tr|Q5JR95|Q5JR95_HUMAN	0.115486	0.000803426	0.417979	0.00758843	0.461429	0.700469865347039,0.22906355075038073,0.4547521149885902,	0.426028	0.6477269863712488,0.2537252015492896,0.3766304196582624,	1468293	3876099	2874720	1028495	887873	1307285	8219112	3223653	0.392214	2.54963	2.16718	2787394	2964870	2950596	951053	983464	1082707	22	5	0.223	188	21880	10.4	22	Ribosomal protein S8 OS=Homo sapiens GN=RPS8 PE=4 SV=1
P	tr|B2R603|B2R603_HUMAN	0.0532838	0.0121366	0.708603	0.0519213	0.438656	0.6196760842035418,0.3031551537116075,0.3931353934246885,	0.411454	0.5729902938546627,0.3357803971453896,0.32558997908429793,	247163	635183	601462	153161	192559	236456	1483808	582176	0.392353	2.54873	2.27969	469208	485854	617330	141622	213282	195830	15	7	0.254	303	33281	5.2	15	Uncharacterized protein OS=Homo sapiens GN=HNRNPC PE=2 SV=1
P	tr|F8VP89|F8VP89_HUMAN	0.0281881	0.058917	0.402099	0.00874394	0.400026	0.3732091822623767,0.30151048256269747,0.5253569441869089,	0.371366	0.3450631511016871,0.33394782392709943,0.43508560479634095,	108470	257666	194148	40482	77689	101997	560284	220168	0.392958	2.5448	2.49984	205913	197086	199267	37429	86047	84471	15	5	0.196	275	31221	5.1	15	Eukaryotic translation initiation factor 4B (Fragment) OS=Homo sapiens GN=EIF4B PE=4 SV=1
P	tr|E5RHS5|E5RHS5_HUMAN	0.149802	0.0025915	0.424723	0.0100974	0.496742	0.823932240043251,0.23481912144702843,0.4314759036144578,	0.459557	0.7615786628221302,0.2599590869939707,0.3571330777656079,	5549	18576	14608	4572	4362	6303	38733	15237	0.393385	2.54204	2.01312	10532	14206	14991	4226	4829	5217	6	2	0.084	226	26636	6.1	6	Eukaryotic translation initiation factor 3, subunit E (Fragment) OS=Homo sapiens GN=EIF3E PE=4 SV=1
P	tr|H0YAC6|H0YAC6_HUMAN	0.0855326	0.00336498	0.402099	0.00782711	0.447631	0.6292228200074576,0.24869582748800834,0.46497323584150085,	0.414127	0.5818356149789592,0.27545971556018517,0.3850869763127114,	187730	476164	347106	118124	118420	161395	1011000	397939	0.393609	2.54059	2.23398	356381	364219	356264	109228	131164	133666	10	9	0.056	1505	166914	5.6	10	LPS-responsive vesicle-trafficking, beach and anchor-containing (Fragment) OS=Homo sapiens GN=LRBA PE=4 SV=1
P	tr|Q86U51|Q86U51_HUMAN	0.170033	0.0102916	0.439759	0.0193887	0.501462	0.8948914431673053,0.22065685368437662,0.3888372001919555,	0.464638	0.827479778629204,0.24440787743540038,0.32202493462740067,	46980	133089	102107	42042	29367	39703	282176	111112	0.393768	2.53956	1.99417	89186	101800	104800	38875	32528	32881	4	2	0.113	274	30409	5	4	General transcription factor II, i OS=Homo sapiens GN=GTF2I PE=2 SV=1
P	Q58FF7	0.0557686	0.0125041	0.402099	0.0221191	0.432002	0.5523056770323542,0.2697684983269934,0.47393051903780586,	0.400683	0.5107218864773125,0.29881305985548917,0.3925151841651973,	1781776	4354137	3240053	984085	1174609	1535560	9375966	3694254	0.394013	2.53799	2.31481	3382510	3330527	3325575	909992	1301073	1271770	18	10	0.097	597	68325	4.8	18	Putative heat shock protein HSP 90-beta-3 OS=Homo sapiens GN=HSP90AB3P PE=5 SV=1
P	tr|Q9NSS8|Q9NSS8_HUMAN	0.0268628	0.0521671	0.402099	0.0658329	0.402687	0.3924456467287847,0.30007599309153715,0.5155387537049856,	0.374081	0.362889490031059,0.33237996545768567,0.42697406953836325,	59886	144750	112686	23502	43436	58094	317322	125032	0.394022	2.53793	2.48332	113687	110720	115660	21732	48112	48114	2	2	0.142	127	14263	8.5	2	Putative uncharacterized protein DKFZp434D199 OS=Homo sapiens GN=DKFZp434D199 PE=2 SV=1
P	tr|B4DR64|B4DR64_HUMAN	0.0841629	0.00171275	0.409719	0.00887502	0.447001	0.6524297279305976,0.25522484334684853,0.43334775747085474,	0.414951	0.6032768579956623,0.28269443420567636,0.35888102631980856,	46569	108520	78572	30383	27697	34049	233661	92129	0.394285	2.53624	2.23713	88405	83007	80645	28094	30678	28198	3	3	0.108	360	41220	6.9	3	Uncharacterized protein OS=Homo sapiens GN=CTPS PE=2 SV=1
P	O15067	0.11869	5.80012e-05	0.720434	0.0171616	0.472549	0.7338566484015525,0.24100994423219127,0.4427806946825939,	0.437412	0.6785812670297869,0.26695179627803794,0.3667033610109633,	366637	1038592	733083	269059	250311	324595	2138312	843965	0.394687	2.53365	2.11618	696013	794423	752423	248793	277254	268824	20	11	0.099	1338	144734	5.8	20	Phosphoribosylformylglycinamidine synthase OS=Homo sapiens GN=PFAS PE=1 SV=4
P	tr|Q8N5M0|Q8N5M0_HUMAN	0.111784	0.000190229	0.417979	0.00751553	0.465304	0.7085059072521231,0.23965279661689223,0.44775407196462247,	0.430483	0.6551611434082567,0.2654540860447784,0.3708352152533766,	373270	1021073	783774	264464	244703	350938	2178117	860105	0.394885	2.53238	2.14913	708612	781031	804462	244552	271048	290651	4	4	0.093	322	36577	6.2	4	DDX39 protein OS=Homo sapiens GN=DDX39 PE=2 SV=1
P	tr|B3KPQ8|B3KPQ8_HUMAN	0.0615149	0.00654903	0.402099	0.014897	0.43758	0.6148556894359063,0.27876402506823006,0.4191188990589633,	0.408142	0.5685484160685161,0.30876945820276963,0.3471089703083437,	139179	316576	264283	85575	88250	110766	720038	284591	0.395244	2.53008	2.2853	264213	242151	271256	79130	97749	91735	7	6	0.079	696	79882	6.2	7	Uncharacterized protein OS=Homo sapiens GN=NUP93 PE=2 SV=1
P	tr|F5H863|F5H863_HUMAN	0.0569233	0.0116823	0.574454	0.0123719	0.441056	0.6319088560416755,0.3027595966743322,0.3884996468185029,	0.413796	0.584303926136123,0.3353263753759066,0.32175788931100974,	23611	56530	52381	14920	17115	20350	132522	52385	0.395293	2.52977	2.26729	44822	43239	53762	13796	18956	16854	2	2	0.054	409	46738	9.3	2	DEAD (Asp-Glu-Ala-Asp) box polypeptide 18 OS=Homo sapiens GN=DDX18 PE=3 SV=1
P	P62841	0.228631	0.031802	0.47892	0.044065	0.528831	0.9175311203319502,0.16696448662457478,0.5019973097460564,	0.482902	0.8482019363762102,0.18486015698420893,0.41564423429666164,	23136	75549	49066	21228	12614	24631	147751	58473	0.395754	2.52682	1.89096	43912	57780	50353	19624	13966	20394	15	2	0.152	145	17040	10.4	15	40S ribosomal protein S15 OS=Homo sapiens GN=RPS15 PE=1 SV=2
P	tr|Q96SM7|Q96SM7_HUMAN	0.0111334	0.063327	0.465697	0.0495355	0.394577	0.3724390947689517,0.33801090175220205,0.47328053875413106,	0.370237	0.3443670390370584,0.3743752239763104,0.39196857267568747,	24259	53019	48111	9035	17921	22770	125389	49726	0.396574	2.5216	2.53436	46052	40554	49380	8354	19849	18858	2	2	0.036	613	68034	4.9	2	Uncharacterized protein OS=Homo sapiens GN=ARID1A PE=2 SV=1
P	Q9Y6D6	0.0720609	0.00517631	0.41124	0.0273868	0.439399	0.6040550959594907,0.25795664786094424,0.45618549381138207,	0.407361	0.5585550855404363,0.2857175487083438,0.37780958710359047,	95978	218905	176049	57976	56468	80311	490932	194755	0.396705	2.52077	2.27584	182201	167440	180693	53609	62545	66513	5	5	0.024	1849	208766	5.9	5	Brefeldin A-inhibited guanine nucleotide-exchange protein 1 OS=Homo sapiens GN=ARFGEF1 PE=1 SV=2
P	Q86X55-2	0.0943024	0.000577373	0.409719	0.00751553	0.452174	0.6829057204277059,0.25042382251050344,0.42319392545750695,	0.419772	0.6314595605684135,0.27737647723643155,0.35047986330682507,	143276	325608	250488	97844	81540	106005	719372	285389	0.39672	2.52067	2.21154	271991	249058	257096	90473	90316	87791	8	5	0.167	384	41885	6	8	Isoform 2 of Histone-arginine methyltransferase CARM1 OS=Homo sapiens GN=CARM1
P	Q9UJA5-3	0.0375012	0.0668904	0.402099	0.0810583	0.406582	0.36200536552649226,0.29790774241512374,0.5598329307568438,	0.376063	0.3346747149564051,0.32994654299571635,0.4635668276972625,	11928	28247	19872	4318	8415	11125	60047	23858	0.397322	2.51685	2.45953	22642	21605	20395	3992	9320	9212	3	3	0.06	365	40816	8.1	3	Isoform 3 of tRNA (adenine(58)-N(1))-methyltransferase non-catalytic subunit TRM6 OS=Homo sapiens GN=TRMT6
P	tr|B4DWR9|B4DWR9_HUMAN	0.0584981	0.00865048	0.402099	0.0175101	0.433307	0.5777576202611838,0.2703927593124546,0.4517705388045398,	0.402633	0.5342461808705168,0.2994981371758386,0.3741535390975836,	69453	150041	126261	40127	40570	57041	345755	137738	0.398369	2.51024	2.30783	131848	114767	129593	37105	44937	47241	3	2	0.031	490	55700	8.2	3	Peptidylprolyl isomerase domain and WD repeat containing 1 OS=Homo sapiens GN=PPWD1 PE=2 SV=1
P	Q07021	0.0402916	0.0580427	0.402099	0.0720582	0.418263	0.3961214806857348,0.2945907703465279,0.5640755309849506,	0.386562	0.3662492726377512,0.3262921197099775,0.4671456753372552,	178728	534993	338616	70798	157604	191005	1052337	419407	0.398548	2.50911	2.39084	339286	409212	347544	65459	174564	158183	22	8	0.369	282	31362	4.8	22	Complement component 1 Q subcomponent-binding protein, mitochondrial OS=Homo sapiens GN=C1QBP PE=1 SV=1
P	tr|D6RAN4|D6RAN4_HUMAN	0.067012	0.00906527	0.402099	0.0180518	0.438714	0.5773051737541905,0.2611364121298112,0.4776990635338152,	0.406228	0.5338182287489514,0.28924432629752095,0.39562196532643695,	325431	735807	542892	187873	192146	259339	1604130	639358	0.39857	2.50897	2.27939	617790	562821	557214	173721	212828	214780	16	5	0.286	182	20874	10.2	16	Ribosomal protein L9 (Fragment) OS=Homo sapiens GN=RPL9 PE=4 SV=1
P	O00148	0.114952	0.000193825	0.510553	0.0326588	0.470232	0.7173903378585121,0.24118939673207934,0.4521176867096903,	0.434991	0.6633706348936527,0.26715466849228503,0.37444795346456794,	382379	1044395	801110	274315	251897	362196	2227884	888408	0.398768	2.50773	2.12661	725904	798869	822254	253659	279015	299974	7	7	0.183	427	49130	5.7	7	ATP-dependent RNA helicase DDX39A OS=Homo sapiens GN=DDX39A PE=1 SV=2
P	Q15287-3	0.142894	0.00185946	0.421097	0.00902787	0.485673	0.7880014420555846,0.22710597866153945,0.4419119416152057,	0.448735	0.7286641321447299,0.2515526118676756,0.3659876493704387,	122048	339106	249380	96174	77013	110204	710534	283391	0.398842	2.50726	2.059	231694	259385	255962	88932	85303	91270	4	3	0.086	268	30354	11.9	4	Isoform 3 of RNA-binding protein with serine-rich domain 1 OS=Homo sapiens GN=RNPS1
P	Q13310	0.0524917	0.010524	0.402099	0.0196301	0.431327	0.6077256745394787,0.29357367889805364,0.39268243904284705,	0.404105	0.5619410685622563,0.3251649147133492,0.32520931640424416,	104664	196162	185007	63607	57588	72649	485833	193844	0.398993	2.50631	2.31843	198691	150044	189887	58815	63785	60166	8	3	0.045	644	70783	9.3	8	Polyadenylate-binding protein 4 OS=Homo sapiens GN=PABPC4 PE=1 SV=1
P	tr|A2A3R7|A2A3R7_HUMAN	0.16408	0.00752565	0.432978	0.0161966	0.518108	0.8979540185666994,0.2530343236227286,0.40333468707728815,	0.481548	0.8303283086485994,0.28027401211421976,0.33404111757426136,	98779	346700	312713	88699	87727	126128	758192	302554	0.399047	2.50597	1.9301	187519	265193	320965	82019	97171	104459	5	2	0.165	91	10415	5.5	5	Ribosomal protein S6 OS=Homo sapiens GN=RPS6 PE=4 SV=1
P	P54886	0.0837944	0.00286419	0.681106	0.0101702	0.45992	0.6621194594137065,0.2693236539624924,0.4483164346474088,	0.427273	0.6122365488248738,0.2983036902601331,0.3712788373223837,	70886	206625	166581	46935	55649	74681	444092	177265	0.399163	2.50524	2.17429	134566	158045	170974	43399	61637	61848	9	5	0.081	795	87302	7.1	9	Delta-1-pyrroline-5-carboxylate synthase OS=Homo sapiens GN=ALDH18A1 PE=1 SV=2
P	tr|F5H7P7|F5H7P7_HUMAN	0.0668403	0.00574945	0.402099	0.013916	0.439949	0.6065748775080064,0.26773931177035365,0.4455340790520179,	0.40881	0.5608901541072455,0.296555182514784,0.36898481564987706,	73066	163521	137049	44320	43781	61060	373636	149161	0.399215	2.50492	2.27299	138706	125078	140665	40982	48493	50569	4	3	0.047	616	70276	8.3	4	Peptidylprolyl isomerase domain and WD repeat-containing 1 OS=Homo sapiens GN=PPWD1 PE=4 SV=1
P	Q8WWI1-4	0.135683	0.00140626	0.420496	0.00843763	0.481696	0.7863447445330514,0.23430613660260857,0.42443690027748066,	0.446052	0.727115184091877,0.2595248215843755,0.35151684261110855,	68091	178796	129018	53543	41893	54760	375905	150196	0.399558	2.50276	2.076	129262	136761	132421	49510	46402	45352	3	2	0.008	1614	185215	8	3	Isoform 4 of LIM domain only protein 7 OS=Homo sapiens GN=LMO7
P	tr|B4DIJ6|B4DIJ6_HUMAN	0.11252	0.000329899	0.417979	0.00751553	0.468988	0.709170027186537,0.24210553114355107,0.45568820290121165,	0.433785	0.6557755585060324,0.2681721207554087,0.3774076424561978,	363783	981985	751617	257984	237744	342503	2097385	838231	0.399655	2.50216	2.13225	690603	751133	771457	238560	263341	283666	2	2	0.062	243	27672	9.9	2	Uncharacterized protein OS=Homo sapiens GN=DDX39B PE=2 SV=1
P	O95678	0.0658483	0.0364211	0.402099	0.0491108	0.435035	0.6583223824242537,0.34664331582019847,0.30014065340941576,	0.413755	0.6087379000166577,0.38395898373055154,0.24856773662363205,	108058	196995	174898	71137	68287	52494	479951	191918	0.39987	2.50081	2.29866	205135	150682	179513	65779	75638	43474	4	3	0.049	551	59560	7.7	4	Keratin, type II cytoskeletal 75 OS=Homo sapiens GN=KRT75 PE=1 SV=2
P	tr|E7ESE0|E7ESE0_HUMAN	0.0747608	0.00601361	0.402099	0.0142698	0.443281	0.6024536602107,0.25687960246849206,0.4705104503399252,	0.410437	0.5570897191013183,0.2845369547875039,0.38968401703977434,	288467	640553	471133	173788	164545	221673	1400153	560006	0.399961	2.50025	2.2559	547625	489967	483569	160702	182261	183593	2	2	0.151	166	18900	10.2	2	Ribosomal protein L9 (Fragment) OS=Homo sapiens GN=RPL9 PE=4 SV=1
P	Q9NPJ6	0.0840559	0.148647	0.409719	0.165774	0.366347	0.17751479289940827,0.3308736015234468,0.5906533291653642,	0.33982	0.16394013226592413,0.36646036657938585,0.4890590809628009,	2873	8402	6398	510	2780	3779	17673	7069	0.399989	2.50007	2.72965	5453	6426	6566	471	3079	3129	2	2	0.085	270	29745	5.1	2	Mediator of RNA polymerase II transcription subunit 4 OS=Homo sapiens GN=MED4 PE=1 SV=1
P	tr|F2Z3A5|F2Z3A5_HUMAN	0.0490491	0.0174296	0.402099	0.0279371	0.427487	0.6125227676945164,0.31244155657323713,0.3574959620185013,	0.402855	0.5664045256819594,0.3460783295103673,0.29608257833168894,	233335	375363	388189	142923	117279	138776	996887	398978	0.400224	2.4986	2.33925	442960	287119	398435	132162	129905	114936	3	2	0.034	354	40128	10.2	3	Uncharacterized protein OS=Homo sapiens GN=RPL3 PE=3 SV=1
P	P11047	0.116809	0.00053347	0.615708	0.0967157	0.466423	0.7447476635514019,0.24128637388596585,0.4132359337819512,	0.432702	0.6886230529595015,0.26725008053258886,0.34223319601872937,	40125	93130	78166	29883	22471	32301	211421	84655	0.40041	2.49744	2.14398	76171	71234	80227	27631	24889	26751	5	5	0.034	1609	177602	5.1	5	Laminin subunit gamma-1 OS=Homo sapiens GN=LAMC1 PE=1 SV=3
P	P62701	0.0277439	0.0346111	0.423128	0.00751553	0.417843	0.4618442074215895,0.3020690090294198,0.4896151063443989,	0.38905	0.4270615706034165,0.3345875389131142,0.4055018662109007,	309206	697387	557011	142805	210659	272721	1563604	626185	0.400475	2.49703	2.39324	586993	533437	571711	132050	233337	225869	7	5	0.171	263	29598	10.2	7	40S ribosomal protein S4, X isoform OS=Homo sapiens GN=RPS4X PE=1 SV=2
P	tr|B7Z3K7|B7Z3K7_HUMAN	0.0614214	0.00962106	0.402099	0.00685213	0.440183	0.5801909729896998,0.27178919606273255,0.46856742370689913,	0.408518	0.5364705362273993,0.3010361230160599,0.38804806873176123,	90484	212330	165513	52498	57709	77554	468327	187761	0.400919	2.49427	2.27178	171769	162408	169876	48542	63919	64227	10	5	0.143	287	31161	7.1	10	Fructose-bisphosphate aldolase OS=Homo sapiens GN=ALDOC PE=2 SV=1
P	Q96IZ0	0.121448	0.000649098	0.417979	0.00752882	0.477936	0.7633102968997336,0.24910020286335444,0.421396113313352,	0.443577	0.7058221690282228,0.2759087042194123,0.34899932321376775,	51802	137531	103430	39541	34259	43585	292763	117385	0.400956	2.49404	2.09233	98339	105198	106160	36563	37946	36097	3	3	0.097	340	36568	5.4	3	PRKC apoptosis WT1 regulator protein OS=Homo sapiens GN=PAWR PE=1 SV=1
P	tr|F6UJC5|F6UJC5_HUMAN	0.114031	0.000216012	0.874265	0.370133	0.472677	0.7174119399693984,0.2449113023506868,0.4557079552648238,	0.437366	0.6633967682862882,0.27127922627609485,0.37742267579786043,	371877	1017107	781935	266789	249101	356334	2170919	872224	0.401776	2.48895	2.11561	705968	777997	802574	246702	275920	295120	4	4	0.122	245	28299	9.5	4	DEAD (Asp-Glu-Ala-Asp) box polypeptide 39B (Fragment) OS=Homo sapiens GN=DDX39B PE=4 SV=1
P	Q92621	0.0729585	0.00673322	0.402099	0.0151462	0.449669	0.6090347040221048,0.266471616029955,0.47350102217736717,	0.416826	0.5631727031133101,0.295154875053844,0.3921512304945268,	217871	536271	386430	132691	142901	182975	1140572	458567	0.40205	2.48725	2.22386	413600	410196	396627	122699	158283	151539	9	7	0.033	2012	227919	6.2	9	Nuclear pore complex protein Nup205 OS=Homo sapiens GN=NUP205 PE=1 SV=3
P	tr|E7EMW7|E7EMW7_HUMAN	0.108423	9.62415e-05	0.417979	0.00686046	0.466147	0.7100510133737764,0.24604259942676232,0.442346769128459,	0.431805	0.6565559079001793,0.2725220584102958,0.36633785298210614,	43518	106762	81201	30900	26268	35919	231481	93087	0.402137	2.48672	2.14525	82613	81662	83343	28572	29095	29747	3	3	0.014	2792	308574	5.8	3	Ubiquitin protein ligase E3 component n-recognin 5 OS=Homo sapiens GN=UBR5 PE=4 SV=1
P	P16989-3	0.119227	0.000997973	0.417979	0.00770762	0.475915	0.7627795111804472,0.2511719644720434,0.41379465369502866,	0.442076	0.7053237129485179,0.2782047692973303,0.34269940746468613,	153840	392930	333651	117346	98693	138063	880421	354102	0.402196	2.48635	2.10121	292045	300552	342454	108507	109315	114342	8	3	0.105	342	37021	9.9	8	Isoform 3 of DNA-binding protein A OS=Homo sapiens GN=CSDA
P	Q13263-2	0.0639411	0.011801	0.495903	0.0219148	0.446439	0.5761894808108873,0.2728751620553135,0.4902522309588443,	0.413682	0.5327834433668213,0.302243393731939,0.40601890854628847,	540593	1404613	1025568	311484	383284	502787	2970774	1197555	0.403112	2.4807	2.23995	1026245	1074390	1052621	288019	424535	416400	36	15	0.177	753	79474	6	36	Isoform 2 of Transcription intermediary factor 1-beta OS=Homo sapiens GN=TRIM28
P	P18031	0.0631495	0.00892026	0.517461	0.00751553	0.447522	0.5980869938711116,0.27860827985403297,0.46586935946874,	0.415826	0.5530537062428758,0.30859443815276205,0.3858283729770742,	60533	158940	127847	36204	44282	59560	347320	140046	0.403219	2.48004	2.23453	114913	121574	131220	33478	49048	49327	3	3	0.057	435	49967	6.3	3	Tyrosine-protein phosphatase non-receptor type 1 OS=Homo sapiens GN=PTPN1 PE=1 SV=1
P	tr|H0YKK0|H0YKK0_HUMAN	0.116453	0.186084	0.417979	0.204371	0.366718	0.13379007501677204,0.37607379436435967,0.5902904124732272,	0.34299	0.12364553050478766,0.4165173690545097,0.48880725916031414,	49189	108843	86842	6581	40933	51262	244874	98776	0.403375	2.47908	2.72689	93376	83251	89130	6082	45335	42449	11	3	0.325	154	17673	8.7	11	Small nuclear ribonucleoprotein polypeptide A' OS=Homo sapiens GN=SNRPA1 PE=4 SV=1
P	Q96JM2	0.122512	6.71249e-05	0.418222	0.00649831	0.482866	0.7555751309750104,0.2497564089641501,0.443266010352177,	0.447482	0.6986879317539061,0.27663541981655076,0.36712168882573837,	21569	59526	39412	16297	14867	17470	120507	48634	0.403578	2.47783	2.07097	40945	45532	40451	15070	16467	14469	2	2	0.016	2506	284686	7.6	2	Zinc finger protein 462 OS=Homo sapiens GN=ZNF462 PE=1 SV=3
P	tr|E9PIX6|E9PIX6_HUMAN	0.118251	3.10628e-06	0.417979	0.00381534	0.478415	0.7386836883134829,0.24835344645457497,0.4482074389676344,	0.443119	0.683058829851342,0.27509106557714097,0.37120841844533714,	260531	705261	513539	192450	175154	230172	1479331	597776	0.404085	2.47472	2.09024	494590	539462	527091	177958	194011	190630	6	2	0.1	209	24092	6.5	6	Protein arginine methyltransferase 1 (Fragment) OS=Homo sapiens GN=PRMT1 PE=4 SV=1
P	Q1ED39	0.0847462	0.00465574	0.409719	0.0126118	0.456327	0.6318182408646289,0.25820449639111187,0.47895753050417006,	0.422301	0.5842350709915434,0.2859962057611374,0.39667037870836974,	76981	183436	124819	48638	47364	59783	385236	155785	0.404388	2.47287	2.19141	146138	140311	128112	44975	52462	49512	3	3	0.055	458	51589	9.9	3	Protein C16orf88 OS=Homo sapiens GN=C16orf88 PE=1 SV=1
P	P06748	0.122459	0.000401741	0.418222	0.00751553	0.480031	0.7623620396376439,0.24898018314766948,0.4287495096318626,	0.445264	0.7049329482970054,0.27577753886741235,0.3550807300807301,	202232	524604	387464	154174	130616	166125	1114300	450915	0.404662	2.4712	2.0832	383911	401270	397685	142560	144674	137581	13	5	0.156	294	32575	4.8	13	Nucleophosmin OS=Homo sapiens GN=NPM1 PE=1 SV=2
P	tr|G3V1R4|G3V1R4_HUMAN	0.111249	0.000870219	0.417979	0.00766643	0.470061	0.6990594908471308,0.24317425976255186,0.4679498261587814,	0.434439	0.6464066721221429,0.26935077242168504,0.38756026815728306,	89207	223712	156177	62361	54401	73083	469096	189845	0.404704	2.47094	2.12738	169349	171119	160298	57664	60257	60528	3	2	0.028	531	59384	6.6	3	NOL1/NOP2/Sun domain family, member 2, isoform CRA_b OS=Homo sapiens GN=NSUN2 PE=4 SV=1
P	tr|A8K4L9|A8K4L9_HUMAN	0.0132089	0.0743134	0.988233	0.0947542	0.401196	0.3604176716513909,0.3519422818611045,0.4912281627698316,	0.376643	0.3332730342498794,0.3898220567028603,0.4068348551221829,	99504	222599	189470	35863	78342	93073	511573	207278	0.405178	2.46805	2.49255	188896	170267	194471	33162	86774	77083	4	3	0.061	392	43449	8	4	Uncharacterized protein OS=Homo sapiens GN=TIAL1 PE=2 SV=1
P	O75190	0.0656858	0.00819295	0.402099	0.0169681	0.448716	0.6029803356396125,0.27633556561774664,0.46683222359122334,	0.41674	0.5575378171602929,0.3060671207336098,0.3866147864890228,	177631	420496	313286	107108	116198	146252	911413	369558	0.405478	2.46622	2.22858	337206	321635	321549	99036	128700	121121	15	9	0.294	326	36087	9.1	15	DnaJ homolog subfamily B member 6 OS=Homo sapiens GN=DNAJB6 PE=1 SV=2
P	tr|E7EWK3|E7EWK3_HUMAN	0.0206295	0.0422212	0.402099	0.0550326	0.416874	0.44542290961817305,0.31789516894578856,0.4873028863183867,	0.389183	0.41186080231996136,0.3521050876157734,0.40358377407810037,	103450	194885	163738	46079	61953	79790	462073	187822	0.406477	2.46016	2.39881	196388	149068	168058	42607	68620	66082	5	3	0.044	797	91431	7.3	5	DEAH (Asp-Glu-Ala-His) box polypeptide 36 (Fragment) OS=Homo sapiens GN=DHX36 PE=4 SV=1
P	tr|Q5JXX1|Q5JXX1_HUMAN	0.125799	0.000292959	0.405596	0.00836955	0.486078	0.7453570364485053,0.24552570093457943,0.4673526054886462,	0.44941	0.6892111100076141,0.27195093457943925,0.38706710048890175,	30207	85600	58703	22515	21017	27435	174510	70967	0.406664	2.45903	2.05728	57343	65475	60251	20819	23279	22722	3	3	0.215	158	17617	10.4	3	Mortality factor 4 like 2 (Fragment) OS=Homo sapiens GN=MORF4L2 PE=2 SV=1
P	tr|E7ES93|E7ES93_HUMAN	0.0913771	0.00300785	0.409719	0.0105457	0.454177	0.6429125358931902,0.2481656486496869,0.471451332024158,	0.419935	0.5944960281696045,0.27486458453382506,0.3904430199958008,	47711	104124	80967	30674	25840	38172	232802	94686	0.406723	2.45867	2.20179	90572	79645	83103	28364	28620	31613	3	2	0.028	644	71979	5.2	3	RANBP2-like and GRIP domain-containing 1 OS=Homo sapiens GN=RGPD1 PE=4 SV=2
P	tr|E5RJT0|E5RJT0_HUMAN	0.0681416	0.0109054	0.976058	0.123307	0.455215	0.5942025087195488,0.2767991675213007,0.49464278700758024,	0.421904	0.5494526185544826,0.3065945666328823,0.40966576332429994,	111531	332501	254610	66272	92036	125941	698642	284249	0.406859	2.45785	2.19677	211729	254333	261329	61281	101943	104305	4	2	0.066	244	28376	9.1	4	Eukaryotic translation initiation factor 3, subunit H (Fragment) OS=Homo sapiens GN=EIF3H PE=4 SV=1
P	tr|B4DJV5|B4DJV5_HUMAN	0.0515518	0.132161	0.402099	0.148276	0.383379	0.23521589486858574,0.3767915663126308,0.5381286704640791,	0.360142	0.217459324155194,0.41730169384451377,0.44566609263920165,	12784	25327	22647	3007	9543	12187	60758	24737	0.40714	2.45616	2.60839	24269	19372	23244	2780	10569	10093	2	2	0.052	439	49038	4.8	2	PWP1 homolog (S. cerevisiae) OS=Homo sapiens GN=PWP1 PE=2 SV=1
P	Q96RE7	0.100735	0.00120588	0.413216	0.00802923	0.46819	0.685989068740803,0.25473753876808153,0.4638424203361361,	0.433532	0.6343020811435779,0.2821541851926171,0.3841394935497417,	114168	284061	204798	78318	72361	94994	603027	245673	0.4074	2.45459	2.13589	216732	217278	210200	72417	80149	78671	8	8	0.173	527	57258	5.7	8	Nucleus accumbens-associated protein 1 OS=Homo sapiens GN=NACC1 PE=1 SV=1
P	P10109	0.244129	0.285622	0.488166	0.305053	0.379522	0.030847748520843685,0.4233704199918448,0.6843468388561698,	0.354741	0.028499164446050315,0.46895205918331684,0.566770737245441,	22141	34334	28186	683	14536	19289	84661	34508	0.407602	2.45337	2.6349	42032	26262	28929	631	16101	15975	2	2	0.158	184	19393	5.8	2	Adrenodoxin, mitochondrial OS=Homo sapiens GN=FDX1 PE=1 SV=1
P	tr|B0QYA6|B0QYA6_HUMAN	0.0422431	0.0324129	0.402099	0.0447236	0.431243	0.4802341829244566,0.28920649055832526,0.5242873191293244,	0.399536	0.4440631798645135,0.3203308053343455,0.4342144427694937,	56537	136999	104149	27151	39621	54604	297685	121376	0.407733	2.45259	2.31888	107327	104791	106897	25106	43885	45223	4	3	0.11	173	20662	9.9	4	Eukaryotic translation initiation factor 3, subunit D (Fragment) OS=Homo sapiens GN=EIF3D PE=4 SV=1
P	tr|H0Y4R1|H0Y4R1_HUMAN	0.0546945	0.0101609	0.417979	0.0109173	0.440837	0.5908117627681275,0.2867800204491233,0.4449195470261423,	0.410804	0.5463022793213983,0.31763673773368173,0.368472096536358,	157854	316884	277367	93262	90876	123406	752105	307544	0.408911	2.44552	2.26841	299665	242383	284686	86236	100654	102202	11	6	0.1	470	51071	8.2	11	IMP (inosine 5'-monophosphate) dehydrogenase 2 (Fragment) OS=Homo sapiens GN=IMPDH2 PE=3 SV=1
P	tr|D6REE5|D6REE5_HUMAN	0.112413	0.00459998	0.417979	0.0125921	0.482351	0.7751417343940443,0.27693087489012835,0.39498096424435947,	0.450216	0.7167739684113105,0.3067455664147748,0.3271277062353065,	197729	497171	455984	153268	137682	180105	1150884	471055	0.409298	2.44321	2.07318	375367	380291	468020	141727	152505	149165	3	3	0.072	321	34951	6.8	3	Guanine nucleotide-binding protein (G protein), beta polypeptide 2-like 1 (Fragment) OS=Homo sapiens GN=GNB2L1 PE=4 SV=1
P	Q16629-3	0.0408683	0.0180669	0.402099	0.0285938	0.445518	0.5797972782323704,0.3165459095220961,0.4402095647026602,	0.417113	0.5361383022594578,0.35062232180824965,0.36457808758956417,	92146	244568	226374	53426	77417	99652	563088	230495	0.409341	2.44295	2.24458	174927	187071	232348	49403	85751	82531	4	2	0.227	132	15257	9.6	4	Isoform 3 of Serine/arginine-rich splicing factor 7 OS=Homo sapiens GN=SRSF7
P	P55060	0.0533056	0.0133434	0.405596	0.0368092	0.445311	0.5757341408629386,0.28942848848642627,0.4707707240942874,	0.414284	0.5323786641873075,0.32058396621311586,0.38988942074360267,	230167	533935	420332	132515	154536	197880	1184434	484931	0.40942	2.44248	2.24562	436943	408408	431423	122536	171171	163883	10	7	0.068	971	110417	5.8	10	Exportin-2 OS=Homo sapiens GN=CSE1L PE=1 SV=3
P	tr|H0YEN2|H0YEN2_HUMAN	0.0996433	0.000582497	0.413102	0.00751553	0.464573	0.6990255486406813,0.25635581382354583,0.4383369679029452,	0.431114	0.6463724205699312,0.2839519969206509,0.36301871344108455,	73272	161073	127021	51219	41292	55678	361366	148189	0.41008	2.43855	2.15252	139098	123205	130372	47361	45737	46111	3	2	0.036	580	63780	4.5	3	Protein phosphatase 6, regulatory subunit 3 (Fragment) OS=Homo sapiens GN=PPP6R3 PE=4 SV=1
P	tr|F5H0B4|F5H0B4_HUMAN	0.03071	0.0676969	0.402099	0.0819415	0.417732	0.38122762210844036,0.3194916606622145,0.552476034037053,	0.387985	0.35251060085784464,0.35388387308925434,0.45756139595002154,	81833	206791	148544	31197	66068	82067	437168	179332	0.410213	2.43776	2.39388	155350	158176	152464	28847	73180	67968	3	3	0.077	324	36887	5.6	3	Nucleoporin 85kDa OS=Homo sapiens GN=NUP85 PE=4 SV=1
P	tr|C9J2C4|C9J2C4_HUMAN	0.067211	0.0085576	0.815582	0.511726	0.453989	0.6087389720151307,0.27953960491997554,0.4736883816769694,	0.421592	0.5628660306205794,0.30961593667727444,0.3922934168119617,	172629	407563	302832	105086	113930	143448	883024	362464	0.41048	2.43617	2.2027	327711	311743	310820	97167	126188	118799	14	8	0.346	228	25377	7	14	DnaJ (Hsp40) homolog, subfamily B, member 6 (Fragment) OS=Homo sapiens GN=DNAJB6 PE=4 SV=1
P	Q13185	0.0931981	0.00227166	0.949732	0.00751553	0.469519	0.6764577915836124,0.26570376419227687,0.4663963097819417,	0.435364	0.625512238062956,0.29430817066850923,0.38627112056621526,	98831	254716	195544	66855	67679	91201	549091	225735	0.411107	2.43246	2.12984	187619	194834	200704	61820	74965	75533	3	2	0.131	183	20811	5.3	3	Chromobox protein homolog 3 OS=Homo sapiens GN=CBX3 PE=1 SV=4
P	Q9NUD5	0.0859956	0.00463537	0.409719	0.0126017	0.460918	0.6391849740816372,0.2617474441499432,0.4818204519915095,	0.426655	0.5910284316585508,0.2899091253313139,0.3990260956424023,	44563	105640	80090	28484	27651	38589	230293	94724	0.411319	2.4312	2.16959	84596	80804	82203	26338	30626	31958	3	3	0.077	404	43618	8.5	3	Zinc finger CCHC domain-containing protein 3 OS=Homo sapiens GN=ZCCHC3 PE=1 SV=1
P	tr|E7ETK5|E7ETK5_HUMAN	0.0849273	0.00372042	0.409719	0.0114301	0.460054	0.6468091354432238,0.26396733738939954,0.4693857035148817,	0.426388	0.5980752032249023,0.29236362385242187,0.38872652856065776,	74917	174389	139265	48457	46033	65369	388571	159859	0.411402	2.43071	2.17366	142219	133389	142940	44806	50985	54136	7	3	0.086	279	30611	5.1	7	IMP (inosine 5'-monophosphate) dehydrogenase 2 (Fragment) OS=Homo sapiens GN=IMPDH2 PE=4 SV=1
P	P31949	0.028936	0.0774714	0.402099	0.0920409	0.413386	0.35855807316549576,0.33087805173894586,0.550722691159302,	0.384724	0.3315556191622715,0.3665021334538476,0.456114204833094,	237571	511143	387164	85183	169126	213220	1135878	467529	0.411601	2.42953	2.41905	451002	390979	397383	78768	187335	176591	4	3	0.238	105	11740	7.2	4	Protein S100-A11 OS=Homo sapiens GN=S100A11 PE=1 SV=2
P	P62805	0.115004	6.36079e-06	0.402099	0.0519292	0.469914	0.7271646472567223,0.2429093662380068,0.43966947245089877,	0.435203	0.6724103913186452,0.26905959042672756,0.3641383775783924,	197665	422635	324330	143735	102662	142598	944630	388995	0.411796	2.42839	2.12805	375246	323277	332890	132912	113714	118101	3	2	0.175	103	11367	11.4	3	Histone H4 OS=Homo sapiens GN=HIST1H4A PE=1 SV=2
P	tr|Q5JR89|Q5JR89_HUMAN	0.0969822	0.00168983	0.402099	0.0822718	0.476776	0.7060894958344069,0.27367811283107524,0.45056030226267657,	0.443059	0.6529245039938161,0.30312489943037363,0.37312695891116743,	23286	62146	46582	16442	17008	20988	132014	54438	0.412365	2.42503	2.09742	44205	47535	47811	15204	18838	17381	2	2	0.091	287	32448	9.2	2	Kinesin family member 2C (Fragment) OS=Homo sapiens GN=KIF2C PE=2 SV=1
P	tr|A2A3R5|A2A3R5_HUMAN	0.0933126	0.00305659	0.402099	0.0282594	0.482209	0.7112575690711656,0.28677580428190336,0.448592857669326,	0.448955	0.6576935041634413,0.3176474611824255,0.3715247155343532,	138227	438590	393457	98315	125777	176502	970274	400594	0.412867	2.42209	2.07379	262406	335480	403839	90911	139317	146179	7	4	0.161	218	24968	11.1	7	40S ribosomal protein S6 OS=Homo sapiens GN=RPS6 PE=3 SV=1
P	P62753	0.0933126	0.00305659	0.409719	0.0105797	0.482209	0.7112575690711656,0.28677580428190336,0.448592857669326,	0.448955	0.6576935041634413,0.3176474611824255,0.3715247155343532,	138227	438590	393457	98315	125777	176502	970274	400594	0.412867	2.42209	2.07379	262406	335480	403839	90911	139317	146179	7	4	0.141	249	28681	10.8	7	40S ribosomal protein S6 OS=Homo sapiens GN=RPS6 PE=1 SV=1
P	P04626-3	0.160733	0.00193473	0.430171	0.00907339	0.518103	0.840866622007545,0.2440325536742887,0.4694097678035402,	0.47887	0.7775446885026267,0.27030240879734685,0.38876393220565736,	56726	183328	119597	47699	44738	56140	359651	148577	0.413114	2.42064	1.93012	107687	140229	122753	44107	49554	46495	2	2	0.042	569	62568	5.2	2	Isoform 3 of Receptor tyrosine-protein kinase erbB-2 OS=Homo sapiens GN=ERBB2
P	P62081	0.116212	0.00097653	0.402099	0.0174381	0.474705	0.7082409603687684,0.241967812430718,0.4739053638883538,	0.438475	0.6549152752585151,0.2680178447811707,0.3924920581542269,	193509	442034	306289	137051	106958	145152	941832	389161	0.413196	2.42016	2.10657	367355	338115	314372	126732	118473	120216	4	2	0.098	194	22127	10.1	4	40S ribosomal protein S7 OS=Homo sapiens GN=RPS7 PE=1 SV=1
P	tr|B4DY08|B4DY08_HUMAN	0.0691837	0.0113299	0.402099	0.00751553	0.467888	0.6789664711159155,0.315035357032153,0.40966363820645657,	0.438678	0.6278154991798879,0.3489395787284215,0.33927746761589916,	266427	690386	656109	180895	217496	268784	1612922	667175	0.413644	2.41754	2.13726	505776	528078	673417	167267	240903	222603	19	8	0.222	288	31972	8.7	19	Uncharacterized protein OS=Homo sapiens GN=HNRNPC PE=2 SV=1
P	Q9NVP1	0.1132	0.00647986	0.417979	0.0148035	0.488592	0.7862161005212399,0.2870655001182313,0.39249416250239705,	0.456665	0.7269911615843678,0.317953416883424,0.325049914834576,	39713	101496	88651	31223	29136	34795	229860	95154	0.413965	2.41566	2.0467	75388	77632	90988	28871	32271	28816	5	4	0.076	670	75407	9.5	5	ATP-dependent RNA helicase DDX18 OS=Homo sapiens GN=DDX18 PE=1 SV=2
P	tr|D6RDF4|D6RDF4_HUMAN	0.0866671	0.00273492	0.409719	0.0102462	0.466245	0.6773919145949854,0.2740688365005916,0.44727373151726607,	0.433461	0.626380403510744,0.30357019389699963,0.37043340596103796,	329161	766541	622811	222971	210085	278567	1718513	711623	0.414092	2.41492	2.1448	624874	586333	639248	206180	232699	230710	10	4	0.146	226	25003	9	10	Uncharacterized protein OS=Homo sapiens GN=GNB2L1 PE=4 SV=1
P	tr|E9PCY7|E9PCY7_HUMAN	0.0720135	0.00692142	0.402099	0.0154058	0.464834	0.6428916827852998,0.2887621443516994,0.46284699666536744,	0.432535	0.5944582314514069,0.3198316420943143,0.3833138452210818,	219208	578767	461820	140927	167126	213752	1259795	521805	0.414198	2.4143	2.15131	416130	442693	473997	130310	185108	177022	28	7	0.254	429	47087	6.3	28	Heterogeneous nuclear ribonucleoprotein H1 (H) OS=Homo sapiens GN=HNRNPH1 PE=4 SV=1
P	Q9BPZ3	0.239427	0.0243163	0.951027	0.295766	0.563499	0.9903536977491961,0.1981981981981982,0.5019459038723487,	0.516723	0.9151929260450161,0.21942962070350605,0.41554777194006615,	4976	17427	10278	4928	3454	5159	32681	13541	0.414339	2.41348	1.77463	9442	13328	10547	4554	3824	4271	6	2	0.236	127	14984	4.1	6	Polyadenylate-binding protein-interacting protein 2 OS=Homo sapiens GN=PAIP2 PE=1 SV=1
P	tr|H0YIN7|H0YIN7_HUMAN	0.110365	0.000585048	0.831278	0.00779407	0.486198	0.7377337104326381,0.2684430341104665,0.45241720404875474,	0.45141	0.6821864034214157,0.297344653382539,0.3746975392488233,	552286	1510123	1107995	407440	405382	501276	3170404	1314098	0.414489	2.41261	2.05678	1048456	1155109	1137241	376762	449027	415163	7	3	0.117	163	17598	7.4	7	Uncharacterized protein (Fragment) OS=Homo sapiens PE=4 SV=1
P	P0DJD1	0.0974873	0.00264263	0.411102	0.0101455	0.465874	0.6646085590165449,0.2535401941812081,0.4794719827586207,	0.430814	0.6145484795267585,0.2808152620781874,0.39707974137931035,	54095	120403	92800	35952	30527	44495	267298	110974	0.41517	2.40865	2.14651	102691	92097	95248	33244	33811	36849	4	3	0.014	1756	197306	6.2	4	RANBP2-like and GRIP domain-containing protein 2 OS=Homo sapiens GN=RGPD2 PE=2 SV=1
P	tr|F8VQY6|F8VQY6_HUMAN	0.0862821	0.00340332	0.409719	0.011053	0.463523	0.6560268931698202,0.2668355260760232,0.46770567051667195,	0.429849	0.60663027603032,0.2955610627209446,0.3873546918440841,	122559	274390	214372	80402	73217	100263	611321	253882	0.415301	2.40789	2.15739	232664	209883	220030	74348	81099	83038	3	2	0.085	142	15814	9.5	3	Ribosomal protein, large, P0 OS=Homo sapiens GN=RPLP0 PE=3 SV=1
P	tr|A6NE09|A6NE09_HUMAN	0.0525919	0.0131959	0.402099	0.0229806	0.450993	0.5926507913515011,0.29944824369446305,0.4608803745014693,	0.420465	0.5480164253459211,0.3316822073603816,0.3816974686163261,	317558	716077	594497	188201	214428	273992	1628132	676621	0.415581	2.40627	2.21733	602844	547731	610183	174027	237510	226918	13	5	0.136	295	32909	4.9	13	Uncharacterized protein OS=Homo sapiens PE=3 SV=1
P	tr|B0LM41|B0LM41_HUMAN	0.146853	0.00294462	0.423373	0.0104458	0.50086	0.7631324255773595,0.23381993572882462,0.505626765153161,	0.461134	0.7056634628220532,0.25898600848006254,0.41875298718227244,	59928	171461	115075	45733	40091	58185	346464	144009	0.415654	2.40585	1.99657	113765	131150	118111	42289	44406	48188	4	3	0.153	339	37034	8.5	4	RBM14-RBM4 readthrough OS=Homo sapiens GN=RBM14/RBM4 fusion PE=2 SV=1
P	Q86YP4	0.24774	0.025139	0.425241	0.0121839	0.585503	1.0861369315342329,0.22212300365398038,0.4482477336739877,	0.540545	1.0043578210894553,0.24603809993020487,0.37123882228002403,	50025	194856	129946	54334	43282	58248	374827	155864	0.415829	2.40483	1.70793	94966	149046	133375	50243	47942	48241	3	3	0.06	633	68063	9.9	3	Transcriptional repressor p66-alpha OS=Homo sapiens GN=GATAD2A PE=1 SV=1
P	tr|F5H335|F5H335_HUMAN	0.0884395	0.00374456	0.502722	0.0142089	0.473531	0.6701004281911151,0.27548884430823384,0.4750028899208021,	0.439387	0.6196249953332625,0.3051407884676961,0.3933957556226581,	348209	918186	709362	233335	252950	336949	1975757	823234	0.416668	2.39999	2.1118	661030	702324	728081	215759	280176	279060	17	15	0.106	1348	162636	6.8	17	Eukaryotic translation initiation factor 3, subunit A OS=Homo sapiens GN=EIF3A PE=4 SV=1
P	tr|D6RGZ6|D6RGZ6_HUMAN	0.0892506	0.00629568	0.419275	0.0144302	0.466475	0.6355020640734926,0.2617251765420537,0.5021978813864668,	0.43115	0.587650444793302,0.2898959730694272,0.41590401383584347,	34398	79018	55508	21860	20681	27876	168924	70417	0.416856	2.39891	2.14374	65300	60441	56972	20214	22907	23086	2	2	0.017	1240	135744	4.5	2	Versican (Fragment) OS=Homo sapiens GN=VCAN PE=4 SV=1
P	Q9Y2T7	0.131291	0.00185266	0.417979	0.0131457	0.496041	0.8047920371882847,0.26183957940870023,0.421491811065057,	0.461093	0.7441778809089452,0.2900223013700266,0.34907791191555815,	131009	334957	292651	105435	87705	123350	758617	316490	0.417193	2.39697	2.01596	248704	256209	300373	97494	97145	102158	6	2	0.047	364	38518	10.8	6	Y-box-binding protein 2 OS=Homo sapiens GN=YBX2 PE=1 SV=2
P	Q14498	0.155116	0.0193134	0.425628	0.0299907	0.520716	0.9125359130086919,0.2923902705942129,0.3572214621378859,	0.487834	0.8438011419427573,0.3238531990567636,0.2958479566950211,	27497	76757	67244	25092	22443	24021	171498	71556	0.417241	2.3967	1.92043	52200	58711	69019	23202	24858	19894	2	2	0.058	530	59380	10.1	2	RNA-binding protein 39 OS=Homo sapiens GN=RBM39 PE=1 SV=2
P	Q9Y606	0.138672	0.000907017	0.420496	0.00769528	0.497875	0.8038578503779651,0.24991163916152362,0.4398560333396477,	0.461468	0.7433139282300808,0.27680731899622085,0.3642830081454821,	57545	147124	105580	46258	36768	46440	310249	129466	0.417297	2.39637	2.00854	109241	112535	108366	42774	40725	38461	3	3	0.077	427	47470	8.4	3	tRNA pseudouridine synthase A, mitochondrial OS=Homo sapiens GN=PUS1 PE=1 SV=3
P	tr|C9J8M3|C9J8M3_HUMAN	0.0988684	0.00113459	0.412292	0.0079906	0.472667	0.7076543261101833,0.26726832262629385,0.4430771516291968,	0.439116	0.6543572295467983,0.2960390982657876,0.3669530553629791,	96403	213411	161552	68220	57038	71580	471366	196838	0.417591	2.39469	2.11566	183010	163238	165814	63082	63178	59282	3	3	0.126	214	23648	9.5	3	Replication factor C (activator 1) 4, 37kDa (Fragment) OS=Homo sapiens GN=RFC4 PE=4 SV=1
P	Q15642-5	0.0258467	0.0380443	0.402099	0.0507888	0.433569	0.48056109801076247,0.32182850130388096,0.4983159312899966,	0.404509	0.44437390410544775,0.3564545593997964,0.4126978780734254,	33078	71709	59380	15896	23078	29590	164167	68564	0.417648	2.39436	2.30644	62795	54850	60947	14699	25561	24506	2	2	0.056	341	39583	7.9	2	Isoform 5 of Cdc42-interacting protein 4 OS=Homo sapiens GN=TRIP10
P	tr|E9PKH6|E9PKH6_HUMAN	0.0786156	0.158377	0.662619	0.0089168	0.375156	0.18597613201621652,0.3865737726266441,0.5529177816512411,	0.352673	0.1719294238565637,0.42818075270217476,0.4579088208577812,	17513	46074	40733	3257	17811	22522	104320	43590	0.417849	2.39321	2.66556	33245	35242	41808	3011	19728	18652	2	2	0.109	138	15892	7.6	2	NADH dehydrogenase (ubiquinone) Fe-S protein 8, 23kDa (NADH-coenzyme Q reductase) (Fragment) OS=Homo sapiens GN=NDUFS8 PE=4 SV=1
P	P57053	0.0772329	0.00506959	0.717227	0.400401	0.465469	0.6662422709954234,0.287226593093533,0.44293721062464464,	0.433689	0.6160730071300846,0.31814921529020995,0.3668446105109252,	842767	1880759	1538875	561487	540204	681625	4262401	1783316	0.418383	2.39015	2.14837	1599901	1438611	1579492	519206	598362	564528	13	5	0.302	126	13944	10.4	13	Histone H2B type F-S OS=Homo sapiens GN=H2BFS PE=1 SV=2
P	tr|F6SSY4|F6SSY4_HUMAN	0.106632	0.000733147	0.423373	0.0079906	0.479832	0.7303960659223817,0.2669509498413632,0.4421483776756776,	0.445754	0.6753854332801701,0.2956922050232158,0.36618584606617516,	75240	176819	140385	54955	47202	62071	392444	164228	0.418475	2.38963	2.08406	142834	135250	144090	50816	52284	51407	2	2	0.017	939	104965	6	2	Non-SMC condensin I complex, subunit D2 OS=Homo sapiens GN=NCAPD2 PE=4 SV=1
P	tr|B4DMQ3|B4DMQ3_HUMAN	0.0379895	0.0438564	0.402099	0.0568326	0.43921	0.46345621685528987,0.30773576472691516,0.5464393298609566,	0.407323	0.4285445027972208,0.34086350227943146,0.45256149618879443,	116723	279675	202167	54096	86066	110472	598565	250634	0.418725	2.3882	2.27681	221585	213925	207502	50021	95331	91493	4	4	0.059	610	69800	5.8	4	Uncharacterized protein OS=Homo sapiens GN=NUP85 PE=2 SV=1
P	P84098	0.106659	0.000863729	0.416442	0.00765743	0.478601	0.7081345163389479,0.25991570610909076,0.46775299740230913,	0.443373	0.6548173873916208,0.287900699186181,0.3874001588441143,	1404558	3248634	2306664	994616	844371	1078949	6959856	2917936	0.419252	2.3852	2.08942	2666407	2484920	2367552	919729	935284	893602	7	3	0.133	196	23466	11.5	7	60S ribosomal protein L19 OS=Homo sapiens GN=RPL19 PE=1 SV=1
P	Q31612	0.0466945	0.0315766	0.402099	0.0437987	0.443956	0.5014881898410093,0.29454144301710794,0.535838412827973,	0.411251	0.46371995445850117,0.32624942202923024,0.4437821719611896,	173029	397944	303836	86772	117211	162807	874809	366790	0.41928	2.38504	2.25248	328474	304389	311852	80237	129829	134837	7	6	0.165	363	40435	6.2	7	HLA class I histocompatibility antigen, B-73 alpha chain OS=Homo sapiens GN=HLA-B PE=1 SV=1
P	tr|E9PAW1|E9PAW1_HUMAN	0.0382606	0.0225214	0.402099	0.0337694	0.444976	0.5467731641750634,0.31216312689630554,0.47599080770251134,	0.415187	0.5055924085069076,0.34576119935748706,0.3942076122421557,	155121	336180	290243	84816	104943	138153	781544	327912	0.419569	2.3834	2.24731	294477	257144	297902	78428	116238	114416	8	7	0.095	728	81678	5.3	8	Splicing factor 3a, subunit 1, 120kDa OS=Homo sapiens GN=SF3A1 PE=4 SV=1
P	tr|E7ETA0|E7ETA0_HUMAN	0.130526	0.00187048	0.708664	0.0900134	0.498016	0.8050932751190746,0.26535491040811127,0.42359844959263554,	0.463061	0.7444502721705603,0.2939134621575395,0.35081791638510285,	141088	357231	313724	113589	94793	132893	812043	341275	0.420267	2.37944	2.00797	267837	273245	322000	105033	104995	110060	9	5	0.185	314	34028	7.5	9	Y box-binding protein 1 OS=Homo sapiens GN=YBX1 PE=4 SV=1
P	tr|D6RB09|D6RB09_HUMAN	0.118322	0.00022531	0.419275	0.0159232	0.487573	0.7375541516069447,0.25678262586438727,0.46838214352306234,	0.45145	0.6820108410493074,0.2844250697870062,0.3879134591545486,	512681	1281399	976094	378130	329041	457185	2770174	1164356	0.420319	2.37915	2.05098	973262	980150	1001851	349654	364462	378640	18	5	0.222	194	22573	9.8	18	Ribosomal protein S3A (Fragment) OS=Homo sapiens GN=RPS3A PE=3 SV=1
P	tr|F8VTY8|F8VTY8_HUMAN	0.128609	8.60954e-06	0.419275	0.00381534	0.500743	0.7745317937096676,0.26204285781531655,0.46565353522261443,	0.464042	0.7162122990387874,0.2902547711323992,0.3856596091826076,	776207	2166886	1573932	601197	567817	732907	4517025	1901921	0.421056	2.37498	1.99703	1473546	1657474	1615475	555929	628949	607002	11	6	0.101	376	41746	5.5	11	Proliferation-associated 2G4, 38kDa OS=Homo sapiens GN=PA2G4 PE=4 SV=1
P	tr|F8VRZ3|F8VRZ3_HUMAN	0.120927	0.00018538	0.630053	0.0413437	0.495623	0.7519008333949428,0.26379595684953566,0.4711722491576715,	0.459237	0.6952853533266941,0.29219675574324433,0.39023032027711796,	689829	1881602	1352204	518683	496359	637121	3923635	1652163	0.42108	2.37485	2.01766	1309567	1439258	1387895	479628	549798	527671	9	4	0.092	294	32627	7.5	9	Proliferation-associated 2G4, 38kDa OS=Homo sapiens GN=PA2G4 PE=4 SV=1
P	P23527	0.0794112	0.00484399	0.405596	0.0127874	0.468899	0.670675276744822,0.287360919730335,0.448659743706734,	0.436681	0.6201667897600648,0.3182948910387641,0.3715811581444053,	464417	1039957	839429	311473	298843	376618	2343803	986934	0.421082	2.37483	2.13266	881643	795471	861582	288016	331013	311916	12	4	0.23	126	13906	10.3	12	Histone H2B type 1-O OS=Homo sapiens GN=HIST1H2BO PE=1 SV=3
P	tr|E5RIF2|E5RIF2_HUMAN	0.110115	0.000569768	0.417979	0.00751553	0.481134	0.7179566563467492,0.25907474066472774,0.46636969554878255,	0.445694	0.6638761609907121,0.28695693784992315,0.3862477810898617,	80750	188077	149285	57975	48726	69622	418112	176323	0.421712	2.37128	2.07842	153293	143860	153223	53608	53970	57661	4	4	0.03	1254	142533	6.1	4	ADP-ribosylation factor guanine nucleotide-exchange factor 1 (brefeldin A-inhibited) OS=Homo sapiens GN=ARFGEF1 PE=4 SV=1
P	Q12873	0.0424771	0.021689	0.402099	0.0327539	0.451009	0.5559807744626825,0.31083063604849365,0.48621449170053815,	0.420353	0.5141017502493879,0.3442859058088982,0.40267036036240605,	110270	261065	220195	61308	81147	107062	591530	249517	0.421816	2.3707	2.21725	209334	199689	226004	56690	89881	88666	7	4	0.013	2000	226590	7.3	7	Chromodomain-helicase-DNA-binding protein 3 OS=Homo sapiens GN=CHD3 PE=1 SV=3
P	tr|H0Y449|H0Y449_HUMAN	0.129979	0.00189036	0.419275	0.00907339	0.499117	0.8050335547035943,0.2674687092387534,0.42484818053489715,	0.464165	0.7443906731192257,0.29625343435184415,0.3518516764090078,	143199	360330	316659	115280	96377	134532	820188	346189	0.422085	2.36919	2.00354	271844	275615	325012	106596	106749	111417	10	6	0.195	374	42019	10.4	10	Y box-binding protein 1 (Fragment) OS=Homo sapiens GN=YBX1 PE=4 SV=1
P	P21127-2	0.13148	0.000191076	0.419275	0.00751553	0.493211	0.7777679888994119,0.25063811357960986,0.4512271129037948,	0.456843	0.7192035768561549,0.2776185693355326,0.3737079153780119,	45403	108523	85037	35313	27200	38371	238963	100884	0.422174	2.36869	2.02753	86192	83010	87281	32654	30128	31779	2	2	0.017	782	91332	5.5	2	Isoform SV1 of Cyclin-dependent kinase 11B OS=Homo sapiens GN=CDK11B
P	P62244	0.101166	0.0890295	0.413216	0.103717	0.475324	0.4052849682107175,0.27899093655589124,0.7416970394526504,	0.432687	0.37477293369663944,0.30901510574018126,0.6142720122769998,	70464	165500	78195	28558	46173	57997	314159	132728	0.422487	2.36694	2.10383	133768	126592	80257	26408	51142	48033	3	3	0.108	130	14839	10.1	3	40S ribosomal protein S15a OS=Homo sapiens GN=RPS15A PE=1 SV=2
P	Q8N4C6-2	0.0312433	0.0574971	0.402099	0.0715323	0.435181	0.4287413599099823,0.3235591331161931,0.5532438044482091,	0.404345	0.3964528746718105,0.35838975075138896,0.4581914224033976,	93315	230573	170001	40008	74604	94052	493889	208664	0.422492	2.36691	2.29789	177148	176367	174487	36995	82635	77893	3	2	0.01	2073	241188	5	3	Isoform 2 of Ninein OS=Homo sapiens GN=NIN
P	P55060-2	0.0479106	0.0180536	0.402099	0.0285914	0.454203	0.5738867168356512,0.306634686023713,0.4820888029843478,	0.423194	0.5306731428944818,0.3396426990235525,0.39926473461608986,	183646	411082	332669	105392	126052	160376	927397	391820	0.422494	2.3669	2.20166	348630	314438	341447	97456	139621	132823	7	4	0.2	195	22670	6.9	7	Isoform 2 of Exportin-2 OS=Homo sapiens GN=CSE1L
P	tr|G3V4M8|G3V4M8_HUMAN	0.133561	0.0112273	0.517084	0.0716675	0.50972	0.8502673796791443,0.2957015865871498,0.38318988443498864,	0.477042	0.786228477404948,0.32753460110273436,0.3173625550021759,	68068	177740	165448	57876	52558	63398	411256	173832	0.422686	2.36582	1.96186	129220	135955	169814	53517	58216	52507	2	2	0.167	66	7280	10	2	Heterogeneous nuclear ribonucleoprotein C (C1/C2) (Fragment) OS=Homo sapiens GN=HNRNPC PE=4 SV=1
P	tr|F8WES2|F8WES2_HUMAN	0.0818211	0.00452301	0.405596	0.0124945	0.470571	0.6669498003907245,0.2831584271083576,0.46160485883331503,	0.437524	0.6166652509980464,0.3136173979011253,0.38228785762488426,	35319	79090	63719	23556	22395	29413	178128	75364	0.423089	2.36357	2.12508	67049	60496	65399	21780	24804	24359	4	2	0.36	50	5238	4.5	4	Methylthioadenosine phosphorylase OS=Homo sapiens GN=MTAP PE=4 SV=1
P	tr|Q59GB2|Q59GB2_HUMAN	0.107901	0.00176118	0.420496	0.0129521	0.48912	0.7500164788082526,0.27977246911827347,0.4375722250094421,	0.455263	0.6935161382462154,0.30988215249183587,0.3623905703027672,	91026	225376	177397	68271	63054	77624	493799	208949	0.423146	2.36325	2.04449	172801	172391	182077	63128	69840	64287	5	4	0.098	347	38325	4.4	5	Protein phosphatase 1G variant (Fragment) OS=Homo sapiens GN=PPM1G PE=2 SV=1
P	tr|H0Y3X3|H0Y3X3_HUMAN	0.130761	7.11471e-06	0.439759	0.0120283	0.502737	0.7755297872289827,0.26087215784657636,0.47180949107137565,	0.465617	0.7171348802256367,0.28895810980844033,0.39075785144049263,	840998	2331023	1687270	652219	608099	796070	4859291	2056388	0.423187	2.36302	1.98911	1596545	1783024	1731804	603109	673568	659314	12	7	0.116	405	45007	8.6	12	Proliferation-associated 2G4, 38kDa OS=Homo sapiens GN=PA2G4 PE=4 SV=1
P	P08621-3	0.0317922	0.0336881	0.402099	0.0461728	0.444937	0.5083665584644697,0.3212749839307031,0.5051706420163699,	0.414774	0.4700841507303648,0.35585649352636894,0.41838279356659985,	226736	522736	415519	115265	167942	209908	1164991	493115	0.423278	2.36251	2.24751	430431	399844	426483	106585	186019	173846	9	4	0.175	166	19790	8	9	Isoform 3 of U1 small nuclear ribonucleoprotein 70 kDa OS=Homo sapiens GN=SNRNP70
P	Q7KZ85-3	0.0645413	0.0206564	0.649113	0.00751553	0.465913	0.5684581824932702,0.2904510071899697,0.5388307155322862,	0.431145	0.5255731922398589,0.32164715669380234,0.4462160875773441,	10773	33658	25212	6124	9776	13585	69643	29485	0.423373	2.36198	2.14632	20450	25744	25876	5662	10826	11250	3	3	0.073	726	84632	4.5	3	Isoform 3 of Transcription elongation factor SPT6 OS=Homo sapiens GN=SUPT6H
P	Q9BXJ9-4	0.141733	0.000479189	0.420496	0.00751553	0.503324	0.792729356006354,0.24809911737912477,0.4691432179335315,	0.465463	0.7330329939324497,0.27480900679511494,0.3885468117917887,	192005	497269	357944	152208	123372	167927	1047218	443507	0.42351	2.36122	1.98679	364500	380366	367391	140746	136654	139078	4	4	0.059	526	61602	8.2	4	Isoform 2 of N-alpha-acetyltransferase 15, NatA auxiliary subunit OS=Homo sapiens GN=NAA15
P	Q9NVI1-2	0.100441	0.00235562	0.417979	0.0192075	0.477834	0.686019610003305,0.2641871291348392,0.48329489141108495,	0.442407	0.6343505563512174,0.2926105628954529,0.40026033935463246,	27231	61006	43789	18681	16117	21163	132026	55961	0.423863	2.35925	2.09278	51694	46664	44944	17274	17851	17527	2	2	0.02	1267	142440	6.8	2	Isoform 2 of Fanconi anemia group I protein OS=Homo sapiens GN=FANCI
P	tr|D6W5A2|D6W5A2_HUMAN	0.0890922	0.00445728	0.409719	0.0123791	0.47625	0.666525170789945,0.2761731852852288,0.48605026685646396,	0.441587	0.6163228759036944,0.30589720029668666,0.40253945834206917,	150770	361324	271869	100492	99788	132142	783963	332422	0.424028	2.35834	2.09974	286218	276376	279041	92923	110528	109438	9	7	0.153	537	60895	8.5	9	Metastasis associated 1 family, member 3, isoform CRA_a OS=Homo sapiens GN=MTA3 PE=4 SV=1
P	tr|E7ENK9|E7ENK9_HUMAN	0.0499591	0.0177283	0.409719	0.0105797	0.456123	0.5762540111467658,0.3050197758506837,0.487095953750618,	0.42471	0.5328594166628282,0.3378552808078763,0.4034161215560871,	195393	434621	349929	112596	132568	170449	979943	415613	0.42412	2.35783	2.19239	370931	332443	359163	104117	146839	141167	6	4	0.05	762	86003	6.1	6	Uncharacterized protein OS=Homo sapiens GN=CSE1L PE=4 SV=1
P	tr|F8W705|F8W705_HUMAN	0.0770761	0.00512358	0.402099	0.0130628	0.464671	0.6690662044709842,0.28803810317005885,0.4369079864728415,	0.433185	0.618675910580317,0.3190359689761074,0.361843476030965,	79043	153688	124786	52885	44268	54520	357517	151673	0.42424	2.35716	2.15206	150054	117557	128079	48902	49032	45153	3	2	0.014	904	103344	7.3	3	RANBP2-like and GRIP domain-containing 8 OS=Homo sapiens GN=RGPD8 PE=4 SV=1
P	tr|D6R9B6|D6R9B6_HUMAN	0.117031	0.00172209	0.471377	0.010817	0.490421	0.7159000039526533,0.25748308476993215,0.49787887184095725,	0.453181	0.6619918940202437,0.2852024650231207,0.412347964147612,	657786	1690045	1230713	470909	435158	612746	3578544	1518813	0.424422	2.35615	2.03907	1248731	1292732	1263195	435449	482005	507482	13	5	0.324	145	16536	9.2	13	Ribosomal protein S3A, isoform CRA_e OS=Homo sapiens GN=RPS3A PE=4 SV=1
P	Q9P2N5	0.0856457	0.00389239	0.409719	0.0116646	0.474425	0.6788680364558054,0.2832517813723657,0.4611561539126947,	0.441134	0.6277436229304859,0.31373874009762104,0.3819192689697475,	74172	165743	127163	50353	46947	58642	367078	155942	0.42482	2.35394	2.10781	140806	126776	130517	46561	52000	48566	4	4	0.048	1060	118718	9.2	4	RNA-binding protein 27 OS=Homo sapiens GN=RBM27 PE=1 SV=2
P	P25398	0.087421	0.00628116	0.409719	0.014553	0.482012	0.6621056922998522,0.2832588824188453,0.5006699651341142,	0.44689	0.6122534780614585,0.3137541052186164,0.4146616762631526,	156984	415934	288821	103940	117817	144604	861739	366361	0.425141	2.35216	2.07464	298017	318151	296444	96114	130501	119763	3	2	0.061	132	14515	7.2	3	40S ribosomal protein S12 OS=Homo sapiens GN=RPS12 PE=1 SV=3
P	tr|F8WEF0|F8WEF0_HUMAN	0.144476	0.00225322	0.422924	0.00967895	0.510788	0.8380409983995641,0.26308608849879483,0.43123836049903586,	0.47449	0.7749174243198148,0.2914021946037954,0.3571493317072367,	117468	307846	242708	98443	80990	104665	668022	284098	0.425282	2.35138	1.95776	222996	235472	249111	91028	89707	86683	7	3	0.274	84	8634	7.4	7	5-aminoimidazole-4-carboxamide ribonucleotide formyltransferase/IMP cyclohydrolase OS=Homo sapiens GN=ATIC PE=4 SV=1
P	tr|B1AHC8|B1AHC8_HUMAN	0.0877906	0.00776196	0.502722	0.086585	0.473918	0.6376946062529794,0.2712436506310074,0.512815034554165,	0.438274	0.5896706082063088,0.3004412973106331,0.42471081601516386,	430035	1005218	730158	274231	272659	374436	2165411	921326	0.425474	2.35032	2.11007	816371	768898	749425	253579	302009	310106	15	7	0.099	568	65149	6.5	15	Uncharacterized protein OS=Homo sapiens GN=XRCC6 PE=2 SV=1
P	Q7Z417	0.0659653	0.0125983	0.402099	0.0222262	0.483598	0.6484593837535014,0.31709962888952326,0.4852336733140508,	0.450879	0.5996398559423769,0.35118469882957465,0.40181153904703915,	4998	17515	13138	3241	5554	6375	35651	15170	0.425514	2.3501	2.06784	9487	13396	13484	2997	6151	5279	2	2	0.032	695	76121	8.7	2	Nuclear fragile X mental retardation-interacting protein 2 OS=Homo sapiens GN=NUFIP2 PE=1 SV=1
P	P08621	0.0396613	0.0269404	0.402099	0.0387857	0.452305	0.5381149052559313,0.31516998238820965,0.5036293103100641,	0.421262	0.4975880340194929,0.3490933424889211,0.4171045362346309,	273843	629124	495962	147359	198281	249781	1398929	595421	0.425626	2.34948	2.2109	519858	481220	509047	136261	219623	206868	12	6	0.124	437	51557	9.9	12	U1 small nuclear ribonucleoprotein 70 kDa OS=Homo sapiens GN=SNRNP70 PE=1 SV=2
P	Q9Y237	0.131987	0.00613258	0.419275	0.0143967	0.500522	0.8299420118754124,0.2766039126562452,0.3950212086511943,	0.466988	0.7674398416611687,0.30637111882313195,0.3271535248294437,	57598	130244	124006	47803	36026	48985	311848	132814	0.425893	2.34801	1.99791	109342	99624	127278	44203	39903	40569	3	2	0.168	131	13810	9.8	3	Peptidyl-prolyl cis-trans isomerase NIMA-interacting 4 OS=Homo sapiens GN=PIN4 PE=1 SV=1
P	tr|E9PCJ7|E9PCJ7_HUMAN	0.122703	0.000592575	0.485386	0.00751553	0.495718	0.7418179795901343,0.2590734761976989,0.4862621891579478,	0.458532	0.6859272029585963,0.2869601958787459,0.40270903109161504,	35963	92302	67478	26678	23913	32812	195743	83403	0.426084	2.34695	2.01728	68271	70602	69258	24668	26487	27174	2	2	0.066	349	39988	5.1	2	Ubiquitin protein ligase E3 component n-recognin 7 (putative) OS=Homo sapiens GN=UBR7 PE=4 SV=1
P	tr|H0Y4Q3|H0Y4Q3_HUMAN	0.0951253	0.00351524	0.409719	0.0111306	0.481447	0.6817277919530732,0.2747991498171075,0.4878155413625304,	0.446256	0.6303879995278264,0.30437873658696507,0.4040022430048662,	110129	271471	210432	75078	74600	102652	592032	252330	0.42621	2.34626	2.07707	209066	207650	215985	69424	82630	85015	5	3	0.091	253	26910	5.1	5	Ran GTPase-activating protein 1 (Fragment) OS=Homo sapiens GN=RANGAP1 PE=4 SV=1
P	tr|B7WP27|B7WP27_HUMAN	0.0819169	0.00410704	0.405596	0.0119496	0.468406	0.6707781749617001,0.28234027981606497,0.45210069017891047,	0.435789	0.6202223357033428,0.3127286958223266,0.37441647495030267,	25457	51105	44771	17076	14429	20241	121333	51746	0.426479	2.34478	2.1349	48327	39090	45952	15789	15982	16763	2	2	0.022	908	105524	7	2	CWC22 spliceosome-associated protein homolog (S. cerevisiae) OS=Homo sapiens GN=CWC22 PE=4 SV=1
P	O00159	0.0608463	0.0117351	0.655842	0.0349386	0.467039	0.6266417999285743,0.3064021517534392,0.46807271517118015,	0.43547	0.5794214515297011,0.3393465933425845,0.3876409168434627,	25201	58371	48078	15792	17885	22504	131650	56181	0.426745	2.34332	2.14115	47840	44647	49345	14602	19808	18637	4	4	0.038	1063	121682	9.4	4	Unconventional myosin-Ic OS=Homo sapiens GN=MYO1C PE=1 SV=4
P	tr|B4DYB4|B4DYB4_HUMAN	0.116499	0.0022445	0.960915	0.096915	0.488756	0.708245370649617,0.25540409369065203,0.5026177391715417,	0.451334	0.6548846934877456,0.28287824435534925,0.4162382556284347,	49737	118475	84615	35226	30259	42529	252827	108014	0.427225	2.34069	2.04601	94418	90622	86846	32572	33514	35220	5	3	0.1	309	33120	9.4	5	Uncharacterized protein OS=Homo sapiens GN=NUP35 PE=2 SV=1
P	Q92541	0.0676328	0.0124828	0.402099	0.0577227	0.470814	0.6142665227828309,0.29506455594057057,0.5031121024460928,	0.437166	0.5680034649576791,0.3268263160393032,0.416668302892979,	136221	337072	254651	83676	99458	128118	727944	311252	0.427577	2.33876	2.12398	258598	257827	261370	77374	110164	106105	7	6	0.085	710	80314	8.2	7	RNA polymerase-associated protein RTF1 homolog OS=Homo sapiens GN=RTF1 PE=1 SV=4
P	tr|A6NJH9|A6NJH9_HUMAN	0.117915	0.000280413	0.417979	0.00751553	0.491264	0.7413675118829643,0.26184426261354715,0.4705790020993976,	0.455097	0.6855314505539218,0.29002805168970636,0.3897325720564287,	54069	128691	101934	40085	33697	47968	284694	121750	0.427652	2.33835	2.03557	102643	98436	104623	37066	37324	39727	3	2	0.142	127	14455	5.3	3	Eukaryotic translation initiation factor 1A, Y-linked OS=Homo sapiens GN=EIF1AY PE=4 SV=1
P	tr|D6R9L0|D6R9L0_HUMAN	0.104322	0.00233216	0.417979	0.0126413	0.490559	0.7444628895911559,0.28574138768711105,0.44147220166311113,	0.456844	0.6884014064361799,0.31650093700113363,0.3656297618529322,	443959	1080575	918760	330511	308765	405607	2443294	1044883	0.427653	2.33834	2.03849	842805	826541	943009	305622	342003	335926	12	6	0.153	300	32574	8.8	12	Guanine nucleotide-binding protein (G protein), beta polypeptide 2-like 1 (Fragment) OS=Homo sapiens GN=GNB2L1 PE=4 SV=1
P	tr|F5H5A7|F5H5A7_HUMAN	0.124205	0.00121246	0.419275	0.00804304	0.496119	0.7346549917758247,0.2560648548540678,0.4976378448086057,	0.458369	0.6793331632403793,0.28362860462475215,0.41214418268172237,	184213	457884	317930	135333	117248	158214	960027	410795	0.427899	2.337	2.01564	349707	350240	326319	125142	129869	131033	5	4	0.05	740	86442	6.3	5	N(alpha)-acetyltransferase 15, NatA auxiliary subunit OS=Homo sapiens GN=NAA15 PE=4 SV=1
P	tr|F8W904|F8W904_HUMAN	0.0547472	0.0159082	0.402099	0.0262729	0.463119	0.594593657429882,0.3061299160445499,0.4886326248601698,	0.431196	0.549818203433825,0.33908391797977927,0.40468513522405736,	201874	453693	364728	120033	138889	178218	1020295	437140	0.428445	2.33402	2.15927	383233	347031	374352	110994	153840	147600	8	5	0.054	915	103879	6.1	8	CSE1 chromosome segregation 1-like (yeast) OS=Homo sapiens GN=CSE1L PE=4 SV=1
P	Q99880	0.089864	0.00369334	0.409719	0.011398	0.482187	0.7002776222824031,0.2892024172605998,0.4570813417385186,	0.448812	0.6475426267455406,0.320336377830452,0.3785568993010687,	528776	1236110	992086	370290	357486	453464	2756972	1181240	0.428456	2.33396	2.07388	1003822	945511	1018269	342405	395971	375561	12	5	0.302	126	13952	10.3	12	Histone H2B type 1-L OS=Homo sapiens GN=HIST1H2BL PE=1 SV=3
P	P51003	0.0874246	0.00616583	0.409719	0.014431	0.488658	0.716686114352392,0.30625917767988253,0.4430291153415454,	0.45618	0.6625437572928822,0.33911527165932454,0.36688129899216126,	4285	10896	7144	3071	3337	3165	22325	9573	0.428802	2.33208	2.04642	8134	8333	7332	2839	3695	2621	2	2	0.052	745	82843	7.4	2	Poly(A) polymerase alpha OS=Homo sapiens GN=PAPOLA PE=1 SV=4
P	Q8TDI0	0.0539296	0.0171714	0.402099	0.0109314	0.463684	0.5891569535015074,0.3070449515520095,0.49485133002577175,	0.431565	0.5447783637870708,0.34009373430787254,0.40982353364138313,	136327	322614	264243	80318	99057	130761	723184	310136	0.428848	2.33183	2.15664	258800	246768	271214	74268	109719	108293	8	5	0.019	1954	223047	6.2	8	Chromodomain-helicase-DNA-binding protein 5 OS=Homo sapiens GN=CHD5 PE=1 SV=1
P	P52948-5	0.0541035	0.0240557	0.402099	0.0355245	0.463166	0.5559591357673156,0.30278936356704217,0.5307489726225618,	0.429673	0.5140809367382231,0.33538033198826617,0.4395583724026162,	143989	368507	276432	80052	111580	146716	788928	338348	0.428871	2.33171	2.15905	273343	281872	283725	74022	123590	121508	9	7	0.04	1800	195816	6.4	9	Isoform 5 of Nuclear pore complex protein Nup98-Nup96 OS=Homo sapiens GN=NUP98
P	Q9BTC8	0.0920032	0.00444587	0.409719	0.0123692	0.481983	0.6752873010684459,0.2787846939213247,0.4918755861095165,	0.446858	0.6244223534011447,0.30878930547810046,0.40736171381096875,	156021	372976	280451	105359	103980	137947	809448	347286	0.429041	2.33078	2.07476	296186	285287	287848	97423	115171	114245	11	9	0.168	594	67504	8.6	11	Metastasis-associated protein MTA3 OS=Homo sapiens GN=MTA3 PE=1 SV=2
P	tr|B4DDM6|B4DDM6_HUMAN	0.0381016	0.025614	0.402099	0.0372831	0.453718	0.5494529757055738,0.32070842514206194,0.4909936258612829,	0.423318	0.5080740329052053,0.3552345471413661,0.40664596433579064,	131347	275936	232502	72169	88495	114157	639785	274821	0.429552	2.32801	2.20401	249347	211064	238638	66734	98022	94546	4	3	0.113	248	28239	7.1	4	Budding uninhibited by benzimidazoles 3 homolog (yeast) OS=Homo sapiens GN=BUB3 PE=2 SV=1
P	tr|D6RAT0|D6RAT0_HUMAN	0.118645	0.00194502	0.417979	0.00907339	0.495894	0.7210966196729146,0.2615249544134531,0.505060643708824,	0.458254	0.6667921623979595,0.28967704464104815,0.41829177531083944,	719812	1850875	1344987	519054	484050	679300	3915674	1682404	0.429659	2.32743	2.01656	1366473	1415746	1380478	479965	536156	562597	26	7	0.282	227	25887	9.4	26	Ribosomal protein S3A OS=Homo sapiens GN=RPS3A PE=3 SV=1
P	tr|F8W646|F8W646_HUMAN	0.0501641	0.0235833	0.402099	0.0349738	0.465432	0.5652683880426814,0.3119630072194172,0.5190648511876359,	0.432645	0.5226032418343244,0.3455006812464716,0.4298315978983913,	184155	501287	387703	104097	156383	201243	1073145	461723	0.430252	2.32422	2.14854	349566	383415	397911	96240	173195	166647	51	5	0.269	156	16784	7.4	51	Heterogeneous nuclear ribonucleoprotein A1 (Fragment) OS=Homo sapiens GN=HNRNPA1 PE=4 SV=1
P	tr|F5H2I4|F5H2I4_HUMAN	0.104122	0.00384652	0.415783	0.0116006	0.493876	0.7559424728677009,0.29427596598486294,0.43140832304542825,	0.460753	0.6990062587389307,0.32595645923898925,0.3572963385476083,	120152	288695	255964	90828	84956	110425	664811	286209	0.430512	2.32282	2.0248	228095	220825	262719	83987	94102	91455	4	2	0.043	463	53279	8.2	4	PRP8 pre-mRNA-processing factor 8 homolog (S. cerevisiae) OS=Homo sapiens GN=PRPF8 PE=4 SV=1
P	tr|B4DSU6|B4DSU6_HUMAN	0.112177	0.00604375	0.417979	0.0143156	0.504043	0.788881960952418,0.3030635278942277,0.4201823735263518,	0.471045	0.7294532559136433,0.33568327834693523,0.34799795260958827,	153966	403130	359482	121461	122174	151048	916578	394683	0.430605	2.32231	1.98396	292287	308357	368968	112311	135324	125099	7	3	0.136	147	15735	9	7	Uncharacterized protein OS=Homo sapiens GN=HNRNPC PE=2 SV=1
P	tr|F8W9L2|F8W9L2_HUMAN	0.104723	0.00241433	0.415844	0.00986477	0.490892	0.7466257668711657,0.286142184730118,0.4399081197589717,	0.45721	0.690375138288243,0.3169378149205767,0.36431669315041193,	99430	229026	190683	74237	65534	83883	519139	223654	0.430817	2.32117	2.03711	188753	175181	195714	68644	72587	69469	8	6	0.059	939	107207	8	8	PRP40 pre-mRNA-processing factor 40 homolog A (S. cerevisiae) OS=Homo sapiens GN=PRPF40A PE=4 SV=1
P	Q9BZG1	0.127726	0.000709911	0.419275	0.00752882	0.505046	0.7542838754659301,0.2634943393971981,0.4973584695806918,	0.467064	0.6974605132605722,0.29183220320418995,0.41189800912023133,	37291	100431	71928	28128	26463	35774	209650	90365	0.431028	2.32004	1.98002	70791	76819	73825	26009	29309	29627	4	3	0.154	259	29044	7.9	4	Ras-related protein Rab-34 OS=Homo sapiens GN=RAB34 PE=1 SV=1
P	tr|G3V3A4|G3V3A4_HUMAN	0.134754	9.61493e-05	0.419795	0.00686046	0.511004	0.7970131897052973,0.26815111503343403,0.46784753887524844,	0.473809	0.7369709581662943,0.2970028172838668,0.3874517713083129,	32677	88383	68424	26044	23700	32012	189484	81756	0.431467	2.31768	1.95693	62032	67604	70229	24082	26250	26511	3	3	0.068	571	65391	9.7	3	SNW domain-containing 1 OS=Homo sapiens GN=SNW1 PE=4 SV=1
P	tr|H0Y6E4|H0Y6E4_HUMAN	0.124537	0.000767861	0.419275	0.00752882	0.504775	0.7507354779164344,0.2672225458782406,0.4963658594112177,	0.467087	0.6941902051646893,0.2959856539469851,0.4110848743300358,	208028	549280	368863	156174	146780	183091	1126171	486045	0.431591	2.31701	1.98108	394912	420147	378593	144411	162579	151634	13	6	0.267	150	17436	8.1	13	Heat shock protein 90kDa alpha (cytosolic), class B member 1 (Fragment) OS=Homo sapiens GN=HSP90AB1 PE=4 SV=1
P	tr|G3V575|G3V575_HUMAN	0.120074	0.00826576	0.82091	0.0159845	0.510641	0.8156438955358292,0.3070087478949912,0.4092712485102058,	0.477736	0.7541993187119292,0.3400502008673381,0.3389575200709176,	178779	469713	438819	145820	144206	179596	1087311	469622	0.431911	2.31529	1.95832	339391	359286	450397	134835	159726	148741	10	5	0.31	187	20366	10.1	10	Heterogeneous nuclear ribonucleoprotein C (C1/C2) (Fragment) OS=Homo sapiens GN=HNRNPC PE=4 SV=1
P	Q95604	0.0452108	0.0366218	0.402099	0.049331	0.456476	0.5079309726401371,0.31040673942375024,0.5510893613615445,	0.4233	0.46967100412490287,0.343819917678605,0.4564083947427095,	200732	468408	349838	101958	145397	192792	1018978	440147	0.431949	2.31509	2.1907	381063	358285	359066	94278	161048	159669	12	8	0.199	372	41238	6.8	12	HLA class I histocompatibility antigen, Cw-17 alpha chain OS=Homo sapiens GN=HLA-C PE=1 SV=1
P	tr|E9PGT0|E9PGT0_HUMAN	0.0819695	0.00578151	0.402099	0.161148	0.477784	0.6659819624641261,0.2888973039703392,0.4784722406706718,	0.444027	0.6158225102874184,0.3199926091670694,0.39626637115413077,	444961	985004	790491	296336	284565	378228	2220456	959129	0.431951	2.31508	2.093	844702	753434	811349	274017	315194	313245	19	14	0.067	2248	252162	5.6	19	RAN-binding protein 2 OS=Homo sapiens GN=RANBP2 PE=4 SV=1
P	Q5H9R7-3	0.121061	0.000143056	0.417979	0.00748091	0.495384	0.7598629682837883,0.26532290792998026,0.46096492764794506,	0.459425	0.7026313527584386,0.2938827412678228,0.38175957394625276,	81441	184805	142705	61884	49033	65782	408951	176699	0.432079	2.31439	2.01864	154606	141357	146470	57223	54311	54479	4	3	0.043	791	88909	4.6	4	Isoform 3 of Serine/threonine-protein phosphatase 6 regulatory subunit 3 OS=Homo sapiens GN=PPP6R3
P	P27635	0.116871	0.00137379	0.417979	0.00843763	0.508682	0.7704075235109717,0.28845202157668137,0.4671872641621849,	0.47293	0.7123690103000447,0.31949943089028554,0.3869209809264305,	55825	161656	125881	43008	46630	58810	343362	148448	0.432337	2.31301	1.96586	105975	123649	129201	39768	51649	48706	5	2	0.061	214	24604	10.1	5	60S ribosomal protein L10 OS=Homo sapiens GN=RPL10 PE=1 SV=4
P	P46777	0.189265	0.00617323	0.455462	0.014431	0.547216	0.9352933690903178,0.2506791200204274,0.45567416939844096,	0.506635	0.8648555659768208,0.27766241197589314,0.37738700203512104,	212173	650106	492354	198444	162968	224353	1354633	585765	0.432416	2.31259	1.82743	402785	497271	505348	183499	180510	185808	9	7	0.152	297	34363	9.7	9	60S ribosomal protein L5 OS=Homo sapiens GN=RPL5 PE=1 SV=3
P	Q9NYH9	0.127674	0.0194114	0.419275	0.0301074	0.501955	0.84406551492035,0.30908709778849175,0.35271270785289477,	0.471561	0.7803455238949967,0.3423121266114663,0.29202573127806775,	4457	9541	8239	3762	2949	2906	22237	9617	0.432477	2.31226	1.99221	8460	7297	8456	3478	3266	2406	2	2	0.069	597	70194	7.3	2	U3 small nucleolar RNA-associated protein 6 homolog OS=Homo sapiens GN=UTP6 PE=1 SV=2
P	tr|Q9BYG9|Q9BYG9_HUMAN	0.141105	0.00024601	0.420496	0.00751553	0.510233	0.7915103688527082,0.25611055432847146,0.48307935808161656,	0.471886	0.7318932655654383,0.28368102517198096,0.40008238988483485,	164483	411092	276733	130190	105285	133684	852308	369159	0.433129	2.30878	1.95989	312251	314447	284034	120384	116619	110716	7	3	0.124	259	28400	4.7	7	Nucleophosmin (Nucleolar phosphoprotein B23, numatrin) OS=Homo sapiens GN=NPM1 PE=2 SV=1
P	tr|G8JLB6|G8JLB6_HUMAN	0.0738201	0.00952173	0.402099	0.0186133	0.482835	0.6551306040595082,0.30434233617942186,0.489030922790291,	0.449286	0.6057712478078824,0.3370888702062162,0.40499650040410806,	238354	625654	498629	156153	190413	243845	1362637	590411	0.433286	2.30795	2.0711	452474	478556	511776	144388	210901	201943	32	8	0.273	472	51230	6.8	32	Heterogeneous nuclear ribonucleoprotein H1 (H) OS=Homo sapiens GN=HNRNPH1 PE=4 SV=1
P	O95864	0.0665158	0.021865	0.402099	0.0329575	0.478384	0.5841274885927674,0.3011295269031749,0.5498958919987568,	0.443042	0.540146648203219,0.3335518167053029,0.45542752050027924,	220255	622473	427921	128657	187445	235312	1270649	551414	0.433962	2.30435	2.09037	418129	476135	439214	118970	207627	194887	6	5	0.077	444	52259	8.8	6	Fatty acid desaturase 2 OS=Homo sapiens GN=FADS2 PE=1 SV=1
P	tr|D6RF62|D6RF62_HUMAN	0.103906	0.00216173	0.415783	0.00949467	0.487023	0.7030524071930078,0.271040948521196,0.4869743487174359,	0.451208	0.6500986330502706,0.30021473908041274,0.40331070607584435,	402502	904819	739963	282980	245243	360343	2047284	888566	0.434022	2.30403	2.05329	764100	692100	759488	261666	271640	298435	18	8	0.195	333	37112	6.3	18	Phosphoribosylaminoimidazole carboxylase, phosphoribosylaminoimidazole succinocarboxamide synthetase, isoform CRA_b OS=Homo sapiens GN=PAICS PE=4 SV=1
P	O43809	0.163401	0.00424844	0.431692	0.0121166	0.534113	0.8941215034965035,0.2715574483674497,0.43666070251436107,	0.496408	0.826791958041958,0.30078918044297903,0.36164422261983237,	45760	131022	106190	40915	35580	46369	282972	122864	0.434191	2.30313	1.87226	86869	100220	108992	37834	39410	38403	2	2	0.062	227	26227	8.8	2	Cleavage and polyadenylation specificity factor subunit 5 OS=Homo sapiens GN=NUDT21 PE=1 SV=1
P	tr|E7EW59|E7EW59_HUMAN	0.174779	0.00241617	0.442819	0.00986477	0.537243	0.8679572377925455,0.24945375091041516,0.4943181818181818,	0.496066	0.8025426177405374,0.2762870395216008,0.4093694295900178,	17305	52174	35904	15020	13015	17748	105383	45783	0.434444	2.30179	1.86135	32850	39907	36850	13888	14415	14698	3	2	0.034	906	95323	6.2	3	Sal-like 2 (Drosophila) OS=Homo sapiens GN=SALL2 PE=4 SV=1
P	O95983	0.0990282	0.00335136	0.419275	0.0158097	0.491113	0.6994848642704173,0.2816517813328099,0.4922011002019358,	0.455388	0.646697922092956,0.3119049955834724,0.4075621474827658,	17277	40756	28722	12085	11479	14137	86755	37701	0.434569	2.30113	2.03619	32796	31171	29478	11173	12712	11706	5	3	0.137	291	32844	5.3	5	Methyl-CpG-binding domain protein 3 OS=Homo sapiens GN=MBD3 PE=1 SV=1
P	P60468	0.0258618	0.0630986	0.418222	0.00758843	0.433251	0.41779118940858956,0.3359604607034111,0.5460019111412111,	0.403545	0.3863187198503942,0.3721195004633511,0.45219827626195624,	47057	113305	107789	19660	38066	58853	268151	116579	0.434751	2.30017	2.30813	89331	86667	110633	18179	42163	48742	3	2	0.188	96	9974	11.6	3	Protein transport protein Sec61 subunit beta OS=Homo sapiens GN=SEC61B PE=1 SV=2
P	tr|Q5H907|Q5H907_HUMAN	0.0803688	0.0137918	0.405596	0.0237054	0.485377	0.6255120941381564,0.29165586190299403,0.5389622391735479,	0.449276	0.5784048812377425,0.3230534168860267,0.4463710342140363,	183560	536029	400362	114819	156336	215780	1119951	486935	0.434782	2.3	2.06026	348467	410012	410926	106172	173166	178710	8	5	0.081	521	55796	7.8	8	Melanoma antigen family D, 2 OS=Homo sapiens GN=MAGED2 PE=2 SV=1
P	tr|F5H7G7|F5H7G7_HUMAN	0.126533	0.000701438	0.419275	0.00752882	0.508903	0.7908058074033177,0.2782991835055995,0.4576050551807218,	0.472814	0.7312221254129968,0.30824517755887726,0.3789752845083598,	115921	296634	226619	91671	82553	103702	639174	277926	0.434821	2.2998	1.96501	220059	226894	232595	84764	91436	85883	11	7	0.14	529	57342	4.3	11	Protein phosphatase, Mg2+/Mn2+-dependent, 1G OS=Homo sapiens GN=PPM1G PE=3 SV=1
P	tr|Q6PJE1|Q6PJE1_HUMAN	0.0224592	0.0511132	0.402099	0.064813	0.448031	0.47265936731892616,0.3465202521195602,0.5249137693715286,	0.418512	0.43703514540173016,0.38380092513726366,0.43469952876783313,	31327	76313	61753	14807	26444	32415	169393	73666	0.434882	2.29947	2.23199	59467	58370	63381	13691	29289	26844	6	5	0.079	686	79971	5.3	6	NUP107 protein OS=Homo sapiens GN=NUP107 PE=2 SV=1
P	tr|D6RFG5|D6RFG5_HUMAN	0.143926	0.00321578	0.422252	0.010817	0.508318	0.7545185772196653,0.24473535129583515,0.5256992603208632,	0.46805	0.6976947382323956,0.27107591609166826,0.4353802329782005,	98427	245363	168857	74265	60049	88768	512647	223082	0.435157	2.29802	1.96727	186851	187678	173313	68672	66512	73517	5	4	0.305	154	17145	7.5	5	Annexin (Fragment) OS=Homo sapiens GN=ANXA3 PE=3 SV=1
P	tr|C9JQN7|C9JQN7_HUMAN	0.122858	0.000521918	0.418222	0.00751553	0.502221	0.7514788802818526,0.26728760848752586,0.4878950852901992,	0.46501	0.6948929590682862,0.2960622235015112,0.40407611138810107,	129997	319622	244694	97690	85431	119385	694313	302506	0.435691	2.2952	1.99116	246784	244481	251152	90334	94628	98875	3	3	0.176	153	18077	5.6	3	Eukaryotic translation initiation factor 3, subunit B (Fragment) OS=Homo sapiens GN=EIF3B PE=4 SV=1
P	tr|E7EW01|E7EW01_HUMAN	0.134589	0.00445884	0.419795	0.0123791	0.506365	0.7276591974904113,0.2519308805873745,0.53950575005009,	0.466252	0.6728732496425176,0.27905626329675626,0.4468278452197069,	880463	2192264	1407466	640677	552299	759336	4480193	1952312	0.435765	2.29481	1.97486	1671467	1676891	1444619	592440	611765	628895	3	2	0.08	188	20630	10.9	3	Uncharacterized protein OS=Homo sapiens GN=RPL8 PE=4 SV=1
P	Q8TDZ2-4	0.140642	0.200833	0.868374	0.0752414	0.402968	0.1418266215029482,0.3588687186248162,0.7082079704407496,	0.371726	0.13113160205745827,0.39750773287358654,0.5865399841646872,	31884	78884	56835	4522	28309	40251	167603	73082	0.436042	2.29336	2.48159	60528	60338	58334	4181	31357	33336	2	2	0.017	1086	119821	6.4	2	Isoform 4 of Protein-methionine sulfoxide oxidase MICAL1 OS=Homo sapiens GN=MICAL1
P	tr|E9PEM5|E9PEM5_HUMAN	0.0883143	0.00656313	0.409719	0.0149098	0.488525	0.6717254693882769,0.28988294890340766,0.5039654062011225,	0.453196	0.6211331803333184,0.32107979504135736,0.4173741834575398,	156427	377442	271725	105076	109414	136940	805594	351430	0.436237	2.29233	2.04698	296956	288705	278894	97162	121189	113411	9	9	0.039	2575	286973	5.5	9	LPS-responsive vesicle-trafficking, beach and anchor-containing OS=Homo sapiens GN=LRBA PE=4 SV=1
P	O43670-3	0.178123	0.00176851	0.446428	0.00892716	0.551689	0.8645945716606257,0.26159575707325766,0.528877878101187,	0.509083	0.7994860169953815,0.2897517421901231,0.43801148305134496,	82493	291874	170338	71323	76353	90088	544705	237764	0.4365	2.29095	1.81261	156601	223257	174832	65952	84571	74610	6	2	0.033	395	41559	9.9	6	Isoform 3 of Zinc finger protein 207 OS=Homo sapiens GN=ZNF207
P	O43684	0.0481131	0.0205007	0.402099	0.0314638	0.466501	0.5860535835242913,0.3194518152112601,0.49399648730640267,	0.434963	0.5419170738034502,0.35384019732516264,0.4091330033530257,	138774	299607	250520	81329	95710	123756	688901	300795	0.43663	2.29027	2.14362	263446	229170	257131	75204	106013	102496	5	4	0.116	328	37155	6.8	5	Mitotic checkpoint protein BUB3 OS=Homo sapiens GN=BUB3 PE=1 SV=1
P	Q96BP3	0.0918266	0.00382669	0.409719	0.0115811	0.486768	0.697346281164425,0.2887765729036589,0.4741797807960062,	0.452463	0.6448217840292976,0.31985706035942213,0.3927115569948342,	90929	202603	167059	63409	58507	79216	460591	201132	0.436682	2.28999	2.05437	172617	154972	171467	58633	64804	65606	5	4	0.054	646	73575	7.1	5	Peptidylprolyl isomerase domain and WD repeat-containing protein 1 OS=Homo sapiens GN=PPWD1 PE=1 SV=1
P	Q8TEM1-2	0.0534103	0.0177933	0.402099	0.0283221	0.466129	0.5915543541954142,0.3105892860465549,0.4962427554595738,	0.433997	0.5470011152486627,0.344016895223564,0.4109720355230393,	52903	107486	90758	31295	33384	45038	251147	109717	0.436864	2.28904	2.14533	100430	82216	93152	28938	36977	37299	3	3	0.021	967	105810	6.2	3	Isoform 2 of Nuclear pore membrane glycoprotein 210 OS=Homo sapiens GN=NUP210
P	tr|E7EWF1|E7EWF1_HUMAN	0.0762137	0.0079731	0.402099	0.0167461	0.483254	0.674590274196803,0.30641326090367116,0.4687573555265613,	0.450471	0.6237865166020223,0.33940127863194225,0.3882265080827248,	178412	407936	344129	120355	124997	161313	930477	406665	0.43705	2.28807	2.06931	338693	312033	353211	111291	138454	133600	6	4	0.111	406	45499	11	6	Ribosomal protein L4 OS=Homo sapiens GN=RPL4 PE=4 SV=1
P	P50851	0.112146	0.00172299	0.602428	0.0275975	0.500677	0.7299134074773259,0.2774079297967272,0.49470900655608496,	0.463972	0.6749415192678623,0.30726275372074385,0.4097127682441873,	243670	607607	446608	177858	168555	220941	1297885	567354	0.437137	2.28761	1.9973	462575	464759	458391	164463	186695	182981	14	13	0.049	2863	319107	5.6	14	Lipopolysaccharide-responsive and beige-like anchor protein OS=Homo sapiens GN=LRBA PE=1 SV=4
P	P08621-4	0.091945	0.00492499	0.409719	0.0128483	0.48738	0.6813000191054408,0.2851731398278001,0.4956677398903572,	0.452112	0.6299700681427389,0.31586269128097155,0.410501846027622,	47107	106388	80443	32094	30339	39873	233938	102306	0.437321	2.28665	2.05179	89427	81376	82564	29676	33604	33022	3	2	0.073	341	39191	10.8	3	Isoform 4 of U1 small nuclear ribonucleoprotein 70 kDa OS=Homo sapiens GN=SNRNP70
P	tr|F5GYK7|F5GYK7_HUMAN	0.130396	0.000161673	0.419275	0.00748091	0.507656	0.7888900567584612,0.2697956553619174,0.46428175766182234,	0.470935	0.7294513348749212,0.2988364428183118,0.38451621999979857,	57084	135017	99291	45033	36427	46099	291392	127559	0.437757	2.28437	1.96984	108367	103274	101910	41640	40348	38179	3	3	0.074	379	41513	8.2	3	Glycerol-3-phosphate dehydrogenase 2 (mitochondrial) OS=Homo sapiens GN=GPD2 PE=3 SV=1
P	tr|F5GZI1|F5GZI1_HUMAN	0.080368	0.00704334	0.611606	0.0148038	0.482547	0.6663049046835818,0.2958853770459621,0.48545171411256605,	0.448629	0.6161188556637096,0.3277312213197222,0.4020359162006459,	148348	326008	260718	98845	96461	126566	735074	321872	0.437877	2.28375	2.07234	281621	249363	267596	91400	106843	104818	9	7	0.074	995	116784	8.3	9	Uncharacterized protein OS=Homo sapiens GN=SMARCA5 PE=4 SV=1
P	tr|B4DFG4|B4DFG4_HUMAN	0.0971172	0.00423591	0.402099	0.0282521	0.494782	0.6987345647258977,0.28792788171630396,0.49768255069875345,	0.459073	0.6461147398241991,0.31892312029633574,0.41218080472516994,	398519	1021544	824182	278459	294131	410181	2244245	982771	0.437907	2.28359	2.02109	756541	781386	845929	257489	325794	339712	15	9	0.146	506	54707	8.8	15	Uncharacterized protein OS=Homo sapiens GN=ILF3 PE=2 SV=1
P	tr|F5GXM1|F5GXM1_HUMAN	0.039397	0.0262821	0.402099	0.0380352	0.462635	0.5628150007200017,0.3283418673415199,0.4967470414486766,	0.43184	0.5204240466835353,0.3636897073960676,0.4114056255912276,	145833	305054	258995	82077	100162	128655	709882	310894	0.437952	2.28336	2.16153	276847	233338	265830	75895	110945	106552	5	4	0.118	289	32729	4.9	5	Histone deacetylase 1 OS=Homo sapiens GN=HDAC1 PE=4 SV=1
P	Q8N257	0.180613	0.00221865	0.447714	0.00964032	0.551925	0.9041792658750025,0.2649009780023958,0.4866958318346452,	0.510819	0.8360133768548371,0.29339475895608225,0.4030481225271646,	49937	167791	119549	45152	44448	58184	337277	147784	0.438168	2.28223	1.81184	94797	128341	122700	41748	49229	48184	9	3	0.175	126	13908	10.3	9	Histone H2B type 3-B OS=Homo sapiens GN=HIST3H2BB PE=1 SV=3
P	Q9Y3L3	0.0718283	0.017134	0.417979	0.0120573	0.48701	0.6165998491644504,0.30463638313847474,0.5397932864485722,	0.451547	0.5701583773270353,0.33743162072294325,0.447050527917463,	25193	74584	53891	15534	22721	29090	153668	67345	0.43825	2.2818	2.05335	47826	57050	55313	14364	25167	24092	2	2	0.026	701	75713	6.8	2	SH3 domain-binding protein 1 OS=Homo sapiens GN=SH3BP1 PE=1 SV=3
P	tr|E9PKU4|E9PKU4_HUMAN	0.137621	0.00569735	0.542503	0.0281512	0.508872	0.7253515335132554,0.2505679630379367,0.5506979611764664,	0.468128	0.6707396501443946,0.27754644537976114,0.4560975233099195,	1057865	2625611	1683618	767324	657894	927165	5367094	2352383	0.438297	2.28156	1.96513	2008246	2008363	1728060	709552	728729	767894	4	3	0.111	235	25594	11	4	Ribosomal protein L8 (Fragment) OS=Homo sapiens GN=RPL8 PE=4 SV=1
P	tr|H0Y9Y4|H0Y9Y4_HUMAN	0.127054	0.00157581	0.419275	0.00873801	0.507421	0.7446976180590273,0.2652767952414145,0.5122874597219383,	0.468914	0.6886226820047671,0.29383623673811876,0.42428238536095697,	826091	2118949	1556058	615188	562108	797149	4501098	1974445	0.438659	2.27968	1.97075	1568240	1620806	1597128	568865	622624	660208	14	6	0.255	208	23528	9.9	14	Ribosomal protein S3A (Fragment) OS=Homo sapiens GN=RPS3A PE=4 SV=1
P	tr|E9PFI5|E9PFI5_HUMAN	0.129978	0.000359417	0.419275	0.00751553	0.508911	0.7671361819479402,0.2666141613503572,0.49298353591678135,	0.470992	0.709368474535453,0.2953166778050439,0.40829113004912254,	680986	1710303	1301439	522409	455991	641588	3692728	1619988	0.438697	2.27948	1.96498	1292771	1308224	1335784	483070	505081	531366	19	6	0.239	205	23747	10.2	19	Ribosomal protein S3A OS=Homo sapiens GN=RPS3A PE=3 SV=1
P	tr|E9PCS8|E9PCS8_HUMAN	0.0966847	0.0046605	0.409977	0.0126118	0.492915	0.6905366372226068,0.28507630851172794,0.503130605867716,	0.456989	0.6385234608310079,0.3157577442530838,0.4166849912235017,	142983	341705	259215	98735	97412	130419	743903	326566	0.43899	2.27796	2.02875	271435	261368	266052	91298	107896	108011	10	8	0.227	392	44485	5.5	10	Metastasis-associated 1 family, member 3 OS=Homo sapiens GN=MTA3 PE=4 SV=1
P	tr|C9JXC1|C9JXC1_HUMAN	0.153887	0.000979461	0.425431	0.00769528	0.519403	0.8130887057136181,0.2509768888660377,0.49414190816847947,	0.479698	0.7518512251524894,0.27799236484228385,0.40924976275640557,	124107	311192	219184	100910	78102	108308	654483	287320	0.439003	2.27789	1.92529	235602	238032	224966	93310	86509	89701	5	4	0.125	289	33789	5.4	5	Ribonucleotide reductase M2 (Fragment) OS=Homo sapiens GN=RRM2 PE=4 SV=1
P	tr|B3KTM6|B3KTM6_HUMAN	0.22211	0.0116018	0.475132	0.0210019	0.576354	1.0103863560517796,0.2466363843461573,0.4720396065960289,	0.532806	0.9342919537941815,0.2731846140039625,0.39094163113386476,	170801	579436	420738	172575	142910	198605	1170975	514090	0.439027	2.27776	1.73504	324245	443215	431842	159578	158293	164484	8	6	0.158	247	28044	9.1	8	Ribosomal protein L5, isoform CRA_b OS=Homo sapiens GN=RPL5 PE=2 SV=1
P	P35268	0.0377634	0.0519485	0.402099	0.0107972	0.454839	0.46915110605258115,0.3265294597799693,0.568835899983441,	0.422201	0.43382278366896176,0.36167482070526874,0.4711044874979301,	88739	194791	150975	41632	63605	85880	434505	191117	0.43985	2.2735	2.19858	168460	148996	154960	38497	70451	71125	4	3	0.219	128	14787	9.2	4	60S ribosomal protein L22 OS=Homo sapiens GN=RPL22 PE=1 SV=2
P	tr|C9JPX0|C9JPX0_HUMAN	0.0632205	0.144254	0.405596	0.013964	0.412919	0.2516400336417157,0.3891864955774262,0.597929378813644,	0.386312	0.23267451640033643,0.4310689518114459,0.4951914145672273,	71340	168567	139958	17952	65604	83685	379865	167241	0.440264	2.27136	2.42178	135429	128935	143649	16599	72664	69306	7	3	0.091	406	43693	5	7	Scaffold attachment factor B2 OS=Homo sapiens GN=SAFB2 PE=4 SV=2
P	tr|C9JT96|C9JT96_HUMAN	0.093083	0.00500973	0.409719	0.0129414	0.489891	0.7288840506894434,0.3011768202883277,0.4396133624387385,	0.457221	0.6739797912130855,0.3335968005620634,0.36408653478633857,	71652	148026	117733	52226	44582	51757	337411	148565	0.440309	2.27113	2.04127	136023	113226	120839	48292	49381	42865	3	3	0.176	222	24640	9.2	3	Creatine kinase, mitochondrial 1A (Fragment) OS=Homo sapiens GN=CKMT1A PE=3 SV=1
P	Q86WJ1-3	0.10252	0.00902951	0.413951	0.0180135	0.496314	0.6653450971632789,0.2766575235559432,0.5469408740359897,	0.458214	0.615227831136922,0.30643958087062306,0.4529734361610968,	35816	87133	58350	23830	24106	31914	181299	79850	0.440433	2.27049	2.01485	67992	66648	59889	22035	26701	26431	2	2	0.03	693	77739	8.1	2	Isoform 3 of Chromodomain-helicase-DNA-binding protein 1-like OS=Homo sapiens GN=CHD1L
P	O14745	0.0934251	0.00854592	0.58327	0.00751553	0.495443	0.6670080208364164,0.28833789979111846,0.5309823426077026,	0.458634	0.6167697635185131,0.3193762489940229,0.4397561226750372,	168935	442356	320489	112681	127548	170174	931780	410403	0.440451	2.2704	2.0184	320700	338359	328943	104194	141278	140937	10	7	0.232	358	38868	5.8	10	Na(+)/H(+) exchange regulatory cofactor NHE-RF1 OS=Homo sapiens GN=SLC9A3R1 PE=1 SV=4
P	tr|Q5QPM0|Q5QPM0_HUMAN	0.0428256	0.0481978	0.402099	0.0615897	0.479016	0.6440494296577947,0.41132532254731186,0.3816724386162886,	0.45575	0.5955513307984791,0.45560115339572693,0.31609790264212617,	52600	101613	128495	33877	41796	49043	282708	124716	0.441148	2.26681	2.08761	99855	77724	131886	31326	46295	40617	2	2	0.087	172	18717	10	2	RNA binding protein, autoantigenic (HnRNP-associated with lethal yellow homolog (Mouse)) (Fragment) OS=Homo sapiens GN=RALY PE=2 SV=1
P	Q8WXX5	0.154712	0.000574148	0.425431	0.00751553	0.527052	0.8209734240303911,0.25964715988468956,0.5005357193206703,	0.4871	0.7591522314398429,0.2876004609971356,0.41454806906079944,	123194	327117	212798	101139	84935	106513	663109	292587	0.441235	2.26637	1.89735	233870	250215	218414	93523	94079	88215	3	3	0.115	260	29910	5.7	3	DnaJ homolog subfamily C member 9 OS=Homo sapiens GN=DNAJC9 PE=1 SV=1
P	tr|C9K025|C9K025_HUMAN	0.134892	2.29126e-05	0.409719	0.0267475	0.507173	0.7847595671818643,0.2610223465153375,0.47573710073710074,	0.469599	0.7256637456216878,0.2891238987860036,0.3940093396615136,	307196	685834	524216	241075	179018	249389	1517246	669482	0.441248	2.2663	1.97171	583178	524600	538052	222921	198291	206546	6	3	0.17	94	10645	10.7	6	Ribosomal protein L35a (Fragment) OS=Homo sapiens GN=RPL35A PE=4 SV=1
P	O60610	0.091642	0.00571432	0.509682	0.00751553	0.497651	0.6970534648489037,0.29890076413393923,0.49699974848190864,	0.462387	0.6445310045862914,0.3310400852986723,0.4115913908950451,	15917	39391	27831	11095	11774	13832	83139	36701	0.441441	2.26531	2.00944	30214	30129	28564	10259	13040	11455	4	3	0.049	1272	141347	5.4	4	Protein diaphanous homolog 1 OS=Homo sapiens GN=DIAPH1 PE=1 SV=2
P	O14841	0.289385	0.0350547	0.520281	0.047695	0.623938	1.1442377826404084,0.2143484626647145,0.5132275132275133,	0.573442	1.0579868708971554,0.2373840897999024,0.4249559082892416,	5484	20490	11340	6275	4392	5820	37314	16487	0.441845	2.26324	1.60272	10410	15672	11639	5802	4864	4819	2	2	0.033	1288	137457	6.6	2	5-oxoprolinase OS=Homo sapiens GN=OPLAH PE=1 SV=3
P	P61247	0.127771	0.00175347	0.419275	0.0089168	0.510664	0.7468982127354842,0.26800843415085407,0.51708462748723,	0.471922	0.6906533711211473,0.2968599149303507,0.4282519882274901,	888117	2279779	1670332	663333	611000	863703	4838228	2138036	0.441905	2.26293	1.95824	1685982	1743820	1714411	613381	676775	715323	27	8	0.265	264	29945	9.7	27	40S ribosomal protein S3a OS=Homo sapiens GN=RPS3A PE=1 SV=2
P	Q7Z3J3	0.0956823	0.00315793	0.409719	0.0107715	0.488881	0.7053292491503985,0.28642909537282374,0.47488334176645863,	0.454248	0.6522043920206038,0.3172519872456999,0.39328816926219523,	131238	267204	213444	92566	76535	101361	611886	270462	0.442014	2.26237	2.04549	249138	204386	219076	85594	84771	83945	7	5	0.027	1758	197287	6.3	7	RanBP2-like and GRIP domain-containing protein 4 OS=Homo sapiens GN=RGPD4 PE=2 SV=3
P	Q8TEM1	0.0785633	0.00778186	0.403879	0.0165375	0.484829	0.6687354170861414,0.3016227378643486,0.4841282028016444,	0.451131	0.6183629235707264,0.33408865757859046,0.40094086115318306,	168862	358345	286546	112924	108085	138725	813753	359734	0.442068	2.2621	2.06258	320562	274098	294105	104418	119719	114888	11	8	0.036	1887	205109	6.8	11	Nuclear pore membrane glycoprotein 210 OS=Homo sapiens GN=NUP210 PE=1 SV=3
P	tr|F5GZU3|F5GZU3_HUMAN	0.0212638	0.11034	0.402099	0.125739	0.42378	0.33581942968063966,0.40966272216952526,0.52585746904769,	0.399929	0.31052132920460324,0.4537545289150819,0.4355100393556827,	173096	385854	369197	58129	158070	194145	928147	410344	0.442111	2.26188	2.35972	328601	295140	378938	53750	175083	160789	11	6	0.084	747	84699	6.7	11	Scaffold attachment factor B OS=Homo sapiens GN=SAFB PE=4 SV=1
P	tr|B4DV47|B4DV47_HUMAN	0.070916	0.0125312	0.402099	0.0221339	0.481078	0.6310153606530963,0.3022684510898442,0.509950137010916,	0.44688	0.5834966969224985,0.3348075035786394,0.42233665889386657,	148952	319954	244871	93991	96712	124872	713777	315575	0.44212	2.26183	2.07867	282768	244734	251332	86913	107123	103418	5	5	0.161	316	35937	9.3	5	Uncharacterized protein OS=Homo sapiens GN=CDC73 PE=2 SV=1
P	O60341	0.152352	0.000139318	0.425241	0.00748091	0.531519	0.82603563163045,0.26915299566224193,0.49936833072455244,	0.491831	0.7638123048725556,0.29811486905189,0.4135646010948934,	64381	183966	125857	53181	49515	62849	374204	165545	0.442392	2.26044	1.8814	122218	140717	129177	49175	54843	52050	4	4	0.094	852	92903	6.5	4	Lysine-specific histone demethylase 1A OS=Homo sapiens GN=KDM1A PE=1 SV=2
P	tr|B7Z6S8|B7Z6S8_HUMAN	0.0976576	0.00427708	0.411102	0.0121563	0.495087	0.6981966407657453,0.28726543137023486,0.4998000839647348,	0.459232	0.6455880479682637,0.31817144655572605,0.4139361468183363,	54953	127095	100042	38368	36510	50001	282090	124879	0.442692	2.25891	2.01985	104320	97214	102679	35477	40438	41411	6	2	0.094	128	15083	10.7	6	Uncharacterized protein OS=Homo sapiens GN=RPL14 PE=2 SV=1
P	tr|E9PN28|E9PN28_HUMAN	0.102787	0.0032398	0.413951	0.0108364	0.501182	0.7445623342175066,0.29791666666666666,0.4610655737704918,	0.466656	0.6883289124668435,0.3298611111111111,0.3817780580075662,	3770	8640	6344	2807	2574	2925	18754	8306	0.442892	2.25789	1.99529	7156	6607	6510	2595	2850	2422	2	2	0.13	154	16483	10.7	2	Squamous cell carcinoma antigen recognized by T cells OS=Homo sapiens GN=SART1 PE=4 SV=1
P	P00491	0.132262	0.000532482	0.419275	0.00751553	0.523204	0.7843470639789658,0.2817479889876335,0.5035163050722852,	0.484787	0.7252760736196319,0.31207683546914655,0.4170083332996716,	114100	334533	247561	89494	94254	124651	696194	308399	0.442979	2.25745	1.9113	216603	255886	254093	82754	104400	103235	6	5	0.166	289	32118	6.9	6	Purine nucleoside phosphorylase OS=Homo sapiens GN=PNP PE=1 SV=2
P	tr|B4DV79|B4DV79_HUMAN	0.111388	0.00244784	0.417979	0.00989448	0.50384	0.7259189180911414,0.2808420148509365,0.5047598953345993,	0.466781	0.6712381445018053,0.3110689349440319,0.4180358466374166,	293851	721840	554529	213312	202723	279904	1570220	695939	0.443211	2.25626	1.98476	557835	552135	569158	197244	224542	231813	20	14	0.206	738	85135	5.3	20	Eukaryotic translation initiation factor 3, subunit B OS=Homo sapiens GN=EIF3B PE=2 SV=1
P	Q99666	0.0955849	0.00326768	0.409719	0.0108697	0.489195	0.7037584973501376,0.28644000467344316,0.4773870834073285,	0.454461	0.6507518867394521,0.31726603575184015,0.3953649440596697,	106798	213975	168930	75160	61291	80645	489703	217096	0.443322	2.2557	2.04417	202743	163671	173388	69499	67887	66789	5	4	0.021	1765	198922	6.4	5	RANBP2-like and GRIP domain-containing protein 5/6 OS=Homo sapiens GN=RGPD5 PE=1 SV=3
P	tr|F5H7V1|F5H7V1_HUMAN	0.13352	0.00369473	0.419275	0.011398	0.501775	0.7283108154447568,0.24850367024280068,0.5285106217314006,	0.46214	0.6734563244404819,0.2752476772239618,0.4377165548475843,	87486	194810	154118	63717	48411	81453	436414	193581	0.443572	2.25443	1.99292	166082	149011	158184	58918	53621	67460	4	3	0.04	747	86356	4.8	4	Nardilysin (N-arginine dibasic convertase) OS=Homo sapiens GN=NRD1 PE=3 SV=1
P	Q9H910	0.153143	0.0064926	0.425241	0.014807	0.534891	0.8881454346092504,0.29236675593051636,0.42416005047583993,	0.498798	0.8212594696969697,0.3238429272223144,0.3512908144487092,	80256	210985	190190	71279	61685	80671	481431	213635	0.44375	2.25352	1.86954	152357	161384	195209	65911	68326	66812	3	3	0.147	190	20063	9.3	3	Hematological and neurological expressed 1-like protein OS=Homo sapiens GN=HN1L PE=1 SV=1
P	tr|E5RGW4|E5RGW4_HUMAN	0.166094	0.00169521	0.43426	0.00882748	0.530072	0.8589534661238925,0.25275654847042245,0.47850660595177014,	0.490173	0.7942560055948854,0.27996712422346987,0.39629697922011287,	151567	374744	249472	130189	94719	119374	775783	344282	0.443786	2.25334	1.88654	287732	286644	256054	120383	104916	98865	6	2	0.22	59	6863	4.5	6	Nucleophosmin (nucleolar phosphoprotein B23, numatrin) (Fragment) OS=Homo sapiens GN=NPM1 PE=4 SV=1
P	tr|F2Z2F3|F2Z2F3_HUMAN	0.0909906	0.00535842	0.409719	0.0133644	0.494464	0.695036081347037,0.2965000953652489,0.49185679611650485,	0.459454	0.6426415919527663,0.3283902345985123,0.40733009708737866,	45730	104860	82400	31784	31091	40529	232990	103404	0.443813	2.2532	2.02239	86812	80207	84572	29388	34435	33564	7	4	0.245	143	15645	5.5	7	Methylthioadenosine phosphorylase OS=Homo sapiens GN=MTAP PE=4 SV=1
P	tr|H0Y612|H0Y612_HUMAN	0.108882	0.00173378	0.417979	0.00890112	0.49919	0.7311257993905318,0.281315851088738,0.4851286928014615,	0.463146	0.6760590583286836,0.3115975961913681,0.40178180407662756,	46598	102504	79919	34069	28836	38771	229021	101676	0.443959	2.25246	2.00324	88460	78406	82027	31503	31940	32110	2	2	0.024	888	99005	7.8	2	Tripartite motif-containing 33 (Fragment) OS=Homo sapiens GN=TRIM33 PE=4 SV=1
P	tr|F5H0F5|F5H0F5_HUMAN	0.171572	0.00263854	0.440257	0.0101455	0.541089	0.8950887592169089,0.2647806004618938,0.46339894144112415,	0.501585	0.8276809795817908,0.2932839156671385,0.38379099332647665,	97511	268460	212931	87281	71083	98672	578902	257036	0.444006	2.25222	1.84812	185113	205347	218550	80708	78735	81721	3	3	0.092	392	44892	7.4	3	Zinc finger CCCH-type-containing 15 OS=Homo sapiens GN=ZC3H15 PE=4 SV=1
P	tr|E9PJH8|E9PJH8_HUMAN	0.100997	0.00301078	0.413216	0.0105457	0.496405	0.7145014664469918,0.2870937804908724,0.48761851046115007,	0.460842	0.6606898727521295,0.31799472826468295,0.40384202186232643,	342324	755349	595728	244591	216856	290488	1693401	751935	0.444038	2.25206	2.01449	649860	577768	611446	226170	240197	240580	15	7	0.293	150	15461	8.7	15	Serpin peptidase inhibitor, clade H (heat shock protein 47), member 1, (collagen-binding protein 1) (Fragment) OS=Homo sapiens GN=SERPINH1 PE=4 SV=1
P	Q9BRL6	0.0238011	0.0368222	0.402099	0.0495377	0.463713	0.5615883832238177,0.36685918890270675,0.46268996727459116,	0.436288	0.5193072118114708,0.40635406842329297,0.38320270915566695,	123270	239626	228263	69227	87909	105615	591159	262751	0.444468	2.24988	2.15651	234014	183292	234288	64015	97373	87471	3	2	0.053	282	32288	11.7	3	Serine/arginine-rich splicing factor 8 OS=Homo sapiens GN=SRSF8 PE=1 SV=1
P	P78347-3	0.142017	0.000422743	0.420496	0.00751553	0.52279	0.8241282631366001,0.2757681341609664,0.4684748194320768,	0.485168	0.7620624220009915,0.3054530973270599,0.387987595231028,	350966	881389	646848	289241	243059	303032	1879203	835332	0.444514	2.24965	1.91281	666265	674178	663913	267458	269223	250969	17	10	0.126	978	110280	6.7	17	Isoform 3 of General transcription factor II-I OS=Homo sapiens GN=GTF2I
P	tr|B7Z5Z2|B7Z5Z2_HUMAN	0.164311	0.00192413	0.433154	0.00907339	0.537486	0.8800925810706552,0.2692966310449347,0.4630694185540313,	0.498522	0.8137925885368706,0.2982793512998727,0.38349314074586716,	40181	109203	89587	35363	29408	41485	238971	106256	0.44464	2.24901	1.86051	76277	83527	91950	32699	32573	34356	5	4	0.167	210	24196	6	5	Related RAS viral (r-ras) oncogene homolog 2 OS=Homo sapiens GN=RRAS2 PE=2 SV=1
P	tr|E9PAV3|E9PAV3_HUMAN	0.137265	0.000147556	0.420496	0.00748091	0.518464	0.789466640229999,0.2702380645020347,0.4956859457328618,	0.479954	0.7300089223753345,0.29932733422174734,0.4105264034556852,	201740	503519	360218	159267	136070	178555	1065477	473892	0.44477	2.24835	1.92878	382980	385144	369723	147272	150717	147879	8	6	0.024	2078	205419	9.6	8	Nascent polypeptide-associated complex alpha subunit OS=Homo sapiens GN=NACA PE=4 SV=1
P	tr|F8W0W4|F8W0W4_HUMAN	0.136695	0.000207476	0.420496	0.00751553	0.51815	0.7866902732765174,0.2701898401198398,0.49756904119835443,	0.479602	0.7274436842315849,0.2992742942742742,0.41208758762840214,	199944	497998	355621	157294	134554	176946	1053563	468794	0.444961	2.24739	1.92994	379571	380921	365005	145448	149038	146547	7	5	0.177	198	21482	4.6	7	Nascent polypeptide-associated complex alpha subunit (Fragment) OS=Homo sapiens GN=NACA PE=4 SV=1
P	tr|B4DMJ2|B4DMJ2_HUMAN	0.0956536	0.00553786	0.402099	0.0108913	0.499953	0.7397659380916087,0.3090455231492045,0.45104774332207553,	0.466644	0.6840533031740959,0.3423184668548917,0.37356079214000615,	162692	363749	312672	120354	112415	141030	839113	373799	0.445469	2.24482	2.00019	308851	278234	320924	111290	124518	116802	5	3	0.096	239	27063	10.5	5	Uncharacterized protein OS=Homo sapiens GN=RPL4 PE=2 SV=1
P	tr|C9J6D7|C9J6D7_HUMAN	0.120134	0.0047265	0.687583	0.173382	0.510889	0.7173453638846017,0.27442302074203917,0.540899977490093,	0.471754	0.6633218568206102,0.3039639935728893,0.4479759405738456,	210575	547680	382054	151055	150296	206653	1140309	508004	0.445497	2.24469	1.95737	399750	418926	392135	139679	166475	171151	7	6	0.046	1310	146826	6.2	7	KIAA0664 OS=Homo sapiens GN=KIAA0664 PE=4 SV=1
P	tr|B4DN73|B4DN73_HUMAN	0.114598	0.00147362	0.417979	0.00857191	0.507909	0.7493598264884909,0.2852857374846834,0.4890823903818953,	0.471301	0.6928846288392919,0.3159779736333171,0.40504050405040504,	142930	338685	248864	107106	96622	121715	730479	325443	0.44552	2.24457	1.96886	271331	259057	255427	99034	107017	100800	13	7	0.3	277	30369	9.7	13	Uncharacterized protein OS=Homo sapiens GN=DNAJB6 PE=2 SV=1
P	Q15424	0.0140479	0.0936016	0.402099	0.108469	0.434061	0.3788518542749732,0.3985418322471255,0.524789305952957,	0.408792	0.3503117718403849,0.44143697345414085,0.43462630380531625,	198703	471825	448399	75279	188042	235315	1118927	498636	0.445638	2.24398	2.30382	377212	360899	460230	69608	208281	194886	13	8	0.099	915	102642	5.5	13	Scaffold attachment factor B1 OS=Homo sapiens GN=SAFB PE=1 SV=4
P	Q9BXJ9	0.154791	0.000452914	0.425431	0.00751553	0.528461	0.8244377097630616,0.2617350807237042,0.49920926106183644,	0.488569	0.7623520178997812,0.28990989917787224,0.41344641921189307,	239556	621193	440727	197499	162588	220015	1301476	580102	0.445726	2.24353	1.89229	454769	475156	452357	182626	180090	182217	7	6	0.061	866	101272	7.4	7	N-alpha-acetyltransferase 15, NatA auxiliary subunit OS=Homo sapiens GN=NAA15 PE=1 SV=1
P	Q9UPN9	0.109253	0.00188178	0.417979	0.00907164	0.5015	0.7330339530784404,0.2834249040649787,0.48803974109557197,	0.465316	0.6778234775674655,0.3139336691455832,0.40418945539526974,	47654	105019	81729	34932	29765	39887	234402	104584	0.446174	2.24128	1.99402	90464	80329	83884	32301	32969	33034	3	3	0.029	1127	122533	6.7	3	E3 ubiquitin-protein ligase TRIM33 OS=Homo sapiens GN=TRIM33 PE=1 SV=3
P	tr|A3KFL1|A3KFL1_HUMAN	0.172448	0.00557413	0.402099	0.0114786	0.55132	0.9253694882130207,0.28561927129881737,0.4429709685423617,	0.512938	0.8556247709783804,0.31633861949992725,0.3668495492266549,	16374	48113	36271	15152	13742	16067	100758	44961	0.446228	2.24101	1.81383	31083	36801	37227	14010	15220	13306	3	3	0.18	200	22077	8	3	Exosome component 2 (Fragment) OS=Homo sapiens GN=EXOSC2 PE=4 SV=1
P	Q9BV38	0.117243	0.00328459	0.417979	0.0108805	0.505727	0.7203795627757722,0.2733943535833849,0.5234069225891562,	0.467483	0.6661339249899719,0.30282587372326586,0.4334890636502117,	159552	375176	274406	114938	102571	143626	809134	361135	0.446323	2.24053	1.97735	302891	286975	281648	106283	113613	118952	4	4	0.086	432	47405	6.7	4	WD repeat-containing protein 18 OS=Homo sapiens GN=WDR18 PE=1 SV=2
P	Q96C36	0.101661	0.00499535	0.41357	0.0129106	0.513983	0.7299270072992701,0.3067851327029112,0.5052370779182245,	0.477731	0.6749506225848003,0.3398108733537125,0.4184321405257848,	58225	175015	134808	42500	53692	68110	368048	164302	0.446415	2.24007	1.94559	110533	133870	138364	39299	59472	56408	4	3	0.053	320	33637	7.8	4	Pyrroline-5-carboxylate reductase 2 OS=Homo sapiens GN=PYCR2 PE=1 SV=1
P	tr|B4DN87|B4DN87_HUMAN	0.0947402	0.00446262	0.409719	0.0123831	0.497748	0.7102904564315353,0.29748487698072956,0.4854672717027019,	0.462788	0.6567971290792868,0.3295043739962265,0.40206102757263895,	445850	997486	809208	316683	296737	392844	2252544	1006264	0.446723	2.23852	2.00905	846388	762979	830557	292833	328676	325351	23	9	0.267	397	44204	9	23	Serpin peptidase inhibitor, clade H (heat shock protein 47), member 1, (collagen binding protein 1) OS=Homo sapiens GN=SERPINH1 PE=2 SV=1
P	Q16630-3	0.131756	0.00034823	0.419275	0.00751553	0.521465	0.7897775053806354,0.2819939858118323,0.492624296482111,	0.483549	0.730298322382018,0.31235289882762096,0.4079944397620921,	140318	361146	250349	110820	101841	123328	751813	335989	0.446905	2.23761	1.91767	266377	276243	256956	102474	112805	102141	5	4	0.065	478	52326	6.4	5	Isoform 3 of Cleavage and polyadenylation specificity factor subunit 6 OS=Homo sapiens GN=CPSF6
P	P42704	0.114205	0.00231705	0.417979	0.00976027	0.516983	0.7653737853608454,0.2993961250553916,0.4861792686014686,	0.48067	0.70773177243912,0.33162567356482536,0.4026535201417944,	658426	1762451	1326992	503942	527671	645156	3747869	1676769	0.447393	2.23517	1.9343	1249940	1348110	1362010	465989	584474	534318	25	20	0.154	1394	157904	6.1	25	Leucine-rich PPR motif-containing protein, mitochondrial OS=Homo sapiens GN=LRPPRC PE=1 SV=3
P	Q9NY27-3	0.0638949	0.0212988	0.402099	0.00751553	0.483532	0.5970328789093825,0.31105990783410137,0.5425023284694195,	0.448625	0.5520521980024786,0.3445405812094423,0.44928076166821895,	27434	63798	48315	16379	19845	26211	139547	62435	0.447412	2.23508	2.06812	52080	48798	49589	15145	21981	21707	3	2	0.061	361	40249	4.4	3	Isoform 3 of Serine/threonine-protein phosphatase 4 regulatory subunit 2 OS=Homo sapiens GN=PPP4R2
P	tr|F5H0E2|F5H0E2_HUMAN	0.119218	0.00212758	0.987128	0.0900134	0.513065	0.743192131147541,0.28204271240593604,0.5139596288545633,	0.475097	0.687223606557377,0.3124017320385084,0.42566523681805596,	190625	475740	335933	141671	134179	172656	1002298	448506	0.447478	2.23475	1.94907	361879	363896	344798	131002	148622	142995	7	4	0.29	145	15754	5.1	7	Solute carrier family 3 (activators of dibasic and neutral amino acid transport), member 2 (Fragment) OS=Homo sapiens GN=SLC3A2 PE=4 SV=1
P	tr|E9PQI8|E9PQI8_HUMAN	0.0889618	0.00621922	0.409719	0.0144937	0.498957	0.7125468164794008,0.30954344017314234,0.4747805811574756,	0.464969	0.6588639200998752,0.34284929059740976,0.3931941664283672,	25632	58218	45461	18264	18021	21584	129311	57869	0.447518	2.23455	2.00418	48658	44529	46659	16888	19960	17875	3	3	0.189	164	17541	11.2	3	Squamous cell carcinoma antigen recognized by T cells OS=Homo sapiens GN=SART1 PE=4 SV=1
P	tr|F8W1N5|F8W1N5_HUMAN	0.115946	0.00209894	0.417979	0.00937318	0.506184	0.7327843459845456,0.2778193863211699,0.5079497198114759,	0.468671	0.6775997409666494,0.30772734993900275,0.42068570640908054,	114271	259028	188623	83736	71963	95811	561922	251510	0.447589	2.23419	1.97556	216931	198132	193601	77430	79710	79351	3	3	0.31	71	7813	9.6	3	Nascent polypeptide-associated complex alpha subunit (Fragment) OS=Homo sapiens GN=NACA PE=4 SV=1
P	Q9C005	0.0720537	0.0393413	0.402099	0.0521551	0.48462	0.5372283140787155,0.30174146825877396,0.6148889908439887,	0.446735	0.49676914039553555,0.334209315280839,0.509225828329776,	40856	82574	50131	21949	24916	30825	173561	77690	0.447624	2.23402	2.06347	77559	63160	51453	20296	27597	25528	3	2	0.162	99	11250	4.9	3	Protein dpy-30 homolog OS=Homo sapiens GN=DPY30 PE=1 SV=1
P	tr|E9PNX1|E9PNX1_HUMAN	0.103748	0.00286079	0.415783	0.0103911	0.500995	0.7237582942177453,0.2893812907776177,0.489845761723485,	0.465154	0.6692477244435308,0.3205278245745749,0.4056863079130657,	350244	769877	610484	253492	222788	299043	1730605	775323	0.448007	2.23211	1.99603	664895	588880	626591	234400	246767	247665	16	8	0.3	203	21470	8.4	16	Serpin peptidase inhibitor, clade H (heat shock protein 47), member 1, (collagen-binding protein 1) (Fragment) OS=Homo sapiens GN=SERPINH1 PE=3 SV=1
P	P60842	0.147943	0.00045471	0.423899	0.00751553	0.537504	0.8422236604079596,0.28690393680791065,0.4833837472357083,	0.498961	0.778768479820348,0.3177778012919883,0.40033552782084847,	256496	756044	590115	216027	216912	285252	1602655	718191	0.448126	2.23152	1.86045	486915	578292	605677	199751	240254	236244	29	11	0.268	406	46154	5.5	29	Eukaryotic initiation factor 4A-I OS=Homo sapiens GN=EIF4A1 PE=1 SV=1
P	tr|Q7Z784|Q7Z784_HUMAN	0.125004	0.00379802	0.419275	0.011534	0.51528	0.7322353933991745,0.2745076720259857,0.5390959041925436,	0.475881	0.6771010517895366,0.3040575435926012,0.44648315824095036,	227517	588632	413496	166596	161584	222914	1229645	551094	0.448173	2.23128	1.94069	431913	450249	424407	154052	178978	184619	7	6	0.16	438	50097	8.1	7	DNAJC7 protein OS=Homo sapiens GN=DNAJC7 PE=2 SV=1
P	tr|E9PQ34|E9PQ34_HUMAN	0.100384	0.00327399	0.413102	0.0108805	0.499984	0.7249035337287141,0.29431830279515964,0.48072946655223486,	0.464812	0.6703050675664839,0.32599599001644214,0.3981357755108692,	311767	676312	552294	226001	199051	265504	1540373	690556	0.448304	2.23063	2.00006	591851	517311	566865	208979	220475	219888	15	7	0.38	142	15301	8.8	15	Serpin peptidase inhibitor, clade H (heat shock protein 47), member 1, (collagen-binding protein 1) (Fragment) OS=Homo sapiens GN=SERPINH1 PE=4 SV=1
P	tr|Q8NAK9|Q8NAK9_HUMAN	0.0354399	0.0289819	0.402099	0.0410084	0.474291	0.597953884906026,0.35751784009817733,0.46740256667564106,	0.445346	0.5529316024026352,0.396004727057861,0.3871021693549045,	129025	264012	245142	77151	94389	114580	638179	286120	0.448338	2.23046	2.10841	244939	201945	251612	71342	104550	94895	4	3	0.159	201	23195	11.8	4	Uncharacterized protein OS=Homo sapiens GN=SRSF2 PE=2 SV=1
P	tr|F8W7C6|F8W7C6_HUMAN	0.144843	0.000439286	0.422953	0.00751553	0.537462	0.8349416019785278,0.28997771127752087,0.48746760482265594,	0.498969	0.7720261325785193,0.32117715000262503,0.403703379114344,	69951	209523	159746	58405	60757	77871	439220	197033	0.448598	2.22917	1.8606	132790	160260	163958	54004	67294	64490	9	4	0.19	163	18592	10	9	Ribosomal protein L10 OS=Homo sapiens GN=RPL10 PE=4 SV=1
P	tr|F5H1L1|F5H1L1_HUMAN	0.0111123	0.0874383	0.488192	0.0702804	0.441172	0.40223780109859575,0.3995577994509497,0.5217211419114605,	0.415528	0.3719355803962639,0.44256134029321226,0.4320855925498479,	187148	432383	413307	75278	172762	215631	1032838	463671	0.448929	2.22752	2.26669	355277	330730	424212	69607	191356	178584	12	7	0.102	812	91201	7.2	12	Uncharacterized protein OS=Homo sapiens GN=SAFB PE=4 SV=1
P	Q8IVW6-4	0.122924	0.00236854	0.418222	0.00982238	0.516284	0.7453453453453454,0.28044402456306095,0.5230613621038436,	0.477606	0.6891291291291292,0.3105810108644308,0.43310856372218476,	8325	21170	14830	6205	5937	7757	44325	19899	0.448934	2.2275	1.93692	15803	16192	15221	5737	6575	6423	2	2	0.029	560	60566	7.5	2	Isoform 4 of AT-rich interactive domain-containing protein 3B OS=Homo sapiens GN=ARID3B
P	tr|A6NFM2|A6NFM2_HUMAN	0.0377918	0.0425394	0.402099	0.0554199	0.468615	0.5170054417413572,0.3357842752998354,0.5530554773303294,	0.435996	0.47805297695262483,0.37191345927725955,0.4580212146813104,	49984	127570	106530	25842	42836	58917	284084	127595	0.449145	2.22645	2.13395	94886	97578	109339	23895	47445	48793	7	4	0.111	316	33341	6.8	7	Pyrroline-5-carboxylate reductase OS=Homo sapiens GN=PYCR1 PE=3 SV=1
P	Q96ST2-3	0.0960885	0.00585108	0.409719	0.0140484	0.510752	0.7277097061753859,0.31245888184678317,0.4920876393799293,	0.475509	0.6728950726258937,0.3460894600738661,0.4075418139787871,	57211	153521	117664	41633	47969	57901	328396	147503	0.449162	2.22637	1.9579	108607	117428	120767	38497	53132	47953	5	5	0.09	612	69108	4.9	5	Isoform 3 of Protein IWS1 homolog OS=Homo sapiens GN=IWS1
P	tr|F5H3Y6|F5H3Y6_HUMAN	0.118964	0.000918909	0.417979	0.00769528	0.509234	0.7659311834593427,0.2839821111627108,0.4777877136445697,	0.472819	0.7082240395000772,0.3145369068597202,0.3956958949872615,	71291	157193	118538	54604	44640	56636	347022	155880	0.449193	2.22621	1.96374	135337	120237	121665	50490	49443	46905	5	5	0.05	998	114157	5.4	5	CCAAT/enhancer-binding protein (C/EBP), zeta OS=Homo sapiens GN=CEBPZ PE=4 SV=1
P	Q06265-3	0.111237	0.0125127	0.409719	0.00752882	0.506827	0.6656438472119353,0.27662259615384616,0.5782153951380775,	0.466889	0.6154375198391705,0.30639022435897434,0.47883952235743393,	18902	49920	35089	12582	13809	20289	103911	46680	0.449231	2.22603	1.97306	35882	38183	36014	11633	15295	16802	3	2	0.085	355	39235	5.1	3	Isoform 3 of Exosome complex component RRP45 OS=Homo sapiens GN=EXOSC9
P	tr|F5H1S2|F5H1S2_HUMAN	0.148633	0.00459799	0.424723	0.0125921	0.52147	0.7585639140085809,0.2534803219183774,0.5523661527113488,	0.479898	0.7014467427454526,0.2807696127210858,0.457476599410776,	395993	986834	685987	300386	250143	378916	2068814	929445	0.449265	2.22586	1.91766	751748	754840	704093	277768	277073	313823	7	4	0.183	164	18845	11.6	7	60S ribosomal protein L13 OS=Homo sapiens GN=RPL13 PE=3 SV=1
P	tr|H0YAF8|H0YAF8_HUMAN	0.118825	0.00249684	0.417979	0.00994886	0.518018	0.7888113941300952,0.3005923528979161,0.46465056509275426,	0.482395	0.7294087993175045,0.33295001994566753,0.38482585917163664,	361028	897438	758725	284783	269763	352542	2017191	907088	0.449679	2.22381	1.93043	685369	686458	778750	263337	298802	291977	11	5	0.182	198	22047	6.3	11	Guanine nucleotide-binding protein (G protein), beta polypeptide 2-like 1 (Fragment) OS=Homo sapiens GN=GNB2L1 PE=4 SV=1
P	tr|F6V8D7|F6V8D7_HUMAN	0.0205353	0.0475486	0.402099	0.0608784	0.467922	0.5234918571756251,0.3694541381241653,0.5108193083040503,	0.438766	0.4840392996406453,0.40921114988583,0.42304637778914045,	52316	116055	91919	27387	42877	46954	260290	117218	0.450336	2.22056	2.13711	99313	88769	94342	25323	47491	38886	6	3	0.093	246	27677	6.4	6	Major histocompatibility complex, class I, B (Fragment) OS=Homo sapiens GN=HLA-B PE=3 SV=1
P	tr|H0YFS2|H0YFS2_HUMAN	0.136115	0.000930435	0.420496	0.00769528	0.523249	0.7775640040569198,0.27474491532842454,0.5174380483540273,	0.48396	0.7190091280695823,0.30432160608507036,0.42854962202817704,	162685	411236	288249	126498	112985	149151	862170	388634	0.450763	2.21846	1.91114	308839	314558	295856	116972	125148	123529	4	3	0.097	247	26161	5.3	4	Solute carrier family 3 (activators of dibasic and neutral amino acid transport), member 2 (Fragment) OS=Homo sapiens GN=SLC3A2 PE=4 SV=1
P	P0CW22	0.111298	0.00317359	0.417979	0.0107972	0.512759	0.7342753495992043,0.29162842259598765,0.5123731440283957,	0.475377	0.6788660698613306,0.3229786270279291,0.424286357046443,	34182	83891	60009	25099	24465	30747	178082	80311	0.450978	2.2174	1.95023	64887	64166	61589	23205	27095	25461	8	5	0.23	135	15550	9.8	8	40S ribosomal protein S17-like OS=Homo sapiens GN=RPS17L PE=3 SV=1
P	tr|F6U211|F6U211_HUMAN	0.0910255	0.00542282	0.46007	0.031223	0.497794	0.7150521797677158,0.30565267476405084,0.4726765150633942,	0.463725	0.6611891937384279,0.33853398274085,0.3914505059904618,	47528	98962	85970	33985	30248	40636	232460	104869	0.451127	2.21667	2.00886	90225	75694	88237	31425	33502	33653	6	3	0.14	172	19868	9.9	6	Ribosomal protein S10 OS=Homo sapiens GN=RPS10 PE=4 SV=1
P	Q7KZ85	0.090387	0.0099186	0.409719	0.0190326	0.504909	0.6769900084798879,0.30362909649110104,0.5341067948286242,	0.468194	0.6259632046602515,0.33628517225898946,0.4423322210997847,	54246	138106	98001	36724	41933	52343	290353	131000	0.451175	2.21644	1.98056	102977	105635	100585	33956	46443	43349	7	7	0.053	1726	199071	4.9	7	Transcription elongation factor SPT6 OS=Homo sapiens GN=SUPT6H PE=1 SV=2
P	tr|E9PHI2|E9PHI2_HUMAN	0.151743	0.00126547	0.425241	0.00818731	0.535018	0.8018844297637017,0.2697762385723981,0.5333921326512613,	0.494016	0.7414865605772419,0.2988143239251068,0.44174751572881754,	147737	400784	255105	118468	108122	136071	803626	362661	0.451281	2.21592	1.8691	280458	306562	261833	109545	119760	112692	10	4	0.188	154	17972	6	10	Heat shock protein 90kDa alpha (cytosolic), class B member 1 OS=Homo sapiens GN=HSP90AB1 PE=4 SV=1
P	tr|Q9NZE6|Q9NZE6_HUMAN	0.149887	0.000375218	0.424723	0.00751553	0.541236	0.8457994903647078,0.2888028783694636,0.48910423320685303,	0.502347	0.7820831342570473,0.31988403419615163,0.40507336028588337,	251160	741253	579537	212431	214076	283454	1571950	709961	0.451644	2.21414	1.84762	476788	566981	594823	196428	237115	234755	24	9	0.237	312	36153	7.5	24	BM-010 OS=Homo sapiens GN=EIF4A2 PE=2 SV=1
P	tr|F8W9D6|F8W9D6_HUMAN	0.0157453	0.0651638	0.402099	0.0792756	0.457585	0.4638668423251181,0.3766268067718664,0.5322604030738002,	0.428958	0.42891723702108975,0.4171564997177526,0.44080155623217826,	93363	193093	165528	43308	72724	88104	451984	204136	0.451644	2.21413	2.18539	177236	147696	169893	40045	80550	72965	9	4	0.103	435	47911	5.9	9	Adenylosuccinate synthetase OS=Homo sapiens GN=ADSS PE=3 SV=1
P	P62308	0.165661	0.00498678	0.967263	0.0757334	0.560408	0.9154893556076152,0.3071135325586481,0.45862052978085494,	0.52218	0.846538654336017,0.3401726564641459,0.37982953667356967,	97751	324691	258824	89490	99717	118702	681266	307909	0.451966	2.21256	1.78441	185568	248359	265654	82750	110451	98309	5	2	0.158	76	8496	8.9	5	Small nuclear ribonucleoprotein G OS=Homo sapiens GN=SNRPG PE=1 SV=1
P	tr|B5MDZ2|B5MDZ2_HUMAN	0.203757	0.00786284	0.463537	0.0166172	0.570303	0.9843451177531283,0.2667903869351396,0.4597721654476414,	0.528838	0.9102234850554615,0.29550895425443074,0.38078187517520834,	36602	107770	78478	36029	28752	36082	222850	100863	0.452605	2.20943	1.75346	69484	82434	80549	33316	31847	29883	2	2	0.123	204	23788	5.7	2	Uncharacterized protein OS=Homo sapiens GN=THOC7 PE=4 SV=1
P	Q02790	0.101376	0.00433199	0.50361	0.00751553	0.509457	0.7287375635640062,0.3026108417414798,0.49702308394090633,	0.47356	0.6738595327584936,0.3351857707218108,0.411633202235562,	339225	812803	652185	247206	245963	324151	1804213	817320	0.453006	2.20747	1.96287	643976	621718	669395	228590	272440	268461	14	9	0.148	459	51805	5.4	14	Peptidyl-prolyl cis-trans isomerase FKBP4 OS=Homo sapiens GN=FKBP4 PE=1 SV=3
P	Q6P1J9	0.082717	0.00960512	0.407172	0.0186963	0.497096	0.6714238377872469,0.3065945525001267,0.5132695363780834,	0.461848	0.6208602438074421,0.3395979848570918,0.42508464036481725,	172021	374961	289460	115499	114961	148571	836442	379031	0.453147	2.20679	2.01168	326561	286809	297097	106801	127336	123045	7	7	0.124	531	60577	9.6	7	Parafibromin OS=Homo sapiens GN=CDC73 PE=1 SV=1
P	tr|B4DUT7|B4DUT7_HUMAN	0.120527	0.00418998	0.402099	0.0275975	0.51583	0.7280252453221764,0.2805414968553217,0.5389246430132005,	0.476758	0.6731991148974883,0.31074080419829475,0.44633464781438303,	211049	519449	370742	153649	145727	199802	1101240	499178	0.453287	2.20611	1.93862	400651	397329	380525	142078	161414	165475	9	6	0.132	642	71241	7.1	9	Uncharacterized protein OS=Homo sapiens GN=GMPS PE=2 SV=1
P	O43670	0.188033	0.00133111	0.454572	0.00832929	0.567576	0.9007766805760741,0.2726258660448312,0.5293244432212896,	0.524431	0.8329402413843748,0.30196721905466856,0.4383842680043533,	115749	386383	239817	104264	105338	126941	741949	336543	0.453593	2.20462	1.76188	219732	295546	246143	96412	116675	105132	9	5	0.098	478	50751	9.1	9	Zinc finger protein 207 OS=Homo sapiens GN=ZNF207 PE=1 SV=1
P	Q9UEE9	0.128807	0.000528919	0.419275	0.00751553	0.520294	0.7876770661336577,0.28496188901730723,0.4882430813843535,	0.482776	0.7283392717476319,0.3156335493687183,0.40435514809845013,	57535	136706	111041	45319	38956	54215	305282	138490	0.453646	2.20436	1.92199	109223	104567	113970	41905	43149	44900	3	3	0.074	299	33593	4.8	3	Craniofacial development protein 1 OS=Homo sapiens GN=CFDP1 PE=1 SV=1
P	Q14687-3	0.047847	0.037805	0.402099	0.0505632	0.477276	0.5386155828430383,0.3276848838514196,0.565526976440843,	0.443128	0.498051756523899,0.3629643137694984,0.46836890584377877,	64417	142576	111931	34696	46720	63300	318924	144716	0.453763	2.20379	2.09522	122288	109057	114885	32083	51750	52425	2	2	0.01	1144	128923	7.4	2	Isoform 3 of Genetic suppressor element 1 OS=Homo sapiens GN=GSE1
P	tr|F8W7P7|F8W7P7_HUMAN	0.150559	7.95401e-05	0.424723	0.00655584	0.540368	0.8388758296460177,0.284837796214417,0.497390162121055,	0.501007	0.7756498893805309,0.3154652491430275,0.4119050088146842,	28928	80516	57858	24267	22934	28778	167302	75979	0.454143	2.20195	1.85059	54914	61585	59382	22438	25400	23832	6	3	0.049	647	72717	7.1	6	WD repeat and HMG-box DNA-binding protein 1 OS=Homo sapiens GN=WDHD1 PE=4 SV=1
P	tr|Q5STU3|Q5STU3_HUMAN	0.164242	0.000409138	0.402099	0.0108697	0.543497	0.8519396189800906,0.27000095459957896,0.5085489843815362,	0.502679	0.7877871177205978,0.2990668370431529,0.42118223889600753,	428744	1194218	908412	365264	322440	461972	2531374	1149676	0.454171	2.20182	1.83994	813921	913466	932385	337759	357151	382607	14	8	0.132	425	48826	7.1	14	DEAD (Asp-Glu-Ala-Asp) box polypeptide 39B OS=Homo sapiens GN=BAT1 PE=2 SV=2
P	P43304	0.117192	0.00364411	0.563585	0.00998418	0.520132	0.7392507413281842,0.29151559928694565,0.5296309860718051,	0.481703	0.683573546651955,0.32289520939039723,0.43864158481771265,	232016	613137	450525	171518	178739	238612	1295678	588869	0.454487	2.20028	1.92259	440453	468992	462412	158600	197979	197619	10	8	0.102	727	80853	7.7	10	Glycerol-3-phosphate dehydrogenase, mitochondrial OS=Homo sapiens GN=GPD2 PE=1 SV=3
P	tr|F5H6K0|F5H6K0_HUMAN	0.105526	0.00398047	0.402099	0.00751553	0.515397	0.7442226319242141,0.3059264696020208,0.49604275319113167,	0.479287	0.6881791302779791,0.3388585451393287,0.4108230994806678,	643286	1610436	1272981	478748	492675	631453	3526703	1602876	0.454497	2.20023	1.94025	1221202	1231834	1306575	442696	545710	522970	21	13	0.157	784	89503	7.5	21	DEAH (Asp-Glu-Ala-His) box polypeptide 15 OS=Homo sapiens GN=DHX15 PE=4 SV=1
P	tr|E7EMV0|E7EMV0_HUMAN	0.086819	0.00853142	0.409719	0.0173959	0.505852	0.6970153942821238,0.3143726966832238,0.5061669655601508,	0.470613	0.6444863336475024,0.348181381188912,0.41917066207956666,	15915	37446	27323	11093	11772	13830	80684	36695	0.454799	2.19877	1.97686	30212	28642	28043	10257	13038	11453	2	2	0.037	863	94595	5.4	2	Diaphanous homolog 1 (Drosophila) OS=Homo sapiens GN=DIAPH1 PE=4 SV=1
P	P10316	0.0602779	0.0304536	0.402099	0.0142001	0.485999	0.5696651071274356,0.317872136098132,0.570458286894549,	0.450435	0.5267607138564542,0.35208950820241164,0.4724537060706142,	224639	518567	391196	127969	164838	223161	1134402	515968	0.454837	2.19859	2.05762	426449	396653	401517	118331	182582	184822	11	7	0.184	365	40977	6.9	11	HLA class I histocompatibility antigen, A-69 alpha chain OS=Homo sapiens GN=HLA-A PE=1 SV=2
P	tr|C9JDM3|C9JDM3_HUMAN	0.147341	0.00112761	0.416442	0.00752882	0.530889	0.7942656217854004,0.27007136163771356,0.5283311545140582,	0.490386	0.7344530271008286,0.29914221869819074,0.43756219390841156,	53467	138730	102502	42467	37467	54155	294699	134089	0.455003	2.19779	1.88363	101500	106116	105207	39269	41500	44851	2	2	0.066	166	18930	9.6	2	RAN-binding protein 1 (Fragment) OS=Homo sapiens GN=RANBP1 PE=4 SV=1
P	Q92785	0.0957619	0.00550857	0.419275	0.0137979	0.506152	0.7145631410765673,0.30475195418311274,0.4991414961967358,	0.470562	0.6607347774658828,0.33755901246033587,0.4133926593309209,	56643	129210	108328	40475	39377	54071	294181	133923	0.45524	2.19664	1.97569	107530	98833	111186	37426	43616	44782	2	2	0.064	391	44156	6.3	2	Zinc finger protein ubi-d4 OS=Homo sapiens GN=DPF2 PE=1 SV=2
P	O75533	0.0617329	0.0173945	0.402099	0.0278978	0.495101	0.6727183471955341,0.34506773040804456,0.4675180193427032,	0.463814	0.6220430032119163,0.3822104596973707,0.3871897593536896,	356485	782145	720892	239814	269893	337030	1859522	846737	0.455352	2.1961	2.01979	676738	598262	739910	221749	298944	279122	25	19	0.16	1304	145830	7.1	25	Splicing factor 3B subunit 1 OS=Homo sapiens GN=SF3B1 PE=1 SV=3
P	P26373	0.133138	0.00233948	0.419275	0.00977875	0.516945	0.7524207911762497,0.26811032593601863,0.530304271443307,	0.477315	0.6957662307007285,0.29697480766902695,0.439203370136878,	745624	1685116	1257397	561023	451797	666803	3688137	1679623	0.455412	2.19581	1.93444	1415484	1288961	1290583	518780	500437	552253	13	6	0.237	211	24261	11.7	13	60S ribosomal protein L13 OS=Homo sapiens GN=RPL13 PE=1 SV=4
P	tr|C9JSQ1|C9JSQ1_HUMAN	0.10024	0.00490821	0.413102	0.0128445	0.509101	0.7471889468655839,0.3107805687386657,0.4693320089396573,	0.474613	0.6909048913899358,0.3442335146814832,0.3886994494479338,	95249	207336	165107	71169	64436	77490	467692	213095	0.455631	2.19476	1.96425	180818	158592	169462	65808	71372	64177	5	4	0.212	241	26721	7.9	5	Creatine kinase, mitochondrial 1B (Fragment) OS=Homo sapiens GN=CKMT1B PE=3 SV=1
P	P07910-4	0.139181	0.00969755	0.420496	0.0187999	0.541036	0.8704443310974025,0.323262028176016,0.4294026654204091,	0.50618	0.8048677207941565,0.3580488803433175,0.3556237048996074,	207818	547132	517817	180894	176867	222352	1272767	580113	0.455789	2.194	1.8483	394513	418502	531475	167266	195900	184148	18	7	0.224	250	27821	4.7	18	Isoform 4 of Heterogeneous nuclear ribonucleoproteins C1/C2 OS=Homo sapiens GN=HNRNPC
P	tr|B7Z959|B7Z959_HUMAN	0.00731486	0.0631636	0.402099	0.0772342	0.465293	0.5040401390992394,0.406622039020075,0.48521727222274275,	0.439434	0.4660670620785352,0.45038488557506107,0.40185090418976094,	118189	269041	277486	59572	109398	134641	664716	303611	0.456753	2.18937	2.14918	224367	205790	284808	55084	121172	111508	8	5	0.086	666	75756	9.8	8	Uncharacterized protein OS=Homo sapiens GN=SAFB PE=2 SV=1
P	A6NKT7	0.0985333	0.00436081	0.411857	0.0122017	0.504455	0.7344651606509396,0.30483706179585685,0.474063652954105,	0.469797	0.6791427010104939,0.33764198438345144,0.39260753371640367,	107967	216309	176991	79298	65939	83905	501267	229142	0.457126	2.18758	1.98234	204961	165456	181661	73325	73035	69488	6	4	0.023	1758	197486	6.3	6	RanBP2-like and GRIP domain-containing protein 3 OS=Homo sapiens GN=RGPD3 PE=2 SV=2
P	P47813	0.139858	0.00011324	0.420496	0.00728466	0.527885	0.8055172189839095,0.2798917272881069,0.49824525007347475,	0.489167	0.7448407994934161,0.31001860937235665,0.4126428435592898,	61589	147775	115686	49611	41361	57640	325050	148612	0.457197	2.18724	1.89435	116918	113033	118738	45874	45813	47737	4	3	0.167	144	16460	5.2	4	Eukaryotic translation initiation factor 1A, X-chromosomal OS=Homo sapiens GN=EIF1AX PE=1 SV=2
P	tr|H0YBD7|H0YBD7_HUMAN	0.154645	0.000932284	0.816326	0.60898	0.548575	0.865495823516813,0.29492438507980634,0.485303894115514,	0.509612	0.8002784322124652,0.32665275693200974,0.4019057595841979,	112056	324473	248195	96984	95695	120450	684724	313129	0.457307	2.18672	1.82291	212718	248185	254737	89676	105990	99751	17	4	0.328	195	21306	7.2	17	Heterogeneous nuclear ribonucleoprotein H1 (H) (Fragment) OS=Homo sapiens GN=HNRNPH1 PE=4 SV=1
P	P43304-2	0.11996	0.00349276	0.417979	0.0111191	0.524197	0.7469166696457298,0.2932235177075176,0.53245157940246,	0.485477	0.6906659993565224,0.3247868275025292,0.4409791403127924,	223784	595058	437159	167148	174485	232766	1256001	574399	0.457324	2.18664	1.90768	424826	455164	448694	154560	193267	192778	9	7	0.106	601	67531	6.8	9	Isoform 2 of Glycerol-3-phosphate dehydrogenase, mitochondrial OS=Homo sapiens GN=GPD2
P	Q6NXE6	0.178527	0.00541387	0.446428	0.0134708	0.547768	0.8232994215040894,0.25171738431406937,0.5682868273237905,	0.50355	0.7612607221224815,0.2787862843111462,0.47060155825330674,	25065	68418	44152	20636	17222	25091	137635	62949	0.457362	2.18645	1.82559	47582	52331	45316	19081	19074	20778	4	2	0.092	501	54142	6.2	4	Armadillo repeat-containing protein 6 OS=Homo sapiens GN=ARMC6 PE=1 SV=2
P	P50454	0.102028	0.00431578	0.413951	0.0121839	0.51026	0.7292208060912025,0.30243971694383975,0.4991182044864739,	0.474219	0.6742986013407266,0.33499154654596136,0.4133663337749048,	483320	1077666	865847	352447	325929	432160	2426833	1110536	0.457607	2.18528	1.95979	917519	824307	888689	325902	361009	357912	27	12	0.285	418	46441	8.7	27	Serpin H1 OS=Homo sapiens GN=SERPINH1 PE=1 SV=2
P	tr|F5H4J6|F5H4J6_HUMAN	0.158048	0.00055451	0.670618	0.115594	0.546246	0.8653220290299574,0.28625786019597654,0.48715924818723805,	0.506896	0.8001494582746089,0.31707225143294054,0.4034657138061798,	410817	1114317	822226	355489	318982	400555	2347360	1075026	0.457972	2.18354	1.83068	779884	852348	843923	328715	353319	331740	17	14	0.133	1087	123274	5.5	17	Leucine-rich PPR-motif-containing OS=Homo sapiens GN=LRPPRC PE=4 SV=1
P	Q13838	0.165605	0.000324205	0.43411	0.00751553	0.547368	0.8565783029819343,0.27340969614034744,0.5121149500555535,	0.506348	0.7920717550605819,0.3028398957107861,0.4241311383898619,	441056	1218918	931535	377799	333264	477053	2591509	1188116	0.458465	2.18119	1.82693	837290	932356	956114	349348	369137	395093	21	10	0.182	428	48991	5.7	21	Spliceosome RNA helicase DDX39B OS=Homo sapiens GN=DDX39B PE=1 SV=1
P	tr|E9PS50|E9PS50_HUMAN	0.150657	0.000730712	0.561075	0.00769528	0.534704	0.8074136669517813,0.27180884580556586,0.524889262619324,	0.494138	0.7466224223749703,0.3010736983546084,0.43471824146670773,	97037	239639	168868	78349	65136	88637	505544	232122	0.459153	2.17792	1.87019	184213	183302	173325	72450	72149	73410	2	2	0.138	116	12460	10.1	2	Ribosomal protein S13 (Fragment) OS=Homo sapiens GN=RPS13 PE=4 SV=1
P	tr|C9JBJ6|C9JBJ6_HUMAN	0.140258	0.000626244	0.420496	0.00752882	0.530417	0.8265457989446624,0.28767321853075895,0.47703211595850503,	0.492622	0.7642064673251252,0.31860613440018554,0.39505471081426746,	29564	68988	56296	24436	19846	26855	154848	71137	0.459399	2.17676	1.88531	56121	52767	57779	22593	21980	22240	5	4	0.491	114	12959	4.6	5	Uncharacterized protein OS=Homo sapiens GN=POLR2H PE=4 SV=1
P	tr|C9JXK0|C9JXK0_HUMAN	0.111613	0.00562074	0.417979	0.0137904	0.513377	0.7881596790073003,0.31134016796129105,0.4406300351846371,	0.479524	0.7287908903460703,0.3448582710739512,0.3649227801343812,	53833	107882	91233	42429	33588	40200	252948	116217	0.45945	2.17651	1.94789	102196	82520	93640	39233	37204	33293	2	2	0.075	213	24284	9.9	2	Lamin B receptor (Fragment) OS=Homo sapiens GN=LBR PE=4 SV=1
P	tr|G5E9W3|G5E9W3_HUMAN	0.0450809	0.0340775	0.472538	0.0153879	0.488121	0.5732649429498586,0.3438682134236409,0.5472286906464615,	0.454723	0.5300743222024495,0.38088590265518607,0.45320866676911076,	47765	111028	84599	27382	38179	46295	243392	111856	0.459571	2.17594	2.04867	90675	84926	86831	25319	42289	38341	3	2	0.028	647	73477	5.6	3	Cleavage and polyadenylation specific factor 3, 73kDa, isoform CRA_b OS=Homo sapiens GN=CPSF3 PE=4 SV=1
P	Q8N3U4	0.0609426	0.0386063	0.741255	0.0191195	0.492954	0.5564009190618633,0.3251528237777024,0.5973097555058361,	0.456433	0.5144687215502666,0.3601491762925166,0.4946815106342831,	92268	256341	185485	51338	83350	110792	534094	245480	0.459619	2.17571	2.02858	175156	196074	190378	47469	92321	91756	9	5	0.054	1231	141326	5.4	9	Cohesin subunit SA-2 OS=Homo sapiens GN=STAG2 PE=1 SV=3
P	tr|H0Y8R5|H0Y8R5_HUMAN	0.167786	0.0106819	0.423128	0.0141995	0.560091	0.9367759020191989,0.31423349064114076,0.42926315006977556,	0.523273	0.866234603390303,0.3480642223453511,0.35552071471773855,	114798	314034	295949	107540	98680	127040	724781	333260	0.459808	2.17482	1.78542	217931	240208	303761	99442	109304	105216	2	2	0.094	138	15203	7.3	2	Guanine nucleotide-binding protein (G protein), beta polypeptide 2-like 1 (Fragment) OS=Homo sapiens GN=GNB2L1 PE=4 SV=1
P	P36551	0.150159	0.000135191	0.424723	0.00748091	0.527749	0.8281346472055519,0.2687911790673818,0.4863199465118533,	0.488759	0.7657751105183868,0.2977294417253997,0.40277264416419023,	364419	783772	608733	301788	210671	296039	1756924	808498	0.460178	2.17307	1.89484	691809	599515	624799	279063	233352	245181	7	5	0.119	454	50152	8.3	7	Coproporphyrinogen-III oxidase, mitochondrial OS=Homo sapiens GN=CPOX PE=1 SV=3
P	tr|Q546F9|Q546F9_HUMAN	0.0961173	0.00673152	0.409719	0.0151462	0.516096	0.7355680888283459,0.32000704257070206,0.492714032411869,	0.480901	0.6801777742932884,0.35445831576102754,0.4080673025605225,	204079	488458	395349	150114	156310	194794	1087886	501218	0.460727	2.17048	1.93762	387420	373625	405781	138810	173138	161329	6	5	0.064	676	74304	8.6	6	Mitochondrial aspartate-glutamate carrier protein OS=Homo sapiens GN=SLC25A13 PE=2 SV=1
P	tr|C9JB80|C9JB80_HUMAN	0.198572	0.0068899	0.46007	0.0153805	0.573353	0.9794451048038733,0.2801204616348557,0.4604932016578486,	0.532445	0.9056813459735792,0.3102729251022374,0.3813799347159813,	103479	296858	240794	101352	83156	110884	641131	295392	0.460736	2.17044	1.74413	196442	227069	247148	93719	92107	91834	5	5	0.102	488	57064	4.7	5	U2 snRNP-associated SURP domain-containing (Fragment) OS=Homo sapiens GN=U2SURP PE=4 SV=1
P	O15042-3	0.198572	0.0068899	0.46007	0.0153805	0.573353	0.9794451048038733,0.2801204616348557,0.4604932016578486,	0.532445	0.9056813459735792,0.3102729251022374,0.3813799347159813,	103479	296858	240794	101352	83156	110884	641131	295392	0.460736	2.17044	1.74413	196442	227069	247148	93719	92107	91834	5	5	0.081	620	72524	7.6	5	Isoform 3 of U2 snRNP-associated SURP motif-containing protein OS=Homo sapiens GN=U2SURP
P	O15042	0.196872	0.00630116	0.45973	0.0145764	0.572219	0.9736197002618531,0.28013121081809234,0.46290742814932573,	0.531314	0.900282281278437,0.31028185068131187,0.38337889864428143,	107694	308816	249093	104853	86509	115307	665603	306669	0.460739	2.17043	1.74758	204443	236215	255665	96955	95820	95497	7	7	0.094	1029	118292	8.5	7	U2 snRNP-associated SURP motif-containing protein OS=Homo sapiens GN=U2SURP PE=1 SV=2
P	tr|E7EW00|E7EW00_HUMAN	0.158105	0.000506263	0.428747	0.00751553	0.547986	0.8306049822064057,0.2803980598762335,0.5329557778045547,	0.506539	0.7677342823250296,0.31050342866700115,0.44137847933485963,	4215	11958	8299	3501	3353	4423	24472	11277	0.460812	2.17008	1.82486	8001	9146	8517	3236	3713	3663	2	2	0.111	425	47929	9.2	2	U2 snRNP-associated SURP domain-containing OS=Homo sapiens GN=U2SURP PE=4 SV=1
P	Q9H2U1-3	0.0506636	0.0272906	0.402099	0.0391296	0.489351	0.5961148573214844,0.3377693942153419,0.5341689884298055,	0.455905	0.5511990354128522,0.37411647370018647,0.442399616302819,	111965	230610	185563	66744	77893	99122	528138	243759	0.461544	2.16664	2.04352	212551	176394	190458	61715	86275	82093	7	5	0.081	979	111479	7.6	7	Isoform 3 of Probable ATP-dependent RNA helicase DHX36 OS=Homo sapiens GN=DHX36
P	Q86UA1	0.134864	0.208177	0.419795	0.226747	0.425164	0.1678706342368613,0.41622250480235923,0.6913987771484301,	0.396271	0.15521240638876002,0.4609994318335543,0.5726021231103943,	15089	36961	26659	2533	15384	18432	78709	36349	0.461815	2.16537	2.35203	28644	28271	27362	2342	17039	15265	2	2	0.03	669	78430	5.4	2	Pre-mRNA-processing factor 39 OS=Homo sapiens GN=PRPF39 PE=1 SV=3
P	tr|B4DPW1|B4DPW1_HUMAN	0.137383	0.000582798	0.939116	0.0378618	0.529531	0.7923620170032837,0.28253413205690425,0.5136977701888309,	0.490354	0.7326705951149296,0.31294486323291965,0.4254469666532744,	44462	104667	79648	35230	29572	40915	228777	105717	0.462096	2.16405	1.88846	84406	80060	81750	32576	32755	33886	2	2	0.039	462	52599	6.5	2	Uncharacterized protein OS=Homo sapiens GN=NUP85 PE=2 SV=1
P	Q92974-3	0.0639587	0.047765	0.402099	0.061129	0.484422	0.5166917058513648,0.3149183935448377,0.6216550564496757,	0.447139	0.4777671550933604,0.34881716486337794,0.5148330530867163,	51253	109060	83260	26482	34345	51759	243573	112586	0.462227	2.16344	2.06432	97296	83419	85455	24487	38042	42865	4	4	0.041	958	108242	6.9	4	Isoform 3 of Rho guanine nucleotide exchange factor 2 OS=Homo sapiens GN=ARHGEF2
P	tr|H0YCC6|H0YCC6_HUMAN	0.233184	0.0175102	0.480863	0.0280238	0.622466	1.0878428465530021,0.32335857866864076,0.4561976383666469,	0.580626	1.0059303187546331,0.35815158590057516,0.3777953690876707,	8094	35122	30318	8805	11357	13831	73534	33993	0.462276	2.16321	1.60651	15365	26864	31117	8142	12579	11454	2	2	0.106	141	16597	5.6	2	DEAD (Asp-Glu-Ala-Asp) box polypeptide 39B (Fragment) OS=Homo sapiens GN=DDX39B PE=4 SV=1
P	tr|F8VZM2|F8VZM2_HUMAN	0.0583496	0.0350825	0.615121	0.0167767	0.49258	0.5674631024333016,0.32795455546964825,0.5823213867654693,	0.45676	0.5247362963118145,0.3632638018131342,0.4822786356279837,	95467	249623	196486	54174	81865	114418	541576	250457	0.46246	2.16235	2.03013	181233	190938	201671	50095	90679	94761	3	3	0.314	156	18167	4.8	3	Squamous cell carcinoma antigen recognized by T cells 3 (Fragment) OS=Homo sapiens GN=SART3 PE=4 SV=1
P	tr|F6W0U7|F6W0U7_HUMAN	0.207202	0.00379648	0.465697	0.011534	0.580662	0.9614298588164614,0.27055954088952655,0.5099965788573384,	0.536993	0.8889756683688795,0.29965566714490677,0.4223469038658912,	33290	104550	73075	32006	28287	37268	210915	97561	0.462561	2.16188	1.72217	63194	79968	75000	29594	31329	30863	7	4	0.052	1006	112704	5.7	7	WD repeat and HMG-box DNA-binding protein 1 OS=Homo sapiens GN=WDHD1 PE=4 SV=1
P	Q13347	0.0900609	0.0092526	0.409719	0.0182782	0.517896	0.731341271624354,0.331154940811776,0.49119267176930304,	0.483286	0.6762637609525949,0.3667993038812247,0.4067935099801564,	89020	220652	179907	65104	73070	88369	489579	226543	0.46273	2.16109	1.93089	168993	168776	184654	60201	80935	73185	6	4	0.157	325	36502	5.6	6	Eukaryotic translation initiation factor 3 subunit I OS=Homo sapiens GN=EIF3I PE=1 SV=1
P	tr|H0YBG7|H0YBG7_HUMAN	0.162567	0.00164107	0.43138	0.00875953	0.557592	0.8900804289544236,0.29941380702462655,0.48328250787724175,	0.518289	0.8230095935582106,0.33162696810658054,0.40023145997178555,	107051	309625	236758	95284	92706	114421	653434	302411	0.462803	2.16075	1.79343	203218	236828	242999	88104	102680	94758	15	3	0.205	185	19761	5	15	Heterogeneous nuclear ribonucleoprotein H1 (H) (Fragment) OS=Homo sapiens GN=HNRNPH1 PE=4 SV=1
P	tr|B4DDR3|B4DDR3_HUMAN	0.117507	0.00208844	0.611606	0.05294	0.520731	0.7660043963476496,0.297767520473554,0.49842128167853406,	0.483646	0.708319242475482,0.3298241226025762,0.412795488847119,	118280	263877	215998	90603	78574	107658	598155	276835	0.462815	2.16069	1.92038	224541	201841	221699	83780	87033	89163	3	3	0.094	331	37508	8.7	3	Uncharacterized protein OS=Homo sapiens GN=API5 PE=2 SV=1
P	O75494-3	0.0420777	0.0294903	0.402099	0.0415274	0.49389	0.6331039316892882,0.3707822074663528,0.4777834963115457,	0.463927	0.5854011342636845,0.4106874654159311,0.39569238447262123,	156930	341559	320595	99353	126644	153175	819084	379172	0.462922	2.16019	2.02474	297909	261258	329053	91867	140274	126857	11	6	0.24	183	22222	10.3	11	Isoform 3 of Serine/arginine-rich splicing factor 10 OS=Homo sapiens GN=SRSF10
P	Q15393	0.107039	0.00396163	0.417008	0.0117999	0.51802	0.7485262749339021,0.3072179215372109,0.4983155540504311,	0.481713	0.6921482051571255,0.3402867221698468,0.41270336818637204,	301447	677799	566952	225641	208232	282521	1546198	716394	0.463326	2.15831	1.93043	572261	518451	581912	208646	230646	233983	13	9	0.089	1217	135577	5.3	13	Splicing factor 3B subunit 3 OS=Homo sapiens GN=SF3B3 PE=1 SV=4
P	tr|B1AHC7|B1AHC7_HUMAN	0.0964635	0.00936157	0.409719	0.0184056	0.51128	0.6886501821083194,0.3031859204580092,0.5420049406013905,	0.473828	0.6367844029580597,0.3358187444504817,0.44888050166106425,	270718	603656	457839	186430	183020	248151	1332213	617601	0.46359	2.15708	1.95587	513924	461738	469918	172389	202719	205515	14	6	0.084	557	64076	6.8	14	Uncharacterized protein OS=Homo sapiens GN=XRCC6 PE=4 SV=1
P	tr|E7EUT8|E7EUT8_HUMAN	0.142261	0.000394316	0.420496	0.00751553	0.539236	0.8243259294453023,0.29317558623298035,0.5002065590441083,	0.500279	0.7621154531417033,0.32460287443267777,0.4141191051226643,	33676	84608	62936	27760	24805	31481	181220	84046	0.463779	2.1562	1.85448	63921	64709	64589	25665	27464	26063	20	6	0.167	448	52455	5.3	20	Splicing factor 3a, subunit 3, 60kDa OS=Homo sapiens GN=SF3A3 PE=4 SV=1
P	tr|H0YAM7|H0YAM7_HUMAN	0.127159	0.00299762	0.542503	0.021571	0.535635	0.8149604444273115,0.31265948134554095,0.4792863640836458,	0.49895	0.753586129207732,0.3463165934953579,0.39694792923887,	233469	591762	497957	190268	185020	238664	1323188	613952	0.463995	2.1552	1.86694	443213	452643	511100	175939	204937	197663	8	4	0.101	247	27418	7.9	8	Guanine nucleotide-binding protein (G protein), beta polypeptide 2-like 1 (Fragment) OS=Homo sapiens GN=GNB2L1 PE=4 SV=1
P	Q9H2G2	0.0945154	0.0184795	0.409719	0.0290722	0.510456	0.6436595967033228,0.3003073822121441,0.5874011299435028,	0.47142	0.5951832410992091,0.3326077097505669,0.4864689265536723,	42103	99225	70800	27100	29798	41588	212128	98486	0.464276	2.15389	1.95903	79926	75896	72667	25059	33003	34442	4	4	0.04	1235	142695	5.1	4	STE20-like serine/threonine-protein kinase OS=Homo sapiens GN=SLK PE=1 SV=1
P	tr|C9JZG1|C9JZG1_HUMAN	0.116492	0.00421876	0.417979	0.0121077	0.524924	0.742668073862367,0.2981447278084392,0.5339577331410054,	0.486393	0.6867281929604264,0.33023313278731853,0.44221771148413497,	259618	639421	500534	192810	190640	267264	1399573	650714	0.464938	2.15083	1.90504	492848	489093	513739	178287	211158	221345	17	11	0.368	302	33382	4.4	17	Eukaryotic translation initiation factor 3, subunit B (Fragment) OS=Homo sapiens GN=EIF3B PE=4 SV=1
P	Q13151	0.104272	0.00534739	0.415783	0.0133495	0.520427	0.7598047396528705,0.31839447497400863,0.4830810281570425,	0.485104	0.7025617489986649,0.3526659735630477,0.4000839224040541,	47936	107728	92943	36422	34300	44899	248607	115621	0.465075	2.15019	1.9215	91001	82401	95396	33678	37992	37185	2	2	0.092	305	30841	9.3	2	Heterogeneous nuclear ribonucleoprotein A0 OS=Homo sapiens GN=HNRNPA0 PE=1 SV=1
P	tr|G3V3K6|G3V3K6_HUMAN	0.142495	0.0072909	0.420496	0.0158923	0.549333	0.8733365032625446,0.3245695093369459,0.45009425228915545,	0.513272	0.80754710495712,0.35950217382365734,0.3727666044713478,	174557	462089	416966	152447	149980	187674	1053612	490101	0.465163	2.14979	1.82039	331374	353454	427966	140963	166122	155431	12	5	0.314	121	13337	9	12	Heterogeneous nuclear ribonucleoprotein C (C1/C2) (Fragment) OS=Homo sapiens GN=HNRNPC PE=4 SV=1
P	Q9Y383	0.057643	0.0548074	0.445234	0.0103801	0.491219	0.513087310088195,0.33305786152563255,0.6275133098311829,	0.454358	0.47444742345315155,0.3689140021822014,0.519712222414734,	450933	1205205	848433	231368	401403	532403	2504571	1165174	0.465219	2.14953	2.03575	856046	921871	870822	213944	444617	440941	12	8	0.161	392	46514	10	12	Putative RNA-binding protein Luc7-like 2 OS=Homo sapiens GN=LUC7L2 PE=1 SV=2
P	tr|E9PLD4|E9PLD4_HUMAN	0.131602	0.00131214	0.419275	0.00829921	0.5338	0.8098224312574358,0.30084147880469964,0.4907372914929724,	0.496165	0.7488352958181839,0.33322933207910926,0.4064297920399246,	89937	214741	169119	72833	64603	82993	473797	220429	0.465239	2.14943	1.87336	170735	164257	173582	67348	71558	68735	2	2	0.211	95	10670	7.4	2	Cold shock domain-containing E1, RNA-binding (Fragment) OS=Homo sapiens GN=CSDE1 PE=4 SV=1
P	Q9H4I3	0.194086	0.00442495	0.458488	0.0123305	0.567472	0.9532963488582118,0.2731965037859421,0.47592396024317285,	0.52608	0.8814991613985292,0.3025832055121369,0.3941587056515166,	15502	41073	31089	14778	11221	14796	87664	40795	0.465356	2.14889	1.7622	29428	31416	31909	13665	12428	12254	2	2	0.074	376	42321	8	2	TraB domain-containing protein OS=Homo sapiens GN=TRABD PE=2 SV=1
P	tr|G3V5M2|G3V5M2_HUMAN	0.182278	0.00121561	0.450011	0.00804304	0.566615	0.9151736956063539,0.2833297852524016,0.501340383782738,	0.525094	0.8462511257161471,0.313825540860587,0.41520575581984503,	52189	150316	108551	47762	42589	54421	311056	144772	0.465421	2.14859	1.76487	99073	114977	111415	44165	47173	45071	3	2	0.09	221	24479	9.5	3	Purine nucleoside phosphorylase (Fragment) OS=Homo sapiens GN=PNP PE=4 SV=1
P	tr|F8W6E4|F8W6E4_HUMAN	0.121676	0.00521818	0.417979	0.00752882	0.531425	0.7438049135798722,0.2979650532719915,0.5525042130790415,	0.491805	0.6877899007066369,0.3300394474715358,0.4575866250154137,	197697	530579	389264	147048	158094	215070	1117540	520212	0.465497	2.14824	1.88173	375303	405844	399535	135974	175112	178122	8	6	0.114	500	55759	6.3	8	Glycerol-3-phosphate dehydrogenase 2 (mitochondrial) OS=Homo sapiens GN=GPD2 PE=4 SV=1
P	tr|C9JXZ7|C9JXZ7_HUMAN	0.116533	0.0025684	0.417979	0.0100731	0.522592	0.7763865511720514,0.304470465384297,0.48691896137044127,	0.486142	0.7179139811431777,0.3372492088657969,0.4032624879333759,	73077	157053	122238	56736	47818	59520	352368	164074	0.465633	2.14762	1.91354	138728	120130	125463	52463	52966	49294	2	2	0.154	123	13340	9.3	2	Replication factor C (activator 1) 4, 37kDa (Fragment) OS=Homo sapiens GN=RFC4 PE=4 SV=1
P	P33240	0.141548	0.00202761	0.420496	0.00924428	0.538452	0.7855007690744986,0.2851480006924009,0.5447082542896274,	0.497766	0.7263400760367995,0.3158444405977728,0.45111483526299223,	68914	173310	117551	54132	49419	64031	359775	167582	0.465797	2.14686	1.85717	130824	132564	120651	50055	54739	53029	5	3	0.043	577	60959	6.8	5	Cleavage stimulation factor subunit 2 OS=Homo sapiens GN=CSTF2 PE=1 SV=1
P	Q14739	0.130309	0.00197685	0.409719	0.00752882	0.530676	0.81614842520101,0.3022217997766319,0.4736579013953259,	0.493899	0.7546673428634822,0.3347527505168358,0.3922772631617924,	94647	210415	162041	77246	63592	76752	467103	217590	0.465829	2.14671	1.88439	179676	160948	166316	71427	70437	63565	4	3	0.044	615	70703	9.4	4	Lamin-B receptor OS=Homo sapiens GN=LBR PE=1 SV=2
P	tr|E7EN71|E7EN71_HUMAN	0.0867163	0.0106884	0.409719	0.0198038	0.513569	0.6952737956537156,0.32131651266959516,0.5241181407184818,	0.477628	0.6429157590800871,0.35589985501915045,0.43406697528357563,	98705	231065	184695	68627	74245	96802	514465	239674	0.46587	2.14652	1.94716	187379	176742	189568	63459	82236	80170	6	5	0.08	628	70910	9.6	6	Metastasis-associated 1 OS=Homo sapiens GN=MTA1 PE=4 SV=2
P	tr|E9PR70|E9PR70_HUMAN	0.115969	0.00267994	0.417979	0.0101829	0.523282	0.7635957424486642,0.3021278956385927,0.5041236673432753,	0.486082	0.7060868487062347,0.3346469545253788,0.4175133165648197,	419396	937358	749818	320249	283202	378001	2106572	981452	0.4659	2.14638	1.91101	796171	716987	769601	296130	313684	313059	19	10	0.264	295	32627	8.6	19	Serpin peptidase inhibitor, clade H (heat shock protein 47), member 1, (collagen-binding protein 1) (Fragment) OS=Homo sapiens GN=SERPINH1 PE=3 SV=1
P	Q13126	0.167516	6.5542e-06	0.437017	0.00381534	0.565478	0.8727270463586053,0.29572875247903185,0.527978568885322,	0.523941	0.806995810481888,0.32756176372510976,0.4372665155788153,	160639	512801	353878	140194	151650	186840	1027318	478684	0.465955	2.14613	1.76842	304953	392245	363215	129635	167974	154739	11	6	0.184	283	31236	7.2	11	S-methyl-5'-thioadenosine phosphorylase OS=Homo sapiens GN=MTAP PE=1 SV=2
P	Q09472	0.1055	0.00469649	0.416442	0.0126333	0.520557	0.7521358307505727,0.31341534148581374,0.4961204467627043,	0.484486	0.6954588330413691,0.3471289090821209,0.4108714184571371,	37105	82756	69209	27908	25937	34336	189070	88181	0.466393	2.14411	1.92102	70438	63299	71034	25805	28727	28436	4	3	0.012	2414	264158	8.5	4	Histone acetyltransferase p300 OS=Homo sapiens GN=EP300 PE=1 SV=2
P	tr|F8VSM3|F8VSM3_HUMAN	0.0895757	0.00989569	0.409719	0.0190025	0.515925	0.7031640641009878,0.3209648553331111,0.5236464270056993,	0.479801	0.6502110742243534,0.35551295773165126,0.43368040333187197,	97596	227972	182480	68626	73171	95555	508048	237352	0.467184	2.14048	1.93827	185274	174377	187295	63458	81047	79138	5	4	0.189	228	26096	5.1	5	Metastasis-associated 1 (Fragment) OS=Homo sapiens GN=MTA1 PE=4 SV=1
P	Q9UKN8	0.150565	5.83246e-05	0.568891	0.0161435	0.543403	0.8357847329114646,0.28749029649283386,0.5069345797247552,	0.503701	0.7728322216521293,0.3184314497908677,0.4198399242389528,	70164	172618	130938	58642	49626	66377	373720	174645	0.467315	2.13988	1.84025	133198	132037	134393	54225	54967	54973	3	3	0.029	822	91982	6.7	3	General transcription factor 3C polypeptide 4 OS=Homo sapiens GN=GTF3C4 PE=1 SV=2
P	P61927	0.183265	0.00371692	0.470144	0.00751553	0.54658	0.9115243730628346,0.2552687038988409,0.47294716740929343,	0.505595	0.8424908424908425,0.2826659641728135,0.3916295353278167,	3549	7592	6284	3235	1938	2972	17425	8145	0.467432	2.13935	1.82956	6736	5806	6449	2990	2146	2461	2	2	0.165	97	11078	11.7	2	60S ribosomal protein L37 OS=Homo sapiens GN=RPL37 PE=1 SV=2
P	P55884	0.131162	0.00193419	0.419275	0.00907339	0.534294	0.7788367966111397,0.29404142260859334,0.5300024418564089,	0.494935	0.7201709695269716,0.325689769196428,0.4389427924538331,	314442	781747	602001	244899	229866	319062	1698190	793827	0.467455	2.13924	1.87163	596924	597958	617883	226452	254607	264244	21	15	0.211	814	92482	5	21	Eukaryotic translation initiation factor 3 subunit B OS=Homo sapiens GN=EIF3B PE=1 SV=3
P	tr|F8W8C8|F8W8C8_HUMAN	0.131132	0.00194442	0.855212	0.0269234	0.534325	0.7787629482578707,0.2941037234927288,0.5301082111188461,	0.494964	0.7201044768522054,0.32575891337780744,0.43903010405746007,	314328	781578	601879	244787	229865	319061	1697785	793713	0.467499	2.13904	1.87152	596708	597829	617758	226349	254606	264243	20	14	0.157	872	98916	5.1	20	Eukaryotic translation initiation factor 3, subunit B OS=Homo sapiens GN=EIF3B PE=3 SV=1
P	P22234	0.136486	0.00151479	0.420496	0.0086384	0.534193	0.7837212427906107,0.2872152086827046,0.5316411064406393,	0.494381	0.7247006679093794,0.31813415251744454,0.44030733935162747,	684524	1648795	1264921	536476	473559	672484	3598240	1682519	0.467595	2.1386	1.87198	1299488	1261176	1298302	496075	524538	556954	21	11	0.202	425	47079	7.2	21	Multifunctional protein ADE2 OS=Homo sapiens GN=PAICS PE=1 SV=3
P	P52272	0.201046	0.00552224	0.461577	0.0136352	0.586112	0.9850367521841411,0.29536517153240294,0.47793447176327425,	0.544618	0.9108620921814481,0.32716231614812696,0.39582867523496346,	1010008	3190884	2687971	994895	942476	1284674	6888863	3222045	0.467718	2.13804	1.70616	1917382	2440733	2758913	919978	1043937	1063976	33	22	0.297	730	77516	8.7	33	Heterogeneous nuclear ribonucleoprotein M OS=Homo sapiens GN=HNRNPM PE=1 SV=3
P	tr|B7Z4Q3|B7Z4Q3_HUMAN	0.0595542	0.0511849	0.473469	0.00843763	0.495962	0.5289754839535697,0.33366118277100654,0.6252505256578874,	0.458853	0.4891389090210729,0.3695827935371777,0.5178379189730201,	437387	1153985	812791	231367	385040	508198	2404163	1124605	0.467774	2.13778	2.01628	830331	882693	834240	213943	426493	420894	11	7	0.114	458	54224	10.1	11	Uncharacterized protein OS=Homo sapiens GN=LUC7L2 PE=2 SV=1
P	tr|E7EQK9|E7EQK9_HUMAN	0.26937	0.0191635	0.503876	0.0298281	0.619259	1.0780684664625662,0.240660385155798,0.5390492087439412,	0.56992	0.9967993320345115,0.26655095462434913,0.44640965557089207,	14372	48396	31153	15494	11647	16793	93921	43934	0.467776	2.13777	1.61483	27282	37018	31974	14326	12900	13907	2	2	0.057	736	82832	5.2	2	Exportin 5 OS=Homo sapiens GN=XPO5 PE=4 SV=2
P	tr|A8MWD3|A8MWD3_HUMAN	0.0846185	0.0110087	0.420496	0.0152028	0.514036	0.6992168523326912,0.32619104818108297,0.516700236097587,	0.478595	0.6465575006281933,0.36130035558603846,0.42792798801282306,	238780	545297	449814	166959	177871	232419	1233891	577249	0.467828	2.13754	1.94539	453292	417100	461685	154385	197016	192488	12	9	0.156	533	62040	5.6	12	Eukaryotic translation initiation factor 3, subunit D OS=Homo sapiens GN=EIF3D PE=2 SV=2
P	O43847	0.142099	0.00298575	0.402099	0.0128609	0.528375	0.76695348398686,0.270530600547214,0.5476404303990511,	0.487462	0.7091831164835601,0.2996466842503571,0.45355700528114323,	100761	223313	177045	77279	60413	96957	501119	234649	0.46825	2.13561	1.8926	191283	170813	181716	71458	66915	80300	5	4	0.033	1150	131571	5	5	Nardilysin OS=Homo sapiens GN=NRD1 PE=1 SV=2
P	tr|C9JUA8|C9JUA8_HUMAN	0.155566	0.00359747	0.425628	0.0112554	0.548219	0.8862097520580642,0.3007185382878259,0.4577297733811134,	0.5105	0.8193774660236738,0.3330527612399918,0.37906929793569877,	20529	48710	39626	18193	14648	18138	108865	50979	0.468277	2.13549	1.82409	38970	37257	40670	16821	16223	15021	3	2	0.186	86	9664	4.5	3	Polymerase (RNA) II (DNA directed) polypeptide H OS=Homo sapiens GN=POLR2H PE=4 SV=1
P	tr|F5H2F2|F5H2F2_HUMAN	0.226856	0.00974366	0.47714	0.018827	0.583349	0.9939571507049991,0.24692056728144351,0.5091697978171408,	0.538019	0.9189708844533968,0.27345362540781676,0.42163177670424046,	10922	30038	22356	10856	7417	11383	63316	29656	0.468381	2.13501	1.71424	20731	22974	22943	10037	8214	9426	4	2	0.118	144	16519	6.9	4	Branched chain amino-acid transaminase 1, cytosolic (Fragment) OS=Homo sapiens GN=BCAT1 PE=4 SV=1
P	tr|Q59ES8|Q59ES8_HUMAN	0.199552	0.00532344	0.419698	0.0220803	0.586268	0.982321083172147,0.2977110301796673,0.47877132902629993,	0.544878	0.9083516011175585,0.32976076868348764,0.39652179299371,	930600	2931974	2486166	914148	872881	1190305	6348740	2977334	0.468965	2.13236	1.70571	1766636	2242691	2551783	845312	966850	985819	30	19	0.299	615	65255	9.1	30	Heterogeneous nuclear ribonucleoprotein M (Fragment) OS=Homo sapiens GN=HNRNPM PE=2 SV=1
P	P49327	0.135237	0.000903547	0.419878	0.00769528	0.537353	0.8068984171766069,0.2977143311913082,0.5074465971431996,	0.498716	0.7461279420575873,0.32976005027475774,0.4202614765444505,	1323521	3153869	2436012	1067947	938952	1236146	6913402	3243045	0.469095	2.13176	1.86097	2512528	2412400	2500283	987516	1040020	1023762	73	34	0.142	2511	273424	6.4	73	Fatty acid synthase OS=Homo sapiens GN=FASN PE=1 SV=3
P	O95758-2	0.147111	0.000862102	0.423373	0.00765743	0.547532	0.8471638276914206,0.3010117166057807,0.4944205531252317,	0.508751	0.7833649664848762,0.3334122011697678,0.40947455574503844,	83246	211324	161844	70523	63611	80019	456414	214153	0.469208	2.13125	1.82638	158032	161643	166114	65212	70458	66271	4	2	0.018	547	59112	9.3	4	Isoform 2 of Polypyrimidine tract-binding protein 3 OS=Homo sapiens GN=PTBP3
P	Q14966-5	0.0927377	0.0169399	0.409719	0.0274212	0.51721	0.6615227759729039,0.3111420745992391,0.5789663635051249,	0.47857	0.6116333725029377,0.34460313232110046,0.47947343727443337,	57868	146409	110832	38281	45554	64168	315109	148003	0.469688	2.12907	1.93345	109850	111985	113753	35394	50453	53141	12	7	0.093	1075	119295	4.7	12	Isoform 5 of Zinc finger protein 638 OS=Homo sapiens GN=ZNF638
P	tr|Q5H909|Q5H909_HUMAN	0.111408	0.0109623	0.417979	0.020176	0.530748	0.708518693800284,0.3060484003551113,0.5776772346693713,	0.490862	0.6551585423568386,0.3389948377338638,0.4784337227732336,	211300	608260	455526	149710	186157	263147	1275086	599014	0.469783	2.12864	1.88413	401127	465261	467544	138435	206197	217939	12	7	0.12	550	59525	9.7	12	Melanoma antigen family D, 2 OS=Homo sapiens GN=MAGED2 PE=2 SV=1
P	O14672	0.116377	0.00504272	0.417979	0.0129628	0.529262	0.7984385542168675,0.3203289044165652,0.46901833897116224,	0.493845	0.7382939759036145,0.35480740387839005,0.38843321152606036,	51875	113346	88391	41419	36308	41457	253612	119184	0.469946	2.1279	1.88942	98478	86698	90723	38299	40216	34334	3	3	0.039	748	84142	7.8	3	Disintegrin and metalloproteinase domain-containing protein 10 OS=Homo sapiens GN=ADAM10 PE=1 SV=1
P	P50750	0.17097	0.00022917	0.44015	0.00751553	0.55745	0.8737647811559516,0.280794701986755,0.5177893926932159,	0.515935	0.8079575345387331,0.31101913171449597,0.42882916346077316,	42199	108720	75382	36872	30528	39032	226301	106432	0.470312	2.12625	1.79388	80109	83160	77371	34095	33814	32326	2	2	0.056	372	42778	8.8	2	Cyclin-dependent kinase 9 OS=Homo sapiens GN=CDK9 PE=1 SV=3
P	Q16850	0.150341	0.000780918	0.424723	0.00752882	0.548521	0.8183721461692136,0.289933850857552,0.5372572067604576,	0.50761	0.7567286639980538,0.3211444256276781,0.4449559819274896,	135651	351932	245013	111013	102037	131635	732596	344685	0.470498	2.12541	1.82308	257515	269193	251477	102651	113021	109020	6	5	0.076	503	56806	8.5	6	Lanosterol 14-alpha demethylase OS=Homo sapiens GN=CYP51A1 PE=1 SV=3
P	O00425	0.14963	0.000479099	0.424723	0.00751553	0.548382	0.8240490220192709,0.2919410293114289,0.5291565146375599,	0.50787	0.7619943891318839,0.32336753668945406,0.4382474237284689,	280527	747490	590194	231168	218223	312305	1618211	761696	0.470703	2.12448	1.82355	532546	571758	605770	213760	241714	258651	10	6	0.111	579	63705	8.9	10	Insulin-like growth factor 2 mRNA-binding protein 3 OS=Homo sapiens GN=IGF2BP3 PE=1 SV=2
P	tr|G3V4X8|G3V4X8_HUMAN	0.104269	0.00570496	0.415783	0.0138722	0.523005	0.7609246830723341,0.3211934444600084,0.48689712851965433,	0.487519	0.703604275416356,0.35574543586870244,0.403206021745191,	20115	42834	35870	15306	13758	17465	98819	46529	0.470851	2.12382	1.91203	38185	32763	36816	14153	15238	14463	2	2	0.053	374	43332	9.7	2	SNW domain-containing 1 OS=Homo sapiens GN=SNW1 PE=4 SV=1
P	Q13330-3	0.0914752	0.0103008	0.409719	0.0193922	0.520338	0.7069721805379199,0.32316236604770165,0.530880549677406,	0.483779	0.6537285005194505,0.35794361334393554,0.43966431598172573,	103956	242717	193277	73494	78437	102607	539950	254538	0.47141	2.12129	1.92183	197347	185653	198375	67959	86879	84977	8	7	0.097	698	79192	9.4	8	Isoform 3 of Metastasis-associated protein MTA1 OS=Homo sapiens GN=MTA1
P	Q12874	0.145614	0.00178144	0.423128	0.00895769	0.554806	0.8524678215739441,0.31357162659349025,0.49837784169720684,	0.516092	0.7882403950067625,0.3473021675696249,0.4127319715574764,	154529	425638	342445	131731	133468	170667	922612	435866	0.472426	2.11673	1.80243	293345	325564	351474	121806	147825	141338	25	11	0.224	501	58849	5.4	25	Splicing factor 3A subunit 3 OS=Homo sapiens GN=SF3A3 PE=1 SV=1
P	tr|E7EV06|E7EV06_HUMAN	0.136786	0.00244226	0.420496	0.00989448	0.543616	0.7870632924937135,0.2978013146778215,0.5459823306689104,	0.503247	0.72772992349259,0.3298440107976674,0.45216659655027347,	18691	48529	35655	14711	14452	19467	102875	48630	0.47271	2.11546	1.83953	35480	37118	36594	13602	16007	16122	4	3	0.179	273	29440	6.8	4	Solute carrier family 9 (sodium/hydrogen exchanger), member 3 regulator 1 OS=Homo sapiens GN=SLC9A3R1 PE=4 SV=1
P	tr|D6R9I9|D6R9I9_HUMAN	0.101186	0.00717928	0.413216	0.0157532	0.522989	0.7264698986636101,0.31541257823817204,0.5270843692221541,	0.485855	0.6717117774246489,0.3493473481993995,0.436507055308015,	115161	256109	207149	83661	80780	109185	578419	273626	0.473058	2.1139	1.91209	218614	195895	212612	77355	89471	90422	13	6	0.121	421	47037	8.3	13	ATP-binding cassette, sub-family E (OABP), member 1 OS=Homo sapiens GN=ABCE1 PE=4 SV=1
P	tr|C9JCA9|C9JCA9_HUMAN	0.224886	0.0107679	0.476719	0.019909	0.60237	1.0475136013800426,0.29078246049377093,0.46881352230172235,	0.559658	0.9686173036093418,0.3220846318960042,0.38827296843128756,	120576	373169	283857	126305	108511	133076	777602	367892	0.473111	2.11367	1.66011	228899	285438	291348	116792	120192	110214	7	7	0.212	359	40126	6.3	7	Leucine-rich PPR-motif-containing (Fragment) OS=Homo sapiens GN=LRPPRC PE=4 SV=1
P	Q6P158	0.0371192	0.0411312	0.402099	0.0539987	0.489725	0.5614671578224602,0.3589230276762986,0.548785823032905,	0.457084	0.5191838401083759,0.39755907952299413,0.45450992516026667,	107773	196811	171433	60511	70640	94080	476017	225231	0.473157	2.11346	2.04196	204595	150541	175957	55954	78244	77918	4	3	0.02	1386	155604	7.7	4	Putative ATP-dependent RNA helicase DHX57 OS=Homo sapiens GN=DHX57 PE=1 SV=2
P	O94776	0.112131	0.00582324	0.417979	0.0139944	0.52883	0.7385208140226609,0.30767960164938296,0.5402901077996195,	0.490385	0.6828922429893612,0.3407994041558925,0.4474635383639822,	144566	332973	252320	106765	102449	136326	729859	345540	0.473434	2.11223	1.89097	274440	254691	258978	98723	113477	112904	7	6	0.07	668	75023	9.7	7	Metastasis-associated protein MTA2 OS=Homo sapiens GN=MTA2 PE=1 SV=1
P	P38919	0.0858183	0.0132739	0.409719	0.0230632	0.526725	0.7372076267547166,0.3497038716451908,0.49326395135167944,	0.492524	0.681696074969701,0.3873528897509933,0.4085233888278823,	419156	1035193	906095	309005	362011	446944	2360444	1117960	0.473623	2.11139	1.89852	795720	791829	930009	285737	400985	370161	10	8	0.163	411	46871	6.7	10	Eukaryotic initiation factor 4A-III OS=Homo sapiens GN=EIF4A3 PE=1 SV=4
P	tr|C9JST4|C9JST4_HUMAN	0.0929826	0.0269676	0.409719	0.0388141	0.522056	0.6321091457126993,0.3147263108510663,0.6193327824128055,	0.482016	0.5845066233045134,0.34860800146465937,0.5129334254049832,	100856	262177	176674	63752	82514	109420	539707	255686	0.47375	2.11082	1.9155	191464	200542	181337	58951	91397	90622	3	2	0.161	87	10217	5.1	3	Phosducin-like 3 (Fragment) OS=Homo sapiens GN=PDCL3 PE=4 SV=1
P	tr|Q5TEE2|Q5TEE2_HUMAN	0.137909	0.000594778	0.420496	0.00751553	0.5367	0.8082187820707399,0.2931270392590254,0.5087539285627721,	0.497791	0.7473367734848156,0.3246829281128302,0.4213519911450801,	69183	152016	123773	55915	44560	62970	344972	163445	0.473792	2.11063	1.86324	131335	116278	127039	51703	49357	52152	3	2	0.1	211	24545	8.3	3	Histone deacetylase 1 (Fragment) OS=Homo sapiens GN=HDAC1 PE=2 SV=1
P	Q08J23	0.17179	0.00061835	0.440257	0.00752882	0.559488	0.858874948828473,0.2793535681186284,0.540236782516154,	0.517011	0.7941881185734583,0.3094207599629286,0.44742347336279575,	166108	431600	301627	142666	120569	162950	899335	426185	0.473889	2.1102	1.78735	315335	330133	309585	131921	133546	134955	8	6	0.064	767	86471	6.8	8	tRNA (cytosine(34)-C(5))-methyltransferase OS=Homo sapiens GN=NSUN2 PE=1 SV=2
P	tr|H0YAT2|H0YAT2_HUMAN	0.0514626	0.0812696	0.402099	0.0959054	0.483474	0.4478308838015682,0.3515487034588121,0.6510415537684521,	0.447557	0.41410221048898693,0.3893894716091567,0.5391801963887022,	50758	121747	92266	22731	42800	60069	264771	125600	0.474372	2.10805	2.06836	96357	93124	94699	21019	47407	49748	4	2	0.133	143	15904	8.3	4	Mitochondrial ribosomal protein S28 (Fragment) OS=Homo sapiens GN=MRPS28 PE=4 SV=1
P	Q7L014	0.140547	0.00290981	0.420496	0.0103922	0.551586	0.7946425496110338,0.3028740271514927,0.5572406883155552,	0.510593	0.7347993170333266,0.3354774134612583,0.46150319723615124,	203231	583467	423178	161496	176717	235812	1209876	574025	0.474449	2.10771	1.81295	385809	446297	434346	149334	195740	195298	8	7	0.071	1031	117362	9.3	8	Probable ATP-dependent RNA helicase DDX46 OS=Homo sapiens GN=DDX46 PE=1 SV=2
P	Q8N1F7	0.107788	0.00526529	0.415844	0.00756549	0.528338	0.7581826740354609,0.3189480803609703,0.5078823704772962,	0.491665	0.7010861416691365,0.35328280342553403,0.42062517651489,	286795	629858	509872	217443	200892	258955	1426525	677290	0.474783	2.10622	1.89273	544443	481782	523325	201068	222518	214465	13	11	0.128	819	93488	5.7	13	Nuclear pore complex protein Nup93 OS=Homo sapiens GN=NUP93 PE=1 SV=2
P	tr|B7Z6U1|B7Z6U1_HUMAN	0.198564	0.0019849	0.416442	0.00673505	0.578289	0.9148376414313311,0.2733094896292263,0.5467200784554906,	0.533813	0.8459387360868366,0.3027201623681996,0.45278126376503247,	54355	161608	120323	49726	44169	65783	336286	159678	0.474828	2.10603	1.72924	103184	123614	123497	45981	48922	54480	5	3	0.236	191	21380	5.2	5	Uncharacterized protein OS=Homo sapiens GN=RANBP1 PE=2 SV=1
P	tr|B7ZAM9|B7ZAM9_HUMAN	0.117438	0.00410962	0.417979	0.0119505	0.536034	0.7877369191742116,0.3200812407023045,0.500283463109301,	0.499097	0.7284220512714749,0.3545372754077624,0.4143305064155222,	48487	112259	86431	38195	35932	43240	247177	117367	0.47483	2.10602	1.86555	92047	85867	88712	35319	39800	35811	2	2	0.118	211	24484	4.9	2	Uncharacterized protein OS=Homo sapiens GN=EIF3K PE=2 SV=1
P	tr|B4DKP9|B4DKP9_HUMAN	0.278384	0.0255132	0.510952	0.0371569	0.639099	1.178454583308548,0.2691991385532902,0.4696444171824755,	0.592275	1.0896932563995796,0.29816942574163696,0.3889626201230506,	100866	338036	268995	118866	90999	126332	707897	336197	0.474924	2.1056	1.5647	191478	258564	276091	109913	100792	104629	9	3	0.105	200	23259	5.7	9	Eukaryotic translation initiation factor 4A1 OS=Homo sapiens GN=EIF4A1 PE=2 SV=1
P	Q9Y5Q9	0.162616	0.00131916	0.424723	0.0168928	0.563489	0.8889471669761706,0.30599071044019843,0.4955298159076896,	0.523763	0.8219950951901677,0.33891058798691015,0.4103834522446343,	70543	189460	136236	62709	57973	67509	396239	188191	0.474943	2.10552	1.77466	133915	144915	139829	57986	64210	55909	9	7	0.111	886	101272	5.1	9	General transcription factor 3C polypeptide 3 OS=Homo sapiens GN=GTF3C3 PE=1 SV=1
P	tr|F5GZJ1|F5GZJ1_HUMAN	0.150022	0.000170617	0.424723	0.00751553	0.546962	0.8370385655483997,0.2926920156696152,0.5111547534937191,	0.507169	0.7739826449601963,0.3241942771435093,0.4233297807369442,	92077	214683	167014	77072	62836	85370	473774	225278	0.475497	2.10306	1.82828	174796	164211	171421	71266	69599	70702	5	4	0.04	1356	152175	6.7	5	Condensin complex subunit 1 OS=Homo sapiens GN=NCAPD2 PE=3 SV=1
P	tr|B5ME19|B5ME19_HUMAN	0.10096	0.0102985	0.413216	0.0193922	0.535687	0.7292332586177169,0.32914789106470344,0.5486809912024734,	0.497776	0.674323912091993,0.36458230129693403,0.454421555645829,	301588	837745	644954	219928	275742	353874	1784287	849544	0.476125	2.10029	1.86676	572530	640800	661975	203368	305427	293081	8	4	0.039	914	105473	5.6	8	Eukaryotic translation initiation factor 3, subunit C-like OS=Homo sapiens GN=EIF3CL PE=4 SV=1
P	tr|Q5T5E9|Q5T5E9_HUMAN	0.0651144	0.0290413	0.721988	0.029789	0.51151	0.6180158446509412,0.3397999278677322,0.5767152079267377,	0.475158	0.5714647367167024,0.3763785805128984,0.47763098633838763,	67152	158043	119898	41501	53703	69147	345093	164351	0.476251	2.09973	1.95499	127480	120887	123061	38375	59484	57267	4	3	0.059	443	49793	6.6	4	Threonyl-tRNA synthetase 2, mitochondrial (Putative) OS=Homo sapiens GN=TARS2 PE=2 SV=1
P	Q9UBQ5	0.121094	0.00383472	0.431364	0.0221339	0.539489	0.7974920494344028,0.3206723328462609,0.5003032549363164,	0.502318	0.7374300551507589,0.3551881857561583,0.4143360963227531,	49682	115657	89034	39621	37088	44544	254373	121253	0.476674	2.09787	1.85361	94315	88466	91383	36637	41080	36890	3	3	0.179	218	25060	4.9	3	Eukaryotic translation initiation factor 3 subunit K OS=Homo sapiens GN=EIF3K PE=1 SV=1
P	tr|B3KX72|B3KX72_HUMAN	0.149316	0.00117357	0.424723	0.00802809	0.558033	0.8265308948012844,0.3040314932040713,0.5435375525897873,	0.517074	0.7642946320109703,0.3367645237420618,0.450162848528231,	830609	2357588	1744873	686524	716781	948404	4933070	2351709	0.476723	2.09765	1.79201	1576818	1803344	1790926	634830	793952	785477	15	10	0.087	750	83085	8.8	15	Uncharacterized protein OS=Homo sapiens GN=HNRNPU PE=2 SV=1
P	P61221	0.103547	0.00719547	0.953768	0.172285	0.526722	0.7315568634743029,0.3167309793304371,0.5318777451417244,	0.48923	0.6764113799710569,0.35080504250521427,0.440473051006211,	123691	271849	219934	90487	86103	116978	615474	293568	0.476979	2.09653	1.89854	234807	207934	225734	83666	95366	96875	15	8	0.117	599	67314	8.3	15	ATP-binding cassette sub-family E member 1 OS=Homo sapiens GN=ABCE1 PE=1 SV=1
P	tr|H0YG49|H0YG49_HUMAN	0.0642332	0.0206019	0.402099	0.00782711	0.513938	0.6900310062952175,0.3616303534629211,0.490152575649525,	0.481526	0.6380719721882928,0.4005607007138401,0.40594396461911847,	180931	370251	340749	124848	133894	167019	891931	425761	0.477347	2.09491	1.94576	343477	283208	349742	115447	148308	138325	5	4	0.18	222	25387	11.9	5	Serine/arginine-rich-splicing factor 2 OS=Homo sapiens GN=SRSF2 PE=4 SV=1
P	tr|E9PMI5|E9PMI5_HUMAN	0.139258	0.000963784	0.420496	0.00769528	0.543865	0.8118134575290176,0.29975246164389246,0.5200280191097275,	0.504459	0.7506742249006815,0.33201656835793575,0.4306852669558308,	385628	891579	690957	313058	267253	359317	1968164	939628	0.477413	2.09462	1.83869	732067	681971	709188	289481	296019	297585	17	9	0.269	249	27202	8.4	17	Serpin peptidase inhibitor, clade H (heat shock protein 47), member 1, (collagen-binding protein 1) (Fragment) OS=Homo sapiens GN=SERPINH1 PE=3 SV=1
P	Q14966-4	0.121728	0.0104895	0.417979	0.0196049	0.535361	0.7183131185254761,0.29893729662008217,0.5888313648944362,	0.494339	0.66422999959162,0.3311122075071096,0.48767470054059,	73461	180389	131153	52768	53925	77227	385003	183920	0.477711	2.09332	1.8679	139457	137980	134613	48795	59729	63960	4	3	0.018	1139	128489	9.5	4	Isoform 4 of Zinc finger protein 638 OS=Homo sapiens GN=ZNF638
P	Q9H2P0	0.055434	0.0463789	0.402099	0.0596704	0.505136	0.5589948761142697,0.34714703825532905,0.6092673134827702,	0.468662	0.5168807468238927,0.38452174363490377,0.5045834727333557,	14247	38609	29890	7964	13403	18211	82746	39578	0.478307	2.09071	1.97966	27045	29531	30678	7364	14846	15082	2	2	0.023	1102	123563	7.3	2	Activity-dependent neuroprotector homeobox protein OS=Homo sapiens GN=ADNP PE=1 SV=1
P	Q6P2Q9	0.0807859	0.0149368	0.405596	0.0250903	0.526416	0.7151436070046411,0.3492964384858634,0.5148076706243506,	0.491508	0.6612718277210203,0.3868944668110402,0.42635810230004767,	404646	963242	824809	289380	336457	424618	2192697	1050455	0.47907	2.08738	1.89964	768166	736782	846567	267581	372673	351664	28	20	0.098	2335	273599	8.8	28	Pre-mRNA-processing-splicing factor 8 OS=Homo sapiens GN=PRPF8 PE=1 SV=2
P	Q9UNF1	0.130363	0.00836196	0.419275	0.0171982	0.547675	0.7490089370618431,0.30515946304934727,0.5888552770104554,	0.5061	0.692599651738631,0.3380100901544641,0.48769092930199914,	242921	694142	510071	181950	211824	300358	1447134	694132	0.47966	2.08481	1.8259	461156	530953	523528	168247	234627	248757	13	8	0.124	606	64954	9.3	13	Melanoma-associated antigen D2 OS=Homo sapiens GN=MAGED2 PE=1 SV=2
P	tr|G3XAN9|G3XAN9_HUMAN	0.133435	0.00168127	0.417979	0.0165121	0.543605	0.8073136909796034,0.3074200308094715,0.5160822119458436,	0.504816	0.7465199204553247,0.3405111314587304,0.42741717676310564,	262494	601763	485039	211915	184994	250320	1349296	647229	0.479679	2.08473	1.83957	498311	460293	497839	195957	204907	207314	10	7	0.11	619	72068	6.6	10	Threonyl-tRNA synthetase OS=Homo sapiens GN=TARS PE=3 SV=1
P	Q96ST3	0.151481	0.000536487	0.682655	0.377139	0.554293	0.8324391310686688,0.2977818363920229,0.5326570437613077,	0.51356	0.7697186178743257,0.32982590508734205,0.44113673532269915,	68590	169735	126573	57097	50544	67420	364898	175061	0.479753	2.0844	1.8041	130207	129829	129911	52795	55983	55836	6	6	0.061	1273	145175	7.3	6	Paired amphipathic helix protein Sin3a OS=Homo sapiens GN=SIN3A PE=1 SV=2
P	tr|E9PHV4|E9PHV4_HUMAN	0.0725774	0.0402216	0.402099	0.0530142	0.522907	0.5989256938227395,0.34211164068179983,0.6276829025184397,	0.484147	0.5537650452601214,0.3789078277728411,0.5197687553990298,	10053	24758	15049	6021	8470	9446	49860	23937	0.480084	2.08297	1.91239	19083	18937	15446	5567	9381	7822	2	2	0.327	110	12777	4.6	2	Polymerase (RNA) II (DNA directed) polypeptide D OS=Homo sapiens GN=POLR2D PE=4 SV=1
P	tr|Q9H9V2|Q9H9V2_HUMAN	0.0884174	0.0180591	0.409719	0.0285914	0.526754	0.6759035243059885,0.3286075506094766,0.5757516866098448,	0.488603	0.6249968822487716,0.3639813989896129,0.4768316721730198,	80186	194183	144076	54198	63810	82952	418445	200960	0.480254	2.08223	1.89842	152223	148530	147877	50116	70679	68700	5	4	0.06	588	66372	7.1	5	Threonyl-tRNA synthetase 2, mitochondrial (Putative) OS=Homo sapiens GN=TARSL1 PE=2 SV=1
P	tr|E9PJT3|E9PJT3_HUMAN	0.131928	0.00379308	0.419275	0.0115323	0.543353	0.7737808728117936,0.3018928926077887,0.5543852517607666,	0.503016	0.7155110618996635,0.33439178283951854,0.4591445318488178,	327837	779442	580571	253674	235308	321860	1687850	810842	0.480399	2.0816	1.84042	622360	596201	595892	234571	260639	266566	9	6	0.183	273	29135	5.6	9	Splicing factor 3b, subunit 2, 145kDa (Fragment) OS=Homo sapiens GN=SF3B2 PE=4 SV=1
P	tr|E9PJ04|E9PJ04_HUMAN	0.131993	0.00378418	0.419275	0.0115251	0.543462	0.7740324556218426,0.3019675198995091,0.5543874380142537,	0.50312	0.7157421344172187,0.33447325582885784,0.4591453279695517,	328202	780170	581182	254039	235586	322200	1689554	811825	0.480497	2.08118	1.84005	623052	596757	596519	234908	260946	266847	10	7	0.169	354	38573	6.7	10	Splicing factor 3b, subunit 2, 145kDa (Fragment) OS=Homo sapiens GN=SF3B2 PE=4 SV=1
P	tr|F5H4C1|F5H4C1_HUMAN	0.27807	0.0215703	0.417979	0.00751553	0.647309	1.1726491113081698,0.2873821957297374,0.4818962975592948,	0.60058	1.0843293364691367,0.3183130937054177,0.399098455865898,	103748	373607	281517	121660	107368	135662	758872	364690	0.480569	2.08087	1.54486	196950	285773	288943	112497	118924	112353	9	6	0.11	719	82017	6.2	9	Small nuclear ribonucleoprotein 200kDa (U5) OS=Homo sapiens GN=SNRNP200 PE=4 SV=1
P	P24534	0.143508	0.0196381	0.421731	0.0304054	0.577423	0.9021217479161404,0.37667710629084017,0.45346884285775807,	0.542299	0.8341752967921192,0.41719831419402237,0.3755221566685328,	7918	25863	23221	7143	9742	10530	57002	27415	0.480948	2.07923	1.73183	15031	19782	23833	6605	10790	8720	2	2	0.12	225	24764	4.7	2	Elongation factor 1-beta OS=Homo sapiens GN=EEF1B2 PE=1 SV=3
P	P35637	0.116189	0.0136086	0.417979	0.0234476	0.545786	0.8278271612861818,0.35547863460252904,0.45405230436092914,	0.51174	0.7654675566394968,0.39372250357869093,0.376031074549899,	124648	285719	268773	103187	101567	122037	679140	326791	0.481184	2.07821	1.83222	236625	218543	275860	95414	112494	101067	15	5	0.122	526	53426	9.4	15	RNA-binding protein FUS OS=Homo sapiens GN=FUS PE=1 SV=1
P	tr|E5RGV0|E5RGV0_HUMAN	0.0733895	0.0830188	0.402099	0.0975984	0.511371	0.4816105303910182,0.3475043528728961,0.7049975739932072,	0.471107	0.4452187379016647,0.384648868253047,0.5834546336729742,	2583	6892	4122	1244	2395	2906	13597	6545	0.481356	2.07746	1.95553	4900	5269	4228	1150	2651	2405	6	2	0.168	155	17507	8.4	6	Heterogeneous nuclear ribonucleoprotein H1 (H) (Fragment) OS=Homo sapiens GN=HNRNPH1 PE=4 SV=1
P	tr|C9JF13|C9JF13_HUMAN	0.0814821	0.025224	0.402099	0.0231378	0.523108	0.6434053126189728,0.3310996310782564,0.5948202290235586,	0.484766	0.5949411898289462,0.3667398588159527,0.4926168539794645,	149719	360239	263641	96330	119275	156819	773599	372424	0.481417	2.0772	1.91165	284221	275548	270596	89074	132114	129874	9	4	0.038	903	98227	4.9	9	Eukaryotic translation initiation factor 4 gamma, 1 (Fragment) OS=Homo sapiens GN=EIF4G1 PE=4 SV=1
P	tr|E9PKH2|E9PKH2_HUMAN	0.0982056	0.00932547	0.411627	0.018359	0.533329	0.7435976434518621,0.33510294389987944,0.5212853859016381,	0.49683	0.6875920526616369,0.3711698598715354,0.43172660095628573,	133076	307789	255363	98955	103141	133117	696228	335213	0.48147	2.07697	1.87502	252624	235427	262098	91502	114242	110247	11	4	0.289	201	23092	8.3	11	Serpin peptidase inhibitor, clade H (heat shock protein 47), member 1, (collagen-binding protein 1) OS=Homo sapiens GN=SERPINH1 PE=3 SV=1
P	P22626	0.0846045	0.0206911	0.81895	0.00564121	0.535543	0.7612893005317914,0.37644226502809675,0.4688982855929654,	0.503089	0.7039585273720983,0.41696681351963333,0.388342975767119,	732242	1746645	1695630	557448	657511	795078	4174517	2010037	0.481502	2.07684	1.86726	1390074	1336019	1740377	515468	728293	658486	25	12	0.436	353	37430	8.9	25	Heterogeneous nuclear ribonucleoproteins A2/B1 OS=Homo sapiens GN=HNRNPA2B1 PE=1 SV=2
P	Q9H0L4	0.177852	0.00092054	0.446428	0.00769528	0.574528	0.8680523286985738,0.29099577196023896,0.5645369586046963,	0.530847	0.8026771991278551,0.3223225532870203,0.46754058295030065,	111908	320716	216039	97142	93327	121962	648663	312431	0.481654	2.07618	1.74056	212443	245316	221738	89826	103374	101007	7	5	0.068	616	64436	7.3	7	Cleavage stimulation factor subunit 2 tau variant OS=Homo sapiens GN=CSTF2T PE=1 SV=1
P	tr|G5E9M5|G5E9M5_HUMAN	0.127524	0.00350198	0.405596	0.0336714	0.547039	0.7893024924348141,0.31553308416436976,0.5362814604452953,	0.507838	0.7298640755368578,0.3495000153317275,0.444148646360538,	582603	1467545	1193006	459850	463059	639787	3243154	1562696	0.481845	2.07536	1.82802	1106001	1122534	1224483	425221	512907	529872	24	14	0.125	898	95808	8.8	24	Interleukin enhancer binding factor 3, 90kDa, isoform CRA_b OS=Homo sapiens GN=ILF3 PE=4 SV=1
P	P08195-3	0.130214	0.00410606	0.419275	0.0119496	0.548004	0.7799349422555383,0.3105700231949882,0.5535079221596917,	0.50787	0.7211963311698205,0.3439996361570476,0.4584139264990329,	525072	1297263	925947	409522	402891	512519	2748282	1324932	0.482095	2.07428	1.8248	996783	992280	950380	378680	446258	424467	25	15	0.225	568	61816	5.2	25	Isoform 3 of 4F2 cell-surface antigen heavy chain OS=Homo sapiens GN=SLC3A2
P	Q9UKD2	0.185992	0.00108082	0.402099	0.120415	0.575718	0.9264672711688546,0.2917494772134179,0.5089363357590736,	0.533786	0.8567014029864213,0.3231512365414859,0.4215067051123621,	44334	115726	87396	41074	33763	44479	247456	119316	0.482171	2.07395	1.73696	84162	88519	89702	37981	37397	36838	2	2	0.075	239	27560	8.3	2	mRNA turnover protein 4 homolog OS=Homo sapiens GN=MRTO4 PE=1 SV=2
P	tr|H0YBQ4|H0YBQ4_HUMAN	0.199549	0.00345992	0.460253	0.0110811	0.582746	0.9668718096762765,0.2879750431686004,0.4933900490768748,	0.540561	0.8940727229782041,0.31897899848847044,0.4086302515025013,	381035	994357	758402	368412	286350	374188	2133794	1028950	0.482216	2.07376	1.71601	723354	760594	778420	340673	317179	309906	5	4	0.124	258	29336	9.5	5	Poly(A)-binding protein, cytoplasmic 1 (Fragment) OS=Homo sapiens GN=PABPC1 PE=4 SV=1
P	tr|H0YGM3|H0YGM3_HUMAN	0.295314	0.0250158	0.52627	0.0366347	0.650086	1.1760876640989475,0.2554644701984167,0.5187050283920313,	0.600012	1.0875013561896496,0.28295679219774467,0.42957828088621064,	36868	127963	94921	43360	32690	49236	259752	125286	0.482329	2.07327	1.53826	69989	97878	97425	40094	36208	40776	4	4	0.311	212	25010	5.2	4	SWI/SNF-related, matrix-associated, actin-dependent regulator of chromatin, subfamily a, member 4 (Fragment) OS=Homo sapiens GN=SMARCA4 PE=4 SV=1
P	tr|C9J5V9|C9J5V9_HUMAN	0.112819	0.00941596	0.484448	0.0192953	0.53839	0.8076292042657917,0.34178063295629213,0.4657614128623792,	0.503618	0.7466776045939294,0.3785125921254877,0.3856631122959014,	12190	25373	24008	9845	8672	11182	61571	29699	0.482354	2.07317	1.85739	23140	19406	24639	9102	9604	9259	4	4	0.259	216	23598	10.3	4	Y box-binding protein 1 (Fragment) OS=Homo sapiens GN=YBX1 PE=4 SV=1
P	Q12906-3	0.138466	0.00205799	0.420496	0.0093121	0.552587	0.8097202167224129,0.31011295700160957,0.5379286905012381,	0.512585	0.7487436448335777,0.3434963497355714,0.4455135294551353,	545029	1391680	1112166	441321	431578	598266	3048875	1471165	0.482527	2.07242	1.80967	1034672	1064505	1141510	408087	478037	495485	22	13	0.135	764	82802	8.2	22	Isoform 3 of Interleukin enhancer-binding factor 3 OS=Homo sapiens GN=ILF3
P	Q9Y6D5	0.0543596	0.046561	0.402099	0.0598463	0.505034	0.5589222534700172,0.34859262938023106,0.6075878114680276,	0.468707	0.5168284496053706,0.3861030367654577,0.5031897328129691,	33069	68461	53296	18483	23865	32382	154826	74730	0.482671	2.07181	1.98006	62776	52365	54701	17091	26433	26818	3	3	0.018	1785	202037	6.3	3	Brefeldin A-inhibited guanine nucleotide-exchange protein 2 OS=Homo sapiens GN=ARFGEF2 PE=1 SV=3
P	P40692	0.12457	0.00426778	0.419275	0.0121427	0.545416	0.7785233357078842,0.31561518861712584,0.5421083627797408,	0.506142	0.7198795872877266,0.3495786771512277,0.44896809545757155,	43517	104789	78108	33879	33073	42343	226414	109295	0.482722	2.07159	1.83346	82611	80152	80169	31327	36632	35068	3	3	0.038	756	84601	5.7	3	DNA mismatch repair protein Mlh1 OS=Homo sapiens GN=MLH1 PE=1 SV=1
P	tr|Q5T6W2|Q5T6W2_HUMAN	0.244055	0.0102438	0.488166	0.0193475	0.620782	1.0755690562404703,0.28961894736075244,0.4971580491382472,	0.575706	0.99456968938149,0.3207974385219776,0.4117507839219296,	421707	1372645	1068984	453575	397544	531454	2863336	1382573	0.482854	2.07102	1.61087	800559	1049946	1097194	419417	440341	440155	16	7	0.182	379	41807	5.6	16	Heterogeneous nuclear ribonucleoprotein K (Fragment) OS=Homo sapiens GN=HNRNPK PE=2 SV=1
P	tr|Q9HBD4|Q9HBD4_HUMAN	0.198468	0.00155557	0.46007	0.0087374	0.58375	0.9451627061954474,0.28612987605629214,0.5199579102844942,	0.540511	0.8739797874290921,0.31692634272350206,0.4306255431266884,	179987	490868	360183	170117	140452	187280	1031038	497849	0.482862	2.07099	1.71306	341681	375465	369686	157305	155569	155104	11	10	0.07	1679	188147	8.2	11	SMARCA4 isoform 2 OS=Homo sapiens GN=SMARCA4 PE=2 SV=1
P	P61978-3	0.226137	0.00666085	0.402099	0.0102281	0.608877	1.0331705001440343,0.29486399430823035,0.4985966951756207,	0.564972	0.9553655835013733,0.32660740331799587,0.41294195798389105,	492938	1543281	1204300	509289	455058	600460	3240519	1564807	0.482888	2.07087	1.64237	935783	1180467	1236081	470936	504047	497306	18	8	0.182	440	48562	5.5	18	Isoform 3 of Heterogeneous nuclear ribonucleoprotein K OS=Homo sapiens GN=HNRNPK
P	P30419-2	0.0207051	0.0819435	0.402099	0.00751553	0.483907	0.46872362374566257,0.4011595855907233,0.5818383972289337,	0.453178	0.43336772015380287,0.4443303868453569,0.48183625906048877,	21326	52605	46769	9996	21103	27212	120700	58311	0.483107	2.06994	2.06651	40482	40236	48000	9242	23374	22535	5	4	0.082	416	48141	8.1	5	Isoform Short of Glycylpeptide N-tetradecanoyltransferase 1 OS=Homo sapiens GN=NMT1
P	tr|C9J995|C9J995_HUMAN	0.11959	0.00622476	0.417979	0.0144956	0.550456	0.8057925095458608,0.33764063718391446,0.507934628138323,	0.513237	0.7450645868876432,0.3739715781600598,0.42067345649771043,	24618	62839	50664	19837	21217	25734	138121	66788	0.483547	2.06805	1.81668	46733	48065	51999	18342	23500	21313	3	2	0.295	129	14110	7.3	3	Creatine kinase, mitochondrial 1B (Fragment) OS=Homo sapiens GN=CKMT1B PE=4 SV=1
P	Q8N490-2	0.0996832	0.011244	0.413102	0.0205818	0.528418	0.7075161059413028,0.31928877819288776,0.5584487026680114,	0.490005	0.6541159627773802,0.35353535353535354,0.46236361969377465,	6985	14454	10907	4942	4615	6091	32346	15648	0.483769	2.0671	1.89244	13259	11055	11194	4569	5110	5043	2	2	0.197	142	15397	10.6	2	Isoform 2 of Probable hydrolase PNKD OS=Homo sapiens GN=PNKD
P	tr|E5RGA2|E5RGA2_HUMAN	0.189484	0.00398963	0.455782	0.0118366	0.566839	0.8616461222393426,0.2646301425625868,0.574240441185814,	0.521787	0.7967171717171717,0.29309841331646064,0.47554544645920427,	46728	113003	78697	40263	29904	45191	238428	115358	0.483827	2.06685	1.76417	88706	86434	80771	37229	33121	37424	7	3	0.077	352	41357	6.6	7	Eukaryotic translation initiation factor 3 subunit E OS=Homo sapiens GN=EIF3E PE=3 SV=1
P	tr|B4E132|B4E132_HUMAN	0.14933	0.00233088	0.424723	0.00976361	0.553964	0.8055336925591815,0.295384139672578,0.5609737092274846,	0.512217	0.7448735801342207,0.32717961638522575,0.4645975865060441,	214721	523911	385002	172965	154755	215976	1123634	543696	0.483873	2.06666	1.80517	407622	400742	395161	159940	171413	178871	9	4	0.079	407	44842	6.9	9	Uncharacterized protein OS=Homo sapiens GN=DDX3Y PE=2 SV=1
P	Q9NQ39	0.151289	0.000498636	0.425173	0.00751553	0.552025	0.8293120686124529,0.2947748321524295,0.5319885998992485,	0.511317	0.7668549815098112,0.32650797441817264,0.4405876710532672,	83017	188415	144911	68847	55540	77091	416343	201478	0.483923	2.06644	1.81151	157596	144119	148735	63662	61519	63846	5	3	0.114	176	20120	10.1	5	Putative 40S ribosomal protein S10-like OS=Homo sapiens GN=RPS10P5 PE=5 SV=1
P	tr|B4DFF1|B4DFF1_HUMAN	0.254653	0.0110325	0.495864	0.0202563	0.628375	1.0909158444907223,0.28514199190120004,0.5090666905988881,	0.582073	1.0087661489574322,0.3158396980464967,0.4216145747228507,	417287	1407369	1058545	455225	401300	538870	2883201	1395395	0.483974	2.06623	1.59141	792170	1076509	1086481	420945	444503	446298	13	6	0.137	459	50715	5.3	13	Heterogeneous nuclear ribonucleoprotein K OS=Homo sapiens GN=HNRNPK PE=2 SV=1
P	P57678	0.163629	0.000221193	0.432002	0.00751553	0.556555	0.8732338236359684,0.2912278395741255,0.5052027576756734,	0.516116	0.8074052604883704,0.32256050474015413,0.41838307712071254,	27602	60863	46706	24103	17725	23596	135171	65424	0.484009	2.06608	1.79677	52398	46553	47937	22286	19632	19541	4	4	0.04	1058	120037	6	4	Gem-associated protein 4 OS=Homo sapiens GN=GEMIN4 PE=1 SV=2
P	tr|C9K060|C9K060_HUMAN	0.126954	0.00396716	0.419275	0.0118	0.543648	0.7750296962497879,0.30946503608509673,0.5464486538312041,	0.503994	0.7166553538096047,0.34276131074638677,0.4525666606203519,	23572	53069	38591	18269	16423	21088	115232	55780	0.484067	2.06583	1.83943	44748	40592	39608	16893	18190	17465	2	2	0.064	298	33846	9.1	2	Williams Beuren syndrome chromosome region 22 OS=Homo sapiens GN=WBSCR22 PE=4 SV=1
P	tr|H0YCG1|H0YCG1_HUMAN	0.1365	0.00361556	0.420496	0.0112815	0.548829	0.7837905729101251,0.3034358972429286,0.5592619154088236,	0.508015	0.7247651002697385,0.33609780510474013,0.46318098596896806,	334398	797259	592615	262098	241917	331427	1724272	835442	0.484519	2.0639	1.82206	634812	609827	608252	242360	267957	274488	13	9	0.23	387	42457	5.6	13	Splicing factor 3b, subunit 2, 145kDa (Fragment) OS=Homo sapiens GN=SF3B2 PE=4 SV=1
P	tr|H0YB39|H0YB39_HUMAN	0.150928	0.00154623	0.42503	0.0087374	0.567952	0.8552461090532156,0.3203953037483843,0.5282136391068195,	0.5277	0.7907958720141461,0.3548658983196898,0.43743947453369075,	131202	371360	285004	112210	118982	150543	787566	381735	0.484702	2.06312	1.76071	249062	284048	292516	103754	131783	124672	21	5	0.303	277	30497	8	21	Heterogeneous nuclear ribonucleoprotein H1 (H) (Fragment) OS=Homo sapiens GN=HNRNPH1 PE=4 SV=1
P	tr|Q5T6W1|Q5T6W1_HUMAN	0.308466	0.0248043	0.574464	0.0707838	0.666737	1.199985686519715,0.265651742823254,0.5345724197818015,	0.615536	1.1096186587515633,0.29425072173695593,0.4427393639780202,	265484	1027729	712837	318577	273018	381063	2006050	972658	0.484862	2.06244	1.49984	503990	786119	731650	294586	302410	315601	9	4	0.141	306	33976	5.8	9	Heterogeneous nuclear ribonucleoprotein K OS=Homo sapiens GN=HNRNPK PE=2 SV=1
P	tr|F5H7Z1|F5H7Z1_HUMAN	0.232052	0.0104901	0.480863	0.0196049	0.615501	1.0630645829848815,0.3025161782353667,0.48092108143607704,	0.572135	0.9830183328121704,0.33508387260784556,0.39830341506129596,	687565	2139912	1827200	730926	647358	878739	4654677	2257023	0.484894	2.06231	1.62469	1305265	1636839	1875428	675889	717050	727780	18	11	0.324	287	30661	8.5	18	Heterogeneous nuclear ribonucleoprotein M OS=Homo sapiens GN=HNRNPM PE=4 SV=1
P	tr|D6RGE0|D6RGE0_HUMAN	0.139767	0.00570309	0.420496	0.0138722	0.554204	0.7762067520072228,0.30399801032145746,0.5824071967376656,	0.512234	0.7176990294392674,0.3366971336193496,0.4823056863328491,	62026	160830	114274	48145	48892	66554	337130	163591	0.485246	2.06081	1.80439	117742	123014	117283	44516	54151	55115	13	2	0.262	65	7285	9.4	13	Ribosomal protein S3A (Fragment) OS=Homo sapiens GN=RPS3A PE=3 SV=1
P	tr|B4DQW2|B4DQW2_HUMAN	0.174801	0.000261446	0.442819	0.00751553	0.569575	0.8736162443781449,0.2900472828276403,0.5450607154578274,	0.52683	0.8078104822549762,0.32126525736983086,0.451415010981798,	112285	282978	198055	98094	82077	107952	593318	288123	0.485613	2.05925	1.7557	213159	216451	203280	90705	90911	89405	6	4	0.052	732	82393	7	6	NOL1/NOP2/Sun domain family, member 2, isoform CRA_a OS=Homo sapiens GN=NSUN2 PE=2 SV=1
P	tr|C9J6P4|C9J6P4_HUMAN	0.106734	0.00754918	0.416442	0.0162273	0.536606	0.7487500191128577,0.3260617296666323,0.5350072863622223,	0.498857	0.6923288634730356,0.3611563154461496,0.4430845054279305,	65401	145635	122146	48969	47486	65349	333182	161804	0.485632	2.05917	1.86356	124153	111395	125367	45279	52597	54121	6	6	0.075	1024	114085	8.6	6	Zinc finger CCCH-type, antiviral 1 OS=Homo sapiens GN=ZC3HAV1 PE=4 SV=1
P	Q5VT52-3	0.0672363	0.0686655	0.402099	0.0829427	0.506138	0.503867379307348,0.3416562254932891,0.6728918932254404,	0.467217	0.46593229913527134,0.3784331930159818,0.5572852420190457,	46026	110939	81068	23191	37903	54550	238033	115644	0.485832	2.05833	1.97574	87375	84858	83208	21445	41983	45178	2	2	0.014	1435	152875	7	2	Isoform 3 of Regulation of nuclear pre-mRNA domain-containing protein 2 OS=Homo sapiens GN=RPRD2
P	Q15050	0.124696	0.00362086	0.419275	0.0112884	0.541346	0.8091101414782493,0.3205540568582694,0.49437448309223975,	0.504225	0.7481687161179427,0.3550594002905167,0.4094455627857622,	75630	154208	128166	61193	49432	63362	358004	173987	0.485992	2.05765	1.84725	143574	117955	131548	56584	54753	52477	3	3	0.063	365	41193	10.7	3	Ribosome biogenesis regulatory protein homolog OS=Homo sapiens GN=RRS1 PE=1 SV=2
P	P22626-2	0.077375	0.0225015	0.402099	0.033749	0.536427	0.7440891407061015,0.3812640924700561,0.48392912270285376,	0.503716	0.6880511870227897,0.42230672585643686,0.4007910873060174,	618438	1492375	1434987	460173	568989	694432	3545800	1723594	0.486095	2.05721	1.86418	1174029	1141525	1472854	425517	630240	575130	24	11	0.425	341	36006	8.6	24	Isoform A2 of Heterogeneous nuclear ribonucleoproteins A2/B1 OS=Homo sapiens GN=HNRNPA2B1
P	tr|C9JGP1|C9JGP1_HUMAN	0.170674	0.0012592	0.402099	0.0797801	0.57378	0.9062394217014818,0.30999442854610376,0.5051051804238714,	0.53323	0.8379977942541412,0.34336406074573067,0.4183273206624923,	183158	473844	342887	165985	146889	173194	999889	486068	0.486122	2.0571	1.74283	347703	362447	351935	153486	162701	143439	7	5	0.274	157	17447	4.9	7	Ubiquitin-conjugating enzyme E2K OS=Homo sapiens GN=UBE2K PE=3 SV=1
P	Q9UKV3	0.118684	0.00654178	0.417979	0.0148869	0.543589	0.8105747045458548,0.3350693010424066,0.48512396322281875,	0.50747	0.7495200521337866,0.3711281449787719,0.4017632525213431,	113554	242132	222203	92044	81131	107796	577889	280971	0.486202	2.05676	1.83962	215566	185207	228064	85111	89862	89273	8	4	0.031	1341	151861	6.4	8	Apoptotic chromatin condensation inducer in the nucleus OS=Homo sapiens GN=ACIN1 PE=1 SV=2
P	tr|A6NMX6|A6NMX6_HUMAN	0.127488	0.0130937	0.419275	0.0228631	0.554378	0.8542163812464907,0.35449280660881877,0.45442620568850073,	0.519634	0.7898915637282425,0.39265142292628474,0.3763596662939987,	113984	257111	247763	97367	91144	112590	618858	301101	0.486543	2.05532	1.80382	216385	196666	254302	90035	100955	93248	4	3	0.212	151	15240	9.4	4	Fused in sarcoma OS=Homo sapiens GN=FUS PE=4 SV=1
P	Q7Z2W4-3	0.0920458	0.0133167	0.97069	0.0132337	0.529479	0.7045011600928074,0.3308264873857341,0.5531088349854708,	0.491976	0.651415313225058,0.3664311317680553,0.45808173443521627,	53875	116614	97046	37955	38579	53677	267535	130211	0.486706	2.05463	1.88865	102273	89197	99605	35095	42731	44455	5	5	0.099	624	67590	8.7	5	Isoform 3 of Zinc finger CCCH-type antiviral protein 1 OS=Homo sapiens GN=ZC3HAV1
P	tr|H0YDS9|H0YDS9_HUMAN	0.213765	0.00335106	0.470034	0.0109314	0.59368	0.9800462304692155,0.2818629691107056,0.5191312055978314,	0.549466	0.9062442906959195,0.31220682884258755,0.4299478843263289,	125891	339179	233519	123379	95602	121227	698589	340208	0.486993	2.05342	1.68441	238989	259441	239682	114088	105894	100401	4	3	0.206	175	18874	4.8	4	Nuclear autoantigenic sperm protein (histone-binding) (Fragment) OS=Homo sapiens GN=NASP PE=4 SV=1
P	Q16851-2	0.102725	0.0092495	0.563604	0.00752882	0.537009	0.7740222655016318,0.3426797567069631,0.49432628101032217,	0.501576	0.7157463943573008,0.37957436337480754,0.40940736012488466,	151984	316984	302359	117639	108624	149464	771327	375727	0.487118	2.05289	1.86216	288526	242464	310339	108782	120319	123788	2	2	0.04	497	55677	7.9	2	Isoform 2 of UTP--glucose-1-phosphate uridylyltransferase OS=Homo sapiens GN=UGP2
P	tr|B1A8Z5|B1A8Z5_HUMAN	0.203899	0.00169284	0.794049	0.420713	0.589959	0.9562253220184042,0.28819426982859375,0.5254563763729706,	0.546198	0.8842055410845371,0.3192127501644462,0.4351771313798714,	181589	497123	364447	173640	143268	191501	1043159	508409	0.487374	2.05181	1.69503	344722	380249	374062	160562	158688	158599	12	11	0.092	1617	181689	8.1	12	SMARCA4 isoform 2 OS=Homo sapiens GN=SMARCA4 PE=2 SV=1
P	tr|F8W667|F8W667_HUMAN	0.0885517	0.0257728	0.81475	0.00751553	0.531218	0.6529132772388859,0.3312971739512024,0.6094428003413279,	0.491818	0.6037514326447321,0.3669650693347376,0.5047386481236042,	107319	284850	220316	70070	94370	134270	612485	298710	0.487702	2.05043	1.88247	203732	217883	226130	64794	104530	111202	4	4	0.19	305	35004	4.6	4	Squamous cell carcinoma antigen recognized by T cells 3 OS=Homo sapiens GN=SART3 PE=4 SV=1
P	tr|E5RHL7|E5RHL7_HUMAN	0.191945	0.00270731	0.417979	0.0232354	0.58986	0.9587573647562935,0.30974172300225344,0.501079415648383,	0.54819	0.8864975410235185,0.34307505633558677,0.414998637630735,	20537	57690	47711	19690	17869	23907	125938	61466	0.488066	2.04891	1.69532	38986	44127	48969	18206	19792	19800	2	2	0.03	702	80540	7.3	2	ADP-ribosylation factor guanine nucleotide-exchange factor 1 (brefeldin A-inhibited) OS=Homo sapiens GN=ARFGEF1 PE=4 SV=1
P	tr|B4DGR0|B4DGR0_HUMAN	0.143072	0.00144538	0.421387	0.00853791	0.5557	0.8250824039848776,0.3103966754027837,0.531621929602431,	0.515683	0.762953836217034,0.34380822109884146,0.44028830828355653,	284877	670397	537064	235047	208089	285515	1492338	728651	0.488261	2.04808	1.79953	540805	512790	551236	217348	230488	236463	11	7	0.151	450	50740	6.2	11	Uncharacterized protein OS=Homo sapiens GN=API5 PE=2 SV=1
P	P46783	0.151077	0.000801273	0.42503	0.00758843	0.555875	0.8290175880773656,0.2994761814936808,0.5391301047517838,	0.514924	0.7665771738534874,0.33170335330905293,0.44649182733667325,	91255	206751	158088	75652	61917	85230	456094	222799	0.488494	2.04711	1.79897	173234	158142	162258	69954	68580	70585	9	5	0.23	165	18898	10.2	9	40S ribosomal protein S10 OS=Homo sapiens GN=RPS10 PE=1 SV=1
P	Q14444	0.143448	0.00179833	0.49189	0.00873801	0.555006	0.8136413762681959,0.3063661177283259,0.5450094011812933,	0.514349	0.7523378914865461,0.33934079428963415,0.45136964913329747,	90680	208463	150513	73781	63866	82031	449656	219678	0.488547	2.04689	1.80178	172143	159454	154483	68222	70740	67937	5	4	0.058	709	78366	5.2	5	Caprin-1 OS=Homo sapiens GN=CAPRIN1 PE=1 SV=2
P	P57740	0.0701041	0.0226296	0.544537	0.00993332	0.528152	0.678723555663993,0.3579427568228973,0.5477908173319028,	0.492574	0.6275986865513841,0.39645954141618345,0.4536651851203118,	98367	225564	182692	66764	80739	100077	506623	247580	0.488687	2.0463	1.89339	186734	172532	187510	61735	89427	82881	11	10	0.125	925	106374	5.4	11	Nuclear pore complex protein Nup107 OS=Homo sapiens GN=NUP107 PE=1 SV=1
P	tr|B1AMT4|B1AMT4_HUMAN	0.159702	0.00632078	0.429683	0.0145854	0.571402	0.8029112190729868,0.3022859198253622,0.6090096441515949,	0.527214	0.7424358950310442,0.33482585830521927,0.5043791859866048,	53311	161248	110637	42804	48743	67379	325196	158926	0.488708	2.04621	1.75008	101203	123339	113557	39580	53990	55803	3	3	0.062	548	62571	5.9	3	Stromal antigen 2 (Fragment) OS=Homo sapiens GN=STAG2 PE=4 SV=1
P	Q9NR09	0.176517	5.01445e-05	0.445577	0.00649831	0.571627	0.8904340642318681,0.29338568664284403,0.5310613437195716,	0.529373	0.8233451516298923,0.32496716148077004,0.43980525803310616,	29051	70801	51350	25868	20772	27270	151202	73910	0.488816	2.04576	1.74939	55149	54156	52704	23919	23008	22584	3	3	0.007	4857	530260	6	3	Baculoviral IAP repeat-containing protein 6 OS=Homo sapiens GN=BIRC6 PE=1 SV=2
P	Q12905	0.108144	0.00814361	0.417979	0.0169155	0.544794	0.7705670853576442,0.338564295297243,0.5252499803165105,	0.507524	0.7125487269672127,0.3750099954687208,0.43501299110306274,	191629	450204	381030	147663	152423	200136	1022863	500222	0.489041	2.04482	1.83556	363782	344362	391083	136545	168831	165753	9	4	0.144	390	43062	5.3	9	Interleukin enhancer-binding factor 2 OS=Homo sapiens GN=ILF2 PE=1 SV=2
P	Q9NRF9	0.188896	0.00841482	0.455462	0.0172784	0.572586	0.8271885425054641,0.26982580241566817,0.6207427206090795,	0.525952	0.7648970435982975,0.29886675328425005,0.514093062811323,	34772	83124	49386	28763	22429	30656	167282	81848	0.489282	2.04381	1.74646	66010	63581	50689	26597	24843	25389	2	2	0.17	147	16860	4.7	2	DNA polymerase epsilon subunit 3 OS=Homo sapiens GN=POLE3 PE=1 SV=1
P	tr|E9PDD3|E9PDD3_HUMAN	0.146461	0.00423466	0.423333	0.0121108	0.558343	0.8716224629560453,0.3240440455539633,0.47936358964045495,	0.520621	0.8059602374133565,0.35890715740251905,0.3969967151572032,	24093	53036	44751	21000	17186	21452	121880	59638	0.489317	2.04366	1.79101	45737	40567	45931	19418	19035	17766	2	2	0.081	210	24103	7.2	2	Polymerase (RNA) I polypeptide C, 30kDa OS=Homo sapiens GN=POLR1C PE=4 SV=1
P	tr|H0YBN4|H0YBN4_HUMAN	0.110345	0.0099067	0.417979	0.0190167	0.543041	0.8019126081603837,0.34758768510196736,0.47962299949967185,	0.50791	0.7415119990197737,0.38500075132332134,0.3972183055120566,	171389	352711	307798	137439	122598	147627	831898	407664	0.490041	2.04065	1.84148	325361	269790	315919	127087	135794	122263	9	5	0.24	175	19769	5.7	9	Poly(A)-binding protein, cytoplasmic 1 (Fragment) OS=Homo sapiens GN=PABPC1 PE=4 SV=1
P	Q14683	0.0771553	0.0257263	0.402099	0.0374052	0.530768	0.6589252358331035,0.34655524481254435,0.5868229714818314,	0.493058	0.6093027248934654,0.3838630938647542,0.4860072155938417,	384382	927526	705971	253279	321439	414280	2017879	988998	0.490118	2.04033	1.88406	729704	709469	724603	234205	356043	343107	13	12	0.087	1233	143233	7.6	13	Structural maintenance of chromosomes protein 1A OS=Homo sapiens GN=SMC1A PE=1 SV=2
P	tr|H0YJN6|H0YJN6_HUMAN	0.183024	0.0013618	0.450098	0.00843763	0.587739	0.9330708661417323,0.31479063288935316,0.5153556342048179,	0.545889	0.8624507874015748,0.3485679463741621,0.4266468774974312,	4064	11487	8759	3792	3616	4514	24310	11922	0.490415	2.03909	1.70144	7713	8784	8989	3505	4004	3737	4	2	0.186	199	23176	4.7	4	SMEK homolog 1, suppressor of mek1 (Dictyostelium) (Fragment) OS=Homo sapiens GN=SMEK1 PE=4 SV=1
P	tr|A2ABE5|A2ABE5_HUMAN	0.0918008	0.0221615	0.409719	0.0333339	0.533721	0.6695576323987539,0.3309358507967413,0.6006688489279995,	0.494385	0.6191252336448598,0.36656077607555804,0.4974677266221712,	200625	468408	352845	134330	155013	211943	1021878	501286	0.490554	2.03851	1.87364	380859	358285	362152	124212	171700	175529	12	9	0.239	368	41206	6.6	12	Uncharacterized protein OS=Homo sapiens GN=HLA-C PE=3 SV=1
P	Q07955-3	0.121064	0.0069074	0.420496	0.00751553	0.554664	0.8140629322854029,0.3427371844869646,0.5071910615776651,	0.51749	0.7527708612113307,0.37963623691066894,0.42006244574500856,	354222	843626	714220	288359	289142	362246	1912068	939747	0.491482	2.03466	1.80289	672451	645298	733071	266648	320271	300017	5	3	0.144	201	22460	8	5	Isoform ASF-3 of Serine/arginine-rich splicing factor 1 OS=Homo sapiens GN=SRSF1
P	tr|D6RI02|D6RI02_HUMAN	0.163166	0.00181867	0.473745	0.0103922	0.568149	0.8354238031354876,0.2981717180966334,0.5708511233590905,	0.525183	0.7725056549053319,0.33026754435050376,0.4727752895120548,	230331	589734	439619	192424	175842	250957	1259684	619223	0.49157	2.0343	1.7601	437251	451088	451216	177932	194770	207841	14	3	0.242	95	10615	9.9	14	Ribosomal protein S3A OS=Homo sapiens GN=RPS3A PE=3 SV=1
P	Q9UKM9	0.0821481	0.0283157	0.707176	0.0119308	0.542486	0.7688219355735161,0.3976930149023968,0.4609438607849485,	0.511055	0.7109145225909543,0.44050266190588183,0.38174764329085864,	86362	187084	203886	66397	74402	93980	477332	234779	0.491857	2.03311	1.84336	163948	143101	209267	61396	82411	77833	4	3	0.085	306	32463	9.2	4	RNA-binding protein Raly OS=Homo sapiens GN=RALY PE=1 SV=1
P	Q9UKV3-3	0.119817	0.00818362	0.895759	0.522918	0.549862	0.8207148703956344,0.34419060894705594,0.48467985064306457,	0.51384	0.7588976807639837,0.3812282196236351,0.4013939980638916,	91625	193695	180775	75198	66668	87618	466095	229484	0.492355	2.03106	1.81864	173937	148157	185543	69534	73842	72562	7	3	0.055	583	67566	7.6	7	Isoform 3 of Apoptotic chromatin condensation inducer in the nucleus OS=Homo sapiens GN=ACIN1
P	P07737	0.271324	0.0161255	0.505378	0.0265556	0.631374	1.107254327820323,0.2607893676350074,0.5260778321328423,	0.582788	1.0238432331552867,0.28884429286604874,0.4356756406518288,	124312	369739	277803	137645	96424	146146	771854	380215	0.4926	2.03005	1.58385	235985	282809	285128	127276	106797	121032	17	2	0.1	140	15054	8.3	17	Profilin-1 OS=Homo sapiens GN=PFN1 PE=1 SV=2
P	Q96A08	0.123456	0.00493958	0.419275	0.0128609	0.551728	0.7923949956038105,0.3276513108210163,0.535136599515164,	0.512952	0.7327278153761767,0.3629230049987413,0.4432045886600683,	123971	278070	214093	98234	91110	114569	616134	303913	0.493258	2.02734	1.81249	235345	212698	219743	90837	100918	94887	3	2	0.11	127	14167	10.3	3	Histone H2B type 1-A OS=Homo sapiens GN=HIST1H2BA PE=1 SV=3
P	P27694	0.149413	0.00159761	0.784658	0.0165558	0.562707	0.828369988424708,0.3097135381269539,0.5500375637936841,	0.521527	0.7659836743284075,0.3430533845317385,0.4555437539039,	199563	470848	347409	165312	145828	191088	1017820	502228	0.493435	2.02661	1.77712	378847	360153	356577	152862	161526	158260	8	6	0.091	616	68138	7.2	8	Replication protein A 70 kDa DNA-binding subunit OS=Homo sapiens GN=RPA1 PE=1 SV=2
P	Q8WXH0	0.0650874	0.0458033	0.419795	0.00751553	0.521112	0.5838635440638961,0.3507967418388927,0.6286750238911687,	0.483026	0.5398673345065655,0.3885503695793287,0.5206588341109675,	22161	47757	35578	12939	16753	22367	105496	52059	0.493469	2.02647	1.91897	42070	36529	36517	11964	18556	18524	2	2	0.003	6885	796457	5.4	2	Nesprin-2 OS=Homo sapiens GN=SYNE2 PE=1 SV=3
P	Q6P158-2	0.0533252	0.0332812	0.402099	0.0457422	0.519002	0.6304815349978158,0.367141065017087,0.5593833240808177,	0.484317	0.583000100809839,0.40666608989055675,0.46328618794660364,	119036	231170	196343	75050	84872	109831	546549	269753	0.493557	2.02611	1.92677	225976	176823	201524	69398	94009	90963	4	3	0.043	658	73602	7.4	4	Isoform 2 of Putative ATP-dependent RNA helicase DHX57 OS=Homo sapiens GN=DHX57
P	Q9Y2W1	0.0775251	0.0297775	0.402099	0.0418647	0.530939	0.6437029937785286,0.3450222960427228,0.6040918906247043,	0.492566	0.595225332055468,0.382164531931098,0.5003079620194737,	369366	878407	686773	237762	303070	414874	1934546	955706	0.494021	2.02421	1.88346	701196	671896	704893	219856	335696	343598	16	12	0.088	955	108666	10.2	16	Thyroid hormone receptor-associated protein 3 OS=Homo sapiens GN=THRAP3 PE=1 SV=2
P	O14776	0.193951	0.000177852	0.455462	0.280206	0.591486	0.92305981838337,0.29943021999515673,0.5519676169570674,	0.547448	0.8535425706895481,0.33166225807052513,0.4571405156025782,	305809	858928	622301	282280	257189	343490	1787038	882959	0.494091	2.02392	1.69066	580540	656998	638721	261021	284874	284479	14	8	0.063	1098	123901	8.6	14	Transcription elongation regulator 1 OS=Homo sapiens GN=TCERG1 PE=1 SV=2
P	Q9H2J4	0.120899	0.0202677	0.417979	0.0312061	0.55294	0.703663006962145,0.3188805323727159,0.6362765095993194,	0.510277	0.6506588368804547,0.35320908553436636,0.5269631710042129,	111029	290924	195118	78127	92770	124149	597071	295046	0.494156	2.02365	1.80851	210775	222530	200267	72242	102757	102820	5	4	0.218	239	27614	4.8	5	Phosducin-like protein 3 OS=Homo sapiens GN=PDCL3 PE=1 SV=1
P	tr|E7EVQ6|E7EVQ6_HUMAN	0.226689	0.00395511	0.47714	0.0117871	0.604473	0.9697624190064795,0.275924719755922,0.5677321156773212,	0.55748	0.8966719026114275,0.30559459737410444,0.4701746756541277,	20372	58342	41391	19756	16098	23499	120105	59353	0.494176	2.02357	1.65433	38672	44625	42482	18267	17829	19461	3	2	0.069	479	53068	8.2	3	Squalene epoxidase OS=Homo sapiens GN=SQLE PE=4 SV=1
P	tr|B4DXX7|B4DXX7_HUMAN	0.196927	0.000736373	0.45973	0.00752882	0.589617	0.9152986932537707,0.29108254051363786,0.5624690228373175,	0.544875	0.8463740046498681,0.3224160598850975,0.465836328210438,	255061	695198	498351	233457	202360	280307	1448610	716124	0.494353	2.02285	1.69602	484203	531761	511501	215877	224143	232150	11	5	0.059	657	72932	8.2	11	DEAD (Asp-Glu-Ala-Asp) box polypeptide 3, Y-linked OS=Homo sapiens GN=DDX3Y PE=2 SV=1
P	tr|B0QYA4|B0QYA4_HUMAN	0.105764	0.00960466	0.416442	0.0186963	0.547553	0.7731252638315835,0.3462888119842211,0.5232436397823423,	0.510612	0.7149121015292019,0.3835670724329034,0.433356599527079,	146874	330568	280808	113552	114472	146931	758250	374955	0.4945	2.02224	1.82631	278824	252855	288220	105002	126795	121690	3	3	0.145	165	19132	7.8	3	Eukaryotic translation initiation factor 3, subunit D (Fragment) OS=Homo sapiens GN=EIF3D PE=4 SV=1
P	P13010	0.173801	0.000901827	0.44243	0.00769528	0.579536	0.9093257262469261,0.3127725349347836,0.5165082409871473,	0.538347	0.8408400835535628,0.34643672478224835,0.42776284328690883,	686027	1719275	1332486	623822	537742	688240	3737788	1849804	0.494893	2.02064	1.72552	1302329	1315070	1367636	576839	595620	569988	46	20	0.322	732	82705	5.8	46	X-ray repair cross-complementing protein 5 OS=Homo sapiens GN=XRCC5 PE=1 SV=3
P	Q01081	0.16338	0.00631032	0.431692	0.0145764	0.564428	0.7987409738937233,0.2887629900313878,0.6057802634425875,	0.520048	0.7385887145082065,0.319847019081194,0.5017079839233145,	91817	217282	152519	73338	62743	92393	461618	228474	0.494942	2.02044	1.7717	174304	166201	156544	67815	69497	76520	3	2	0.088	240	27872	8.8	3	Splicing factor U2AF 35 kDa subunit OS=Homo sapiens GN=U2AF1 PE=1 SV=3
P	tr|F8W0K0|F8W0K0_HUMAN	0.124527	0.00468909	0.419275	0.0126199	0.550875	0.7890110318481269,0.3241387389498157,0.5394754846066134,	0.511744	0.7295053210150859,0.3589766695803408,0.4467502850627138,	51306	110971	87700	40481	35970	47312	249977	123763	0.495098	2.0198	1.81529	97393	84878	90009	37428	39836	39180	14	4	0.276	170	19372	5.2	14	Eukaryotic translation initiation factor 4B (Fragment) OS=Homo sapiens GN=EIF4B PE=4 SV=1
P	P15924	0.149528	0.00262784	0.424723	0.0101403	0.567839	0.8668587255022514,0.3266470858100291,0.5100106766993746,	0.528591	0.8015762877603481,0.3618103482666454,0.4223871744030369,	170781	401072	295035	148043	131009	150471	866888	429523	0.495477	2.01826	1.76106	324206	306780	302818	136894	145112	124619	8	6	0.02	2871	331774	6.8	8	Desmoplakin OS=Homo sapiens GN=DSP PE=1 SV=3
P	Q14671	0.146825	0.00230629	0.423373	0.00975594	0.569126	0.8480268524918888,0.32621733026449984,0.5331347445810622,	0.529009	0.7841587734538955,0.3613326982876208,0.4415356825960198,	160581	401021	315560	136177	130820	168236	877162	435233	0.496183	2.01538	1.75708	304841	306742	323886	125921	144902	139331	9	7	0.076	1186	126473	6.8	9	Pumilio homolog 1 OS=Homo sapiens GN=PUM1 PE=1 SV=3
P	Q9Y5Q9-2	0.174945	0.000773785	0.442819	0.00752882	0.582953	0.9100396803826711,0.3154046813310773,0.5234147760325771,	0.541436	0.8414958960700114,0.349344331641286,0.43346907116540623,	55191	141840	103140	50226	44737	53985	300171	148948	0.49621	2.01527	1.7154	104772	108491	105861	46443	49551	44708	6	5	0.157	413	47258	4.6	6	Isoform 2 of General transcription factor 3C polypeptide 3 OS=Homo sapiens GN=GTF3C3
P	Q15393-2	0.15588	0.000670695	0.425824	0.00752882	0.565241	0.8594243905904081,0.31041901824560286,0.5258789819652789,	0.524691	0.7947008891046208,0.3438366109706788,0.4355368279116804,	84467	188703	148325	72593	58577	78001	421495	209171	0.49626	2.01507	1.76916	160351	144339	152239	67126	64883	64601	3	2	0.069	275	30210	6.5	3	Isoform 2 of Splicing factor 3B subunit 3 OS=Homo sapiens GN=SF3B3
P	Q9Y5A9	0.15785	0.002529	0.976034	0.0615658	0.561449	0.8175511694336461,0.29454606543930906,0.5722505787898892,	0.51871	0.7559760314426237,0.3262379808880061,0.47391722289164784,	46561	101193	73861	38066	29806	42267	221615	110139	0.496984	2.01214	1.7811	88390	77403	75810	35199	33013	35004	3	2	0.029	579	62334	8.8	3	YTH domain family protein 2 OS=Homo sapiens GN=YTHDF2 PE=1 SV=2
P	tr|E9PBU3|E9PBU3_HUMAN	0.1779	5.54269e-05	0.816367	0.0148038	0.580089	0.889732565215267,0.30192378189700514,0.548611600618424,	0.537166	0.82272507206659,0.3344206960183754,0.45435363887988195,	450278	1129338	851196	400627	340974	466976	2430812	1208577	0.497191	2.0113	1.72387	854791	863833	873655	370455	377674	386744	27	16	0.242	591	64524	6.7	27	5-aminoimidazole-4-carboxamide ribonucleotide formyltransferase/IMP cyclohydrolase OS=Homo sapiens GN=ATIC PE=4 SV=1
P	tr|H0YER7|H0YER7_HUMAN	0.157635	0.000841847	0.42818	0.00762518	0.570699	0.8619390419483149,0.31480250925118725,0.5353565369337518,	0.529702	0.7970375070157886,0.3486879672586207,0.44338026881228854,	204895	492099	393732	176607	154914	210787	1090726	542308	0.497199	2.01127	1.75224	388969	376409	404122	163309	171589	174573	8	4	0.085	294	33275	8.1	8	Apoptosis inhibitor 5 (Fragment) OS=Homo sapiens GN=API5 PE=4 SV=1
P	Q86YM7	0.165082	0.00155381	0.43372	0.0087374	0.567395	0.8391167192429022,0.2952212869942981,0.5678461259299583,	0.524374	0.7759015278035505,0.3269617159923975,0.47025948103792414,	16167	36830	27555	13566	10873	15647	80552	40086	0.497641	2.00948	1.76244	30689	28170	28281	12544	12042	12958	3	2	0.054	354	40277	5.4	3	Homer protein homolog 1 OS=Homo sapiens GN=HOMER1 PE=1 SV=2
P	Q14839	0.116657	0.00774123	0.419275	0.00882748	0.554304	0.7767189261194795,0.33651529957911025,0.5496779442087294,	0.515393	0.7182088328722205,0.3727321692050465,0.4552378149969601,	243975	569983	462187	189500	191808	254054	1276145	635362	0.497876	2.00853	1.80406	463155	435980	474378	175225	212451	210405	17	14	0.083	1912	218003	5.9	17	Chromodomain-helicase-DNA-binding protein 4 OS=Homo sapiens GN=CHD4 PE=1 SV=2
P	tr|E9PCJ0|E9PCJ0_HUMAN	0.144673	0.00277241	0.422953	0.0102836	0.569678	0.8445456099584011,0.32925596003800567,0.5352311252568599,	0.529636	0.7809379689369812,0.36469650230657735,0.44327367486241387,	157937	392573	308534	133385	129257	165137	859044	427779	0.497971	2.00815	1.75538	299822	300280	316675	123339	143170	136765	9	7	0.077	1188	126685	6.8	9	Pumilio homolog 1 (Drosophila) OS=Homo sapiens GN=PUM1 PE=4 SV=1
P	Q13435	0.151029	0.0024389	0.42503	0.00989448	0.566732	0.8233363851953892,0.3111069541224337,0.5657517163074804,	0.524828	0.7613331877399142,0.3445950053781041,0.4685558199342948,	357159	855320	644698	294062	266096	364739	1857177	924897	0.498012	2.00798	1.7645	678021	654238	661709	271917	294739	302077	14	10	0.107	895	100228	5.7	14	Splicing factor 3B subunit 2 OS=Homo sapiens GN=SF3B2 PE=1 SV=2
P	Q96EA4	0.0964685	0.0163173	0.953768	0.56935	0.53842	0.7016544319053358,0.3333525146737254,0.5802519301097115,	0.499491	0.6487345239399583,0.36920243986649787,0.48053636733035354,	9127	17378	12305	6404	5793	7140	38810	19337	0.498248	2.00703	1.85729	17326	13292	12628	5921	6416	5913	2	2	0.041	605	70172	5.5	2	Protein Spindly OS=Homo sapiens GN=CCDC99 PE=1 SV=2
P	tr|Q5TAQ0|Q5TAQ0_HUMAN	0.04236	0.105303	0.452695	0.00785304	0.502215	0.4428154172155088,0.40310077519379844,0.6607280927835052,	0.467707	0.40942672240994216,0.44649757605564533,0.5471971649484536,	17461	42699	31040	7732	17212	20509	91200	45453	0.498388	2.00647	1.99118	33147	32660	31858	7149	19065	16985	2	2	0.129	101	11909	8.1	2	OTTHUMP00000016217 OS=Homo sapiens GN=C6orf125 PE=2 SV=1
P	tr|F5H5C2|F5H5C2_HUMAN	0.15349	0.00304261	0.502722	0.00717346	0.57165	0.8247487509663425,0.3138105648505137,0.5763915752637937,	0.529195	0.7626316821858378,0.3475901605962895,0.47736402644781556,	173334	446897	336058	142957	140241	193701	956289	476899	0.498698	2.00522	1.74932	329052	341832	344923	132190	155337	160422	12	9	0.123	1140	127342	5	12	Nucleoporin 133kDa OS=Homo sapiens GN=NUP133 PE=4 SV=1
P	P51531	0.224881	0.00372341	0.476719	0.0114301	0.610305	1.0115350858862373,0.2944078947368421,0.524972205183254,	0.565416	0.9353659046265725,0.32609998801102985,0.4347828170525993,	95708	266912	208672	96812	78581	109547	571292	284940	0.498764	2.00496	1.63852	181690	204163	214179	89522	87040	90727	4	4	0.028	1590	181278	7.2	4	Probable global transcription activator SNF2L2 OS=Homo sapiens GN=SMARCA2 PE=1 SV=2
P	tr|E9PEB4|E9PEB4_HUMAN	0.155285	0.00117914	0.425628	0.00802809	0.571059	0.8528774986153769,0.31651958605802805,0.5437797761677896,	0.529856	0.7886309853481698,0.35058091549742876,0.45035660925210724,	39722	94506	70946	33878	29913	38579	205174	102370	0.498942	2.00424	1.75113	75407	72287	72818	31326	33132	31951	2	2	0.063	319	35544	8.4	2	MutL homolog 1, colon cancer, nonpolyposis type 2 (E. coli) OS=Homo sapiens GN=MLH1 PE=4 SV=2
P	Q05048	0.137525	0.00412407	0.420496	0.0119661	0.564271	0.8088365997318591,0.32443812409187867,0.5595392222620849,	0.523559	0.7479173884880165,0.3593532630537608,0.46340607403016737,	66383	161735	128218	53693	52473	71743	356336	177909	0.499273	2.00291	1.7722	126019	123711	131600	49649	58120	59417	5	5	0.13	431	48358	6.6	5	Cleavage stimulation factor subunit 1 OS=Homo sapiens GN=CSTF1 PE=1 SV=1
P	tr|H0YAR2|H0YAR2_HUMAN	0.212726	0.00329728	0.469256	0.0108913	0.603001	0.9953635932810279,0.3011467398358523,0.5124935210637047,	0.559479	0.9204175662155758,0.33356777255571957,0.4244519386176582,	379820	993861	750509	378059	299298	384631	2124190	1061988	0.49995	2.0002	1.65837	721047	760214	770318	349593	331520	318555	6	5	0.144	284	32253	9	6	Poly(A)-binding protein, cytoplasmic 1 (Fragment) OS=Homo sapiens GN=PABPC1 PE=4 SV=1
P	tr|G3V220|G3V220_HUMAN	0.205306	0.000456188	0.464566	0.00751553	0.601605	0.9501415055645184,0.30132042435858225,0.5533529328944105,	0.556877	0.8785854912362254,0.33375653845825803,0.45828947456638486,	292568	820721	596612	277981	247300	330137	1709901	855418	0.500273	1.99891	1.66222	555405	627774	612355	257046	273921	273421	12	7	0.055	1032	116167	8.5	12	Transcription elongation regulator 1, isoform CRA_c OS=Homo sapiens GN=TCERG1 PE=4 SV=1
P	O43823	0.176152	0.0028324	0.402099	0.0686298	0.578861	0.9293871866295265,0.3146102477688323,0.49258500614502254,	0.538498	0.8591922005571031,0.34843662235536416,0.4078656288406391,	7180	16023	12205	6673	5041	6012	35408	17726	0.500621	1.99752	1.72753	13630	12255	12526	6169	5583	4978	3	3	0.075	692	76108	5.1	3	A-kinase anchor protein 8 OS=Homo sapiens GN=AKAP8 PE=1 SV=1
P	O75821	0.173012	7.12581e-05	0.441742	0.00649831	0.577059	0.8891093715787168,0.30540648684272464,0.5366623199484389,	0.534968	0.822148018392818,0.33828790660452857,0.44446692746976035,	73072	169944	133434	64969	51902	71609	376450	188480	0.500677	1.99729	1.73292	138718	129992	136955	60076	57490	59307	2	2	0.053	320	35611	6.1	2	Eukaryotic translation initiation factor 3 subunit G OS=Homo sapiens GN=EIF3G PE=1 SV=2
P	tr|F8VYE9|F8VYE9_HUMAN	0.118788	0.00847958	0.446428	0.0113121	0.550264	0.7557097516958118,0.3243895535062497,0.570693257359924,	0.510168	0.698674466363806,0.3592360293789014,0.4725925925925926,	32138	67123	52650	24287	21774	30047	151911	76108	0.501004	1.99599	1.81731	61005	51339	54034	22454	24113	24882	12	3	0.2	185	20345	5.2	12	Eukaryotic translation initiation factor 4B OS=Homo sapiens GN=EIF4B PE=4 SV=1
P	Q9BZZ5-3	0.159884	0.000904654	0.988875	0.0517946	0.574044	0.8596128494552565,0.3147695795981814,0.5477481845297695,	0.532393	0.7948847403703214,0.3486518390388144,0.4536430611621117,	249567	598927	474395	214531	188524	259849	1322889	662904	0.501103	1.9956	1.74203	473773	458122	486913	198377	208817	215206	10	6	0.126	445	50310	5.5	10	Isoform 3 of Apoptosis inhibitor 5 OS=Homo sapiens GN=API5
P	P49756-3	0.346296	0.0428499	0.568714	0.0557282	0.696285	1.3031598347914908,0.25150818367308264,0.5341866462890439,	0.642013	1.2050339743305059,0.2785860027921139,0.44242047951093705,	90068	316606	209380	117373	79629	111848	616054	308850	0.501336	1.99467	1.43619	170984	242175	214906	108535	88202	92634	2	2	0.083	300	33510	9	2	Isoform 3 of RNA-binding protein 25 OS=Homo sapiens GN=RBM25
P	P11940-2	0.200234	0.00219425	0.460643	0.00958168	0.597122	0.9699346799270048,0.30817281857917417,0.5132575712529047,	0.554443	0.8968977023194771,0.34134835130447794,0.42508187870297476,	431261	1096109	840878	418295	337791	431587	2368248	1187673	0.501499	1.99402	1.6747	818700	838423	863070	386797	374155	357442	12	7	0.106	547	61181	9.1	12	Isoform 2 of Polyadenylate-binding protein 1 OS=Homo sapiens GN=PABPC1
P	O43395	0.166129	0.000447339	0.43426	0.00751553	0.576025	0.8698251074398904,0.31016486153899864,0.5480858215098817,	0.533935	0.8043202687800806,0.3435560869603163,0.45392970085106144,	97031	229162	176133	84400	71078	96536	502326	252014	0.501694	1.99325	1.73603	184201	175287	180781	78044	78730	79952	3	3	0.044	683	77529	9.5	3	U4/U6 small nuclear ribonucleoprotein Prp3 OS=Homo sapiens GN=PRPF3 PE=1 SV=2
P	Q8TEQ6	0.0493708	0.0587603	0.402099	0.0727266	0.522832	0.5633854681473729,0.3772178934461891,0.6278927403006643,	0.486246	0.5209217590169971,0.41780643119882926,0.5200108383678221,	51597	126415	99646	29069	47686	62567	277658	139322	0.501776	1.99292	1.91266	97948	96694	102274	26878	52817	51817	6	5	0.04	1508	168589	6.6	6	Gem-associated protein 5 OS=Homo sapiens GN=GEMIN5 PE=1 SV=3
P	Q9BRP8	0.164925	0.00132301	0.43372	0.00831313	0.57947	0.8922701218509193,0.3225115556783066,0.5236268464075721,	0.538651	0.8250686439498425,0.3572228851936195,0.43366078684449544,	79031	191897	167352	70517	61889	87630	438280	220036	0.502044	1.99186	1.72572	150029	146782	171766	65206	68550	72574	7	5	0.265	204	22656	9.5	7	Partner of Y14 and mago OS=Homo sapiens GN=WIBG PE=1 SV=1
P	tr|D6RCA8|D6RCA8_HUMAN	0.204154	0.0052987	0.463537	0.0132887	0.590133	0.8814195003263902,0.2778466224589218,0.6111318561313277,	0.542977	0.8150376832235475,0.30775306726703433,0.5061401345686406,	84255	211426	141935	74264	58744	86741	437616	219749	0.50215	1.99144	1.69453	159947	161720	145681	68671	65067	71839	4	3	0.239	134	14931	7.5	4	Annexin (Fragment) OS=Homo sapiens GN=ANXA3 PE=3 SV=1
P	tr|E9PP76|E9PP76_HUMAN	0.19805	0.0010504	0.46007	0.00782611	0.597769	0.95658835546476,0.3092073554279366,0.5275116430253749,	0.554631	0.8845335376234252,0.34248813443016674,0.4368718894205663,	46992	122413	93833	44952	37851	49498	263238	132301	0.502591	1.98969	1.67289	89208	93634	96309	41566	41925	40993	3	2	0.294	68	7285	4.8	3	Superoxide dismutase [Cu-Zn] (Fragment) OS=Homo sapiens GN=CCS PE=3 SV=1
[truncated: 4,315 more rows]
