# Supplementary material for: A post-transcriptional program coordinated by CSDE1 prevents intrinsic neural differentiation of human embryonic stem cells
Source: Nat Commun. 2017 Nov 13;8:1456. doi: 10.1038/s41467-017-01744-5 (PMC5682285; doi:10.1038/s41467-017-01744-5)
Supplement: Supplementary file 5 — Supplementary Data 2 [file 41467_2017_1744_MOESM5_ESM.xlsx]

## Sheet: PG Post Perseus
Supplementary Data 2. Analysis of proteomics data from co-immunoprecipitation experiments with CSDE1 and FLAG antibodies in hESCs
Ctrl_01	Ctrl_02	Ctrl_03	NT01	NT02	NT03	Cntrl 0 AND NT 2	Cntrl 0 AND NT 3	t-test Significant NT_Ctrl	t-test Difference NT_Ctrl	Intensity Rank	Protein names	Peptides	Razor + unique peptides	Unique peptides	Sequence coverage [%]	Unique + razor sequence coverage [%]	Unique sequence coverage [%]	Mol. weight [kDa]	Q-value	Score	Intensity	MS/MS Count	-Log Student's t-test p-value NT_Ctrl	Student's t-test q-value NT_Ctrl	Student's t-test Test statistic NT_Ctrl	Protein IDs	Majority protein IDs	Gene names
NaN	NaN	NaN	28.9423	NaN	29.7198	+			0	541	40S ribosomal protein S27	3	1	1	26.2	15.5	15.5	9.461	0.0026858	7.9805	874230000	6	-4.34294e-08	1	0	P42677;C9J1C5;Q5T4L4	P42677;C9J1C5	RPS27;RPS27L
NaN	NaN	NaN	28.1396	NaN	28.4705	+			0	613	Survival of motor neuron-related-splicing factor 30	3	3	3	31.1	31.1	31.1	26.711	0	49.341	587330000	7	-4.34294e-08	1	0	O75940	O75940	SMNDC1
NaN	NaN	NaN	29.3136	NaN	29.0177	+			0	647	RNMT-activating mini protein	4	4	4	51.7	51.7	51.7	14.381	0	32.56	480720000	7	-4.34294e-08	1	0	Q9BTL3	Q9BTL3	FAM103A1
NaN	NaN	NaN	27.0051	27.8489	NaN	+			0	789	Structural maintenance of chromosomes protein 1A	3	3	3	1.9	1.9	1.9	143.23	0	17.256	213930000	4	-4.34294e-08	1	0	Q14683;H0Y7K8;V9GY57;G8JLG1	Q14683	SMC1A
NaN	NaN	NaN	NaN	28.9814	28.0587	+			0	808	Pescadillo homolog	3	3	3	4.7	4.7	4.7	66.077	0	17.656	196730000	3	-4.34294e-08	1	0	B5MCF9;O00541;B3KXD6;H7C267	B5MCF9;O00541;B3KXD6	PES1
NaN	NaN	NaN	27.5717	NaN	25.6493	+			0	859	Pumilio homolog 1	3	3	3	4.3	4.3	4.3	100.5	0	23.537	149900000	4	-4.34294e-08	1	0	E9PR38;E7EWT3;H0YEH2;Q5T1Z4;Q5T1Z8;Q14671;E9PM68;E9PL65;E9PMX1;H0YDK8;Q8TB72	E9PR38;E7EWT3;H0YEH2;Q5T1Z4;Q5T1Z8;Q14671	PUM1
NaN	NaN	NaN	28.1058	28.3313	NaN	+			0	867	MICOS complex subunit MIC25	2	2	2	17.1	17.1	17.1	15.303	0.0011403	15.309	140620000	2	-4.34294e-08	1	0	J3QTB2;J3QTA6;Q9BRQ6;H0Y922	J3QTB2;J3QTA6;Q9BRQ6;H0Y922	CHCHD6
NaN	NaN	NaN	NaN	31.9143	25.6278	+			0	893	Histone H2B type 1-H;Histone H2B type 2-F;Histone H2B	22	1	0	83.3	8.7	0	13.892	0.0027248	8.4638	123330000	2	-4.34294e-08	1	0	Q93079;Q5QNW6;B4DR52	Q93079;Q5QNW6;B4DR52	HIST1H2BH;HIST2H2BF
NaN	NaN	NaN	27.5441	NaN	26.0851	+			0	923	Sjoegren syndrome/scleroderma autoantigen 1	2	2	2	35.8	35.8	35.8	9.3155	0.0010288	11.964	101690000	3	-4.34294e-08	1	0	E9PK41;O60232;H0YEK1;H0YEB6	E9PK41;O60232;H0YEK1;H0YEB6	SSSCA1
NaN	NaN	NaN	24.0763	26.1321	NaN	+			0	951	26S protease regulatory subunit 7	2	2	2	12.5	12.5	12.5	33.273	0	17.526	87438000	5	-4.34294e-08	1	0	B7Z5E2;P35998	B7Z5E2;P35998	PSMC2
NaN	NaN	NaN	26.3639	29.4752	NaN	+			0	1012	Rab GDP dissociation inhibitor beta;Rab GDP dissociation inhibitor alpha	5	5	5	16.3	16.3	16.3	51.18	0	27.235	64531000	5	-4.34294e-08	1	0	E7EU23;P50395;Q5SX87;Q5SX91;P31150;V9GYF8;Q5SX90;Q5SX86	E7EU23;P50395;Q5SX87;Q5SX91;P31150	GDI2;GDI1
NaN	NaN	NaN	26.3107	NaN	24.4673	+			0	1020	Condensin complex subunit 3	3	3	3	2.8	2.8	2.8	114.33	0	19.08	60683000	3	-4.34294e-08	1	0	Q9BPX3	Q9BPX3	NCAPG
NaN	NaN	NaN	27.1414	29.9131	NaN	+			0	1021	Transgelin-2	6	6	6	46.5	46.5	46.5	21.086	0	48.889	60314000	9	-4.34294e-08	1	0	X6RJP6;P37802	X6RJP6;P37802	TAGLN2
NaN	NaN	NaN	26.3668	29.646	NaN	+			0	1022	Nucleoside diphosphate kinase A	5	2	2	50	25	25	17.149	0	24.669	59328000	4	-4.34294e-08	1	0	P15531	P15531	NME1
NaN	NaN	NaN	25.8547	28.9098	NaN	+			0	1023	Parathymosin	2	2	2	22.5	22.5	22.5	11.53	0.0010246	11.821	58318000	2	-4.34294e-08	1	0	P20962;F5H7R9;F5GXR3	P20962;F5H7R9;F5GXR3	PTMS
NaN	NaN	NaN	23.5189	27.5715	NaN	+			0	1226	Glucose-6-phosphate 1-dehydrogenase	3	3	3	8.9	8.9	8.9	59.256	0	17.305	5464800	3	-4.34294e-08	1	0	P11413;E9PD92;E7EM57;E7EUI8	P11413;E9PD92;E7EM57;E7EUI8	G6PD
NaN	NaN	NaN	30.0592	29.1881	27.6744		+		0	671	AMP deaminase 2	5	5	5	7.8	7.8	7.8	98.401	0	35.046	425240000	7	-4.34294e-08	1	0	H0Y360;Q01433;E9PJF6;H0YCL9;E9PIJ1	H0Y360;Q01433;E9PJF6;H0YCL9;E9PIJ1	AMPD2
NaN	NaN	NaN	28.0321	26.3822	29.2293		+		0	676	Sorting and assembly machinery component 50 homolog	3	3	3	5.1	5.1	5.1	51.976	0	20.004	404990000	6	-4.34294e-08	1	0	Q9Y512	Q9Y512	SAMM50
NaN	NaN	NaN	28.0215	28.1233	27.3829		+		0	729	Ensconsin	3	3	3	4.3	4.3	4.3	84.051	0.0011779	16.463	303340000	3	-4.34294e-08	1	0	Q14244	Q14244	MAP7
NaN	NaN	NaN	27.7967	28.3616	28.0106		+		0	796	RalBP1-associated Eps domain-containing protein 1	4	4	4	6.4	6.4	6.4	81.948	0	25.692	207640000	4	-4.34294e-08	1	0	H0YDT0;Q96D71;H0YCR2;E9PMG1;H0YE89;H0YCF0;H7C1V2	H0YDT0;Q96D71;H0YCR2;E9PMG1	REPS1
NaN	NaN	NaN	27.4101	27.6422	27.2639		+		0	807	Zinc finger protein 512	3	3	3	5.3	5.3	5.3	64.594	0	18.944	197550000	4	-4.34294e-08	1	0	G3XAG1;Q96ME7;B4E0X7	G3XAG1;Q96ME7	ZNF512
24.8253	25.8374	24.3851	36.7828	34.1566	36.4344			+	10.7753	30	Cold shock domain-containing protein E1	59	59	59	57.8	57.8	57.8	88.884	0	323.31	74249000000	159	3.50073	0	10.4716	O75534;E9PLT0;E9PNG3;E9PLD4;E9PKN4	O75534;E9PLT0	CSDE1
25.3735	25.4097	26.3201	36.8334	33.1745	35.977			+	9.62721	33	Serine-threonine kinase receptor-associated protein	30	30	30	78.3	78.3	78.3	38.438	0	323.31	72159000000	102	2.95691	0	7.71728	Q9Y3F4;B4DNJ6;B0AZV0;H0YH33	Q9Y3F4;B4DNJ6;B0AZV0	STRAP
32.7826	32.6403	32.9376	29.9124	30.6861	29.706			+	-2.6853	142	Protein polybromo-1	51	51	51	36.7	36.7	36.7	192.95	0	323.31	17198000000	99	3.00769	0	-6.54262	Q86U86;E7EVG2;H0Y5B5;C9JQF1;C9JPI5;C9J053;C9JCJ2;C9J409	Q86U86;E7EVG2;H0Y5B5	PBRM1
27.0194	25.6982	26.9959	33.8442	33.0454	33.4053			+	6.86046	183	SURP and G-patch domain-containing protein 2	47	47	47	46.4	46.4	46.4	121.54	0	323.31	11702000000	91	3.80771	0	11.5523	M0R2Z9;Q8IX01;M0R3F6;E7ETX7;M0R065;M0R216;M0R2Y3	M0R2Z9;Q8IX01;M0R3F6;E7ETX7	SUGP2
31.806	31.4963	31.3756	28.6383	29.0837	29.1257			+	-2.61005	244	Ig gamma-1 chain C region;Ig gamma-3 chain C region;Ig gamma-2 chain C region;Ig gamma-4 chain C region	2	2	2	4.5	4.5	4.5	36.105	0.0010363	12.229	7100200000	9	3.68535	0	-8.6465	P01857;P01860;P01859;P01861	P01857;P01860;P01859;P01861	IGHG1;IGHG3;IGHG2;IGHG4
26.8774	26.8347	26.5841	32.7034	32.0809	32.7249			+	5.7377	251	MICOS complex subunit MIC60	25	25	25	43.3	43.3	43.3	78.973	0	269.77	6714200000	46	4.81351	0	17.3799	B9A067;Q16891;C9J406;H7C463;D6RAW4	B9A067;Q16891;C9J406;H7C463	IMMT
38.6058	37.6536	36.2666	38.0587	37.4344	35.8871				-0.381903	1	Actin, cytoplasmic 2;Actin, cytoplasmic 2, N-terminally processed	62	62	0	95.2	95.2	0	41.792	0	323.31	628340000000	623	0.152154	1	-0.368288	P63261;I3L3I0;I3L1U9;I3L3R2;J3KT65;Q6S8J3;K7EM38;A5A3E0;P0CG38;P0CG39;Q9BYX7	P63261;I3L3I0;I3L1U9	ACTG1
37.2345	36.7152	36.4225	38.4716	37.4792	37.5335				1.03736	2	Serine/arginine repetitive matrix protein 2	145	145	145	47.3	47.3	47.3	299.61	0	323.31	478800000000	958	1.21799	0.576286	2.07404	Q9UQ35;I3L4D8;I3L182;I3L1I8;I3L0N7;I3L1C0;I3L4U6;I3L3Q8	Q9UQ35	SRRM2
36.8448	37.4622	35.8686	36.6262	36.7001	37.5604				0.237058	3	Histone H1.4	22	22	3	45.2	45.2	9.6	21.865	0	196.79	315660000000	188	0.161205	1	0.363373	P10412	P10412	HIST1H1E
37.313	37.3776	35.5001	34.8407	35.2597	35.3719				-1.57281	4	Myosin-9	234	234	198	80	80	74.3	226.53	0	323.31	286430000000	872	1.16242	0.552846	-2.13625	P35579;Q5BKV1;B1AH99;P12883;P13535;Q9UKX3;Q9Y623;P13533;P12882;P11055;Q9UKX2;A7E2Y1;REV__S4R3H4;REV__E7EQT4;REV__Q9UKV3	P35579	MYH9
36.6352	36.5282	36.2654	36.5149	34.8498	36.4964				-0.522561	5	Probable ATP-dependent RNA helicase DDX46	93	93	93	67.7	67.7	67.7	117.36	0	323.31	263870000000	573	0.391798	0.913025	-0.788424	Q7L014;D6RJA6;H0Y9U3	Q7L014	DDX46
36.2721	36.0271	36.7963	36.0927	34.8085	36.6906				-0.50125	6		38	38	4	74.4	74.4	9.2	28.916	0	323.31	248820000000	291	0.346476	0.934558	-0.7163	G3V4W0;B4DY08;G3V4C1;G3V251;G3V5X6;G3V3K6;G3V2D6;B4DSU6;G3V5V7;O60812;G3V4M8;G3V2H6;E5RG71;B3KT61;Q86SE5	G3V4W0;B4DY08;G3V4C1;G3V251;G3V5X6;G3V3K6;G3V2D6	HNRNPC
36.4977	35.7405	36.3358	35.5147	35.3563	36.466				-0.412305	7	Heterogeneous nuclear ribonucleoproteins A2/B1	39	39	39	78.5	78.5	78.5	37.429	0	323.31	230520000000	284	0.422784	0.906028	-0.798997	P22626	P22626	HNRNPA2B1
36.0765	35.2593	34.4827	37.545	36.4823	35.8864				1.36506	8	Treacle protein	77	77	7	42.8	42.8	4.4	156.06	0	323.31	207990000000	393	0.955708	0.619667	1.77601	E9PHK9;Q13428	E9PHK9;Q13428	TCOF1
36.3967	35.1546	35.6384	35.6317	34.8351	36.7563				0.0111262	9	60S ribosomal protein L13	31	31	31	72.5	72.5	72.5	24.261	0	272.1	193980000000	223	0.00549011	0.977047	0.0145584	P26373;J3QSB4;J3KS98;H3BTH3;H3BUK8	P26373;J3QSB4	RPL13
36.1032	35.8445	35.1851	35.1908	36.4463	36.4515				0.31862	10	Histone H2B type 1-M	22	22	1	83.3	83.3	8.7	13.989	0	230.48	188690000000	205	0.25256	0.992946	0.530537	Q99879	Q99879	HIST1H2BM
35.585	35.654	35.5941	36.1464	35.5768	36.3684				0.419486	11	Protein SON	81	81	33	35.2	35.2	13.6	263.83	0	323.31	173790000000	550	0.820771	0.77927	1.24576	P18583;J3QSZ5	P18583	SON
35.4192	35.7513	35.5629	36.2388	33.9257	35.8286				-0.246791	12	Serine/arginine-rich splicing factor 1	32	32	31	66.8	66.8	64.8	28.329	0	323.31	147380000000	273	0.125685	0.985714	-0.301315	J3KTL2;Q07955;J3KSR8;J3QQV5;J3KSW7	J3KTL2;Q07955;J3KSR8	SRSF1
35.4956	35.5716	35.4827	35.9945	34.5014	35.8918				-0.0540657	13	RNA-binding motif protein, X chromosome;RNA-binding motif protein, X chromosome, N-terminally processed	57	57	20	74.4	74.4	35.3	42.331	0	323.31	143820000000	309	0.0380371	0.988403	-0.0928508	P38159;H3BT71;H0Y6E7;B3KRG5;H3BUY5;H3BR27;H3BNC1;O75526;G3V220;O14776	P38159;H3BT71;H0Y6E7;B3KRG5;H3BUY5	RBMX
35.6727	35.8732	35.0382	35.7927	33.7364	35.6672				-0.462577	14	Poly(U)-binding-splicing factor PUF60	48	48	16	75.7	75.7	24.3	59.875	0	323.31	141790000000	320	0.258808	0.965753	-0.570028	Q9UHX1;H0YEM1;H0YCP8	Q9UHX1;H0YEM1	PUF60
36.1349	36.6148	34.1371	33.9303	31.7573	33.7116				-2.49582	15	Myosin-10	190	162	144	70.4	63.5	58.2	229	0	323.31	129190000000	467	1.14394	0.525333	-2.21645	P35580;F8W6L6;E7ERA5	P35580;F8W6L6	MYH10
35.4891	34.8975	34.93	35.0577	33.846	35.5955				-0.272449	16	Heterogeneous nuclear ribonucleoprotein A1;Heterogeneous nuclear ribonucleoprotein A1, N-terminally processed;Heterogeneous nuclear ribonucleoprotein A1-like 2	28	28	27	66.4	66.4	64.5	38.746	0	323.31	109400000000	186	0.188833	1	-0.41797	P09651;F8W6I7;F8VZ49;Q32P51;F8VTQ5;F8W646;H0YH80;F8VYN5	P09651;F8W6I7;F8VZ49;Q32P51	HNRNPA1;HNRNPA1L2
35.7819	34.5812	35.8302	33.454	34.8532	35.5232				-0.787628	17	Histone H2A type 1-J;Histone H2A type 1-H;Histone H2A.J;Histone H2A type 1	10	10	0	71.1	71.1	0	13.936	0	118.25	103920000000	81	0.464022	0.870992	-0.944644	Q99878;Q96KK5;Q9BTM1;P0C0S8	Q99878;Q96KK5;Q9BTM1;P0C0S8	HIST1H2AJ;HIST1H2AH;H2AFJ;HIST1H2AG
35.4289	35.177	34.7923	35.0178	35.4078	35.6181				0.215193	18	Histone H3.2;Histone H3.1t;Histone H3.3C	16	16	2	70.6	70.6	24.3	15.388	0	184.65	103490000000	104	0.349943	0.964749	0.605659	Q71DI3;Q16695;Q6NXT2	Q71DI3;Q16695;Q6NXT2	HIST2H3A;HIST3H3;H3F3C
34.9679	35.6244	34.9411	34.339	33.7127	35.4864				-0.665112	19	Putative RNA-binding protein Luc7-like 2	34	34	26	54.1	54.1	47.4	46.513	0	323.31	102910000000	225	0.516209	0.861127	-0.999642	Q9Y383;V9GZ75;F8WEU3	Q9Y383	LUC7L2
35.1685	34.4924	34.7182	35.9332	34.44	35.1249				0.372992	20	Splicing factor 45	41	41	41	71.6	71.6	71.6	44.961	0	323.31	97361000000	224	0.322122	0.961003	0.648569	Q96I25;Q5W010;Q5W011;Q5W012;H0Y6J6	Q96I25	RBM17
35.2257	34.8717	34.1796	35.2672	33.6547	35.3868				0.0105413	21	U2 snRNP-associated SURP motif-containing protein	64	64	54	57.6	57.6	50.8	118.29	0	323.31	95225000000	312	0.00542008	0.975527	0.0142951	O15042;E7ET15;E7EW00;H0Y8D9;C9JB80;C9J5L1;H7C4V2;H7C4P4	O15042;E7ET15;E7EW00;H0Y8D9	U2SURP
35.0874	35.1795	34.6901	34.522	34.1276	35.2337				-0.357905	22	Histone H4	18	18	18	71.8	71.8	71.8	11.367	0	148.47	92010000000	138	0.428787	0.912125	-0.783504	P62805	P62805	HIST1H4A
34.9626	35.3716	34.4371	34.6364	33.8744	35.2134				-0.349083	23	RNA-binding protein 25	50	50	50	46.1	46.1	46.1	100.18	0	323.31	87288000000	233	0.29994	0.964429	-0.609472	P49756;E9PQU5;H0YE46;E9PSE8	P49756	RBM25
34.7247	34.5708	34.8141	34.4718	32.7944	34.8217				-0.673912	24	Serine/arginine-rich splicing factor 11	19	19	19	38.4	38.4	38.4	53.542	0	217.32	85673000000	158	0.462441	0.875918	-0.923568	Q05519;Q5T760;Q5T757;B4DWT1;B4DTC1;S4R3C4	Q05519;Q5T760;Q5T757	SRSF11
34.746	34.3983	34.8763	35.1138	33.3854	34.7605				-0.253685	25	Heat shock cognate 71 kDa protein	39	39	32	59.8	59.8	53.3	70.897	0	323.31	84460000000	232	0.176224	1	-0.392594	P11142;E9PKE3;E9PNE6;E9PN89;A8K7Q2;E9PLF4;E9PQQ4;E9PQK7;E9PK54;E9PPY6;E9PN25;E9PI65;P54652;E9PS65;E9PM13	P11142;E9PKE3;E9PNE6;E9PN89	HSPA8
35.0563	34.1926	34.8207	34.2344	31.7744	34.7114				-1.11648	26	Eukaryotic translation initiation factor 5B	59	59	59	39.3	39.3	39.3	138.83	0	323.31	80644000000	226	0.518247	0.847035	-1.06759	O60841	O60841	EIF5B
34.6487	34.8875	34.5825	35.139	33.7688	34.783				-0.142601	27	Heterogeneous nuclear ribonucleoprotein U	44	44	44	47.2	47.2	47.2	90.583	0	323.31	79278000000	261	0.123934	0.992128	-0.273817	Q00839;Q5RI18	Q00839	HNRNPU
34.6129	35.1315	34.1632	35.3375	33.9343	35.4454				0.269831	28	Transformer-2 protein homolog beta	27	27	23	55.9	55.9	52.8	33.665	0	252.92	78591000000	179	0.18318	1	0.407976	P62995;H7BXF3;H7C2L4	P62995;H7BXF3	TRA2B
34.6638	34.0028	34.7166	34.3324	32.4378	34.7237				-0.62974	29	Heterogeneous nuclear ribonucleoprotein L	37	37	37	64.5	64.5	64.5	64.132	0	323.31	78019000000	214	0.35261	0.912944	-0.747665	P14866;M0QXS5;M0QYT0;M0R1W6;B4DVF8;M0R076;M0QYL7;H7C464;B7WPG3;D6W592;Q8WVV9	P14866;M0QXS5	HNRNPL
34.5581	34.1004	33.6467	35.2835	32.5908	34.9183				0.162477	31	Arginine/serine-rich coiled-coil protein 2	25	25	25	38.9	38.9	38.9	50.559	0	304	73280000000	154	0.0639765	0.970103	0.165216	Q7L4I2;H0YGP9;E1B6W4	Q7L4I2	RSRC2
34.7077	34.8581	34.0912	35.1395	33.2466	34.5946				-0.225446	32	Calcium homeostasis endoplasmic reticulum protein	38	38	38	36.4	36.4	36.4	103.7	0	323.31	72930000000	203	0.136533	0.988308	-0.317727	Q8IWX8;J3QK89	Q8IWX8;J3QK89	CHERP
34.9106	34.94	34.2892	34.455	34.6884	35.372				0.125193	34	Histone H1.2	21	3	3	46	9.9	9.9	21.364	0	30.381	70740000000	38	0.13263	0.989323	0.279788	P16403;P22492	P16403	HIST1H1C
34.5198	35.2687	34.1192	34.2411	34.4446	35.295				0.0243403	35	Histone H1.5	19	14	14	41.2	27.4	27.4	22.58	0	146.41	68813000000	110	0.0173247	0.979219	0.0429627	P16401	P16401	HIST1H1B
34.1549	34.3523	34.4785	34.1441	34.4789	34.2366				-0.0420278	36	Tubulin alpha-1B chain	32	32	0	66.3	66.3	0	50.151	0	323.31	63715000000	221	0.110871	0.974724	-0.177158	P68363	P68363	TUBA1B
34.2917	33.9248	34.7163	33.9899	31.9053	34.4323				-0.868389	37	Pre-mRNA-splicing factor ATP-dependent RNA helicase DHX15	57	57	56	70.6	70.6	69.4	90.932	0	323.31	63007000000	264	0.462047	0.881717	-0.952192	O43143;O60231	O43143	DHX15
34.3082	34.5794	34.6126	33.9122	33.9488	34.1944				-0.481626	38	Tubulin beta-2B chain	31	31	2	77.8	77.8	3.6	49.953	0	323.31	62090000000	185	1.67294	0.572291	-2.08554	Q9BVA1;CON__ENSEMBL:ENSBTAP00000025008;Q9H4B7;M0R1I1	Q9BVA1	TUBB2B
34.6168	34.4396	34.0227	34.5034	33.5806	34.6527				-0.114148	39	60S ribosomal protein L4	36	36	36	62.5	62.5	62.5	47.697	0	315.43	57976000000	188	0.108959	0.969142	-0.238458	P36578;H3BM89;H3BTP7;H3BU31	P36578;H3BM89	RPL4
34.2308	34.1306	33.788	34.9603	33.8417	34.5699				0.407489	40		57	57	2	43.6	43.6	1.7	145.44	0	323.31	56848000000	272	0.503107	0.87454	0.897296	S4R3H4	S4R3H4	ACIN1
34.0382	33.698	33.7444	34.5268	33.4806	34.5419				0.356215	41	Splicing factor 3B subunit 1	73	73	73	59.4	59.4	59.4	145.83	0	323.31	55168000000	299	0.412551	0.913125	0.762685	O75533;B4DGZ4;H7C341;F8WC19	O75533	SF3B1
34.3713	34.9861	33.8593	32.8326	32.8608	32.3978				-1.70847	42	Myosin light polypeptide 6	22	22	4	88.1	88.1	34.4	16.93	0	317.41	55067000000	122	2.05185	0.295667	-3.72565	P60660;F8W1R7;G3V1V0;J3KND3;B7Z6Z4;F8VPF3;G3V1Y7;H0YI43	P60660;F8W1R7;G3V1V0;J3KND3;B7Z6Z4;F8VPF3;G3V1Y7	MYL6
33.982	34.7005	33.9452	33.8148	32.5636	34.0872				-0.720735	43	RNA-binding protein 39	27	27	3	49.1	49.1	9.1	59.379	0	319	53656000000	148	0.610494	0.8174	-1.1447	Q14498;E1P5S2;H0Y4X3;Q5QP23;Q5QP22;Q5QP21;F8WF24;F2Z2Z5;A8MYG5;Q86U06;F2Z3E6;F8WF73;G3V546;G3V5Z6;H0YJJ3;G3XAP0	Q14498;E1P5S2;H0Y4X3	RBM39;RNPC2
34.0111	34.7825	33.9835	33.467	33.3055	34.2677				-0.579007	44	Pre-mRNA-processing factor 40 homolog A	38	38	38	35	35	35	108.8	0	323.31	52940000000	164	0.661939	0.816736	-1.16665	O75400;F5H578;H0YG38;H7C2N3;F8VU11;Q6NWY9	O75400;F5H578	PRPF40A
34.0456	33.843	33.8063	34.1363	31.7002	34.696				-0.387449	45	AP-3 complex subunit delta-1	39	39	39	39.1	39.1	39.1	130.16	0	323.31	51099000000	179	0.15733	0.997703	-0.378884	O14617;G5E988;E7EMM2;K7ERW8;K7ELX8	O14617;G5E988;E7EMM2	AP3D1
34.1389	33.4692	32.9007	34.9985	34.0036	34.368				0.9538	46	ADP-ribosylation factor-like protein 6-interacting protein 4	14	14	14	32.3	32.3	32.3	25.617	0	139.38	50840000000	98	0.969242	0.646213	1.70026	F8WCT1;Q66PJ3;F5GYV5;H7BZV4;F8WEP2;F5H7X4	F8WCT1;Q66PJ3;F5GYV5;H7BZV4;F8WEP2	ARL6IP4
34.6718	34.1504	32.3467	34.5391	32.7	32.0043				-0.641822	47	Drebrin	41	41	41	58.6	58.6	58.6	71.428	0	323.31	50611000000	186	0.245505	0.962391	-0.566276	Q16643;D6R9W4;F8W9Z3;D6R9Q9;D6RCR4;D6RFI1	Q16643;D6R9W4	DBN1
34.2535	33.9844	33.3973	34.0674	31.4916	34.4616				-0.538178	48	Serine/arginine-rich splicing factor 7	19	19	18	49.8	49.8	49.8	26.928	0	177.37	49718000000	98	0.216965	0.987461	-0.505333	C9JAB2;Q16629;F8WEA1;H7BZZ6	C9JAB2;Q16629	SRSF7
34.3462	33.9245	33.6678	33.0505	30.8506	34.2775				-1.25329	49	Interleukin enhancer-binding factor 3	34	34	33	40.9	40.9	39	95.337	0	323.31	49497000000	149	0.541747	0.82364	-1.11723	Q12906;K7EQR9;K7EKJ9;K7ERM6;K7ENK6;K7EM82;K7EJ09;K7ER69;K7ELV3	Q12906	ILF3
33.9618	34.2518	33.8116	32.8941	31.6106	33.9263				-1.19811	50	Splicing factor U2AF 65 kDa subunit	17	17	16	41.7	41.7	33.7	53.5	0	165.64	45065000000	104	0.812863	0.678621	-1.53183	P26368;K7ENG2	P26368;K7ENG2	U2AF2
33.6523	33.2663	34.0781	33.6495	32.823	34.2075				-0.105577	51	U5 small nuclear ribonucleoprotein 200 kDa helicase	85	85	85	48.5	48.5	48.5	244.5	0	323.31	44800000000	266	0.0800297	0.977594	-0.186687	O75643;C9JAQ9;B4E0P5	O75643	SNRNP200
34.0629	34.0412	32.8151	34.1999	34.5368	34.2922				0.703237	52	60S ribosomal protein L3	37	37	37	62.8	62.8	62.8	46.108	0	323.31	44695000000	180	0.762213	0.726904	1.3409	P39023;G5E9G0;B5MCW2;H7C422;H7C3M2;F8WCR1;Q92901	P39023;G5E9G0	RPL3
33.5905	33.8897	33.7233	34.2134	32.5917	34.3606				-0.0125694	53	Serine/threonine-protein kinase PRP4 homolog	47	47	47	36.7	36.7	36.7	116.99	0	323.31	44681000000	220	0.00720055	0.978579	-0.0186697	Q13523;F5H2U2;H0YDJ3	Q13523;F5H2U2;H0YDJ3	PRPF4B
33.7771	34.7165	33.1222	33.1301	32.279	33.9956				-0.737047	54	Luc7-like protein 3	28	28	28	55.6	55.6	55.6	51.466	0	323.31	43339000000	210	0.470969	0.874847	-0.947419	O95232;J3KPP4;D6RDI2;B4DJ96;C9JL41;E7EN55;H0YA81;H7C5U7;D6RHH0;U3KQT3	O95232;J3KPP4;D6RDI2	LUC7L3
33.8468	34.4315	33.1165	33.4839	31.1697	34.6914				-0.683287	55	Arginine and glutamate-rich protein 1	23	23	23	57.9	57.9	57.9	33.216	0	172.66	43325000000	119	0.245284	0.965049	-0.568917	Q9NWB6;X6R9F1	Q9NWB6	ARGLU1
33.9839	33.3105	33.7916	32.6394	30.7656	34.1706				-1.17011	56	Splicing factor 3B subunit 3	64	64	64	58.2	58.2	58.2	135.58	0	323.31	42224000000	231	0.510164	0.841281	-1.05916	Q15393;J3QKV4;J3QL37;I3L4G7;H3BMB0;J3QRB2	Q15393	SF3B3
33.7862	34.2096	33.9739	32.9778	31.5538	33.8552				-1.19431	57	Insulin-like growth factor 2 mRNA-binding protein 1	41	41	37	57.5	57.5	52.2	63.48	0	323.31	42136000000	182	0.810693	0.674735	-1.52795	Q9NZI8;REV__M0QZ54;REV__M0R118;REV__M0R0M7;G8JLG2;REV__Q15833;Q15517	Q9NZI8	IGF2BP1
33.2333	32.4589	34.341	33.6998	32.6427	34.1033				0.137512	58	THO complex subunit 4	13	13	2	55.3	55.3	6.2	26.888	0	218.89	41453000000	90	0.0687815	0.974257	0.172213	Q86V81	Q86V81	ALYREF
33.9107	33.3132	33.0285	34.7007	32.6121	33.893				0.317794	59	Rab-like protein 6	26	26	26	32.9	32.9	32.9	79.548	0	289.48	40168000000	135	0.183137	1	0.417427	Q3YEC7;F2Z2T0;G8JLF3;G3V154;B1AMX5;H0Y7H6;H0Y4Z8	Q3YEC7;F2Z2T0;G8JLF3	RABL6
33.6032	33.4366	33.725	33.3259	32.5191	34.2785				-0.213787	60	Pre-mRNA-processing-splicing factor 8	97	97	97	47.6	47.6	47.6	273.6	0	323.31	39873000000	295	0.155199	0.997848	-0.347448	Q6P2Q9;I3L0J9;I3L3Z8;I3L1T8	Q6P2Q9	PRPF8
33.7046	34.1317	32.9394	32.7217	32.6868	34.3052				-0.354006	61	60S ribosomal protein L35	12	12	12	60.2	60.2	60.2	14.551	0	111.17	38791000000	59	0.21587	0.997852	-0.47996	P42766;F2Z388	P42766;F2Z388	RPL35
34.7521	32.9057	33.4515	NaN	34.4862	32.5822				-0.168915	62	Actin, cytoplasmic 1;Actin, cytoplasmic 1, N-terminally processed	62	3	3	95.2	7.5	7.5	41.736	0	64.896	37242000000	60	0.0570903	0.977072	-0.153321	P60709;E7EVS6;G5E9R0;C9JZR7;C9JTX5	P60709	ACTB
33.6604	33.473	33.1492	33.7535	32.1456	33.7408				-0.214252	63	Serine/arginine-rich splicing factor 3	13	12	12	67.7	67.7	67.7	14.203	0	142.24	36734000000	66	0.143377	0.993932	-0.327413	B4E241;P84103	B4E241;P84103	SRSF3
33.4981	32.8208	33.7563	33.6983	31.9857	33.7868				-0.201443	64	Chromodomain-helicase-DNA-binding protein 7	78	78	67	31.3	31.3	27.9	335.92	0	323.31	36714000000	264	0.112484	0.991135	-0.268891	Q9P2D1;Q3L8U1;H0YJG4;H3BTW3;O14646	Q9P2D1	CHD7
33.5498	33.0302	33.456	34.1105	32.3853	33.8065				0.0887731	65	U4/U6.U5 tri-snRNP-associated protein 1	48	48	48	56	56	56	90.254	0	323.31	36681000000	183	0.0551619	0.987087	0.135484	O43290;E9PQI8	O43290	SART1
33.6532	33.6623	33.6268	32.9629	31.7345	33.7442				-0.833527	66	Serine/arginine-rich splicing factor 9	26	25	25	86	82.8	82.8	25.542	0	215.32	36418000000	118	0.643328	0.768047	-1.2168	Q13242;H0YIB4;S4R3G0	Q13242;H0YIB4	SRSF9
33.6248	33.4769	33.438	33.9445	33.892	33.7648				0.353864	67	Heterogeneous nuclear ribonucleoprotein M	46	46	21	66.2	66.2	31.2	77.515	0	323.31	36404000000	210	1.97734	0.567815	1.98771	P52272;M0R2I7;M0R019;M0R2T0;M0R0N3;M0QYQ7;M0R0Y6;M0QY96;M0QYL3	P52272	HNRNPM
33.688	33.3387	33.6305	32.5591	32.7143	34.0422				-0.447184	68	Heterogeneous nuclear ribonucleoprotein A3	23	22	22	60.6	58.7	58.7	39.594	0	250.45	36078000000	124	0.39058	0.911959	-0.767176	P51991;H7C1J8	P51991	HNRNPA3
33.8248	33.8545	33.6198	33.5069	33.461	33.8004				-0.176952	69	60S ribosomal protein L7a	25	25	25	65	65	65	29.995	0	207.44	35786000000	93	0.613875	0.915271	-0.771351	P62424;Q5T8U3;Q5T8U2	P62424;Q5T8U3	RPL7A
33.9098	33.2082	32.0864	34.5771	32.1021	32.5134				-0.00393931	70		28	28	0	71	71	0	28.747	0	276.64	35452000000	101	0.0013792	0.9793	-0.00381786	H7BYY1;F5H7S3;B7Z596	H7BYY1;F5H7S3;B7Z596	TPM1
33.6208	34.0317	32.912	33.6356	33.2258	33.8618				0.052892	71	60S ribosomal protein L7	31	31	31	71.4	71.4	71.4	29.225	0	239.11	35143000000	123	0.0481749	0.98785	0.111055	P18124;A8MUD9;C9JIJ5;C9JZ88	P18124;A8MUD9	RPL7
33.7228	34.1801	33.1615	33.5593	32.9338	33.5888				-0.327494	72	60S ribosomal protein L23a	12	12	12	59.6	59.6	59.6	17.695	0	102.15	34923000000	83	0.377813	0.941749	-0.706027	P62750;H7BY10;K7ERT8;A8MUS3;K7EJV9;K7EMA7	P62750;H7BY10;K7ERT8;A8MUS3;K7EJV9;K7EMA7	RPL23A
33.438	34.8433	33.1103	33.7406	35.6852	34.3236				0.785922	73	60S ribosomal protein L29	14	14	14	45.3	45.3	45.3	17.752	0	105.65	34691000000	65	0.42853	0.87782	0.889153	P47914;F8WF43;C9IYI4	P47914	RPL29
33.3271	33.438	34.0407	33.4609	34.0109	33.4781				0.0480054	74	Vimentin	44	44	37	75.3	75.3	70	53.651	0	323.31	34533000000	160	0.0580849	0.989352	0.124391	P08670;B0YJC4;B0YJC5;Q5JVS8;H7C5W5;E7EMV2;E7ESP9;P41219;Q16352;P07197;F8W835;P07196;P12036	P08670;B0YJC4	VIM
33.2165	32.5874	33.7603	33.2255	32.4095	34.0347				0.0351677	75	Splicing factor 3B subunit 2	44	44	44	57	57	57	100.23	0	323.31	34363000000	164	0.0202418	0.982979	0.0518128	Q13435;E9PPJ0;H0YCG1;E9PJ04;E9PJT3;H0YEX5;E9PIL8	Q13435;E9PPJ0	SF3B2
33.4676	32.867	32.6882	34.4378	32.7919	33.3994				0.535463	76	Arginine/serine-rich protein PNISR	23	23	23	22.6	22.6	22.6	92.576	0	258.74	34073000000	101	0.427484	0.888889	0.842977	Q8TF01	Q8TF01	PNISR
33.39	33.0701	32.9286	34.3704	32.7387	33.7704				0.496939	77	Microfibrillar-associated protein 1	28	28	28	54.9	54.9	54.9	51.958	0	300.17	33710000000	110	0.428549	0.894362	0.834292	P55081	P55081	MFAP1
33.5581	34.5588	32.446	32.3741	31.4886	33.7962				-0.967964	78	DNA topoisomerase 1	43	43	43	48.6	48.6	48.6	90.725	0	323.31	33465000000	161	0.460442	0.874857	-0.960467	P11387;Q969P6;E5RIC7;H0YAR3;E5RJ95;E5RFS0	P11387	TOP1
33.5633	34.0297	32.9733	33.7752	32.6374	34.2096				0.0186221	79	40S ribosomal protein S30	4	4	4	12.2	12.2	12.2	10.905	0	31.832	33122000000	47	0.0109743	0.983189	0.0282327	E9PR30;P62861	E9PR30;P62861	FAU
33.633	33.8727	33.3614	33.793	33.6514	33.8286				0.135312	80	60S ribosomal protein L8	23	23	23	55.6	55.6	55.6	28.024	0	211.34	33082000000	107	0.358329	0.985199	0.525874	P62917;E9PKZ0;E9PKU4;G3V1A1;E9PP36	P62917;E9PKZ0;E9PKU4;G3V1A1;E9PP36	RPL8
33.626	34.1498	32.7406	33.825	32.7077	33.876				-0.0358988	81	Serine/arginine-rich splicing factor 6	17	17	13	31.1	31.1	26.5	39.586	0	121.22	32509000000	84	0.0213509	0.982718	-0.0543302	Q13247	Q13247	SRSF6
33.1537	34.2149	33.1048	33.5212	33.5417	33.7457				0.111712	82	40S ribosomal protein S3a	33	33	33	75.4	75.4	75.4	29.945	0	272.54	32278000000	143	0.109416	0.967509	0.238091	P61247;D6RAT0;H0Y9Y4;D6RG13;F5H4F9;E9PFI5;H0Y8L7;D6RB09;D6R9B6;D6RAS7;D6RI02;D6RED7;D6RGE0	P61247;D6RAT0;H0Y9Y4;D6RG13;F5H4F9;E9PFI5;H0Y8L7;D6RB09;D6R9B6	RPS3A
33.46	33.8231	32.6773	33.2901	33.4513	33.8694				0.216792	83	60S ribosomal protein L18	19	19	19	64.7	64.7	64.7	21.728	0	165.2	32041000000	98	0.222961	1	0.452046	J3QQ67;Q07020;G3V203;H0YHA7;F8VUA6;F8VYV2;F8VXR6	J3QQ67;Q07020;G3V203;H0YHA7;F8VUA6;F8VYV2	RPL18
33.5568	33.2281	33.1252	33.5585	32.347	33.5076				-0.165658	84	Protein LTV1 homolog	23	23	23	47.2	47.2	47.2	54.854	0	222.81	31871000000	104	0.148056	0.988962	-0.320745	Q96GA3	Q96GA3	LTV1
33.3468	33.5128	33.3713	33.2436	32.2641	33.732				-0.330373	85	40S ribosomal protein S8	19	19	19	62	62	62	24.205	0	194.35	31514000000	107	0.310218	0.968376	-0.617927	P62241;Q5JR95	P62241;Q5JR95	RPS8
33.4433	33.4058	33.7279	32.8405	34.1098	32.8103				-0.272124	86	Putative elongation factor 1-alpha-like 3;Elongation factor 1-alpha 1	22	22	22	57.4	57.4	57.4	50.184	0	219.19	31238000000	111	0.244223	0.983454	-0.503796	Q5VTE0;P68104;Q05639;Q5JR01;A6PW80	Q5VTE0;P68104	EEF1A1P5;EEF1A1
33.4158	33.1935	33.6038	32.6271	31.7425	33.3264				-0.839019	87	ATP-dependent RNA helicase A	54	54	54	44.9	44.9	44.9	140.96	0	323.31	31031000000	209	0.820963	0.684219	-1.46327	Q08211;REV__H0YA90	Q08211	DHX9
33.4376	33.7112	33.7661	32.7781	33.8871	33.1215				-0.376083	88	Nucleolin	48	48	48	51.5	51.5	51.5	76.613	0	323.31	30692000000	162	0.475367	0.885993	-0.848605	P19338;H7BY16;C9JYW2;C9JLB1;C9J1H7;C9JWL1	P19338;H7BY16	NCL
33.5262	32.4954	33.6689	32.4683	30.7236	33.2731				-1.07517	89	116 kDa U5 small nuclear ribonucleoprotein component	61	61	60	76.5	76.5	75.5	109.43	0	323.31	30475000000	187	0.570312	0.817855	-1.14578	Q15029;K7EP67;K7EJ74;K7EIT3;K7EIV5	Q15029	EFTUD2
33.3306	33.3314	33.034	33.5191	32.4605	33.3817				-0.111557	90	Transcription activator BRG1	50	50	50	30.5	30.5	30.5	188.15	0	323.31	30456000000	183	0.11702	0.974038	-0.249686	Q9HBD4;P51532;P51531;K7EP28;F6VDE0;F6XE55;F6UH26;B1ALG1;B1ALG2;F6XG14;B1ALF6	Q9HBD4;P51532	SMARCA4
33.6946	33.4428	33.2774	33.2793	33.4223	33.7775				0.0214615	91	60S ribosomal protein L32	14	14	14	67.3	67.3	67.3	17.962	0	102.24	30195000000	58	0.0380389	0.985759	0.0736405	F8W727;P62910;D3YTB1;D3YTI8	F8W727;P62910;D3YTB1	RPL32
33.4378	33.7811	33.0226	33.1792	32.3573	33.267				-0.479327	92	40S ribosomal protein S3	32	32	32	91.8	91.8	91.8	26.688	0	267.47	29651000000	132	0.589136	0.859192	-1.03449	P23396;E9PL09;E9PPU1;F2Z2S8;H0YCJ7;H0YF32;H0YEU2;E9PQ96;E9PJH4;E9PK82;E9PSF4;E9PQX2;H0YES8;E9PJN9	P23396;E9PL09;E9PPU1;F2Z2S8;H0YCJ7	RPS3
34.0105	31.4935	33.9344	27.1301	29.4753	25.1694				-5.88785	93	Elongation factor 1-delta	21	21	7	64.8	64.8	32.6	28.821	0	214.15	29510000000	67	1.77082	0.282462	-3.69347	E9PK01;P29692;E9PRY8;E9PPR1;E9PL12;E9PQ49;E9PI39;E9PMW7;E9PQZ1;E9PIZ1;E9PK06;H0YCK7;E9PK72;E9PKK3;E9PNW6;E9PJD0;H0YE58;H0YE72;E9PQC9	E9PK01;P29692;E9PRY8;E9PPR1;E9PL12;E9PQ49;E9PI39;E9PMW7;E9PQZ1;E9PIZ1;E9PK06;H0YCK7	EEF1D
33.421	33.1786	32.733	33.2197	32.4633	33.7945				0.0483004	94	60S ribosomal protein L26	19	19	6	63.4	63.4	17.2	17.258	0	138.97	29212000000	101	0.0376653	0.987491	0.0902898	P61254;J3QRI7;J3QQQ9;J3QQV1;J3QRC4;J3KTJ8;J3KSS0;J3KS10	P61254;J3QRI7;J3QQQ9;J3QQV1;J3QRC4;J3KTJ8	RPL26
33.3595	32.6457	32.4627	34.1982	32.3313	33.2491				0.436872	95	E3 ubiquitin-protein ligase RBBP6	43	43	43	30.2	30.2	30.2	201.56	0	323.31	29079000000	133	0.292595	0.972201	0.620189	Q7Z6E9;H3BSK8;H3BUN0;I3L3Y2	Q7Z6E9	RBBP6
33.681	33.7587	33.16	33.4522	33.4486	33.7101				0.00372823	96	60S ribosomal protein L6	20	20	20	58	58	58	32.728	0	165.06	29017000000	97	0.00590746	0.975317	0.012146	Q02878;F8VZ45;U3KQR5;F8VR69;F8VZA3;F8VWR1;F8VU16	Q02878	RPL6
33.0408	32.4857	33.5787	31.9833	32.9936	32.2685				-0.619925	97	Nucleophosmin	20	20	20	67.7	67.7	67.7	32.575	0	309.23	27262000000	122	0.642012	0.822182	-1.15683	P06748;E5RI98;E5RGW4	P06748	NPM1
33.0788	32.8978	32.9482	33.8507	31.2768	33.3419				-0.151779	98	Enhancer of rudimentary homolog	8	8	8	62.5	62.5	62.5	12.259	0	75.512	27053000000	43	0.0671223	0.97116	-0.170761	P84090;G3V279	P84090;G3V279	ERH
33.328	32.5224	32.7444	33.8663	31.8246	33.1014				0.0658061	99	Pre-mRNA 3-end-processing factor FIP1	23	23	23	39.1	39.1	39.1	66.526	0	261.95	26773000000	88	0.034653	0.987177	0.0886701	Q6UN15;H0Y8P7	Q6UN15	FIP1L1
33.2839	32.4964	32.6079	33.6634	31.9202	33.1686				0.1213	100	PAX3- and PAX7-binding protein 1	37	37	37	42	42	42	104.8	0	323.31	26629000000	126	0.0741839	0.977586	0.179957	Q9Y5B6	Q9Y5B6	PAXBP1
32.9727	33.1973	33.2784	32.6193	32.6693	33.1408				-0.339648	101	Tubulin beta chain	31	10	7	73.7	26.8	20	47.766	0	111.51	26366000000	67	0.830448	0.814127	-1.1727	Q5JP53;P07437;Q5ST81;E9PBJ4;I3L2F9;A6NNZ2	Q5JP53;P07437;Q5ST81	TUBB
33.329	31.9142	33.1853	33.0331	31.9059	32.828				-0.220488	102	Cleavage and polyadenylation specificity factor subunit 1	57	57	57	46.8	46.8	46.8	160.88	0	323.31	26100000000	175	0.144177	0.998499	-0.330234	Q10570;E9PIM1	Q10570	CPSF1
33.166	32.9738	33.1392	32.45	33.0049	33.0777				-0.248815	103	RNA-binding protein Raly	29	29	29	64.1	64.1	64.1	32.463	0	297.65	25695000000	98	0.528837	0.897457	-0.810135	Q9UKM9;Q5QPL9;Q5QPM0;Q5QPM1;Q5QPM2	Q9UKM9;Q5QPL9;Q5QPM0;Q5QPM1	RALY
32.8387	33.2618	33.5218	31.8752	29.2584	33.2538				-1.74498	104	Interleukin enhancer-binding factor 2	23	23	23	73.6	73.6	73.6	43.062	0	313.82	25460000000	94	0.665651	0.726182	-1.35431	Q12905;X6R6Z1	Q12905	ILF2
32.8664	32.6782	33.0038	33.2085	31.5949	33.4609				-0.0947304	105	SNW domain-containing protein 1	30	30	30	62.1	62.1	62.1	61.494	0	323.31	25452000000	148	0.0552034	0.986883	-0.13688	Q13573;G3V3A4;G3V4X8;G3V5R3	Q13573;G3V3A4;G3V4X8	SNW1
33.2716	32.6108	32.5951	33.5002	32.4259	33.2012				0.216658	106	Tuftelin-interacting protein 11	40	40	40	54.5	54.5	54.5	96.819	0	323.31	25297000000	128	0.215945	1	0.44208	Q9UBB9;H0Y4U8;F6SQZ1;F6XM96;F6UKU9;F6UQ07	Q9UBB9	TFIP11
32.8974	33.9407	32.7446	33.2105	32.0253	33.5147				-0.277401	107	40S ribosomal protein S9	26	26	26	71.6	71.6	71.6	22.591	0	191.11	25195000000	101	0.178794	1	-0.402243	P46781;B5MCT8;C9JM19;F2Z3C0;A8MXK4	P46781;B5MCT8;C9JM19	RPS9
33.2323	33.2968	33.0038	33.6842	32.5432	33.7395				0.144633	108	Ribosomal protein L19;60S ribosomal protein L19	18	18	18	53.4	53.4	53.4	23.134	0	159.24	25142000000	107	0.133193	0.983895	0.289335	J3QR09;J3KTE4;P84098;J3QL15	J3QR09;J3KTE4;P84098;J3QL15	RPL19
33.1345	31.9572	33.0854	32.5598	31.0342	33.4931				-0.363346	109	Pre-mRNA-processing factor 19	25	25	25	56.3	56.3	56.3	55.18	0	323.31	24978000000	103	0.168662	1	-0.397843	Q9UMS4;F5GY56;H0YGF3;F5H2I0;H0YGZ5	Q9UMS4;F5GY56	PRPF19
32.9796	32.8645	32.8954	33.2504	32.8159	33.4203				0.249043	110	Chromatin target of PRMT1 protein	12	12	12	46.8	46.8	46.8	26.396	0	115.69	24964000000	66	0.609735	0.882264	0.879369	Q9Y3Y2;X6R700;Q5T7Y7	Q9Y3Y2;X6R700	CHTOP
33.2689	33.1383	32.4931	33.9702	33.033	33.772				0.624943	111	40S ribosomal protein S11	19	19	19	75.3	75.3	75.3	18.431	0	133.2	24774000000	86	0.772616	0.739838	1.32233	P62280;M0QZC5;M0R1H6;M0R1H5	P62280;M0QZC5	RPS11
32.8859	33.1927	33.6295	31.4105	31.2245	32.9223				-1.38356	112	Heterogeneous nuclear ribonucleoprotein R	32	32	25	43.9	43.9	35.9	70.942	0	323.31	24559000000	111	1.12317	0.591724	-2.03673	O43390;B4DT28;E7ETM7	O43390;B4DT28;E7ETM7	HNRNPR
32.8426	32.7734	32.6856	33.8144	32.9337	33.4799				0.642138	113	Splicing factor 3A subunit 1	28	28	28	38.5	38.5	38.5	88.885	0	260.28	24558000000	111	1.15844	0.625639	1.78043	Q15459;H7C1L2;F8WB66	Q15459	SF3A1
33.1638	32.5093	32.6822	32.8959	32.0419	33.617				0.0664775	114	Eukaryotic translation initiation factor 1A, X-chromosomal;Eukaryotic translation initiation factor 1A, Y-chromosomal	13	13	13	56.2	56.2	56.2	16.46	0	117.12	24020000000	59	0.0458706	0.989347	0.111622	P47813;X6RAC9;O14602;A6NJH9	P47813;X6RAC9;O14602	EIF1AX;EIF1AY
32.8399	32.444	33.0134	33.3212	31.1489	32.7322				-0.364962	115	78 kDa glucose-regulated protein	33	31	31	56.1	56.1	56.1	72.332	0	296.62	23954000000	123	0.211148	0.994442	-0.473887	P11021	P11021	HSPA5
32.8816	32.0502	33.5869	31.9875	32.006	32.6743				-0.61694	116	Heterogeneous nuclear ribonucleoprotein K	29	29	29	62.2	62.2	62.2	50.976	0	308.02	23802000000	117	0.547663	0.860211	-1.03121	P61978;Q5T6W5;Q5T6W2;Q5T6W1;S4R457;S4R359	P61978;Q5T6W5;Q5T6W2;Q5T6W1	HNRNPK
32.8833	33.317	33.0974	31.92	31.6019	32.9965				-0.92646	117	Heterogeneous nuclear ribonucleoprotein A/B	27	27	26	61.1	61.1	61.1	30.302	0	235.01	23627000000	112	0.986837	0.649978	-1.71523	D6R9P3;D6RD18;D6RBZ0;Q99729	D6R9P3;D6RD18;D6RBZ0;Q99729	HNRNPAB
33.0765	32.5703	32.2369	33.4164	32.6815	33.417				0.543722	118	60S ribosomal protein L28	22	22	22	73.7	73.7	73.7	15.747	0	179.36	23163000000	124	0.718787	0.767976	1.21936	P46779;H0YKD8;H0YMF4;H0YLP6	P46779;H0YKD8;H0YMF4;H0YLP6	RPL28
32.5021	32.4395	33.6325	32.1305	31.0174	32.3841				-1.01404	119	Spliceosome RNA helicase DDX39B	24	24	12	74.5	74.5	49.5	48.991	0	323.31	23152000000	90	0.822177	0.678167	-1.51042	Q13838;F8VQ10;Q5STU3;F6WLT2;B4DP52;F6TRA5;F6S4E6;F6R6M7;F6QYI9;F6UJC5;F6U6E2;H0Y400;B4DIJ6;F6QWI5;F6S2B7;E7EMX2;H0YCC6	Q13838;F8VQ10;Q5STU3;F6WLT2;B4DP52;F6TRA5;F6S4E6	DDX39B;hCG_2005638
32.8512	32.2233	33.5516	31.9786	29.9725	32.7111				-1.32126	120	Heterogeneous nuclear ribonucleoprotein D-like	20	19	17	40	40	39.5	46.437	0	181.26	22307000000	75	0.662225	0.737013	-1.31602	O14979	O14979	HNRNPDL
32.791	33.5411	32.4193	32.6239	33.156	32.914				-0.0191778	121	DNA-dependent protein kinase catalytic subunit	99	99	99	27.5	27.5	27.5	469.08	0	323.31	22188000000	240	0.017498	0.97748	-0.0413297	P78527;E7EUY0	P78527;E7EUY0	PRKDC
32.8885	33.1955	31.9285	33.3124	32.6587	33.1524				0.370308	122	Splicing factor, suppressor of white-apricot homolog	28	28	28	30.4	30.4	30.4	104.82	0	225.83	22177000000	105	0.359473	0.937643	0.699574	Q12872;F5H5X1;F5H1A5;H0YFR9	Q12872;F5H5X1	SFSWAP
33.2454	32.977	32.6214	32.9355	32.1927	33.2756				-0.14667	123	60S ribosomal protein L15;Ribosomal protein L15	16	16	16	54.9	54.9	54.9	24.146	0	128.38	22157000000	69	0.148719	0.98717	-0.313888	P61313;E7EQV9;E7ENU7;E7EX53;E7ERA2	P61313;E7EQV9;E7ENU7;E7EX53	RPL15
32.8294	32.6445	32.2895	32.7497	32.3106	33.0699				0.122261	124	40S ribosomal protein S6	15	15	15	48.6	48.6	48.6	28.68	0	170.74	22120000000	86	0.17042	0.9968	0.329408	P62753;A2A3R5;A2A3R7	P62753;A2A3R5	RPS6
32.9647	32.9675	32.5011	32.5423	31.991	33.1862				-0.237907	125	Probable ATP-dependent RNA helicase DDX41	36	36	36	58	58	58	69.837	0	323.31	21455000000	112	0.248864	0.986185	-0.497123	Q9UJV9;J3KNN5;D6RGI7;D6RD33;H0YA06;H0Y8L8	Q9UJV9;J3KNN5	DDX41
33.0389	32.3156	33.2212	32.1371	30.2129	31.9189				-1.43557	126	SWI/SNF complex subunit SMARCC1	33	33	22	39.7	39.7	32.7	122.87	0	311.5	21339000000	103	1.00807	0.604895	-1.86873	Q92922;F8WE13	Q92922	SMARCC1
32.7607	33.1296	32.8016	32.5578	31.1416	33.5648				-0.475865	127	Eukaryotic initiation factor 4A-III;Eukaryotic initiation factor 4A-III, N-terminally processed	23	23	20	58.4	58.4	52.3	46.871	0	217.42	21018000000	88	0.267008	0.960078	-0.585714	P38919;I3L3H2;J3QL52;E9PBH4;F8WE11;E7EMV8;J3KSN7	P38919	EIF4A3
32.609	33.8528	32.2395	32.57	31.8443	33.2332				-0.35124	128	Ubiquitin-40S ribosomal protein S27a;Ubiquitin;40S ribosomal protein S27a;Ubiquitin-60S ribosomal protein L40;Ubiquitin;60S ribosomal protein L40;Polyubiquitin-B;Ubiquitin;Polyubiquitin-C;Ubiquitin	10	10	10	59	59	59	17.965	0	79.791	20979000000	44	0.216239	1	-0.480067	P62979;J3QS39;J3QTR3;F5H6Q2;F5GYU3;F5H2Z3;F5H265;B4DV12;F5H388;F5H747;F5GXK7;J3QKN0;Q96C32;F5H041;P62987;P0CG47;P0CG48;M0R1V7;J3QLP7;J3QRK5;F5GZ39;M0R1M6;M0R2S1;J3QSA3;K7EMA8;J3KSM4	P62979;J3QS39;J3QTR3;F5H6Q2;F5GYU3;F5H2Z3;F5H265;B4DV12;F5H388;F5H747;F5GXK7;J3QKN0;Q96C32;F5H041;P62987;P0CG47;P0CG48	RPS27A;UBB;UBC;UBA52
32.5719	32.6441	32.7909	32.3814	31.8889	32.4718				-0.421578	129	Serine/arginine-rich splicing factor 10	16	16	16	65.7	65.7	65.7	20.913	0	132.84	20878000000	52	1.02973	0.686061	-1.44257	Q5JRI1;O75494;Q6IQ42;Q8WXF0;R4GMP8	Q5JRI1;O75494	SRSF10
32.506	33.6857	31.7909	32.9544	32.6346	32.9777				0.19467	130	Serine/arginine repetitive matrix protein 1	28	28	28	28.9	28.9	28.9	103.39	0	232.34	20412000000	99	0.126614	0.985984	0.293434	A9Z1X7;E9PCT1;Q8IYB3;M0R088;M0R1E7;M0QXG5;B4DED5	A9Z1X7;E9PCT1;Q8IYB3	SRRM1
33.1928	32.1598	32.696	32.2038	29.0456	32.7866				-1.33755	131	Serine/threonine-protein phosphatase PGAM5, mitochondrial	23	23	23	84.1	84.1	84.1	32.004	0	227.75	20366000000	84	0.48495	0.860343	-1.02907	Q96HS1;F5GXG4	Q96HS1	PGAM5
32.4693	32.0796	32.2911	33.6022	32.6282	33.1012				0.83054	132	Zinc finger CCCH domain-containing protein 4	26	26	26	44.1	44.1	44.1	95.425	0	306.69	19993000000	106	1.28549	0.578175	2.06119	M0QY97;Q9UPT8	M0QY97;Q9UPT8	ZC3H4
32.5472	32.4534	32.5865	32.269	32.2613	33.107				0.0167198	133	60S ribosomal protein L17	17	17	17	75.4	75.4	75.4	19.786	0	153.43	19732000000	69	0.019641	0.979878	0.0436107	J3QQT2;J3KRX5;P18621;J3QS96;J3QLC8;J3KRB3;J3KSJ0	J3QQT2;J3KRX5;P18621;J3QS96;J3QLC8;J3KRB3	RPL17
32.8252	32.3194	32.0153	33.3847	30.9038	32.7929				-0.026144	134	CWF19-like protein 2	33	33	33	36.4	36.4	36.4	103.79	0	290.68	19707000000	118	0.0109902	0.984121	-0.0295579	Q2TBE0;H7C3G7;H0YE03	Q2TBE0;H7C3G7;H0YE03	CWF19L2
32.6171	33.5051	32.5582	32.1728	32.8435	32.4801				-0.394709	135	40S ribosomal protein S4, X isoform	26	26	26	61.6	61.6	61.6	29.597	0	214.56	18868000000	103	0.471868	0.890015	-0.853483	P62701;A6NH36;C9JEH7;P22090;Q8TD47	P62701	RPS4X
32.6609	32.9861	32.5888	32.8826	31.9157	33.0555				-0.127343	136	Transformer-2 protein homolog alpha	21	17	17	48.9	42.2	42.2	32.688	0	149.37	18791000000	94	0.124172	0.987684	-0.268026	Q13595;B4DQI6;B4DUA9;F8WEH2	Q13595;B4DQI6;B4DUA9	TRA2A
32.8025	32.2748	32.3564	32.4737	31.9761	32.9843				8.96454e-05	137	60S ribosomal protein L10	20	20	20	72	72	72	24.604	0	189.83	18770000000	77	8.74161e-05	0.978426	0.000206527	P27635;X1WI28;F8W7C6;H7C123;B8A6G2;H7C2C5;A6QRI9;Q96L21;H7C2U2	P27635;X1WI28;F8W7C6	RPL10
32.76	33.0362	32.5062	32.6202	32.7259	32.9866				0.0100924	138	GTP-binding nuclear protein Ran	15	15	15	48.1	48.1	48.1	26.224	0	116.62	18659000000	60	0.017855	0.979816	0.0350664	B5MDF5;P62826;J3KQE5;F5H018;B4DV51;H0YFC6	B5MDF5;P62826;J3KQE5;F5H018;B4DV51	RAN
32.5601	32.5094	32.1499	32.8911	31.7266	33.1181				0.172151	139	Cyclin-dependent kinase 11B;Cyclin-dependent kinase 11A	28	28	28	34.3	34.3	34.3	89.437	0	225.91	18504000000	108	0.141776	0.984983	0.313028	J3QR29;J3QKR5;J3QR44;P21127;Q5QPR3;Q9UQ88;J3KTL7;J3QL65;Q5QPR4;J3KS35;E7ESP2;X6R529;Q5QPQ9;E9PFJ2;G8JLH1;Q13882	J3QR29;J3QKR5;J3QR44;P21127;Q5QPR3;Q9UQ88;J3KTL7;J3QL65;Q5QPR4	CDK11B;CDK11A;CDC2L1
32.8516	32.9688	31.9494	32.7821	31.6535	32.572				-0.254049	140	60S ribosomal protein L13a	18	18	18	62.1	62.1	62.1	23.577	0	125.79	17624000000	82	0.207784	1	-0.443294	P40429;M0QYS1;Q6NVV1;M0QZU1	P40429;M0QYS1	RPL13A
32.5698	33.1795	31.929	32.2569	32.1585	32.9636				-0.0997715	141	40S ribosomal protein S13	15	15	15	72.8	72.8	72.8	17.222	0	108.24	17447000000	67	0.0797906	0.977497	-0.184367	P62277;J3KMX5;E9PS50	P62277;J3KMX5	RPS13
32.3976	32.5252	32.5045	32.6179	33.0313	32.9281				0.383338	143	60S ribosomal protein L31	12	12	12	63.2	63.2	63.2	14.463	0	94.172	17184000000	47	1.37277	0.65501	1.6639	P62899;H7C2W9;C9JU56;B7Z4E3;B7Z4C8;B8ZZK4	P62899;H7C2W9;C9JU56;B7Z4E3;B7Z4C8;B8ZZK4	RPL31
32.3836	32.5227	32.7486	32.0384	32.2546	32.5219				-0.280031	144	Polyadenylate-binding protein 2	13	13	5	57.5	57.5	26.5	32.749	0	167.56	16823000000	44	0.73002	0.855386	-1.01572	Q86U42;H0YJH9;A6NDY0	Q86U42	PABPN1
32.3166	33.2909	31.6569	32.4057	32.4682	32.389				-0.000504176	145	40S ribosomal protein S16	14	14	14	67.8	67.8	67.8	16.445	0	106.68	16699000000	64	0.000345708	0.979802	-0.000876499	P62249;M0R210;M0R3H0;M0R1M5;Q6IPX4;M0QX76	P62249;M0R210;M0R3H0;M0R1M5;Q6IPX4	RPS16
32.4188	32.7047	31.7498	32.8508	31.2741	32.5314				-0.0723343	146	60S ribosomal protein L21	16	16	16	60.6	60.6	60.6	18.565	0	117.3	16364000000	76	0.0442342	0.986344	-0.109885	P46778;M0R181;G3V1B3;M0R3I5	P46778;M0R181	RPL21
32.3841	33.0089	32.2001	32.61	32.5128	32.919				0.149606	147	ADP/ATP translocase 2;ADP/ATP translocase 2, N-terminally processed	21	21	8	52.3	52.3	28.2	32.852	0	170.17	16310000000	68	0.212058	1	0.400364	P05141	P05141	SLC25A5
32.701	31.4378	31.5466	32.2295	30.5856	33.156				0.0951894	148	60S ribosomal protein L36	11	11	11	52.4	52.4	52.4	12.254	0	79.717	16171000000	60	0.0378412	0.983623	0.099847	Q9Y3U8;J3QSB5;J3KTD3	Q9Y3U8;J3QSB5	RPL36
32.5582	32.2194	32.2804	32.3994	31.3913	32.7998				-0.155838	149	60S ribosomal protein L10a	14	14	14	48.8	48.8	48.8	24.831	0	135.09	16102000000	68	0.132872	0.984218	-0.29304	P62906	P62906	RPL10A
32.4264	31.8316	31.9571	33.1837	32.1882	32.2953				0.484051	150	Transcription initiation factor TFIID subunit 4	27	27	27	34.8	34.8	34.8	110.11	0	323.31	16025000000	85	0.59508	0.84771	1.04382	O00268;V9GY14;V9GY03;J3KTH2;Q92750	O00268	TAF4
32.5266	32.5087	31.8737	32.836	31.7348	32.4965				0.0527776	151	Scaffold attachment factor B1	29	29	18	37.6	37.6	23.4	102.64	0	265.68	15980000000	108	0.046293	0.986184	0.107709	Q15424;F5GZU3;B7Z2F6;K7EII0;K7ES42	Q15424;F5GZU3;B7Z2F6	SAFB
32.1225	31.8091	31.8725	33.223	32.8268	32.9277				1.05781	152	Serine/Arginine-related protein 53	16	16	16	37.4	37.4	37.4	38.677	0	174.7	15925000000	58	2.64332	0.212727	4.18782	Q96IZ7;H7C5Q0;C9J713;C9J367	Q96IZ7;H7C5Q0;C9J713	RSRC1
32.1466	33.2197	32.0837	32.0876	31.4487	32.2202				-0.564456	153	Polyadenylate-binding protein;Polyadenylate-binding protein 1;Polyadenylate-binding protein 3	28	28	19	53.8	53.8	39.2	67.138	0	241.09	15869000000	86	0.572192	0.844194	-1.04746	E7ERJ7;P11940;E7EQV3;H0YAR2;Q9H361;H0YB86;H0YAP2;H0YBN4;E5RH24;E5RJB9;H0YAS6;H0YB75;E5RHG7;E5RGH3;Q4VXU2;H0YAS7;H0YAW6;H0YC10;E5RGC4;E5RFD8;Q4VY17;E5RJM8;H0YER0;H0YEQ8;Q5JQF8	E7ERJ7;P11940;E7EQV3;H0YAR2;Q9H361	PABPC1;PABPC3
32.6719	31.8192	31.6284	32.8764	30.2333	32.5395				-0.156743	154	SAP30-binding protein	13	13	13	33.8	33.8	33.8	35.772	0	130.05	15792000000	59	0.0610718	0.972563	-0.158264	J3QQJ0;Q9UHR5;X6R3T8;J3QLH3;J3KRR6;J3QLM2;F5H478;J3KRU5;J3KS14	J3QQJ0;Q9UHR5;X6R3T8;J3QLH3;J3KRR6	SAP30BP
32.2249	31.8717	32.0468	32.8351	31.5816	32.0638				0.112392	155	Cyclin-dependent kinase 12	29	29	24	26.1	26.1	21.9	164.15	0	323.31	15693000000	88	0.107023	0.965764	0.234626	Q9NYV4;J3QSD7;F8VXD2;F8VYH9;F8VZZ0;F8VTV8;F8VWX7;F8VZ51;K7EJ83;H0YAZ9;E7EUK8;E5RGN0;F5H6Z0;B4DNF9;Q00535;P11802;Q00534;P50750;Q96Q40;O94921;Q07002;Q00536;Q00537	Q9NYV4;J3QSD7	CDK12
32.3544	32.8031	32.3188	31.4063	29.9946	32.3165				-1.25301	156	ATP-binding cassette sub-family F member 1	29	29	29	42.6	42.6	42.6	95.925	0	323.31	15655000000	101	0.838737	0.676661	-1.57965	Q8NE71;H0YGW7;Q5STZ7;Q5STZ8;F5GYK6;H0Y412;Q5JSZ5	Q8NE71;H0YGW7	ABCF1
32.5342	31.22	32.4581	32.9727	31.038	32.2459				0.0147463	157	Protein arginine N-methyltransferase 5;Protein arginine N-methyltransferase 5, N-terminally processed	23	23	23	39.1	39.1	39.1	72.683	0	210.12	15410000000	88	0.00684721	0.977188	0.0182739	O14744;G3V580;G3V2L6;C9JSX3;G3V5L5;B4DV00;G3V2X6;H0YJX6;G3V507;G3V2F5;H0YJ77;H0YJD3;H7BZ44	O14744;G3V580;G3V2L6;C9JSX3	PRMT5
31.6484	31.5265	33.405	31.3892	30.6188	31.6397				-0.977443	158	Poly(rC)-binding protein 1	17	17	13	81.7	81.7	69.1	37.497	0	320.13	15099000000	84	0.649603	0.783077	-1.25283	Q15365	Q15365	PCBP1
32.056	31.2707	31.3538	32.8662	32.7621	32.2904				1.07943	159	Nucleosome-remodeling factor subunit BPTF	57	57	57	23.6	23.6	23.6	338.26	0	323.31	14800000000	117	1.61632	0.40497	2.66109	Q12830;E7ETD6;F5GXF5;E9PE19;J3QQK4;J3QQQ8;J3KSK9;J3KSY0;F5H176	Q12830;E7ETD6;F5GXF5	BPTF
32.3592	32.7185	32.3124	31.1353	30.8692	32.3498				-1.01192	160	Heterogeneous nuclear ribonucleoprotein D0	19	17	17	45.1	42.3	42.3	38.434	0	151.49	14673000000	55	1.00274	0.6232	-1.76471	Q14103;H0Y8G5;H0YA96;B4DTC3;D6RAF8;D6RF44;D6RBQ9;D6RD83;F5H6R6	Q14103;H0Y8G5;H0YA96;B4DTC3;D6RAF8;D6RF44	HNRNPD
32.1813	33.0247	31.5632	32.3228	32.1735	32.6055				0.110886	161	60S ribosomal protein L18a	18	18	18	72.7	72.7	72.7	20.762	0	144.37	14467000000	74	0.0892073	0.977532	0.204547	Q02543;M0R117;M0R1A7;M0R3D6;M0R0P7	Q02543;M0R117;M0R1A7;M0R3D6;M0R0P7	RPL18A
31.8285	32.381	32.3742	31.749	31.3811	32.5159				-0.312578	162	N-acetyltransferase 10	38	38	38	47.1	47.1	47.1	115.73	0	323.31	14278000000	109	0.338952	0.960812	-0.649681	Q9H0A0;E9PMU0;E9PJN6	Q9H0A0	NAT10
32.3831	31.7045	32.257	32.2559	30.3908	31.7519				-0.64867	163	Actin-like protein 6A	21	21	21	55.9	55.9	55.9	47.46	0	288.08	14167000000	92	0.472728	0.867405	-0.933668	O96019;H7C5S0;C9JQT2;O94805	O96019	ACTL6A
31.6732	32.0003	32.9289	31.468	32.4209	31.5677				-0.381976	164	Heat shock protein HSP 90-beta	35	35	23	52.5	52.5	40.1	83.263	0	323.31	14043000000	118	0.325198	0.959095	-0.655651	P08238;Q58FF7;Q14568;Q5T9W8;Q58FF6;F8W026;G3V2J8;Q58FG0;Q58FG1	P08238	HSP90AB1
32.3396	32.4843	31.5459	32.6129	30.8209	32.4305				-0.168459	165	Lysine-rich nucleolar protein 1	12	12	12	27.1	27.1	27.1	51.588	0	160.27	13749000000	57	0.094037	0.9717	-0.227726	Q1ED39;H3BNU8;H3BMC9;H3BPL4	Q1ED39;H3BNU8	KNOP1
32.3607	31.7457	31.5365	32.5463	29.078	32.4679				-0.516933	166	Transcription and mRNA export factor ENY2	10	10	10	73.3	73.3	73.3	11.528	0	87.256	13713000000	49	0.16661	1	-0.407125	Q9NPA8;E5RHX8;J3KNT2;E5RI00;E5RHT9;E5RJ84	Q9NPA8;E5RHX8	ENY2
32.4233	31.2795	31.7047	32.7635	30.1912	31.9981				-0.15157	167	THO complex subunit 1	28	28	28	51.8	51.8	51.8	75.665	0	295.91	13622000000	84	0.0632974	0.971519	-0.162552	Q96FV9;R4GMN4;R4GN58;J3KT14;J3KRD7;J3QQZ3	Q96FV9	THOC1
31.7876	32.6862	32.2289	31.9369	32.4345	31.8251				-0.168707	168	60S ribosomal protein L14	17	17	17	61.9	61.9	61.9	23.432	0	127.89	13612000000	53	0.20349	1	-0.401708	P50914;E7EPB3	P50914;E7EPB3	RPL14
32.2362	33.1541	31.3149	31.9557	33.1551	32.6388				0.348123	169	40S ribosomal protein S2	18	18	18	58	58	58	31.324	0	130.89	13323000000	60	0.212962	0.996131	0.473986	P15880;H0YEN5;E9PQD7;E9PMM9;I3L404;E9PM36;E9PPT0;H3BNG3;H0YE27	P15880;H0YEN5;E9PQD7;E9PMM9;I3L404;E9PM36	RPS2
32.4837	32.4174	32.5321	26.9821	29.398	26.7175				-4.77853	170	Elongation factor 1-gamma	21	21	21	55.6	55.6	55.6	50.118	0	201.1	13232000000	56	2.3014	0.141	-5.01168	P26641;B4DTG2	P26641;B4DTG2	EEF1G
32.213	32.5932	32.5173	32.5023	30.1795	32.7779				-0.621279	171	Protein lin-28 homolog A	12	12	12	80.9	80.9	80.9	22.743	0	121.94	13095000000	60	0.303803	0.954341	-0.666475	Q9H9Z2;Q6ZN17	Q9H9Z2	LIN28A
32.0762	31.3676	32.338	31.8107	30.7054	32.2639				-0.333984	172	U5 small nuclear ribonucleoprotein 40 kDa protein	19	19	19	81.2	81.2	81.2	39.31	0	255.58	13074000000	55	0.241179	0.982304	-0.516909	Q96DI7;B4DQJ1;Q9NSS8	Q96DI7;B4DQJ1	SNRNP40
32.1381	32.0472	32.6535	32.0466	31.3778	31.7978				-0.53885	173	Stress-70 protein, mitochondrial	21	21	21	32	32	32	73.68	0	208.84	12725000000	70	0.927432	0.689723	-1.45038	P38646;D6RJI2;D6RA73;H0YBG6;H0Y8S0	P38646	HSPA9
32.0123	32.3416	31.424	32.2201	31.9487	32.6737				0.354854	174	60S ribosomal protein L27a	10	10	10	62.8	62.8	62.8	16.561	0	112.18	12600000000	46	0.446517	0.905631	0.803411	P46776;E9PJD9;E9PLL6;E9PLX7	P46776;E9PJD9;E9PLL6;E9PLX7	RPL27A
31.451	32.7183	32.9243	30.2509	30.8631	31.0283				-1.6504	175	Heterogeneous nuclear ribonucleoprotein H;Heterogeneous nuclear ribonucleoprotein H, N-terminally processed	22	22	13	58.5	58.5	37.7	51.229	0	244.05	12451000000	74	1.47763	0.414875	-2.67156	G8JLB6;P31943;E9PCY7;D6RBM0;E5RGV0;E7EN40;D6RIU0;D6RFM3;H0YB39;D6RIT2;E7EQJ0;D6RAM1;D6R9T0;D6RDU3;D6RJ04;D6RIH9;D6RDL0;D6RF17;E5RGH4;H0YBD7;D6R9D3;H0YBG7;F5GZT4;E5RJ94;H0YAQ2	G8JLB6;P31943;E9PCY7;D6RBM0;E5RGV0;E7EN40;D6RIU0;D6RFM3;H0YB39	HNRNPH1
31.4378	33.4713	31.3986	31.335	30.9892	32.5135				-0.489996	176	H/ACA ribonucleoprotein complex subunit 4	16	16	16	34	34	34	57.673	0	161.69	12385000000	51	0.233048	0.989294	-0.529451	O60832;C9IYT0;H7C0M1;H7C2Q9;H7BZF2;H7C2Q2	O60832;C9IYT0;H7C0M1	DKC1
31.632	31.651	32.5718	31.7975	29.9734	31.938				-0.715308	177	Heterogeneous nuclear ribonucleoprotein U-like protein 2	20	20	20	40.9	40.9	40.9	84.69	0	232.47	12365000000	64	0.434772	0.874828	-0.888934	H3BQZ7;Q1KMD3	H3BQZ7;Q1KMD3	HNRNPUL2-BSCL2;HNRNPUL2
31.972	32.2504	32.2564	32.087	31.2279	31.7939				-0.456644	178	40S ribosomal protein S24	10	10	10	50.4	50.4	50.4	15.197	0	82.074	12312000000	56	0.782938	0.773259	-1.23748	E7ETK0;P62847	E7ETK0;P62847	RPS24
31.0608	33.183	31.2948	31.712	31.0627	32.0963				-0.222497	179	Cell growth-regulating nucleolar protein	12	12	12	32.5	32.5	32.5	43.614	0	102.59	12275000000	26	0.10924	0.983395	-0.266013	Q9NX58;D6RDJ1	Q9NX58	LYAR
31.7384	31.983	32.3799	30.7187	31.8928	31.9923				-0.499191	180	60S ribosomal protein L12	9	9	9	66.1	66.1	66.1	17.818	0	132.78	12003000000	43	0.482563	0.881619	-0.908164	P30050	P30050	RPL12
32.3196	31.7225	31.8508	31.0945	31.3569	31.2923				-0.716383	181	AT-rich interactive domain-containing protein 2	27	27	27	24.5	24.5	24.5	197.39	0	323.31	11778000000	65	1.65066	0.453524	-2.4049	Q68CP9;F8WCU9;F8W108;F8VWP4	Q68CP9;F8WCU9;F8W108	ARID2
32.2629	30.8715	31.0236	32.5945	31.3724	31.4009				0.403261	182	THO complex subunit 2	44	44	44	31.1	31.1	31.1	182.77	0	323.31	11777000000	100	0.270543	0.964663	0.578627	Q8NI27;H0Y815;F2Z2V2;H7C477;H0Y7U4	Q8NI27	THOC2
31.8977	30.934	31.9005	32.0003	30.5692	31.6521				-0.170221	184	Cleavage and polyadenylation specificity factor subunit 2	27	27	27	50	50	50	88.486	0	257.6	11638000000	77	0.114969	0.986824	-0.266914	Q9P2I0;H0YJF4	Q9P2I0	CPSF2
32.2526	31.7819	31.1933	32.0212	29.0361	32.3668				-0.601217	185	Pre-mRNA-splicing factor 38A	11	11	11	42	42	42	37.476	0	117.68	11629000000	54	0.211824	0.984339	-0.50065	Q8NAV1	Q8NAV1	PRPF38A
31.9544	31.5069	30.8749	32.7337	31.9585	32.5544				0.970153	186	BUD13 homolog	19	19	19	25.7	25.7	25.7	70.52	0	139.97	11286000000	59	1.16648	0.571697	1.97557	Q9BRD0;H7C462	Q9BRD0	BUD13
31.3496	31.3357	31.9918	32.2573	31.0466	32.1667				0.264488	187	Cell division cycle 5-like protein	29	29	29	45	45	45	92.25	0	321.24	11278000000	77	0.233123	0.996113	0.4849	Q99459	Q99459	CDC5L
32.1517	33.5416	31.0392	31.3993	32.2684	32.5145				-0.183444	188	Small nuclear ribonucleoprotein Sm D2	4	4	4	46.2	46.2	46.2	8.7769	0	34.441	11143000000	12	0.0810983	0.976324	-0.204062	K7ERG4;P62316	K7ERG4;P62316	SNRPD2
30.5743	31.3929	32.0981	31.6168	35.6412	33.6854				2.29273	189	Exportin-2	5	5	5	7.4	7.4	7.4	110.42	0	47.468	11112000000	17	0.857757	0.64913	1.70779	P55060;B4DUC5	P55060;B4DUC5	CSE1L
31.8082	31.8636	31.4645	32.493	32.6421	32.284				0.760946	190	40S ribosomal protein S14	8	8	8	43	43	43	16.273	0	71.738	11090000000	40	2.02673	0.394167	2.90023	P62263;H0YB22;E5RH77	P62263;H0YB22;E5RH77	RPS14
31.2876	31.7572	32.217	31.4359	29.6829	31.6507				-0.830754	191	Heterogeneous nuclear ribonucleoprotein F;Heterogeneous nuclear ribonucleoprotein F, N-terminally processed	22	20	20	65.1	62.7	62.7	45.671	0	226.34	11078000000	44	0.540597	0.84324	-1.06706	P52597	P52597	HNRNPF
31.6692	31.2335	31.8833	31.8924	31.1559	32.5011				0.254483	192	U2 small nuclear ribonucleoprotein A	16	16	16	42	42	42	28.415	0	179.11	11047000000	47	0.230191	0.996375	0.477142	P09661;H0YLR3;H0YMA0;H0YKK0	P09661;H0YLR3;H0YMA0	SNRPA1
30.8898	31.4056	33.9021	33.0543	35.6904	30.9232				1.15676	193	Alpha-enolase	28	28	28	74.2	74.2	74.2	47.168	0	312.75	10833000000	90	0.279828	0.962037	0.656082	P06733;K7EM90;P13929;P09104;E5RI09;E5RG95;K7EPM1;K7EKN2;E5RGZ4;B7Z2X9;F5H0C8;F5H1C3	P06733	ENO1
31.8759	31.3792	31.7562	31.0414	31.1745	31.9251				-0.290081	194	Heterogeneous nuclear ribonucleoprotein A0	15	15	15	64.3	64.3	64.3	30.84	0	157.41	10730000000	42	0.390683	0.941487	-0.702076	Q13151	Q13151	HNRNPA0
31.9835	32.1994	31.4415	32.1971	30.304	31.9795				-0.381273	195	Peptidyl-prolyl cis-trans isomerase-like 4	11	11	11	33.5	33.5	33.5	57.224	0	113.83	10690000000	57	0.23437	0.980961	-0.515817	Q8WUA2	Q8WUA2	PPIL4
31.7232	32.2415	32.1629	31.0172	31.7512	31.1296				-0.743184	196	40S ribosomal protein S7	13	13	13	66	66	66	22.127	0	130.54	10599000000	68	1.24844	0.581529	-1.95846	P62081;B5MCP9	P62081;B5MCP9	RPS7
31.7888	32.4166	31.4706	30.9158	30.6042	32.4964				-0.553208	197	Nuclease-sensitive element-binding protein 1	11	11	7	59	59	48.1	35.924	0	207.97	10546000000	40	0.354981	0.912184	-0.739253	P67809;H0Y449;C9J5V9	P67809;H0Y449;C9J5V9	YBX1
31.7418	31.8057	31.775	31.913	30.7216	31.646				-0.347323	198	60S acidic ribosomal protein P0;60S acidic ribosomal protein P0-like	11	11	11	40.7	40.7	40.7	34.273	0	116.78	10481000000	59	0.407838	0.911625	-0.75271	P05388;F8VU65;F8VWS0;Q3B7A4;G3V210;F8VPE8;Q8NHW5;F8VQY6;F8VRK7;F8VW21;F8VZS0;F8VS58;F8VWV4;F8W1K8	P05388;F8VU65;F8VWS0;Q3B7A4;G3V210;F8VPE8;Q8NHW5;F8VQY6;F8VRK7;F8VW21;F8VZS0;F8VS58	RPLP0;RPLP0P6
32.1428	29.7514	31.6301	32.1975	28.7768	31.4567				-0.364419	199	THO complex subunit 6 homolog	23	23	23	84.5	84.5	84.5	37.535	0	243.49	10448000000	70	0.103423	0.984882	-0.266378	Q86W42	Q86W42	THOC6
31.9389	31.1059	31.116	31.9141	31.1782	31.8937				0.275087	200	Serine/threonine-protein kinase RIO1	15	15	15	34	34	34	65.582	0	146.39	10240000000	48	0.305188	0.964515	0.58901	Q9BRS2;E9PFQ8	Q9BRS2	RIOK1
32.0313	30.376	31.3601	32.3175	28.581	31.8533				-0.338547	201	pre-mRNA 3 end processing protein WDR33	35	35	35	38.4	38.4	38.4	145.89	0	323.31	10115000000	82	0.0952758	0.973885	-0.247067	Q9C0J8;C9J8B4;B9A053	Q9C0J8	WDR33
31.6005	31.4088	31.4596	32.4255	30.9542	32.0545				0.321758	202	Zinc finger CCCH domain-containing protein 14	26	26	26	42	42	42	82.875	0	248.84	10038000000	80	0.292351	0.968811	0.589867	Q6PJT7;H0YJA2;G3V256;G3V5I6;G3V411;G3V3Y4;G3V4R5;G3V572;G3V3R9;H0YJ87;H0YJ51;G3V473;G3V240	Q6PJT7;H0YJA2;G3V256;G3V5I6	ZC3H14
31.7185	30.7204	31.679	32.2986	30.556	31.8163				0.184329	203	Transcription initiation factor TFIID subunit 5	22	22	22	36.9	36.9	36.9	86.829	0	218.99	10018000000	65	0.108579	0.981268	0.258352	Q15542	Q15542	TAF5
32.0344	31.5711	31.4291	31.4587	31.2729	31.4297				-0.291124	204	Tubulin beta-4B chain;Tubulin beta-4A chain	30	7	5	74.8	20.7	13.9	49.83	0	87.525	10003000000	40	0.691801	0.85962	-0.998278	P68371;P04350;M0R2D3;M0QY85;M0QYM7;M0R0X0;M0QY37;M0QX14;M0R042;M0QZL7;M0R278;M0R2T4	P68371;P04350	TUBB4B;TUBB4A
31.6531	32.0665	32.1211	30.7454	31.4287	31.1058				-0.853578	205	Insulin-like growth factor 2 mRNA-binding protein 3	30	26	25	53	47.7	46.5	63.704	0	217.39	9806800000	90	1.58907	0.437333	-2.46328	O00425;F8WD15	O00425	IGF2BP3
31.4278	31.5963	31.7704	31.1022	30.7268	31.8527				-0.370933	206	Splicing factor 3A subunit 3	21	21	21	44.5	44.5	44.5	58.848	0	194.98	9806300000	67	0.464207	0.892765	-0.832703	Q12874;E7EUT8	Q12874;E7EUT8	SF3A3
31.8477	29.2143	31.6614	32.2054	26.5284	31.1204				-0.95642	207	THO complex subunit 5 homolog	29	29	29	44.8	44.8	44.8	78.507	0	303.59	9747700000	62	0.188992	0.988308	-0.469806	Q13769;F8WCP5;C9JXG5;H7C072;H7C441;C9JCL9;F5GZF3;C9JXU6	Q13769;F8WCP5;C9JXG5	THOC5
31.8072	32.3233	30.4445	32.4043	32.9066	32.1046				0.946845	208	60S ribosomal protein L34	12	12	12	48.7	48.7	48.7	13.293	0	80.165	9653900000	42	0.712262	0.722585	1.3387	P49207	P49207	RPL34
31.5892	31.8685	31.3714	31.5135	29.9858	32.3796				-0.316767	209	60S ribosomal protein L27	8	8	8	54.4	54.4	54.4	15.798	0	61.586	9649700000	41	0.167233	0.995673	-0.388954	P61353;K7ELC7;K7EQQ9;K7ERY7	P61353;K7ELC7;K7EQQ9	RPL27
31.96	30.928	31.0409	31.7867	30.016	32.1802				0.0179799	210	Multiple myeloma tumor-associated protein 2	16	16	16	48.7	48.7	48.7	29.411	0	140.62	9630700000	51	0.0079698	0.980585	0.0213665	Q9BU76	Q9BU76	MMTAG2
31.4327	32.534	31.2618	30.1171	28.0875	31.5931				-1.81025	211	Splicing regulatory glutamine/lysine-rich protein 1	12	12	12	24.8	24.8	24.8	59.38	0	204.51	9488500000	55	0.763002	0.673613	-1.51919	Q8WXA9;H0YC47	Q8WXA9	SREK1
31.7531	31.8749	30.4026	32.8721	29.1503	30.475				-0.511065	212	Tropomyosin alpha-1 chain	25	11	4	57.4	23.6	4.9	32.708	0	104.68	9328200000	38	0.161806	1	-0.397121	P09493;H0YL52;H0YKP3;H0YNC7;H0YKZ6	P09493;H0YL52;H0YKP3;H0YNC7	TPM1
32.0827	31.367	30.981	32.3256	31.5355	31.7032				0.377854	213	Thyroid hormone receptor-associated protein 3	18	18	18	19.1	19.1	19.1	108.66	0	142.8	9306000000	59	0.396957	0.909427	0.75208	Q9Y2W1	Q9Y2W1	THRAP3
31.2351	31.3469	31.6145	31.7128	31.3735	32.3932				0.427672	214	Pinin	23	23	23	30.8	30.8	30.8	81.613	0	184.59	9270200000	60	0.597532	0.858467	1.01774	Q9H307;G3V5F0;G3V579	Q9H307	PNN
31.8553	30.1764	32.6594	27.2334	30.3643	25.9459				-3.71581	215	Elongation factor 1-beta	11	11	11	68	68	68	24.763	0	139.54	9261400000	28	1.16324	0.459911	-2.31936	P24534;C9JZW3;F2Z2G2;F8WF65	P24534	EEF1B2
31.875	30.8305	31.263	32.5541	30.0245	30.7031				-0.228947	216	Tropomyosin alpha-4 chain	23	13	12	73	52.8	46.8	28.521	0	181.23	9136100000	36	0.100968	0.975209	-0.250378	P67936;K7ENT6;K7ERG3;K7EPB9;K7EPV9;K7EMU5	P67936;K7ENT6	TPM4
31.4168	32.3154	32.1182	28.626	29.4822	30.705				-2.34571	217	Heterogeneous nuclear ribonucleoprotein H3	16	16	16	68.2	68.2	68.2	36.926	0	179.61	9124900000	51	1.6208	0.3996	-3.07824	P31942;B4DHY1	P31942;B4DHY1	HNRNPH3
27.8576	27.8261	33.2299	31.2745	33.649	27.3852				1.1317	218	Glyceraldehyde-3-phosphate dehydrogenase	21	21	21	85.7	85.7	85.7	36.053	0	220.45	9071600000	42	0.166589	1	0.425277	P04406;E7EUT5;O14556	P04406;E7EUT5	GAPDH
31.0283	31.9444	31.2807	30.3133	29.8299	31.3339				-0.925435	219	40S ribosomal protein S17-like;40S ribosomal protein S17	8	8	8	68.9	68.9	68.9	15.55	0	137.29	9018500000	46	0.823376	0.666368	-1.49085	P0CW22;P08708;H0YN88;H0YK46;H0YN73;H3BNC9	P0CW22;P08708;H0YN88;H0YK46	RPS17L;RPS17
31.2616	31.4293	31.9921	31.7081	31.9846	31.6116				0.20707	220	Matrin-3	27	27	27	33.7	33.7	33.7	99.966	0	251.67	9006000000	72	0.346765	0.971531	0.595722	A8MXP9;P43243;D6REM6;D6R991;H0Y8T4;B3KM87;D6RB45;D6RGW7;D6R9F3;D6RBS2;D6RCM3;D6REK4;D6R8Z5;D6RBI2;D6RBK5;D6RE02;D6RIA2;D6RAM9;D6RAY2	A8MXP9;P43243;D6REM6;D6R991	MATR3
31.04	30.8715	31.81	31.3414	30.6772	31.9975				0.0982272	221	G patch domain-containing protein 1	26	26	26	39.8	39.8	39.8	103.34	0	286.62	8931600000	81	0.0719646	0.969591	0.169871	Q9BRR8;K7EQ19	Q9BRR8	GPATCH1
31.499	32.1757	31.5137	31.4332	30.4364	31.7268				-0.530676	222	Nucleolar protein 56	22	22	22	42.4	42.4	42.4	66.049	0	212.42	8846800000	79	0.517962	0.885515	-0.965285	O00567;H0YDU4;H0Y653;Q5JXT2	O00567;H0YDU4;H0Y653	NOP56
31.0483	30.4941	32.1852	31.496	30.8519	31.5008				0.0403786	223	60S ribosomal protein L9	15	15	15	76	76	76	21.863	0	216.47	8779200000	54	0.0249228	0.982554	0.0628582	P32969;D6RAN4;H0Y9V9;E7ESE0;H0Y9R4	P32969;D6RAN4;H0Y9V9;E7ESE0	RPL9
31.297	32.4993	31.2173	31.3686	32.3322	31.7981				0.161778	224	60S ribosomal protein L22	10	10	10	71.9	71.9	71.9	14.787	0	107.92	8778900000	32	0.117864	0.992207	0.269794	P35268;K7ERI7;K7EMH1;K7ELC4;K7EP65;K7EKS7;K7EJT5;C9JYQ9;H0Y8C2;Q6P5R6	P35268;K7ERI7;K7EMH1;K7ELC4;K7EP65;K7EKS7	RPL22
31.5795	31.6169	30.7565	31.0438	31.506	31.8603				0.15239	225	60S ribosomal protein L35a	10	10	10	59.1	59.1	59.1	12.538	0	65.322	8679300000	49	0.155339	0.992381	0.326301	P18077;C9K025;F8WBS5;F8WB72	P18077;C9K025;F8WBS5;F8WB72	RPL35A
31.654	31.2652	31.2173	32.1419	30.6401	31.5318				0.0591125	226	SWI/SNF-related matrix-associated actin-dependent regulator of chromatin subfamily A member 5	31	31	31	32	32	32	121.9	0	231.56	8642100000	72	0.0441095	0.982876	0.106039	O60264;P28370	O60264	SMARCA5
31.2133	31.6109	31.3105	31.9842	31.5014	31.0368				0.129247	227	ATP synthase subunit alpha, mitochondrial	21	21	21	36.9	36.9	36.9	59.75	0	174.24	8633500000	65	0.162805	0.992126	0.324309	P25705;K7EK77;K7ENJ4;K7ERX7;K7EJP1;K7EQH4;K7ESA0	P25705;K7EK77;K7ENJ4	ATP5A1
31.3131	31.3623	31.0635	32.536	30.8815	31.826				0.501518	228	Zinc finger CCCH domain-containing protein 13	21	21	21	14.9	14.9	14.9	196.63	0	201.32	8610000000	68	0.441027	0.886682	0.852842	Q5T200;F8W781;Q5T9K0	Q5T200	ZC3H13
31.5935	30.4411	30.6249	31.1166	32.428	28.9414				-0.0578403	229	Actin, alpha cardiac muscle 1;Actin, gamma-enteric smooth muscle;Actin, alpha skeletal muscle;Actin, aortic smooth muscle	41	12	2	78.8	44.6	13.5	42.019	0	173.51	8353500000	44	0.0178316	0.982942	-0.0491116	P68032;P63267;P68133;P62736;Q5T8M7	P68032;P63267;P68133;P62736;Q5T8M7	ACTC1;ACTG2;ACTA1;ACTA2
31.357	30.0208	30.933	32.0984	31.2977	32.2856				1.12364	230	SAP domain-containing ribonucleoprotein	11	11	11	43.3	43.3	43.3	23.671	0	96.08	8347900000	41	1.06207	0.603573	1.88154	P82979;F8VZQ9;H0YHG0;Q567R9;F8VS12	P82979;F8VZQ9;H0YHG0;Q567R9	SARNP;CIP29
31.3761	30.6591	31.6292	30.9135	30.2903	31.8402				-0.206789	231	Splicing factor 3A subunit 2	11	11	11	29.5	29.5	29.5	49.255	0	97.562	8219100000	40	0.143138	0.992211	-0.325207	Q15428;K7EMT0	Q15428;K7EMT0	SF3A2
31.3185	31.4163	31.7438	31.0221	30.7045	31.2608				-0.497026	232	Probable ATP-dependent RNA helicase DDX5	28	28	23	51.6	51.6	46.4	69.086	0	259.25	8178800000	74	1.13379	0.6512	-1.62341	J3KTA4;P17844;B4DLW8;J3QRQ7;J3KRX8;J3QR02;J3QSF1;J3KRZ1;X6RLV5;J3QRN5;J3QKN9;J3QLG9;J3QR62	J3KTA4;P17844;B4DLW8	DDX5
30.7235	31.7346	30.7874	31.1596	32.1876	30.9671				0.35625	233	60S ribosomal protein L30	9	9	9	74.8	74.8	74.8	12.784	0	69.994	7955800000	42	0.287505	0.9751	0.59337	P62888;E5RI99;E5RJH3	P62888;E5RI99	RPL30
31.5029	31.96	30.665	31.6528	31.7428	31.4294				0.232376	234	60S ribosomal protein L11	12	12	12	47.2	47.2	47.2	20.252	0	89.884	7772500000	47	0.233752	0.992241	0.473802	P62913;Q5VVC8;Q5VVC9	P62913;Q5VVC8;Q5VVC9	RPL11
32.1304	30.6915	31.6657	28.1142	NaN	26.1104				-4.38355	235	Coronin-1B	17	17	17	40.3	40.3	40.3	54.234	0	186.43	7720700000	38	1.74807	0.294286	-4.27305	Q9BR76;F5H390;E7EW44;F5H0D2	Q9BR76	CORO1B
31.0149	32.406	31.0942	30.6788	31.5868	31.5358				-0.237881	236	40S ribosomal protein S18	14	14	14	52.6	52.6	52.6	17.718	0	113.69	7677600000	52	0.166463	1	-0.372447	P62269;J3JS69	P62269	RPS18
30.738	30.6954	32.0721	30.829	28.415	30.8062				-1.15178	237	Protein mago nashi homolog 2	12	12	1	77	77	6.1	17.276	0	113.29	7429200000	43	0.554961	0.831563	-1.12961	Q96A72;A6NEC0;F5H6N1;F5H124	Q96A72;A6NEC0;F5H6N1	MAGOHB
31.2614	30.8744	31.6955	31.4302	27.6051	31.0966				-1.23315	238	ATP-dependent RNA helicase DHX8	23	22	22	28	27.3	27.3	139.31	0	225.28	7416400000	65	0.422099	0.880787	-0.916149	Q14562;F5H658;Q92620	Q14562;F5H658	DHX8
31.3137	31.7553	31.4777	31.2503	30.6599	31.6304				-0.335377	239	60S ribosomal protein L24	12	12	12	54.8	54.8	54.8	17.779	0	83.723	7397200000	46	0.467671	0.896935	-0.817285	P83731;C9JXB8;C9JNW5	P83731;C9JXB8;C9JNW5	RPL24
31.4264	31.2359	31.0748	31.0333	29.385	30.8006				-0.839396	240	Bromodomain-containing protein 7	14	14	14	30.4	30.4	30.4	74.138	0	162.29	7309000000	42	0.732647	0.736361	-1.34311	Q9NPI1;I3L4V5	Q9NPI1	BRD7
31.0648	31.3491	31.0409	30.3724	31.956	31.6288				0.167516	241	A-kinase anchor protein 17A	14	14	14	26.2	26.2	26.2	80.735	0	136.14	7236800000	43	0.124381	0.987992	0.282631	Q02040;X6RAJ1	Q02040	AKAP17A
31.0717	30.705	31.2946	30.7212	31.7947	31.3646				0.269756	242	RNA-binding protein 8A	8	8	8	61.5	61.5	61.5	19.889	0	147.17	7178800000	36	0.308936	0.974318	0.591358	Q9Y5S9	Q9Y5S9	RBM8A
30.7324	30.8309	30.9712	31.3901	31.1556	31.9891				0.666758	243	Nucleolar protein 58	17	17	17	43.9	43.9	43.9	59.578	0	156.81	7130600000	70	1.21595	0.60161	1.86429	Q9Y2X3;H7BZ72;F8WED0	Q9Y2X3	NOP58
31.3508	31.6611	30.661	31.0682	31.9642	32.245				0.534805	245	Histone H1.3	22	3	3	44.8	9.5	9.5	22.35	0	30.815	7098600000	23	0.506859	0.879282	0.951935	P16402	P16402	HIST1H1D
31.5973	30.7576	30.428	32.2332	30.5844	29.5977				-0.122567	246		18	10	0	63.4	39.7	0	27.174	0	85.95	7092300000	41	0.0498559	0.990222	-0.129852	Q5VU59	Q5VU59	DKFZp686J1372
30.9807	31.0504	30.3321	30.9164	31.6969	31.4926				0.580893	247	Histone deacetylase complex subunit SAP18	7	7	7	43	43	43	19.526	0	58.379	7089100000	30	0.8231	0.725887	1.3605	X6RAL5;O00422;H7BZW6;U3KQ12;U3KPY7	X6RAL5;O00422;H7BZW6	SAP18
31.809	31.2208	29.8161	31.7531	30.6496	29.5067				-0.312157	248	Coronin;Coronin-1C	16	16	15	45.5	45.5	43.6	41.603	0	157.81	6989100000	47	0.130759	0.989102	-0.319331	B4E3S0;Q9ULV4;H0YHL7;F8VV53;F8W1H8;F8VUX3;F8VSA4;F8VRE9;F8VTT6;F8VVB7	B4E3S0;Q9ULV4;H0YHL7	CORO1C
29.4781	NaN	30.4781	32.3731	NaN	NaN				0	249	Annexin;Annexin A2;Putative annexin A2-like protein	2	2	2	20.9	20.9	20.9	12.064	0.0010194	11.657	6935100000	3	-4.34294e-08	1	0	H0YKL9;H0YKZ7;H0YLV6;H0YMT9;H0YKX9;H0YMW4;H0YMM1;H0YKS4;H0YMD0;H0YMU9;H0YM50;H0YN42;P07355;A6NMY6;H0YNP5	H0YKL9;H0YKZ7;H0YLV6;H0YMT9;H0YKX9;H0YMW4;H0YMM1;H0YKS4;H0YMD0;H0YMU9;H0YM50;H0YN42;P07355;A6NMY6;H0YNP5	ANXA2;ANXA2P2
31.1198	30.9754	31.0858	30.121	29.8834	31.5955				-0.527035	250	Pre-mRNA-splicing factor RBM22	14	14	14	36.4	36.4	36.4	46.895	0	139.32	6830000000	36	0.417734	0.897241	-0.826987	Q9NW64;E5RJW4;F5GWK3;E5RHA8	Q9NW64;E5RJW4;F5GWK3	RBM22
30.7201	30.6106	30.8418	31.1008	31.3345	31.3334				0.53204	252	rRNA 2-O-methyltransferase fibrillarin	14	14	13	53	53	49.5	33.784	0	109.5	6569600000	49	2.18375	0.423176	2.62782	P22087;M0R0P1;M0QXL5;M0R2Q4;M0R299;M0R2U2;M0R1H0;M0R2B0	P22087;M0R0P1;M0QXL5;M0R2Q4;M0R299;M0R2U2;M0R1H0;M0R2B0	FBL
30.9249	30.6803	30.7771	31.6794	30.3035	30.6735				0.0913054	253	KH domain-containing, RNA-binding, signal transduction-associated protein 1	10	10	10	30	30	30	48.227	0	92.825	6563800000	38	0.0770239	0.973403	0.176533	Q07666;Q5VWX1	Q07666	KHDRBS1
30.5969	30.5163	30.8627	31.78	31.0219	31.4603				0.762051	254	Protein Red	18	18	18	38.6	38.6	38.6	65.601	0	152.91	6555000000	39	1.45409	0.532	2.21924	Q13123;E7EQZ7;D6REL4;D6RAY9;D6RCQ4	Q13123;E7EQZ7	IK
31.7645	30.8539	30.5741	30.3574	30.2755	28.6889				-1.29022	255	F-actin-capping protein subunit alpha-1	6	6	5	26.9	26.9	23.4	32.922	0	54.126	6492100000	21	0.925855	0.6548	-1.7176	P52907	P52907	CAPZA1
28.1011	28.9024	32.2951	30.0753	31.9012	28.2629				0.31363	256	60 kDa heat shock protein, mitochondrial	27	27	27	67.7	67.7	67.7	61.054	0	270.42	6472100000	60	0.0658347	0.97526	0.178203	P10809;E7ESH4;E7EXB4;B7Z712;C9JL25;C9JL19;C9JCQ4;C9J0S9	P10809	HSPD1
31.3428	31.0312	30.4698	31.2049	30.9826	30.7372				0.0269362	257	Bcl-2-associated transcription factor 1	19	19	19	24	24	24	106.12	0	136.11	6384700000	53	0.031417	0.980346	0.0692508	Q9NYF8;E9PK09;E9PQN2;E9PKI6;E9PK91;E9PJA7;H0YF00;B0AZU3;H0YF14	Q9NYF8;E9PK09;E9PQN2;E9PKI6;E9PK91;E9PJA7	BCLAF1
31.4882	30.3666	30.0879	31.3907	29.754	30.3649				-0.144367	258	Protein FAM133B;Protein FAM133A	3	3	3	21	21	21	12.41	0	21.132	6357200000	15	0.0794075	0.974342	-0.194772	G3XAI9;Q5BKY9;Q8N9E0	G3XAI9;Q5BKY9;Q8N9E0	FAM133B;FAM133A
30.8839	30.6417	31.0085	31.474	NaN	31.4846				0.634556	259	Bromodomain-containing protein 9	15	15	15	37.9	37.9	37.9	66.999	0	258.24	6275700000	43	1.70448	0.442545	2.65403	Q9H8M2;B4DXI2;H0YBR9;H0YAW8;H0YBF1;C9JBY0	Q9H8M2	BRD9
30.8657	31.3124	30.6328	30.9315	30.5516	31.622				0.0980841	260	PHD finger-like domain-containing protein 5A	10	10	10	57.3	57.3	57.3	12.405	0	75.115	6253200000	35	0.0943392	0.978166	0.208076	Q7RTV0	Q7RTV0	PHF5A
31.7686	31.7834	29.8834	29.8772	NaN	28.3006				-2.05624	261	Unconventional myosin-XVIIIa	27	27	27	18.9	18.9	18.9	233.14	0	264.83	6177900000	43	0.875852	0.656636	-1.86203	J3KNX9;Q92614;H0YEV9	J3KNX9;Q92614	MYO18A
30.5585	31.6413	30.724	31.215	30.3945	31.5373				0.0743224	262	Histone H2B type 2-E;Histone H2B type 1-B	20	3	0	83.3	9.5	0	13.92	0	23.13	6159300000	18	0.0534827	0.990406	0.128434	Q16778;P33778;Q6DRA6;Q6DN03	Q16778;P33778	HIST2H2BE;HIST1H2BB
30.7954	30.166	31.3775	30.8613	30.5291	30.6987				-0.0832825	263	Transcription initiation factor TFIID subunit 6	20	20	20	35.7	35.7	35.7	78.948	0	184.61	6145100000	56	0.0811016	0.97935	-0.179989	J3KR72;P49848;G8JLM6;C9JTY6;C9JFL8;C9JIS2;C9J088;F8WEJ7;C9J7C4;E5RHA1;C9JHQ8;E5RKA5	J3KR72;P49848;G8JLM6	TAF6
30.938	31.5793	30.6525	30.303	30.6134	31.4156				-0.279266	264	60S ribosomal protein L23	12	12	12	53.6	53.6	53.6	14.865	0	96.393	6106600000	39	0.258441	0.987489	-0.526845	P62829;C9JD32;J3KT29;J3KTJ3;B9ZVP7;J3QQT9	P62829;C9JD32;J3KT29;J3KTJ3;B9ZVP7	RPL23
30.9094	31.3443	31.148	29.8267	30.4007	31.0436				-0.710222	265	Serine/arginine-rich splicing factor 4	14	10	10	24.9	21.7	21.7	56.678	0	99.005	6077600000	26	0.886631	0.668943	-1.50069	Q08170;F6T1J1	Q08170	SRSF4
30.8576	30.2247	30.1123	32.3873	30.8068	31.0001				0.999882	266	Glioma tumor suppressor candidate region gene 1 protein	16	16	16	15.3	15.3	15.3	158.49	0	119.43	6040000000	39	0.845419	0.681789	1.54028	Q9NZM4	Q9NZM4	GLTSCR1
30.2372	30.7864	31.7204	29.9496	32.5698	29.5757				-0.216265	267	Cofilin-1	12	12	9	78.9	78.9	60.2	18.502	0	133.33	5950700000	53	0.0731744	0.976668	-0.190264	P23528;E9PP50;G3V1A4;E9PK25;E9PS23;E9PQB7;E9PLJ3	P23528;E9PP50;G3V1A4;E9PK25;E9PS23;E9PQB7	CFL1
30.674	30.7475	31.6892	31.4285	30.9518	30.8548				0.0414651	268	Heat shock 70 kDa protein 1A	23	19	11	48.5	44	29.2	70.051	0	170.16	5916600000	54	0.0378302	0.986077	0.0878815	P08107;E7EP94;V9GZ37	P08107;E7EP94	HSPA1A
31.4339	30.905	30.9622	30.129	29.151	29.8565				-1.38817	269	SWI/SNF-related matrix-associated actin-dependent regulator of chromatin subfamily E member 1	14	14	14	39.2	39.2	39.2	46.649	0	209.04	5857300000	42	1.83866	0.327368	-3.18276	Q969G3;J3QKS7;B4DGM3;K7EMQ8;H7C048;J3QR61;J3KT85;J3QKX6;J3KS99;J3QL66	Q969G3;J3QKS7;B4DGM3;K7EMQ8	SMARCE1
31.4248	31.9451	30.9459	32.5362	34.1999	31.5365				1.31893	270	Keratin, type I cytoskeletal 18	23	23	22	65.3	65.3	63.7	48.057	0	261.47	5851100000	45	0.728939	0.6915	1.4203	P05783;F8VZY9;CON__P05784;CON__H-INV:HIT000015463;CON__Q14525;CON__Q9UE12;CON__Q15323;CON__A2A5Y0;CON__Q92764;C4AM86;CON__Q14532;CON__A2AB72;CON__Q497I4;CON__O76015;CON__O76013;CON__Q9Z2K1;CON__O76014;CON__Q3ZAW8;CON__REFSEQ:XP_986630;CON__Q2M2I5;Q14525;Q15323;Q14532;O76014;Q92764;O76015;O76013;Q2M2I5	P05783;F8VZY9	KRT18
29.812	30.5949	31.8364	29.7493	30.5888	29.9238				-0.660472	271	Fatty acid synthase;[Acyl-carrier-protein] S-acetyltransferase;[Acyl-carrier-protein] S-malonyltransferase;3-oxoacyl-[acyl-carrier-protein] synthase;3-oxoacyl-[acyl-carrier-protein] reductase;3-hydroxyacyl-[acyl-carrier-protein] dehydratase;Enoyl-[acyl-carrier-protein] reductase;Oleoyl-[acyl-carrier-protein] hydrolase	35	35	35	26.2	26.2	26.2	273.42	0	323.31	5745300000	60	0.441246	0.881276	-0.889563	P49327;J3KTF0	P49327	FASN
30.78	30.88	30.6733	31.81	31.038	30.8829				0.465854	272	Pre-mRNA-splicing regulator WTAP	16	16	16	43.7	43.7	43.7	44.243	0	143.49	5660400000	54	0.728396	0.796442	1.18577	Q15007	Q15007	WTAP
30.8093	30.4656	30.2675	30.9183	30.8948	31.3972				0.555996	273	NF-kappa-B-activating protein;NKAP-like protein	5	5	5	18.3	18.3	18.3	47.138	0	59.999	5639600000	25	1.14831	0.643579	1.69667	Q8N5F7;Q5M9Q1	Q8N5F7;Q5M9Q1	NKAP;NKAPL
30.916	29.8506	29.8935	31.4549	29.7136	31.3196				0.609338	274	Corepressor interacting with RBPJ 1	12	12	12	26.9	26.9	26.9	52.313	0	90.312	5616400000	25	0.39003	0.902431	0.803034	Q86X95;H3BLY3	Q86X95	CIR1
31.5203	30.9295	30.3465	30.8582	29.4282	28.5062				-1.33455	275	Tropomodulin-3	13	13	13	45.5	45.5	45.5	39.594	0	123.69	5584000000	34	0.808513	0.682584	-1.54541	Q9NYL9;H0YKU1;H0YNJ8;H0YNU8;G5EA42;Q9NZR1	Q9NYL9;H0YKU1;H0YNJ8	TMOD3
30.855	30.8239	30.7437	31.1129	30.0512	30.0673				-0.397058	276	SWI/SNF-related matrix-associated actin-dependent regulator of chromatin subfamily D member 1	12	12	10	37.9	37.9	34.2	58.232	0	137.74	5581000000	42	0.490282	0.878308	-0.876853	Q96GM5;F8VZ70;F8VUB0;F8VW95;F8VRQ4;Q6STE5;C9JYI7;H0YHV1	Q96GM5;F8VZ70;F8VUB0	SMARCD1
31.0748	30.0778	30.0461	31.4356	30.0458	32.0876				0.790115	277	Retinitis pigmentosa 9 protein	6	6	6	21.3	21.3	21.3	26.106	0	48.851	5497600000	20	0.499971	0.865059	0.99969	Q8TA86;C9J6V2	Q8TA86	RP9
30.3376	30.8009	30.3266	31.6052	30.8953	31.1382				0.72456	278	G patch domain-containing protein 4	10	10	10	25.6	25.6	25.6	50.381	0	98.739	5364200000	34	1.30359	0.576903	2.01029	Q5T3I0;E9PAV9;E9PPY4;F2Z3C6;F8W895	Q5T3I0;E9PAV9;E9PPY4;F2Z3C6;F8W895	GPATCH4
31.2434	29.7811	29.7884	31.4326	27.8051	31.2639				-0.103788	279	WD repeat-containing protein 82	14	14	14	47.6	47.6	47.6	35.079	0	121.25	5356400000	43	0.02725	0.988674	-0.0753092	Q6UXN9;C9JBU3	Q6UXN9	WDR82
31.028	31.3133	30.1854	30.5819	30.4739	31.2082				-0.0875346	280	40S ribosomal protein S23	8	8	8	57.3	57.3	57.3	15.807	0	76.537	5334500000	29	0.0752667	0.972684	-0.172079	P62266;D6RD47;D6RIX0;D6R9I7;D6RDJ2	P62266;D6RD47	RPS23
31.7517	30.6448	30.2077	29.3267	28.9819	28.1637				-2.04395	281	F-actin-capping protein subunit beta	12	12	1	54.5	54.5	4.7	31.35	0	135.79	5300600000	26	1.62645	0.384909	-3.03026	P47756;B1AK85	P47756;B1AK85	CAPZB
26.6239	27.4036	31.9061	30.2574	33.3027	27.5603				1.72891	282	Pyruvate kinase PKM;Pyruvate kinase	27	27	27	68.5	68.5	68.5	57.936	0	275.42	5225600000	61	0.300611	0.940271	0.709452	P14618;H3BTN5;H3BQ34;Q504U3;H3BTJ2;H3BUW1;H3BT25;H3BU13;P30613	P14618;H3BTN5;H3BQ34;Q504U3	PKM;PKM2
31.0811	29.1955	29.669	32.0457	31.0987	30.1877				1.12885	283	THO complex subunit 7 homolog	8	8	8	36.3	36.3	36.3	23.743	0	62.98	5171300000	27	0.654795	0.766954	1.28269	Q6I9Y2;H7C5E3	Q6I9Y2	THOC7
31.058	30.5207	28.8055	31.8485	NaN	30.9027				1.24751	284		72	3	1	41.7	3.1	0.8	152.3	0	42.207	5126500000	10	0.555157	0.817451	1.19371	E7ETY2;H0YA99;H0YAB7;H0Y8Y7	E7ETY2	TCOF1
30.5925	31.2805	30.3506	30.7154	31.1197	31.2425				0.284643	285	H/ACA ribonucleoprotein complex subunit 2	4	4	4	45.6	45.6	45.6	10.071	0	55.913	5094900000	19	0.371485	0.949782	0.676346	J3QSY4;D6RC52;D6RCB9;Q9NX24	J3QSY4;D6RC52;D6RCB9;Q9NX24	NHP2
31.168	30.5196	30.729	29.871	NaN	29.6769				-1.03158	286	PHD finger protein 10	12	12	12	24.5	24.5	24.5	56.05	0	118	4988300000	31	1.55656	0.42573	-2.8894	Q8WUB8	Q8WUB8	PHF10
30.1171	30.384	30.9096	30.8639	30.9712	30.5931				0.339179	287	Prohibitin	14	14	14	58.1	58.1	58.1	29.804	0	140.81	4966100000	53	0.585279	0.871595	0.94588	P35232;C9JW96;E9PCW0;C9JZ20;E7ESE2;D6RBK0	P35232;C9JW96;E9PCW0;C9JZ20;E7ESE2	PHB
30.3774	30.1104	29.9421	31.2698	31.8461	30.2272				0.971088	288	FACT complex subunit SPT16	19	19	19	20.3	20.3	20.3	119.91	0	141.48	4935900000	39	0.925259	0.651723	1.64477	Q9Y5B9;G3V5A4;G3V401;G3V2X0	Q9Y5B9	SUPT16H
30.4854	30.3532	30.2508	31.3532	30.7964	30.4154				0.491842	289	Nuclear mitotic apparatus protein 1	30	30	30	21.4	21.4	21.4	238.26	0	278.27	4935300000	50	0.81095	0.762711	1.29217	Q14980;H0YFY6;F5H4J1;K4DIE0;F5H6Y5;F5H763	Q14980;H0YFY6	NUMA1
30.4721	30.9476	31.1474	30.1846	30.0293	30.6065				-0.582236	290	X-ray repair cross-complementing protein 6	19	19	19	38.1	38.1	38.1	69.842	0	173.17	4908500000	54	1.03461	0.661944	-1.59829	P12956;B1AHC9;B1AHC8;F5H1I8	P12956;B1AHC9;B1AHC8;F5H1I8	XRCC6
30.7204	29.4256	30.3217	31.4701	29.3159	29.9665				0.0949237	291	THO complex subunit 3	12	12	12	46.4	46.4	46.4	38.771	0	122.06	4882300000	26	0.0435278	0.991041	0.11247	Q96J01;Q6NZ53;D6RGZ2;D6REC9;H0Y9T1;H7C0C5	Q96J01;Q6NZ53;D6RGZ2	THOC3
29.9592	29.9116	31.9681	29.7715	30.3632	30.3336				-0.456865	292	Serpin H1	11	11	11	40.2	40.2	40.2	46.44	0	124.33	4868500000	30	0.25804	0.963837	-0.56787	P50454;E9PKH2;E9PPV6;E9PNX1;E9PK86;E9PMI5;E9PR70;E9PJH8;E9PIG2;E9PRS3;H0YEP8;E9PLA6;E9PQ34	P50454;E9PKH2;E9PPV6	SERPINH1
30.5222	29.8893	30.5952	31.0759	29.0723	30.9059				0.0157878	293	Methylosome protein 50	11	11	11	44.2	44.2	44.2	36.724	0	101.71	4856500000	32	0.00763419	0.978683	0.0202547	Q9BQA1;B4DP38;H0Y711	Q9BQA1;B4DP38	WDR77
29.1659	29.3066	32.1043	30.5982	32.2889	27.0992				-0.196826	294	Calmodulin	9	9	9	55.1	55.1	55.1	20.762	0	126.89	4785300000	30	0.0370015	0.983858	-0.103428	H0Y7A7;P62158;E7ETZ0;E7EMB3;F8WBR5;M0QZ52;G3V479;G3V361;Q96HY3;G3V226;P27482;C9J7T9;P02585	H0Y7A7;P62158;E7ETZ0;E7EMB3;F8WBR5;M0QZ52;G3V479	CALM2;CALM1;CALM3
31.0316	30.7914	30.5426	29.9754	NaN	30.8192				-0.391256	295	LINE-1 type transposase domain-containing protein 1	20	20	20	27.1	27.1	27.1	98.848	0	163.73	4770800000	34	0.443015	0.896717	-0.844217	Q5T7N2	Q5T7N2	L1TD1
30.1946	30.9547	31.1009	30.0445	31.1366	29.9877				-0.360469	296	X-ray repair cross-complementing protein 5	24	24	24	51.2	51.2	51.2	82.704	0	275.28	4724400000	63	0.315311	0.972468	-0.635017	P13010;C9JZ81	P13010	XRCC5
30.5532	30.5633	29.5604	31.3145	30.5243	30.771				0.644314	297	YTH domain-containing protein 1	14	14	14	21	21	21	85.586	0	97.557	4720300000	27	0.725829	0.767535	1.27248	J3QR07;Q96MU7;J3KS01;J3KRG5	J3QR07;Q96MU7	YTHDC1
30.3887	29.0898	30.3731	31.6723	30.0739	30.413				0.769187	298	Histone-binding protein RBBP4	11	11	6	42.6	42.6	34.4	47.655	0	121.41	4654800000	33	0.520325	0.858445	1.02647	Q09028;H0YCT5;H0YF10;H0YDK2;H0YEU5;B4DRT0;Q5JP02;E9PNS6;E9PNS2;E9PIC4;C9JAJ9;Q5JP01	Q09028	RBBP4
30.5354	30.8582	30.2008	30.4256	30.3228	30.7724				-0.0244967	299	40S ribosomal protein S15a	11	11	11	73.1	73.1	73.1	14.839	0	89.908	4614900000	40	0.0355095	0.984329	-0.073458	P62244;I3L3P7;I3L246;H3BN98;H3BV27;H3BT37;I3L303;H3BVC7	P62244;I3L3P7;I3L246	RPS15A
26.3616	NaN	26.3284	32.9851	29.2078	32.3535				5.17045	300	MICOS complex subunit MIC19	10	10	10	35.8	35.8	35.8	26.694	0	82.382	4548500000	17	1.38105	0.386857	3.2152	C9JRZ6;F8WAR4;Q9NX63;G3V1K1;F8WD73	C9JRZ6;F8WAR4;Q9NX63;G3V1K1	CHCHD3
30.5145	31.8948	29.8183	30.328	29.4948	30.9422				-0.487535	301	Peptidyl-prolyl cis-trans isomerase G;Peptidyl-prolyl cis-trans isomerase	13	13	13	17.5	17.5	17.5	88.616	0	112.22	4468500000	30	0.262637	0.964155	-0.58011	Q13427;E9PG73;C9JN15;C9JM79;C9JT64;C9J679	Q13427;E9PG73;C9JN15;C9JM79	PPIG
29.785	30.5244	31.028	29.8777	30.6503	30.3282				-0.160383	302	Eukaryotic initiation factor 4A-I	15	12	12	46.8	40.6	40.6	46.153	0	136.54	4463300000	41	0.139679	0.989169	-0.305581	P60842;J3QL43;J3QS69;J3KT12;E7EQG2;Q14240;J3QR64;J3KSZ0;J3KTB5;Q9NZE6;J3QLN6;J3KTN0;J3QKZ9;J3KS25;J3QQP0;J3KT04;J3KS93;B4E102	P60842;J3QL43;J3QS69;J3KT12	EIF4A1
30.6953	30.5883	30.668	30.1719	29.6635	30.8871				-0.409668	303	40S ribosomal protein S20	6	6	6	37.8	37.8	37.8	13.373	0	48.241	4429500000	23	0.502607	0.880992	-0.897747	P60866;E5RJX2;E5RIP1;G3XAN0	P60866;E5RJX2;E5RIP1	RPS20
30.4483	30.6265	30.0116	29.2079	NaN	30.8385				-0.338919	304	Putative RNA-binding protein Luc7-like 1	16	8	8	35.6	22.1	22.1	43.727	0	54.136	4410000000	20	0.194469	0.998145	-0.450773	Q9NQ29;A8MYV2;B8ZZ10;B8ZZ09;B8ZZ12;F8WBC1;F2Z322	Q9NQ29;A8MYV2;B8ZZ10	LUC7L
30.0982	31.2635	30.7318	29.0259	28.6315	30.2611				-1.39171	305	Splicing factor U2AF 35 kDa subunit;Splicing factor U2AF 26 kDa subunit	8	8	8	33.3	33.3	33.3	27.872	0	71.109	4312000000	30	1.09922	0.565812	-2.00153	Q01081;Q8WU68;M0QYK5;M0R2N4;K7EJH3;K7EJM7;K7EPL9	Q01081;Q8WU68	U2AF1;U2AF1L4
30.4242	30.8861	30.7191	29.9833	30.6084	30.4783				-0.319832	306	Prohibitin-2	16	16	16	68.9	68.9	68.9	33.296	0	145.48	4293400000	47	0.615252	0.874034	-0.959201	Q99623;J3KPX7;F5GY37;F5GWA7;F5H3X6;F5H0C5;F5H2D2;U3KPZ5	Q99623;J3KPX7;F5GY37;F5GWA7;F5H3X6	PHB2
30.0154	29.3251	31.0276	31.125	29.567	30.514				0.279285	307	Cleavage and polyadenylation specificity factor subunit 5	12	12	12	52	52	52	26.227	0	99.132	4217300000	27	0.155844	0.998167	0.36238	O43809;H3BND3;H3BV41	O43809	NUDT21
31.1982	NaN	31.0032	28.63	NaN	28.4052				-2.58312	308	Histone H2A type 1-C;Histone H2A type 1-A	9	1	0	70	13.8	0	14.105	0	17.462	4164200000	6	2.48134	0.136889	-10.383	Q93077;Q96QV6	Q93077;Q96QV6	HIST1H2AC;HIST1H2AA
30.8205	30.6737	30.5155	30.353	29.5744	30.3959				-0.562146	309	Probable ATP-dependent RNA helicase DDX17	21	16	16	31.7	27.4	27.4	80.439	0	122.11	4157300000	34	0.934911	0.681048	-1.47495	H3BLZ8;Q92841;C9JMU5;G5E9L5	H3BLZ8;Q92841;C9JMU5	DDX17
30.9841	30.293	29.7175	30.3598	NaN	30.8525				0.274621	310	Putative 60S ribosomal protein L39-like 5;60S ribosomal protein L39	2	2	2	23.5	23.5	23.5	6.3225	0.0011962	16.934	4142400000	14	0.203594	1	0.45235	Q59GN2;P62891	Q59GN2;P62891	RPL39P5;RPL39
30.4226	30.3776	30.6545	30.4071	30.4539	30.1309				-0.154291	311	Importin subunit alpha-1	15	15	15	40.5	40.5	40.5	57.861	0	162.33	4139700000	42	0.51085	0.954099	-0.664092	P52292;J3QLL0;J3KS65;J3QL07	P52292	KPNA2
30.2829	30.4716	30.2241	30.9076	28.7184	30.2173				-0.378454	312	60S ribosomal protein L5	11	11	11	37.7	37.7	37.7	34.362	0	102.11	4104800000	39	0.227738	0.985995	-0.504272	P46777;Q5T7N0;R4GNJ2	P46777	RPL5
30.7266	30.6168	29.4471	30.366	30.6756	28.5899				-0.386319	313	Unconventional myosin-VI	20	20	20	21.1	21.1	21.1	148.83	0	194.86	4054300000	41	0.192862	1	-0.445033	E7EW20;Q9UM54;Q5JVM0	E7EW20;Q9UM54	MYO6
28.633	30.1553	31.8983	27.9036	29.2627	26.2844				-2.41199	314	40S ribosomal protein S15	7	7	7	71.7	71.7	71.7	17.04	0	79.591	4031700000	36	0.879588	0.63586	-1.75153	P62841;K7EQJ5;K7ELC2;K7EM56;K7EJ78;S4R456;K7EPN6	P62841;K7EQJ5;K7ELC2;K7EM56;K7EJ78	RPS15
30.2365	30.8607	30.5013	29.9057	28.8725	30.7036				-0.705546	315	RNA-binding protein with serine-rich domain 1	7	7	7	45	45	45	24.561	0	70.917	3991400000	26	0.558708	0.850727	-1.06891	H3BV80;H3BMM9;H3BTC0;Q15287;H3BPG5;H3BMS0;H3BRK4;H3BTV0;H3BNI3;H3BP82;H3BTR6;H3BUG0;H3BTY0;H3BNU7;H3BUL0	H3BV80;H3BMM9;H3BTC0;Q15287;H3BPG5	RNPS1
30.0355	30.2709	29.9282	31.2697	29.6871	30.8919				0.538043	316	PHD and RING finger domain-containing protein 1	10	10	10	9.4	9.4	9.4	178.22	0	101.38	3990500000	28	0.478934	0.878171	0.915312	E9PJ24;F8WEF5;Q9P1Y6	E9PJ24;F8WEF5;Q9P1Y6	PHRF1
29.5054	29.2216	30.2836	30.6828	30.8876	29.6481				0.735923	317	Cleavage and polyadenylation specificity factor subunit 4	9	9	9	50.6	50.6	50.6	30.255	0	96.743	3936200000	19	0.670619	0.765939	1.23077	O95639;B7Z7B0;H7C419;C9JEV9;C9K0K2;H7C016;F8WEL7	O95639;B7Z7B0;H7C419;C9JEV9	CPSF4
29.9742	30.5041	30.502	30.7097	31.4224	30.3229				0.491603	318	ATP-dependent RNA helicase DDX3X	21	21	21	39.7	39.7	39.7	73.243	0	179.96	3917300000	52	0.599356	0.844824	1.05244	O00571;B4DXX7;O15523;B4E3C4;B4DLA0;C9J081;C9J8G5;H0Y960;D6RCM4;Q9NQI0	O00571	DDX3X
30.3344	30.6301	29.621	30.5342	32.5044	30.2048				0.885963	319	40S ribosomal protein S27;40S ribosomal protein S27-like	3	3	1	22	22	13	11.345	0	23.089	3792000000	12	0.497117	0.859336	1.00915	H0YMV8;Q71UM5;C9JLI6	H0YMV8;Q71UM5	RPS27L
29.5785	31.1595	29.4242	30.4202	28.725	30.574				-0.147678	320	Malectin	10	10	10	36	36	36	32.233	0	97.783	3744600000	23	0.0632694	0.970187	-0.162034	Q14165;F5H1S8;H0YG07;F5GX14	Q14165;F5H1S8;H0YG07;F5GX14	MLEC
30.1888	30.2877	29.9376	29.8427	29.5513	30.6535				-0.122225	321	Splicing factor 3B subunit 5	5	5	5	96.5	96.5	96.5	10.135	0	53.339	3703600000	19	0.129823	0.993432	-0.274149	Q9BWJ5	Q9BWJ5	SF3B5
27.3096	28.4254	31.6754	29.0431	32.1974	27.9858				0.605299	322	Elongation factor 2	27	26	26	45.5	44.3	44.3	95.337	0	257.41	3697300000	42	0.121338	0.988291	0.315139	P13639	P13639	EEF2
30.0184	29.2412	30.2992	30.5834	29.3297	30.8107				0.388375	323	Splicing factor, arginine/serine-rich 19	8	8	8	7	7	7	139.27	0	59.26	3633500000	25	0.279635	0.96609	0.589591	Q9H7N4	Q9H7N4	SCAF1
29.8007	30.8175	29.7282	30.4623	31.3892	31.0259				0.843665	324	Histone H1x	8	8	8	33.3	33.3	33.3	22.487	0	58.624	3585000000	27	0.887199	0.685536	1.55334	Q92522	Q92522	H1FX
29.211	30.7061	30.3185	29.7895	31.9561	30.3114				0.607136	325	Lamin-B1	18	18	18	39.6	39.6	39.6	66.408	0	156.04	3472700000	30	0.313414	0.946362	0.680831	P20700;E9PBF6	P20700;E9PBF6	LMNB1
30.0677	30.5352	29.6142	29.4572	28.0085	30.5102				-0.747055	326	Polyadenylate-binding protein;Polyadenylate-binding protein 4	18	9	1	32.8	18.5	1.8	67.97	0	70.828	3456800000	27	0.410926	0.88877	-0.856328	B1ANR0;Q13310;B1ANR1;H0YCC8	B1ANR0;Q13310	PABPC4
30.4006	30.8186	29.3323	30.0594	NaN	30.7501				0.220907	327	40S ribosomal protein S29	4	4	4	60.7	60.7	60.7	6.6767	0	24.502	3453800000	8	0.126244	0.986081	0.304018	P62273	P62273	RPS29
29.7453	30.0733	29.5214	29.8044	31.9045	30.6578				1.0089	328	60S ribosomal protein L37a	8	8	8	78.3	78.3	78.3	10.275	0	60.623	3383900000	27	0.733307	0.713086	1.38117	P61513;Q6P4E4;E9PEL3;G5E9R3;C9J4Z3;M0R0A1;M0R2L6;A6NKH3	P61513;Q6P4E4;E9PEL3;G5E9R3;C9J4Z3	RPL37A
30.1941	29.7845	29.3647	31.2682	30.5336	30.2543				0.904277	329	La-related protein 1	17	17	17	23.3	23.3	23.3	123.51	0	137	3383200000	39	1.10245	0.595231	1.86181	Q6PKG0;E5RH50;H0YC33;H0YBW1;E5RHK4;H0YAN4;H0YBR8;H0YAX9;H0YBM7;H0YC73	Q6PKG0;E5RH50	LARP1
28.9346	28.5276	31.2925	30.6502	31.3208	28.3433				0.519857	330	Peroxiredoxin-1	12	12	9	68.3	68.3	56.8	22.11	0	103.02	3382200000	24	0.155991	0.996073	0.385831	Q06830	Q06830	PRDX1
30.1832	31.573	29.3987	28.9246	30.7758	29.0223				-0.810703	331	40S ribosomal protein S26;Putative 40S ribosomal protein S26-like 1	6	6	6	42.6	42.6	42.6	13.015	0	56.584	3346300000	23	0.390735	0.893114	-0.831363	P62854;Q5JNZ5	P62854;Q5JNZ5	RPS26;RPS26P11
29.8029	29.951	30.3781	29.7926	27.7634	30.4938				-0.694066	332	Pre-mRNA-processing factor 17	9	9	9	22.8	22.8	22.8	60.83	0	98.376	3264500000	29	0.343509	0.912684	-0.741018	Q5SRN1;O60508;Q5SRM9	Q5SRN1;O60508	CDC40
29.9468	30.4353	30.523	29.5929	29.4551	29.8708				-0.662094	333	DNA replication licensing factor MCM7	16	16	16	30.5	30.5	30.5	81.307	0	147.34	3229600000	42	1.42062	0.578222	-2.0889	P33993;C9J8M6	P33993	MCM7
29.6311	30.4058	30.8369	28.712	29.7862	29.1964				-1.05971	334	Nucleolar RNA helicase 2	15	15	13	24.8	24.8	21.3	87.343	0	108.46	3228000000	30	1.05956	0.593063	-1.85918	Q9NR30	Q9NR30	DDX21
30.7037	28.7128	NaN	NaN	30.294	NaN				0	335	Histone H2B type 1-K;Histone H2B type F-S	22	2	0	83.3	13.5	0	13.89	0	20.99	3227100000	4	-4.34294e-08	1	0	O60814;P57053	O60814;P57053	HIST1H2BK;H2BFS
30.0639	29.699	29.6983	30.7091	28.9265	29.9588				0.044363	336	Transcription initiation factor TFIID subunit 1;Transcription initiation factor TFIID subunit 1-like	17	17	17	12.7	12.7	12.7	212.67	0	116.82	3214000000	35	0.028068	0.980949	0.0703212	P21675;Q8IZX4;H7BY98;H7C2K9;H0Y9L7	P21675;Q8IZX4	TAF1;TAF1L
30.0178	30.1839	29.9714	30.0334	29.437	29.8676				-0.278371	337	Elongation factor Tu, mitochondrial	10	10	10	28.1	28.1	28.1	49.541	0	87.572	3187900000	28	0.667742	0.883825	-0.962999	P49411;H3BNU3	P49411	TUFM
29.2926	28.7777	31.2283	28.0906	29.9051	28.3901				-0.970924	338	60S acidic ribosomal protein P2	7	7	6	67.8	67.8	53	11.665	0	79.362	3174500000	25	0.447138	0.869333	-0.939201	P05387;H0YDD8	P05387	RPLP2
29.6093	30.6751	29.8773	30.1293	31.0211	30.2309				0.406527	339	Ribosomal L1 domain-containing protein 1	15	15	15	34.9	34.9	34.9	54.972	0	114.09	3150100000	39	0.403987	0.917683	0.772147	O76021;J3QSV6;I3L3U9;I3L3C4;B4DJ58;I3L1A3;I3L234;J3KPU7;I3L2F2;I3L4T8;I3L1Y4	O76021;J3QSV6;I3L3U9	RSL1D1
30.3387	30.829	28.7009	28.9847	29.1717	30.8218				-0.29681	340	U1 small nuclear ribonucleoprotein 70 kDa	14	14	14	29.5	29.5	29.5	51.556	0	102.07	3139600000	32	0.125054	0.990359	-0.306392	P08621;M0QYR1	P08621	SNRNP70
29.7132	30.2311	30.0092	29.8843	29.7381	30.3551				0.00798225	341	Crooked neck-like protein 1	14	14	14	19.3	19.3	19.3	99.172	0	108.89	3131100000	30	0.0110107	0.982019	0.0235407	Q5JY65;Q9BZJ0	Q5JY65;Q9BZJ0	CRNKL1
29.9287	30.5536	29.8824	28.2428	30.9292	29.2381				-0.651561	342	Myosin regulatory light chain 12A;Myosin regulatory light chain 12B	5	5	4	35	35	28.8	20.457	0	47.131	3112500000	15	0.329743	0.936958	-0.713306	J3QRS3;P19105;O14950;J3KTJ1	J3QRS3;P19105;O14950	MYL12A;MYL12B
29.4295	26.9797	30.9993	26.1685	29.4521	25.2259				-2.18736	343	Histone H3.1	16	2	2	70.6	24.3	24.3	15.404	0	73.628	3093700000	12	0.559363	0.794058	-1.19231	P68431	P68431	HIST1H3A
29.461	29.9999	30.6652	29.701	31.9219	29.4674				0.321381	344	Filamin-A	25	25	25	17.5	17.5	17.5	276.55	0	202.51	3083800000	39	0.138798	0.998961	0.33611	Q5HY54;P21333;F8WE98;E9PHF0;O75369;H0Y5C6;Q14315	Q5HY54;P21333	FLNA
29.4543	30.1418	30.2975	30.2215	30.8718	29.4396				0.213117	345	D-3-phosphoglycerate dehydrogenase	14	14	14	31.5	31.5	31.5	56.65	0	125.87	3040600000	29	0.164252	0.996167	0.362204	O43175;Q5SZU1	O43175;Q5SZU1	PHGDH
29.5491	30.0513	30.2571	29.7308	30.7913	29.534				0.0662225	346	T-complex protein 1 subunit alpha	17	17	17	45	45	45	60.343	0	156.41	3037000000	40	0.0513308	0.989659	0.121849	P17987;E7EQR6;F5H282;E7ERF2;F5GZI8;F5GZ03;F5GYL4;F5H726;F5H676;F5H136	P17987;E7EQR6;F5H282;E7ERF2	TCP1
29.4397	29.5455	30.0785	29.9344	31.0347	30.1637				0.68969	347	pre-rRNA processing protein FTSJ3	13	13	13	20.1	20.1	20.1	96.557	0	113.77	2992200000	39	0.821053	0.698774	1.41014	Q8IY81	Q8IY81	FTSJ3
25.4264	26.9469	31.7815	27.8891	32.004	27.2891				1.00913	348	Fructose-bisphosphate aldolase A;Fructose-bisphosphate aldolase	17	17	17	73.9	73.9	73.9	39.42	0	155.03	2963600000	28	0.15594	1	0.40012	P04075;H3BQN4;J3KPS3;H3BPS8;H3BUH7;H3BR04;H3BR68;H3BMQ8;H3BU78;P09972;Q5T7D5;P05062	P04075;H3BQN4;J3KPS3;H3BPS8	ALDOA
29.9358	30.4808	29.8603	29.5745	30.5701	30.2392				0.0356661	349		8	8	1	28.4	28.4	8.3	36.161	0	67.247	2954200000	22	0.0342492	0.989887	0.0789084	F8VVM2;F8VWQ0;F8VZL5;F8VWR4	F8VVM2;F8VWQ0	SLC25A3
29.5461	31.4398	29.3177	29.4327	31.9031	29.6713				0.234544	350	40S ribosomal protein S25	5	5	5	35.2	35.2	35.2	13.742	0	35.004	2899800000	15	0.0799616	0.977668	0.206644	P62851	P62851	RPS25
29.7201	31.8977	29.2642	29.5713	NaN	NaN				0	351	Myosin light chain 1/3, skeletal muscle isoform;Myosin light chain 3	2	2	2	8.2	8.2	8.2	21.145	0.0011338	15.102	2862300000	7	-4.34294e-08	1	0	P05976;P08590	P05976;P08590	MYL1;MYL3
28.3714	30.3174	30.8834	29.8512	27.4762	28.5336				-1.23707	352	Pre-mRNA-splicing factor SPF27	9	9	9	64.4	64.4	64.4	26.131	0	111.47	2849900000	23	0.531695	0.833741	-1.0996	O75934	O75934	BCAS2
29.538	28.6407	30.3773	29.7655	27.4527	29.5097				-0.609381	353	U6 snRNA-associated Sm-like protein LSm8	5	5	5	91.7	91.7	91.7	10.403	0	67.474	2846000000	17	0.275756	0.963906	-0.617225	O95777;F2Z2Y6;C9JIZ0;C9JNV3	O95777;F2Z2Y6;C9JIZ0;C9JNV3	LSM8
NaN	NaN	31.2985	27.0953	30.0898	NaN				0	354	Thymosin beta-4;Hematopoietic system regulatory peptide	4	4	4	86.4	86.4	86.4	5.0526	0	37.193	2771400000	8	-4.34294e-08	1	0	P62328;Q5T4B6	P62328;Q5T4B6	TMSB4X
30.672	30.2554	29.3096	27.5231	28.5819	27.9417				-2.06344	355	Myosin-14	30	12	12	13.6	7.6	7.6	231.21	0	126.52	2730000000	18	1.81687	0.317333	-3.39825	F2Z2U8;G8JLL9;Q7Z406;M0QY43	F2Z2U8;G8JLL9;Q7Z406;M0QY43	MYH14
29.2919	29.4878	30.2941	30.1266	28.7741	29.7696				-0.134456	356	Transcription initiation factor TFIID subunit 9	7	7	4	34.8	34.8	23.5	28.974	0	61.861	2723600000	25	0.0946155	0.978385	-0.221241	Q16594;D6RIE8;D6RIY1;D6RGK3;D6RIV9;D6RHW1	Q16594;D6RIE8;D6RIY1;D6RGK3;D6RIV9	TAF9
28.5701	30.0837	31.3673	29.6174	NaN	27.7316				-1.33257	357		52	4	4	39.1	3	3	159.91	0	55.307	2716600000	20	0.435016	0.868301	-0.981146	H7C1M2;H7C2G8;H7C1S4;H7C257	H7C1M2	SON
29.0498	29.8886	29.7266	28.8779	31.039	29.0933				0.115039	358	Tubulin beta-3 chain	22	9	8	52	28.9	26.9	50.432	0	93.566	2677300000	24	0.0540352	0.987413	0.137981	Q13509;G3V2A3;G3V5W4;G3V2R8;G3V3R4;G3V2N6;G3V542;G3V3J6;G3V3W7	Q13509	TUBB3
29.8742	26.8886	30.2944	NaN	NaN	NaN				0	359		20	2	2	79.6	23.7	23.7	17.089	0	118.51	2668700000	15	-4.34294e-08	1	0	G8JLA2;F8VZU9;F8W180;F8VXL3	G8JLA2	MYL6
30.2625	29.76	30.1765	28.7444	NaN	28.9761				-1.20609	360	SWI/SNF complex subunit SMARCC2	18	7	7	14.7	8.2	8.2	132.88	0	72.419	2649100000	19	1.93342	0.355059	-3.79114	Q8TAQ2;F8VXC8	Q8TAQ2;F8VXC8	SMARCC2
29.2491	29.4828	31.0796	NaN	NaN	28.2496				0	361	Tubulin beta-8 chain	9	2	2	22.5	7.4	7.4	49.775	0	98.334	2636400000	10	-4.34294e-08	1	0	Q3ZCM7;F5H0I4;Q5SQY0	Q3ZCM7;F5H0I4;Q5SQY0	TUBB8
NaN	NaN	NaN	NaN	NaN	29.9452				0	362	Heat shock 70 kDa protein 6	7	1	1	11.5	1.7	1.7	71.027	0.0027701	8.818	2628600000	6	-4.34294e-08	1	0	P17066;P48741	P17066	HSPA6
28.3963	29.1972	31.1245	30.6663	33.1204	29.0023				1.35697	363	Peptidyl-prolyl cis-trans isomerase A;Peptidyl-prolyl cis-trans isomerase A, N-terminally processed;Peptidyl-prolyl cis-trans isomerase	12	12	12	74.5	74.5	74.5	18.012	0	95.279	2621400000	38	0.397224	0.879784	0.878678	P62937;Q567Q0;F8WE65;C9J5S7;E5RIZ5;Q9Y536;F5H284;A2BFH1	P62937;Q567Q0;F8WE65;C9J5S7	PPIA
27.1281	26.8344	31.0217	30.217	32.1547	26.6234				1.33695	364	L-lactate dehydrogenase B chain;L-lactate dehydrogenase	14	13	13	50.3	46.7	46.7	36.638	0	126.01	2580000000	39	0.2514	0.962333	0.605287	P07195;A8MW50;C9J7H8;F5H793;F5H5G7;F5H155;G3XAP5;F5H245;Q6ZMR3;P07864	P07195;A8MW50;C9J7H8;F5H793	LDHB
28.4465	NaN	31.2006	28.1554	NaN	NaN				0	365		3	3	3	36.4	36.4	36.4	14.304	0	47.417	2576500000	11	-4.34294e-08	1	0	E5RFV3	E5RFV3	SREK1
30.0079	29.217	29.1238	29.8374	28.8107	30.0634				0.120967	366	Pleiotropic regulator 1	6	6	6	18.3	18.3	18.3	57.193	0	46.345	2575700000	15	0.0903426	0.978341	0.209759	O43660;D6RA26;A8MW61;B7Z982	O43660;D6RA26;A8MW61;B7Z982	PLRG1
28.4679	25.4821	30.3832	29.2821	32.3148	26.3887				1.21743	367	60S acidic ribosomal protein P1	6	5	5	99.1	84.2	84.2	11.514	0	78.905	2565200000	21	0.212037	0.983567	0.523119	P05386	P05386	RPLP1
29.3811	30.8312	29.5452	29.4411	29.4511	29.6877				-0.392544	368	Pre-mRNA-splicing factor 38B	10	10	10	27.3	27.3	27.3	64.467	0	122.57	2551500000	19	0.350127	0.943365	-0.694151	Q5VTL8	Q5VTL8	PRPF38B
25.6092	26.117	31.9239	28.8002	31.5366	26.9209				1.20252	369	Profilin-1	11	11	11	78.6	78.6	78.6	15.054	0	111.44	2550300000	22	0.189445	0.995111	0.47554	P07737;K7EJ44;I3L3D5;CON__P02584	P07737;K7EJ44	PFN1
29.7951	NaN	NaN	NaN	NaN	NaN				0	370	Bleomycin hydrolase	2	2	2	38	38	38	7.6826	0.00097656	10.478	2541800000	5	-4.34294e-08	1	0	J3KS79;K7ENH5;K7ES02;Q13867	J3KS79;K7ENH5;K7ES02;Q13867	BLMH
30.1216	28.9814	29.8287	29.1851	29.4817	30.4191				0.0513852	371	Splicing factor 3B subunit 6	6	6	6	52	52	52	14.585	0	43.311	2527400000	23	0.0343879	0.987807	0.0849125	Q9Y3B4	Q9Y3B4	SF3B6
28.6165	30.5404	30.6737	28.8082	NaN	28.9541				-1.06235	372	Guanine nucleotide-binding protein-like 3	12	12	12	34.1	34.1	34.1	61.992	0	160.78	2507900000	29	0.516357	0.844871	-1.10687	Q9BVP2;C9JYH9;C9JZT7;B4DMU5	Q9BVP2	GNL3
29.3196	29.8693	30.3355	29.5868	30.2158	29.2749				-0.148985	373	Non-POU domain-containing octamer-binding protein	10	10	9	34.6	34.6	32.9	54.231	0	106.46	2503500000	27	0.136294	0.986215	-0.295923	Q15233;H7C367;C9IZL7;C9JYS8;C9JJ13;C9J4X2	Q15233;H7C367	NONO
29.7631	29.097	29.9885	29.3254	NaN	29.2099				-0.348557	374	WD40 repeat-containing protein SMU1;WD40 repeat-containing protein SMU1, N-terminally processed	8	8	8	22	22	22	57.543	0	59.595	2463800000	12	0.408315	0.917764	-0.777713	Q2TAY7;B4E3L0	Q2TAY7;B4E3L0	SMU1
29.694	28.469	30.4541	28.3974	NaN	28.2736				-1.20358	375	Histone H2A.V;Histone H2A.Z;Histone H2A	5	3	3	53.9	46.9	46.9	13.509	0	53.099	2439900000	12	0.686217	0.731917	-1.41937	Q71UI9;P0C0S5;C9J0D1;C9J386	Q71UI9;P0C0S5;C9J0D1	H2AFV;H2AFZ
29.7484	28.6797	29.0118	29.814	29.7689	29.3231				0.488688	376	Transcription initiation factor TFIID subunit 10	4	4	4	27.5	27.5	27.5	21.711	0	80.999	2408500000	19	0.623578	0.849449	1.07996	Q12962	Q12962	TAF10
29.282	29.206	31.4498	29.3695	NaN	28.5363				-1.02638	377	Glioma tumor suppressor candidate region gene 2 protein	4	4	4	8.4	8.4	8.4	54.389	0	40.806	2397900000	11	0.420357	0.883614	-0.933812	Q9NZM5;M0QZ34;M0QZU5;M0QYZ9;M0QX73	Q9NZM5;M0QZ34	GLTSCR2
29.0069	29.8285	30.4399	28.2883	30.8318	28.1956				-0.653201	378	Heterogeneous nuclear ribonucleoprotein Q	17	10	10	32.1	23.9	23.9	69.602	0	88.492	2393200000	22	0.273364	0.966733	-0.617231	O60506;F6UXX1	O60506	SYNCRIP
29.4076	30.641	28.9184	30.267	29.3598	29.2886				-0.0171947	379	Transcription initiation factor TFIID subunit 2	13	13	12	15.2	15.2	12.9	136.97	0	120.41	2391300000	27	0.00941028	0.983109	-0.0245102	Q6P1X5;H0YB55;E5RI28	Q6P1X5	TAF2
29.4971	29.4323	28.637	30.3038	30.3121	29.603				0.884147	380	Transcription initiation factor TFIID subunit 3	9	9	9	12.2	12.2	12.2	103.58	0	99.149	2335600000	21	1.14575	0.611662	1.91002	Q5VWG9	Q5VWG9	TAF3
29.8226	29.9191	29.7073	30.379	29.932	29.5236				0.128504	381	Transcription initiation factor TFIID subunit 8	7	7	7	38.4	38.4	38.4	34.262	0	71.46	2324200000	26	0.19373	1	0.362514	Q7Z7C8;C9J7M8;B4DZU5	Q7Z7C8;C9J7M8	TAF8
29.4453	28.7989	28.8743	29.6867	31.0292	29.1517				0.916372	382	Chromodomain-helicase-DNA-binding protein 4	7	7	7	5.4	5.4	5.4	217.1	0	61.445	2322200000	17	0.703094	0.737987	1.31935	F5GWX5;Q14839;Q5TG85;K7EMY3;Q8TDI0;Q12873	F5GWX5;Q14839	CHD4
29.7513	30.5638	29.1854	28.6171	NaN	28.9897				-1.03011	383	SWI/SNF-related matrix-associated actin-dependent regulator of chromatin subfamily B member 1	7	7	7	25.9	25.9	25.9	45.05	0	81.923	2314000000	16	0.824693	0.678271	-1.62273	G5E975;Q12824;C9JTA6;B5MCL5	G5E975;Q12824;C9JTA6;B5MCL5	SMARCB1
29.6683	30.6865	29.8342	27.971	NaN	29.9716				-1.09172	384	H/ACA ribonucleoprotein complex subunit 1	5	5	5	19.8	19.8	19.8	22.348	0	36.515	2309400000	17	0.539126	0.831423	-1.14976	Q9NY12	Q9NY12	GAR1
29.0711	30.0711	29.4598	29.3243	30.1948	29.655				0.190706	385	SRSF protein kinase 1	12	12	9	18.5	18.5	14.7	74.324	0	85.111	2299900000	25	0.188919	1	0.392304	Q96SB4;H3BLV9;B4DS61;Q5R363;D6RBM8	Q96SB4;H3BLV9;B4DS61;Q5R363	SRPK1
29.3484	29.4072	30.6311	28.1533	NaN	29.1714				-1.1332	386	ADP/ATP translocase 3;ADP/ATP translocase 3, N-terminally processed	20	7	5	57.4	30.5	17.8	32.866	0	92.746	2298000000	30	0.734264	0.700783	-1.49144	P12236;I7HJJ0	P12236;I7HJJ0	SLC25A6
29.0947	29.7004	29.2974	30.7033	29.8492	29.7189				0.726331	387	Uncharacterized protein C11orf57	7	7	7	54.9	54.9	54.9	10.89	0	49.765	2282900000	20	0.954039	0.66463	1.59162	E9PQL5;E9PLE3;Q6ZUT1;E9PKA8;E9PSC8;E9PPH9	E9PQL5;E9PLE3;Q6ZUT1;E9PKA8;E9PSC8	C11orf57
29.9053	29.8968	29.9321	28.4166	28.6182	28.8379				-1.2872	388	Insulin-like growth factor 2 mRNA-binding protein 2	13	10	10	25.5	21.5	21.5	66.785	0	84.458	2274600000	15	3.33888	0.0931429	-5.79501	F8W930;Q9Y6M1	F8W930;Q9Y6M1	IGF2BP2
25.9805	NaN	31.2528	25.8006	NaN	26.7062				-2.36321	389	Heterogeneous nuclear ribonucleoproteins C1/C2	36	2	2	67.6	11.8	11.8	33.67	0	124.76	2233600000	5	0.32776	0.913562	-0.851688	P07910;G3V2Q1;G3V576;G3V555;G3V575	P07910;G3V2Q1;G3V576;G3V555;G3V575	HNRNPC
29.654	28.106	28.6145	30.732	29.0045	30.1507				1.17089	390	Chromatin complexes subunit BAP18	3	3	3	45.3	45.3	45.3	17.9	0	45.728	2222900000	9	0.792844	0.666129	1.49739	Q8IXM2;F8W038;F8W1H0;H0YIS7	Q8IXM2;F8W038	BAP18;C17orf49
28.8987	30.1665	29.8232	28.9287	31.3119	28.2527				-0.131728	391	Cytoplasmic dynein 1 heavy chain 1	18	18	18	5.7	5.7	5.7	532.4	0	156.55	2197400000	34	0.0449083	0.989519	-0.119528	Q14204;H0YJ21	Q14204	DYNC1H1
26.6983	26.5289	31.5165	26.7394	28.9876	25.905				-1.03724	392	Glutathione S-transferase P	8	8	8	62.9	62.9	62.9	23.356	0	114.58	2184400000	14	0.214783	0.983492	-0.524824	P09211;A8MX94	P09211;A8MX94	GSTP1
28.9652	29.8939	30.0354	28.6151	NaN	28.1017				-1.27307	393	U6 snRNA-associated Sm-like protein LSm5	4	4	4	56	56	56	9.9374	0	53.283	2156600000	25	1.12745	0.583	-2.21911	Q9Y4Y9;B8ZZF8	Q9Y4Y9;B8ZZF8	LSM5
29.244	28.1332	28.8445	30.8553	NaN	29.6586				1.51636	394	TBC1 domain family member 10B	6	6	6	13.5	13.5	13.5	87.198	0	56.098	2147000000	19	1.04812	0.577623	2.12916	Q4KMP7	Q4KMP7	TBC1D10B
29.1636	27.7829	29.7031	30.0861	NaN	29.0863				0.702988	395	U6 snRNA-associated Sm-like protein LSm4	6	6	6	22.3	22.3	22.3	25.733	0	43.758	2143400000	19	0.339432	0.915712	0.758467	V9GZ56;Q9Y4Z0;U3KQK1;U3KQS7;M0QXB0	V9GZ56;Q9Y4Z0;U3KQK1;U3KQS7	LSM4
29.7336	30.1262	29.1237	29.6519	30.8561	29.173				0.232471	396	40S ribosomal protein S10	7	7	7	35.8	35.8	35.8	18.898	0	50.06	2142200000	23	0.149487	0.999309	0.34215	P46783;F6U211;S4R435;Q9NQ39	P46783;F6U211;S4R435	RPS10;RPS10-NUDT3
29.2959	29.2705	29.104	30.3439	30.6539	29.5246				0.950659	397	RNA-binding protein 14	8	8	8	14.6	14.6	14.6	69.491	0	63.051	2121600000	23	1.30175	0.5616	2.14982	Q96PK6	Q96PK6	RBM14
28.6735	28.5024	30.6282	28.7301	30.0859	27.8808				-0.369125	398	ATP synthase subunit beta, mitochondrial;ATP synthase subunit beta	16	16	16	50.5	50.5	50.5	56.559	0	152.75	2101800000	27	0.146535	0.996507	-0.356081	P06576;F8VPV9;H0YH81;F8W079;F8W0P7;F8VQY0;H0YI37	P06576;F8VPV9;H0YH81;F8W079	ATP5B
29.3659	29.9123	28.8598	29.6701	28.9129	29.5148				-0.0133896	399	FACT complex subunit SSRP1	9	9	9	16.8	16.8	16.8	81.074	0	73.934	2055700000	23	0.011577	0.982025	-0.0277986	Q08945;E9PPZ7;E9PMD4	Q08945	SSRP1
29.4474	28.8715	29.7377	29.4688	29.2352	29.342				-0.0035464	400	CCAAT/enhancer-binding protein zeta	11	11	11	15.2	15.2	15.2	120.97	0	130.19	2047300000	23	0.00440849	0.975665	-0.00976034	Q03701;C9J9W7	Q03701	CEBPZ
29.1893	29.9068	30.0202	28.1148	30.4158	28.1043				-0.827155	401	Polypyrimidine tract-binding protein 1	10	10	10	31.1	31.1	31.1	57.221	0	98.65	2039600000	31	0.436829	0.878565	-0.90739	P26599;K7EKJ7;A6NLN1;K7ELW5;K7ES59;K7EK45	P26599;K7EKJ7;A6NLN1;K7ELW5	PTBP1
29.322	28.7502	30.4613	26.8858	NaN	28.597				-1.76973	402	Mediator of RNA polymerase II transcription subunit 19	5	5	5	36.1	36.1	36.1	26.287	0	68.96	2037700000	16	0.832504	0.655068	-1.75201	J3KR33;A0JLT2	J3KR33;A0JLT2	MED19
29.4535	28.2544	29.8301	29.1709	NaN	28.7968				-0.195484	403	U6 snRNA-associated Sm-like protein LSm2	4	4	4	62.1	62.1	62.1	10.834	0	54.235	2017100000	17	0.109972	0.978667	-0.268163	Q9Y333	Q9Y333	LSM2
29.2428	29.465	29.487	29.4525	30.5879	29.1632				0.336268	404	DNA (cytosine-5)-methyltransferase 3B	9	9	9	14.2	14.2	14.2	95.75	0	81.98	2006900000	19	0.31077	0.974136	0.620734	Q9UBC3;F8W7Y4;Q9Y6K1	Q9UBC3	DNMT3B
28.8303	29.4454	30.0799	28.7308	29.2475	28.5958				-0.59381	405	Calcium-binding mitochondrial carrier protein Aralar2	13	13	13	38.6	38.6	38.6	62.244	0	128.65	1986400000	32	0.652132	0.823269	-1.16021	F5GX33;Q9UJS0;O75746	F5GX33;Q9UJS0	SLC25A13
29.2764	30.2906	29.3229	29.5863	NaN	29.0552				-0.30919	406	60S ribosomal protein L37	2	2	2	22.7	22.7	22.7	11.078	0.0010858	13.655	1983000000	11	0.253407	0.988309	-0.542027	P61927	P61927	RPL37
29.3428	28.602	28.7508	29.7789	30.439	29.7535				1.09192	407	Spliceosome-associated protein CWC15 homolog	7	7	7	28.4	28.4	28.4	26.624	0	76.792	1981700000	18	1.57496	0.414971	2.60834	Q9P013;U3KQ79	Q9P013;U3KQ79	CWC15
28.9575	29.5906	28.7048	29.5494	29.5251	29.8564				0.559343	408	Pre-mRNA-splicing factor CWC22 homolog	11	11	11	13.4	13.4	13.4	105.52	0	82.488	1972400000	23	0.919282	0.691132	1.45587	B7WP27;Q9HCG8;B7WP74	B7WP27;Q9HCG8;B7WP74	CWC22
29.401	28.3818	29.2477	29.5707	28.7538	29.0043				0.0994186	409	Complement component 1 Q subcomponent-binding protein, mitochondrial	4	4	4	55.4	55.4	55.4	20.006	0	80.799	1967700000	16	0.088618	0.975744	0.199307	I3L3Q7;I3L3B0;Q07021	I3L3Q7;I3L3B0;Q07021	C1QBP
26.3889	27.0439	29.3338	27.185	31.4551	27.9423				1.27195	410	40S ribosomal protein S12	7	7	7	65.9	65.9	65.9	14.515	0	66.781	1958600000	20	0.329306	0.914685	0.752736	P25398	P25398	RPS12
29.1839	29.1944	28.5307	28.7369	30.3954	28.975				0.399417	411	AP-3 complex subunit beta-1	13	13	13	13.4	13.4	13.4	121.32	0	80.441	1916500000	20	0.286716	0.963301	0.603033	O00203;Q13367;H0YBD0	O00203	AP3B1
29.1796	28.6795	29.3044	29.205	29.5112	28.6575				0.0700906	412	Lupus La protein	6	6	6	17.6	17.6	17.6	46.836	0	42.895	1915100000	17	0.0785863	0.968277	0.169163	P05455;E9PFL9;E7ERC4;E9PGX9	P05455	SSB
30.0986	29.1143	28.2553	29.2311	28.8455	28.2995				-0.364003	413	Ras GTPase-activating-like protein IQGAP1	11	11	11	8.9	8.9	8.9	189.25	0	84.808	1905400000	18	0.240257	0.981695	-0.522101	P46940;H0YLE8;H0YKA5	P46940;H0YLE8	IQGAP1
28.3018	28.7682	29.852	29.0914	29.3872	28.8722				0.142903	414	Importin subunit beta-1	10	10	10	16.4	16.4	16.4	97.169	0	89.295	1888000000	30	0.106808	0.970859	0.245197	Q14974;J3QR48;F5H4R7;J3KTM9;J3KS06;J3QKQ5	Q14974;J3QR48;F5H4R7;J3KTM9	KPNB1
24.97	26.6324	31.0936	27.1765	32.3217	23.9317				0.244631	415	Phosphoglycerate kinase 1	17	17	17	64.3	64.3	64.3	44.614	0	152.95	1885300000	29	0.0268974	0.990255	0.0776356	P00558;B7Z7A9;E7ERH5;P07205	P00558;B7Z7A9;E7ERH5	PGK1
29.1523	30.6471	28.5957	29.4802	NaN	29.7347				0.142431	416	Cilia- and flagella-associated protein 20	11	11	11	52.8	52.8	52.8	22.774	0	104.15	1869200000	20	0.0607537	0.971867	0.158896	Q9Y6A4;H3BPA3	Q9Y6A4	CFAP20
29.2935	29.1988	29.3125	29.3731	NaN	29.1693				0.00296402	417	Protein virilizer homolog	18	18	18	16.1	16.1	16.1	202.02	0	158.41	1868100000	30	0.010828	0.97791	0.0157273	Q69YN4;H0YBN5;H0YB68	Q69YN4	KIAA1429
29.021	28.9812	28.2477	30.632	28.6064	29.4662				0.818206	418	SAFB-like transcription modulator	13	13	13	14	14	14	117.15	0	90.808	1858800000	20	0.569762	0.835411	1.10787	Q9NWH9;H7C3F4;A8K5V8;H0YLW7;H0YMW8;H0YKH2;H0YMM0;H0YNF3;H0YMR6;H0YLE6;H0YL55;H7BXE3	Q9NWH9;H7C3F4;A8K5V8	SLTM
28.7996	30.4488	28.6497	29.826	28.0199	29.1718				-0.293468	419	U4/U6.U5 small nuclear ribonucleoprotein 27 kDa protein	4	4	4	27.1	27.1	27.1	18.86	0	26.523	1858600000	11	0.138841	0.99988	-0.332882	Q8WVK2;H0YBW5;B8ZZ98	Q8WVK2;H0YBW5;B8ZZ98	SNRNP27
28.6678	28.389	30.3683	27.7728	NaN	29.1674				-0.671588	420	TATA-binding protein-associated factor 2N	7	7	6	19.4	19.4	19.4	61.829	0	76.85	1855100000	14	0.274339	0.970006	-0.637908	Q92804;K7EPT6;K7EKB2;K7EL85;K7ENI1	Q92804;K7EPT6	TAF15
29.3787	30.1317	28.8791	29.2659	30.2402	30.3416				0.486071	421	60S ribosomal protein L36a-like;60S ribosomal protein L36a	3	3	3	14.1	14.1	14.1	16.378	0	18.615	1847700000	13	0.413246	0.895459	0.80993	J3KQN4;Q969Q0;P83881;H7BZ11;H0Y5B4;R4GN19	J3KQN4;Q969Q0;P83881;H7BZ11;H0Y5B4	RPL36A;RPL36AL;RPL36A-HNRNPH2
29.3458	28.7564	28.9772	29.1885	28.7095	29.6466				0.155036	422	Zinc finger RNA-binding protein	11	11	11	12.3	12.3	12.3	117.01	0	91.722	1839500000	16	0.18449	1	0.368666	Q96KR1;H0Y8W1;Q9UPR6	Q96KR1	ZFR
24.3634	25.4563	30.8893	26.3808	28.0082	27.8593				0.513083	423		25	1	1	58.2	8	8	48.023	0	24.071	1804900000	20	0.0874464	0.967346	0.234954	G3XAC6	G3XAC6	RBM39
29.0422	28.3267	29.5303	29.8488	29.6729	29.2311				0.617896	424	DBIRD complex subunit ZNF326	6	6	6	13.4	13.4	13.4	65.653	0	49.631	1802100000	19	0.715201	0.776911	1.24864	Q5BKZ1;E2QRN4	Q5BKZ1	ZNF326
29.2877	29.2118	29.6519	NaN	NaN	29.8386				0	425		34	3	2	96.6	18.6	12.7	34.428	0	83.438	1792200000	6	-4.34294e-08	1	0	E9PQ56	E9PQ56	PUF60
29.0032	29.2495	28.4731	29.8909	28.7176	29.9394				0.607379	426	Zinc finger CCHC domain-containing protein 3	6	6	6	19.6	19.6	19.6	43.618	0	42.294	1791500000	16	0.589069	0.84759	1.08371	Q9NUD5	Q9NUD5	ZCCHC3
28.9673	29.9714	29.9094	28.071	28.2702	28.5716				-1.31178	427	Cullin-associated NEDD8-dissociated protein 1	16	16	16	22.8	22.8	22.8	136.37	0	162.06	1787000000	27	1.67552	0.372923	-2.8769	Q86VP6;H0YH27;O75155;F5H6I6;F8WBB8	Q86VP6	CAND1
29.4413	30.4349	29.6397	28.4299	29.51	27.0291				-1.51565	428	40S ribosomal protein S5;40S ribosomal protein S5, N-terminally processed	11	11	11	69	69	69	22.391	0	85.209	1775800000	33	0.907195	0.654517	-1.72291	M0R0F0;P46782;M0R0R2;M0QZN2	M0R0F0;P46782;M0R0R2;M0QZN2	RPS5
28.4528	28.8246	29.0353	29.4484	28.989	29.7851				0.636618	429	Pre-mRNA-processing factor 6	9	9	9	10.8	10.8	10.8	106.92	0	56.455	1775800000	18	1.04289	0.65824	1.6461	O94906	O94906	PRPF6
29.0443	29.1234	29.2432	29.146	29.3809	29.4026				0.172852	430	ATPase family AAA domain-containing protein 3A	11	11	5	18.5	18.5	9.3	71.368	0	75.846	1774600000	27	0.794587	0.893542	0.862223	Q9NVI7;H0Y2W2;Q5T2N8;Q5SV16	Q9NVI7;H0Y2W2	ATAD3A
29.1994	29.4244	29.6866	28.1939	NaN	28.4244				-1.12766	431	TAR DNA-binding protein 43	13	13	13	47.6	47.6	47.6	44.739	0	168.26	1746100000	22	1.95087	0.345556	-3.74601	Q13148;B1AKP7;G3V162;K7EJM5;K7EN94;B4DJ45;K7EJ99;K7EL26	Q13148;B1AKP7;G3V162;K7EJM5;K7EN94	TARDBP
28.8471	28.2521	28.7426	30.3324	NaN	29.3859				1.2453	432	Polyglutamine-binding protein 1	5	5	5	33.2	33.2	33.2	30.472	0	64.337	1738100000	13	1.21506	0.555059	2.37266	O60828;H7C053;C9JQA1	O60828;H7C053;C9JQA1	PQBP1
28.7842	29.2149	29.7631	28.321	NaN	30.1223				-0.0324361	433	Pre-mRNA-splicing factor SYF1	12	12	12	15.8	15.8	15.8	99.679	0	88.014	1718900000	18	0.0137561	0.980904	-0.037522	F5H315;Q9HCS7	F5H315;Q9HCS7	XAB2
29.2833	28.8228	28.8085	29.1849	29.8369	29.6182				0.575095	434	RNA binding motif protein, X-linked-like-1	43	7	7	68.5	19.2	19.2	42.141	0	43.919	1692500000	12	1.09463	0.649939	1.65722	Q96E39;Q8N7X1	Q96E39	RBMXL1
29.7781	29.9509	29.1044	NaN	30.145	29.7686				0.345669	435	High mobility group protein HMG-I/HMG-Y	2	2	2	41.1	41.1	41.1	11.676	0	39.297	1684800000	10	0.387517	0.927023	0.748719	P17096;H7BYM6	P17096;H7BYM6	HMGA1
29.0319	28.1822	28.9413	29.622	28.7306	29.7032				0.633452	436	UAP56-interacting factor	8	8	8	27	27	27	35.818	0	62.162	1684500000	11	0.701418	0.778062	1.23752	Q96QD9;F6VVD0;H9KVC6;H9KVD1;H9KVD5	Q96QD9;F6VVD0	FYTTD1
28.3824	28.1124	29.9087	28.3196	30.0198	29.0713				0.335732	437	WW domain-binding protein 11	9	9	9	17.9	17.9	17.9	69.997	0	64.708	1665000000	15	0.170373	1	0.39742	Q9Y2W2;F5H5G4	Q9Y2W2	WBP11
25.9189	27.2209	30.325	26.5555	30.2266	27.3736				0.23033	438	Protein disulfide-isomerase A3	10	10	7	29.1	29.1	22.1	54.963	0	80.578	1648200000	10	0.0458866	0.988815	0.126803	G5EA52;P30101	G5EA52;P30101	PDIA3
28.9428	29.0535	29.1691	29.12	NaN	29.6829				0.346348	439	Coiled-coil domain-containing protein 12	7	7	7	49.7	49.7	49.7	20.501	0	61.916	1629000000	17	0.651475	0.860845	1.06202	J3KR35;Q8WUD4;C9JUN5;S4R331	J3KR35;Q8WUD4;C9JUN5	CCDC12
28.2243	28.2601	30.0643	29.3553	29.9625	28.216				0.328369	440	14-3-3 protein theta	8	8	6	40.8	40.8	33.5	27.764	0	78.252	1617300000	13	0.154564	1	0.36714	P27348;E9PG15	P27348;E9PG15	YWHAQ
28.3756	29.6242	29.3463	28.3989	28.0364	28.8772				-0.677843	441	Poly [ADP-ribose] polymerase 1	10	10	10	14.9	14.9	14.9	113.08	0	100.73	1614300000	19	0.685088	0.76978	-1.23232	P09874;Q5VX84;Q5VX85	P09874	PARP1
28.8355	29.1352	28.923	29.1415	28.256	29.6743				0.0593656	442	Probable ATP-dependent RNA helicase DDX23	8	8	8	10.5	10.5	10.5	95.581	0	50.469	1603400000	16	0.0480834	0.992123	0.113491	Q9BUQ8;F8VVA2	Q9BUQ8	DDX23
29.0887	29.2092	28.6481	28.7796	28.1555	29.0047				-0.335414	443	Lamin-B receptor	7	7	7	13.5	13.5	13.5	70.702	0	51.333	1602600000	16	0.475615	0.895302	-0.826283	Q14739;C9JXK0;C9JES9	Q14739;C9JXK0	LBR
29.5186	28.6891	28.4853	29.5431	NaN	28.9388				0.343296	444	Transcription initiation factor TFIID subunit 12	5	5	5	54	54	54	17.924	0	34.544	1593900000	13	0.288459	0.971548	0.606541	Q16514	Q16514	TAF12
28.9976	29.9537	29.0584	28.8418	28.7796	29.1081				-0.426698	445	NHP2-like protein 1;NHP2-like protein 1, N-terminally processed	6	6	6	43.8	43.8	43.8	14.173	0	44.418	1575100000	10	0.585793	0.863339	-1.00385	P55769;B1AHD1	P55769;B1AHD1	NHP2L1
29.0734	26.3918	29.2262	29.0126	NaN	29.1096				0.830671	446	U6 snRNA-associated Sm-like protein LSm6	6	6	6	87.5	87.5	87.5	9.1275	0	43.939	1569500000	15	0.271648	0.977497	0.644547	P62312	P62312	LSM6
29.4777	30.3447	28.801	27.6116	NaN	28.6363				-1.41719	447	DNA-directed RNA polymerase I subunit RPA43	6	6	6	25.1	25.1	25.1	37.432	0	59.996	1558400000	9	0.876439	0.661833	-1.79006	Q3B726	Q3B726	TWISTNB
28.7204	28.9575	29.3843	29.1644	NaN	29.2176				0.170248	448	Nuclear cap-binding protein subunit 2	5	5	5	42.3	42.3	42.3	18.001	0	41.487	1548200000	10	0.261969	0.988638	0.484272	P52298;F8WE41;C9JQX9;B3KSB0	P52298	NCBP2
28.7822	27.5192	28.9525	29.3651	29.0605	28.7808				0.65088	449	U6 snRNA-associated Sm-like protein LSm3	3	3	3	40.2	40.2	40.2	11.845	0	34	1547500000	12	0.604374	0.828021	1.11735	P62310	P62310	LSM3
29.1398	29.892	28.7813	28.54	NaN	28.813				-0.594528	450	Centromere protein V	6	6	6	28	28	28	29.946	0	43.029	1545100000	9	0.577134	0.844219	-1.11211	Q7Z7K6	Q7Z7K6	CENPV
29.027	26.0172	29.1417	29.1507	NaN	29.1564				1.09153	451	AP-3 complex subunit sigma-1	3	3	3	19.7	19.7	19.7	21.732	0	25.246	1525500000	9	0.328737	0.912937	0.768364	Q92572	Q92572	AP3S1
28.688	29.9852	28.2667	29.4332	28.088	29.2493				-0.0565065	452	Cyclin-L1	6	6	6	13.1	13.1	13.1	47.788	0	53.913	1517900000	12	0.0284708	0.987386	-0.0736828	C9JPL0;Q9UK58;H7C4G1	C9JPL0;Q9UK58	CCNL1
29.6903	28.2668	28.2736	29.0307	28.4441	27.8161				-0.313271	453	F-actin-capping protein subunit alpha-2	5	4	4	22.7	19.2	19.2	32.949	0	35.949	1501400000	12	0.205476	0.999842	-0.454597	P47755;C9JUG7;F8W9N7	P47755;C9JUG7;F8W9N7	CAPZA2
29.484	29.4759	29.3827	28.4575	NaN	27.5912				-1.42317	454	Unconventional myosin-Ib	10	10	10	11.4	11.4	11.4	128.48	0	89.991	1494500000	20	1.65468	0.38288	-3.34415	E9PDF6;O43795;E7EPB4;H7C2Y7;G3V342;F5GWY8;Q9UBC5	E9PDF6;O43795;E7EPB4	MYO1B
29.1869	28.5811	28.9271	28.9595	NaN	28.5966				-0.120307	455	Cleavage and polyadenylation specificity factor subunit 3	6	6	6	12.7	12.7	12.7	73.476	0	48.001	1485700000	16	0.167892	0.990849	-0.330669	G5E9W3;Q9UKF6	G5E9W3;Q9UKF6	CPSF3
28.7555	28.3534	29.4522	28.3594	NaN	29.4145				0.0332279	456	Serine/arginine-rich splicing factor 2	5	5	4	55.4	55.4	49.2	15.156	0	35.619	1452400000	10	0.0189641	0.9817	0.0495015	J3QL05;J3KP15;B4DN89;Q01130	J3QL05;J3KP15;B4DN89;Q01130	SRSF2
28.5579	28.7757	28.5819	29.3357	29.6088	28.5848				0.537916	457	Cyclin-dependent kinase 1	8	7	7	32	29.3	29.3	34.095	0	51.38	1451100000	17	0.791394	0.75947	1.29989	P06493;E5RIU6;K7ELV5;E7ESI2;G3V5T9;P24941;Q00526;G3V317	P06493;E5RIU6	CDK1
NaN	NaN	25.6246	31.3981	27.3592	29.9084				0	458	mRNA cap guanine-N7 methyltransferase	12	12	12	27.7	27.7	27.7	54.843	0	94	1441000000	24	-4.34294e-08	1	0	O43148;K7EP06;F5H2D9;K7EPP5;K7ERH6	O43148;K7EP06	RNMT
28.7947	28.7191	29.0458	28.7	30.0192	29.1445				0.434696	459	Heterochromatin protein 1-binding protein 3	7	7	7	19.3	19.3	19.3	61.206	0	56.588	1425000000	17	0.470898	0.888383	0.869575	Q5SSJ5;B0QZK4;X6RGJ2;Q5SWC8;B0QZK9;B0QZK8	Q5SSJ5;B0QZK4;X6RGJ2	HP1BP3
28.6989	29.5172	28.0817	29.3693	28.8362	29.1499				0.352513	460	Kelch domain-containing protein 4	8	8	8	19.4	19.4	19.4	57.891	0	58.495	1406300000	16	0.32672	0.958108	0.648496	Q8TBB5;H3BQH3;H3BP99;H3BQL0;H3BQ90;H3BV82	Q8TBB5;H3BQH3	KLHDC4
28.6508	28.5039	29.5074	28.7025	NaN	29.0232				-0.0244551	461	Chromodomain-helicase-DNA-binding protein 6	18	12	11	8.5	6.3	5.9	305.41	0	83.621	1405800000	20	0.018925	0.982122	-0.0469135	Q8TD26;H7C294;C9JFU2	Q8TD26	CHD6
27.7598	27.9745	29.8559	29.4142	28.9271	27.9578				0.236278	462	Transcription intermediary factor 1-beta	8	8	8	20.1	20.1	20.1	88.549	0	110.2	1385300000	12	0.107803	0.981671	0.265022	Q13263;M0R0K9;M0R2I3	Q13263;M0R0K9	TRIM28
26.76	26.7722	30.9197	25.795	29.6972	26.8553				-0.701452	463	Phosphoglycerate mutase 1	9	9	9	53.9	53.9	53.9	28.804	0	75.371	1381800000	14	0.14387	1	-0.367363	P18669;P15259;Q8N0Y7	P18669	PGAM1
29.5137	28.7443	29.3701	27.8112	NaN	27.2237				-1.69194	464	Alpha-aminoadipic semialdehyde synthase, mitochondrial;Lysine ketoglutarate reductase;Saccharopine dehydrogenase	11	11	11	20.3	20.3	20.3	102.13	0	83.797	1357500000	17	1.69036	0.397905	-3.5592	Q9UDR5;F8WAH1;F8WE53	Q9UDR5;F8WAH1;F8WE53	AASS
28.4813	28.457	29.0108	29.6901	NaN	28.0107				0.200707	465	Cleavage and polyadenylation specificity factor subunit 6	7	7	7	18	18	18	52.269	0	55.228	1318000000	14	0.106001	0.978004	0.261356	F8WJN3;Q16630;F8W084	F8WJN3;Q16630	CPSF6
28.6043	28.4244	28.19	29.2674	29.8684	28.7641				0.893698	466	Nucleolar GTP-binding protein 1	8	8	8	15.6	15.6	15.6	73.964	0	53.142	1317200000	15	1.2311	0.58922	2.02665	Q9BZE4;B7Z7A3;B4DY13;Q5T3R7	Q9BZE4;B7Z7A3;B4DY13	GTPBP4
29.7073	26.91	28.4163	27.6315	29.0711	28.7274				0.13217	467	Actin-related protein 2	7	7	7	34.3	34.3	34.3	44.76	0	82.953	1315100000	12	0.0494297	0.991944	0.129899	P61160;F5H6T1	P61160;F5H6T1	ACTR2
28.7733	28.4348	28.3152	29.6341	28.6854	28.8017				0.532623	468	Heterogeneous nuclear ribonucleoprotein U-like protein 1	7	7	7	13.4	13.4	13.4	95.737	0	57.42	1305500000	15	0.743557	0.77655	1.24235	Q9BUJ2;B7Z4B8;M0QYZ0;M0QZV6;M0R0K8;M0R203;M0QYI8;M0R3F1;M0R247	Q9BUJ2;B7Z4B8;M0QYZ0;M0QZV6;M0R0K8	HNRNPUL1
NaN	29.6341	28.6946	29.7243	NaN	29.6023				0.498976	469	Protein SREK1IP1	2	2	2	14.8	14.8	14.8	18.177	0.0011574	15.962	1295800000	8	0.395069	0.912965	0.869751	Q8N9Q2	Q8N9Q2	SREK1IP1
24.712	25.4926	30.9229	26.0317	31.0879	24.5482				0.180063	470	Ubiquitin-like modifier-activating enzyme 1	18	18	18	27.2	27.2	27.2	117.85	0	174.84	1288600000	24	0.0215998	0.981145	0.0625009	P22314;Q5JRR6;Q5JRS1;Q5JRS3;Q5JRS2;Q5JRR9;Q5JRS0	P22314	UBA1
28.9823	28.2662	28.8351	28.9618	NaN	28.4465				0.00960191	471	Coatomer subunit alpha;Xenin;Proxenin	10	10	10	12.9	12.9	12.9	138.34	0	65.591	1276100000	21	0.009081	0.979046	0.0217707	P53621	P53621	COPA
28.6374	29.1179	28.8553	NaN	28.8394	29.1329				0.115934	472	Core histone macro-H2A.1	8	8	8	40.1	40.1	40.1	39.617	0	65.71	1263500000	8	0.207965	1	0.373887	O75367;D6RCF2;B4DJC3;Q9P0M6;Q5SQT3	O75367	H2AFY
29.0168	28.6437	28.5474	29.8336	27.9792	28.8168				0.140607	473	Nestin	9	9	9	7.6	7.6	7.6	177.44	0	72.617	1256900000	10	0.0901941	0.981881	0.214689	P48681	P48681	NES
28.365	28.115	29.3318	28.7125	28.4219	27.8316				-0.281911	474	Nicotinamide phosphoribosyltransferase	6	6	6	17.9	17.9	17.9	55.52	0	79.98	1247600000	13	0.246346	0.986479	-0.510187	P43490;Q5SYT8;F5H246;C9JF35;C9JG65	P43490;Q5SYT8;F5H246	NAMPT
28.7646	28.592	29.4741	27.6551	NaN	27.4202				-1.4059	475	Nuclear cap-binding protein subunit 1	7	7	7	17.8	17.8	17.8	91.838	0	64.428	1241700000	17	1.52777	0.420516	-3.061	Q09161;F2Z2T1	Q09161	NCBP1
NaN	NaN	28.6824	29.6612	NaN	29.3846				0	476	Dual specificity protein kinase CLK2	3	3	3	7.2	7.2	7.2	59.874	0	26.379	1239700000	9	-4.34294e-08	1	0	B1AVT0;P49760	B1AVT0;P49760	CLK2
28.4133	29.247	28.3302	28.7142	28.8139	28.128				-0.111475	477	26S proteasome non-ATPase regulatory subunit 3	9	9	9	20	20	20	60.977	0	87.183	1233500000	21	0.111353	0.970114	-0.240995	O43242;B4DT72;H0YGV8	O43242;B4DT72	PSMD3
29.4774	28.1797	28.9644	27.0395	NaN	NaN				0	478	Valine--tRNA ligase	9	9	9	14.2	14.2	14.2	140.47	0	104.16	1230100000	11	-4.34294e-08	1	0	P26640;A2ABF4;H0Y426;B4DZ61	P26640	VARS
28.5247	28.3466	28.5587	28.0874	NaN	29.983				0.558573	479	Caspase activity and apoptosis inhibitor 1	3	3	3	16.6	16.6	16.6	38.367	0	46.814	1228600000	7	0.310039	0.955689	0.688278	Q9H8G2	Q9H8G2	CAAP1
27.7591	29.8178	29.7394	27.4464	28.207	27.8361				-1.27557	480	Guanine nucleotide-binding protein subunit beta-2-like 1;Guanine nucleotide-binding protein subunit beta-2-like 1, N-terminally processed	7	7	7	32.5	32.5	32.5	35.076	0	55.673	1222900000	12	0.835194	0.671636	-1.57779	P63244;D6RAU2;E9PD14;D6RHH4;D6RFZ9;D6RAC2;J3KPE3;D6RGK8;D6R909;D6RBD0;D6REE5;D6RHJ5;D6RFX4;H0YAF8;D6R9Z1;D6R9L0;D6RDI0;H0Y8W2;D6RF23;H0YAM7	P63244;D6RAU2;E9PD14;D6RHH4;D6RFZ9;D6RAC2;J3KPE3;D6RGK8;D6R909;D6RBD0;D6REE5	GNB2L1
NaN	NaN	NaN	NaN	NaN	29.278				0	481		9	1	1	66.7	10.1	10.1	18.99	0.0011161	14.469	1216700000	5	-4.34294e-08	1	0	B4DEH8;G3V4T2	B4DEH8;G3V4T2	PABPN1
28.295	28.3669	29.4153	29.3383	30.9484	29.0463				1.08527	482	Heat shock protein beta-1	5	5	5	34.1	34.1	34.1	22.782	0	41.378	1216100000	13	0.715318	0.724454	1.36784	P04792;F8WE04;C9J3N8	P04792;F8WE04	HSPB1
28.8634	28.0186	27.3292	28.842	NaN	29.5056				1.10344	483	Y-box-binding protein 3	7	3	3	23.7	14.2	14.2	40.089	0	36.457	1183500000	11	0.756732	0.689113	1.52437	P16989;H0YG22	P16989	YBX3
NaN	NaN	NaN	NaN	NaN	28.6014				0	484	Rotatin	1	1	1	1.4	1.4	1.4	56.318	0.0065041	6.1926	1169800000	5	-4.34294e-08	1	0	J3KTD2;C9JTR3;Q86VV8	J3KTD2;C9JTR3;Q86VV8	RTTN
26.7568	27.0155	29.9998	28.4719	27.4065	26.9858				-0.302678	485	Protein dpy-30 homolog	4	4	4	76.8	76.8	76.8	11.25	0	44.702	1152900000	11	0.095737	0.97203	-0.245952	Q9C005	Q9C005	DPY30
28.1743	30.4076	27.0843	27.5517	27.2221	29.5735				-0.439622	486	H/ACA ribonucleoprotein complex subunit 3	4	4	4	62.5	62.5	62.5	7.7059	0	33.134	1147200000	12	0.132223	0.99794	-0.332166	Q9NPE3;H0YM60	Q9NPE3	NOP10
28.9419	26.9826	28.5582	28.3624	28.5614	29.0059				0.482368	487	Coilin	5	5	5	13.4	13.4	13.4	62.608	0	40.877	1138400000	13	0.313499	0.956172	0.661771	P38432	P38432	COIL
28.5405	28.3565	28.1743	28.6315	NaN	29.64				0.778639	488	60S ribosomal protein L38	3	3	3	39.1	39.1	39.1	7.5649	0	24.341	1129800000	13	0.833723	0.688535	1.55778	J3KT73;J3QL01;P63173;J3KSP2	J3KT73;J3QL01;P63173;J3KSP2	RPL38
28.1588	29.216	29.359	27.593	NaN	27.2147				-1.50746	489	Interferon-induced, double-stranded RNA-activated protein kinase	8	8	8	18.3	18.3	18.3	62.094	0	65.598	1123600000	19	1.22664	0.526174	-2.47714	P19525;F8WBH4;C9JZT2	P19525	EIF2AK2
28.7794	NaN	28.6669	28.3569	NaN	NaN				0	490	Double-stranded RNA-binding protein Staufen homolog 2	6	6	6	27.5	27.5	27.5	31.723	0	37.048	1122600000	6	-4.34294e-08	1	0	G5EA18;E5RJN7;F8VPI7;E7EPX0;E7EVJ4;E9PH62;Q9NUL3;E7EVI1;E5RJ67;H0YBY0	G5EA18;E5RJN7;F8VPI7;E7EPX0;E7EVJ4;E9PH62;Q9NUL3;E7EVI1;E5RJ67	STAU2
28.2636	29.6233	28.7753	27.8745	NaN	28.6121				-0.644074	491	Protein BUD31 homolog	7	7	7	43.8	43.8	43.8	17	0	52.965	1120500000	21	0.457779	0.881935	-0.945752	P41223;C9JCD9;C9JNV2;F8WCN7	P41223;C9JCD9;C9JNV2	BUD31
28.6524	28.7191	29.0597	29.3886	28.6861	27.559				-0.265836	492	AP-3 complex subunit sigma-2	4	4	4	18.5	18.5	18.5	23.398	0	39.109	1120100000	16	0.185263	1	-0.410504	H0YLI7;P59780	H0YLI7;P59780	AP3S2
28.1792	28.6811	29.3562	29.0315	30.7936	27.9686				0.525733	493	Splicing factor, proline- and glutamine-rich	10	9	9	20.7	19.5	19.5	76.149	0	74.317	1102400000	18	0.231276	0.991249	0.530193	P23246;H0Y9K7	P23246	SFPQ
NaN	NaN	NaN	NaN	NaN	28.783				0	494	Histone H3	8	1	1	39.7	8.1	8.1	15.43	0.0064516	6.0924	1102200000	4	-4.34294e-08	1	0	Q5TEC6	Q5TEC6	HIST2H3PS2
29.0904	27.8328	29.134	26.2788	NaN	28.7462				-1.17322	495	Intron-binding protein aquarius	9	9	9	10.4	10.4	10.4	171.29	0	83.706	1093800000	14	0.45132	0.87767	-1.00112	O60306;H0YH15	O60306	AQR
28.572	27.8866	28.989	29.2464	NaN	29.3027				0.792018	496	Round spermatid basic protein 1-like protein	9	9	7	14.4	14.4	12.1	94.868	0	70.656	1092900000	11	0.816359	0.688702	1.5367	Q6PCB5;H7C2D3;C9JM20	Q6PCB5	RSBN1L
27.2539	28.1725	29.818	26.6197	28.8823	27.1604				-0.860686	497	Poly(rC)-binding protein 2	11	7	7	56.4	42.4	42.4	33.8	0	87.552	1087600000	13	0.352866	0.919017	-0.772704	F8VZX2;B4DXP5;Q15366;H3BRU6;B4DLC0;F8W0G4;F8VXH9;F8W1G6;J3QT27;E9PFP8;P57721;F8VTZ0;F8VRH0;H3BSP4;H3BND9;H3BSS4;C9K0A2;F8WC71;C9IZV9;C9J7A9;C9JSA6;C9J5V4;C9JTY5;C9JZY3;C9J0A4;P57723	F8VZX2;B4DXP5;Q15366;H3BRU6;B4DLC0;F8W0G4;F8VXH9;F8W1G6	PCBP2
27.1254	26.8903	29.8954	27.2906	28.9658	27.3962				-0.0861371	498	Protein disulfide-isomerase A6	5	5	5	14.5	14.5	14.5	48.121	0	40.546	1084200000	8	0.0260918	0.982883	-0.0713921	Q15084	Q15084	PDIA6
28.8774	29.3504	28.3428	27.5849	28.418	27.3701				-1.06585	499	Small nuclear ribonucleoprotein Sm D3	5	5	5	25	25	25	13.291	0	34.687	1083000000	14	1.15952	0.573143	-2.00252	B4DJP7;P62318	B4DJP7;P62318	SNRPD3
27.8209	27.6288	28.4375	28.1993	29.1071	29.6807				1.03325	500	Pre-mRNA-splicing factor ISY1 homolog	6	6	6	27.4	27.4	27.4	32.992	0	47.626	1078400000	16	0.977274	0.652782	1.73522	Q9ULR0;A8MVI5;D6RC18;H0YA89	Q9ULR0;A8MVI5;D6RC18	ISY1
27.1226	26.5245	29.5816	29.1051	26.4421	25.8389				-0.614199	501	Heat shock 70 kDa protein 4	11	11	11	21.2	21.2	21.2	94.33	0	140.15	1070900000	16	0.169073	1	-0.417308	P34932;D6RJ96;B4DY72;E9PDE8;E7ES43;O95757;Q92598	P34932	HSPA4
28.2504	28.0553	28.2437	28.8712	28.9425	28.6912				0.651829	502	Protein RCC2	5	5	5	12.6	12.6	12.6	56.084	0	35.944	1065500000	11	2.56967	0.34425	3.28543	Q9P258	Q9P258	RCC2
26.9171	27.2885	29.5048	28.3871	NaN	28.2641				0.422086	503	Histone deacetylase 2;Histone deacetylase 1	7	7	7	18.6	18.6	18.6	65.537	0	59.767	1062500000	10	0.146869	0.994939	0.368985	J3KPW7;B3KRS5;Q92769;E5RH52;E5RG37;H3BM24;Q5TEE2;Q13547;E5RFI6;E5RJ04;E5RGV4;E5RHE7;E5RFP9;E5RK19;E7ESJ6;O15379	J3KPW7;B3KRS5;Q92769;E5RH52;E5RG37;H3BM24;Q5TEE2;Q13547	HDAC2;HDAC1
28.6042	28.2038	29.1584	27.8443	28.0413	27.6818				-0.799666	504	Signal recognition particle 14 kDa protein	4	4	4	36	36	36	14.57	0	31.309	1061100000	10	1.2691	0.575475	-2.02128	P37108;H0YLA2	P37108;H0YLA2	SRP14
28.7721	27.4324	27.9164	NaN	NaN	29.6542				0	505	Spermatid perinuclear RNA-binding protein	5	4	4	11.3	8.8	8.8	73.652	0	37.898	1045200000	8	-4.34294e-08	1	0	Q96SI9;E9PKQ0;Q5JPA5	Q96SI9	STRBP
26.1838	26.0297	30.167	27.0602	28.6684	NaN				0.404169	506	Transitional endoplasmic reticulum ATPase	16	16	16	26.4	26.4	26.4	89.321	0	149.54	1042900000	22	0.075246	0.975846	0.207471	P55072;C9JUP7;C9IZA5	P55072	VCP
27.6954	28.0715	29.3733	27.8327	27.6172	27.3866				-0.767924	507	40S ribosomal protein S19	5	5	5	35.2	35.2	35.2	16.06	0	47.533	1036200000	7	0.663674	0.761325	-1.22988	P39019;M0R2L9;M0QXK4;M0QYF7;M0R140	P39019;M0R2L9;M0QXK4;M0QYF7;M0R140	RPS19
28.85	26.8551	28.5028	28.9643	NaN	27.9715				0.398632	508	Very-long-chain enoyl-CoA reductase	6	6	6	17.2	17.2	17.2	36.034	0	42.04	1034400000	10	0.167439	1	0.408307	Q9NZ01;B3KSQ1;M0R3C3;M0R329;B4DR74;M0QXM3	Q9NZ01;B3KSQ1;M0R3C3	TECR
26.6244	27.928	29.571	27.6734	29.8442	26.8457				0.0799688	509	Eukaryotic translation initiation factor 5A;Eukaryotic translation initiation factor 5A-1;Eukaryotic translation initiation factor 5A-1-like;Eukaryotic translation initiation factor 5A-2	8	8	8	73.3	73.3	73.3	16.019	0	102.07	1024600000	18	0.0215948	0.981461	0.0598859	I3L397;I3L504;P63241;Q6IS14;F8WCJ1;C9J7B5;C9J4W5;Q9GZV4	I3L397;I3L504;P63241;Q6IS14;F8WCJ1;C9J7B5;C9J4W5;Q9GZV4	EIF5A;EIF5AL1;EIF5A2
27.9582	26.4694	29.6771	28.1398	27.735	26.957				-0.424301	510	U4/U6 small nuclear ribonucleoprotein Prp31	8	8	8	25.6	25.6	25.6	54.766	0	85.905	1007800000	13	0.161031	0.997403	-0.389396	E7EVX8;Q8WWY3;E7ESA8;E7EU94;E7ESX0;E7EN72	E7EVX8;Q8WWY3;E7ESA8	PRPF31
29.5016	28.1802	26.6518	27.6484	NaN	26.9686				-0.802726	511	Unconventional myosin-Va	11	11	8	6.9	6.9	5	215.04	0	69.149	1007100000	11	0.287519	0.956085	-0.673003	F8WE88;G3V394;Q9Y4I1;F8W6H6;E7ERV5;G3V3C9;H0YMK3;Q6P1W8;H0YM93;H0YM96;Q9UES5;O95317;E9PE01	F8WE88;G3V394;Q9Y4I1;F8W6H6	MYO5A
28.6411	28.2904	28.4576	28.3983	NaN	28.6575				0.0648575	512	Laminin subunit beta-1	6	6	6	3.5	3.5	3.5	200.48	0	37.954	1000100000	7	0.1447	0.971157	0.247005	G3XAI2;P07942;E7EPA6;E9PCS6;C9J296	G3XAI2;P07942;E7EPA6	LAMB1
27.7041	26.9409	29.2547	27.4036	30.1267	27.4802				0.370234	513	Heat shock protein HSP 90-alpha	16	8	8	26.5	13.7	13.7	84.659	0	72.093	981010000	16	0.120036	0.986609	0.302325	P07900;Q86U12	P07900;Q86U12	HSP90AA1
25.9035	25.7124	29.632	27.4501	30.2619	26.8204				1.09485	514	Thioredoxin	5	5	5	65.7	65.7	65.7	11.737	0	51.915	976740000	9	0.263608	0.978066	0.622977	P10599	P10599	TXN
28.2804	28.9671	27.5903	28.3644	NaN	28.2985				0.0522219	515	Serine/arginine-rich splicing factor 8	4	3	3	16	16	16	32.287	0	20.623	969290000	5	0.0336509	0.988253	0.0850933	Q9BRL6	Q9BRL6	SRSF8
28.7832	27.1267	28.3503	28.0622	NaN	28.9125				0.400661	516	G patch domain-containing protein 8	4	4	4	3.8	3.8	3.8	164.2	0	33.543	959830000	9	0.211766	0.995949	0.491942	Q9UKJ3;K7EKU0	Q9UKJ3	GPATCH8
27.2768	27.2841	28.7499	26.8525	NaN	29.1956				0.253723	517	Small nuclear ribonucleoprotein E	3	3	3	32.6	32.6	32.6	10.803	0	20.581	956890000	11	0.081393	0.981323	0.215358	P62304;A6NHK2	P62304	SNRPE
27.0302	28.4928	28.5975	27.7445	30.0135	26.1365				-0.0753485	518	Translational activator GCN1	10	10	10	6.2	6.2	6.2	292.75	0	77.71	952940000	19	0.0203569	0.98284	-0.0565199	Q92616	Q92616	GCN1L1
28.0884	29.2285	27.1506	28.2484	NaN	28.6629				0.299843	519	Casein kinase II subunit alpha;Casein kinase II subunit alpha 3	4	4	4	19	19	19	45.31	0	32.865	946230000	12	0.136786	0.994684	0.336594	E7EU96;P68400;Q8NEV1;V9GYA2;V9GY80	E7EU96;P68400;Q8NEV1	CSNK2A1;CSNK2A3
28.2583	28.3548	28.6082	28.841	NaN	28.1792				0.102993	520	U1 small nuclear ribonucleoprotein A	3	3	2	14.5	14.5	11.7	28.388	0	34.678	942780000	9	0.131752	0.980368	0.270301	M0R268;P09012;M0QZG7	M0R268;P09012;M0QZG7	SNRPA
27.7524	27.387	28.5191	28.8785	27.8016	28.355				0.4589	521	Zinc finger CCCH domain-containing protein 11A	5	5	5	12.8	12.8	12.8	57.427	0	43.207	941870000	7	0.430409	0.893261	0.82535	E9PBY7;E9PQ61;O75152	E9PBY7;E9PQ61;O75152	ZC3H11A
28.8395	27.598	27.5651	27.2717	28.0632	26.9913				-0.55882	522	Actin-related protein 3	8	8	8	40.6	40.6	40.6	42.003	0	68.72	938560000	9	0.456327	0.884759	-0.889638	B4DXW1;P61158;F5H3P5;Q9P1U1;H7C4J1;C9IZN3;Q9C0K3	B4DXW1;P61158;F5H3P5	ACTR3
28.3131	29.2016	28.1528	28.573	28.2052	NaN				-0.166681	523	Solute carrier family 2, facilitated glucose transporter member 1	4	4	4	8.7	8.7	8.7	54.083	0	37.654	937500000	15	0.135685	0.984701	-0.307054	P11166;C9JIM8	P11166;C9JIM8	SLC2A1
27.9525	28.702	28.9877	26.903	NaN	28.11				-1.04093	524	Dolichyl-diphosphooligosaccharide--protein glycosyltransferase subunit 1	7	7	7	15	15	15	68.569	0	49.382	933660000	13	0.740701	0.703338	-1.48502	P04843;B7Z4L4;F8WF32	P04843;B7Z4L4	RPN1
29.3566	NaN	NaN	28.2069	NaN	NaN				0	525	Leucine-rich repeat flightless-interacting protein 2	5	5	5	13.9	13.9	13.9	57.393	0	49.836	927110000	6	-4.34294e-08	1	0	A8MXR0;Q9Y608;C9JSU1;C9JJC9;C9JC17;C9J321;C9J0U5	A8MXR0;Q9Y608	LRRFIP2
27.803	27.3823	27.3598	29.9256	NaN	28.0191				1.4573	526	Mediator of RNA polymerase II transcription subunit 26	5	5	5	13.8	13.8	13.8	65.446	0	44.732	925890000	7	0.849265	0.655077	1.74633	O95402;B8ZZF3	O95402;B8ZZF3	MED26
28.9086	26.8572	28.1897	28.5849	NaN	27.8898				0.252151	527	WD repeat domain-containing protein 83	3	3	3	14.3	14.3	14.3	34.342	0	24.792	925170000	7	0.108999	0.989172	0.274692	Q9BRX9;G3V221;H7C0S9;F8VSE4;H0YIE8	Q9BRX9	WDR83
28.3644	29.688	27.9628	28.2724	29.5221	28.4289				0.0693944	528	7-dehydrocholesterol reductase	7	7	7	12	12	12	54.489	0	40.255	924510000	9	0.0359957	0.987651	0.0921831	Q9UBM7;E9PM00;E9PRL8;E9PQ71;E9PIP9;E9PJ54;H0YE57	Q9UBM7	DHCR7
27.1438	27.0066	28.8872	28.0822	30.2885	25.2122				0.181754	529	T-complex protein 1 subunit zeta	13	13	13	31.8	31.8	31.8	58.024	0	124.66	919450000	27	0.0388337	0.984509	0.10759	P40227;B4DPJ8;Q92526	P40227;B4DPJ8	CCT6A
27.918	29.7687	27.7363	27.8279	NaN	28.5718				-0.274501	530	Nucleolar protein of 40 kDa	3	3	3	19.8	19.8	19.8	27.994	0	29.811	916310000	8	0.110014	0.99059	-0.279276	E7EPF0;Q9NP64	E7EPF0;Q9NP64	ZCCHC17
25.5945	26.486	29.973	27.4763	29.3794	26.7897				0.530656	531	40S ribosomal protein SA	5	5	5	26.6	26.6	26.6	29.404	0	38.758	916120000	8	0.125852	0.989392	0.322734	C9J9K3;P08865;A6NE09	C9J9K3;P08865;A6NE09	RPSA;RPSAP58
28.4605	28.9605	28.5804	28.0402	NaN	26.7646				-1.26472	532	Exportin-1	9	9	9	13.1	13.1	13.1	123.38	0	73.229	913550000	18	1.04241	0.603189	-2.06092	O14980;C9IZS4;C9JQ02;C9JV99;C9J673;C9JKM9;C9JF49;C9IYM2;F8WF71;H7BZC5	O14980	XPO1
28.8132	28.3327	27.7292	28.9545	27.6286	26.4421				-0.61661	533	60 kDa SS-A/Ro ribonucleoprotein	5	5	5	13.8	13.8	13.8	60.67	0	49.762	907510000	13	0.319708	0.942911	-0.692432	P10155;G5E9R9;H0Y9N5	P10155	TROVE2
27.9724	27.4763	29.054	27.6109	NaN	28.1515				-0.286395	534	40S ribosomal protein S28	4	4	4	43.5	43.5	43.5	7.8409	0	28.271	906320000	12	0.166084	0.999222	-0.390089	P62857	P62857	RPS28
27.4734	28.42	28.9644	27.6254	29.3124	28.4044				0.161432	535	E3 ubiquitin-protein ligase TRIM71	7	7	7	18.7	18.7	18.7	93.384	0	64.032	903310000	16	0.0877193	0.980685	0.214178	Q2Q1W2	Q2Q1W2	TRIM71
28.6908	28.3613	28.2033	28.0345	NaN	NaN				0	536	ATP-dependent RNA helicase DDX18	5	5	5	13.6	13.6	13.6	75.406	0	37.615	900700000	6	-4.34294e-08	1	0	Q9NVP1;H7C452	Q9NVP1;H7C452	DDX18
28.7109	28.5097	29.097	NaN	NaN	NaN				0	537	Type-1 angiotensin II receptor-associated protein	2	2	2	24.5	24.5	24.5	17.419	0	30.549	899860000	5	-4.34294e-08	1	0	Q6RW13	Q6RW13	AGTRAP
27.9845	28.0685	28.6016	27.5396	28.5471	28.0425				-0.175142	538	T-complex protein 1 subunit gamma	7	7	7	21.6	21.6	21.6	55.674	0	69.155	887920000	16	0.192262	0.999224	-0.389925	B4DUR8;P49368;E9PRC8;Q5SZX6;Q5SZX9;E9PQ35	B4DUR8;P49368	CCT3
27.1672	27.2609	NaN	30.0548	27.6144	26.8367				0.954562	539	E3 ubiquitin-protein ligase Hakai	7	6	6	17.1	15.7	15.7	54.519	0	54.084	884270000	5	0.299919	0.944652	0.706017	Q75N03;C9K074;C9J2P9;F8WEM5	Q75N03;C9K074;C9J2P9	CBLL1
NaN	NaN	NaN	NaN	NaN	27.8188				0	540	Monocarboxylate transporter 1	1	1	1	5.1	5.1	5.1	31.689	0.0026643	7.8209	876840000	4	-4.34294e-08	1	0	Q5T8R3;Q5T8R5;Q49A45;P53985	Q5T8R3;Q5T8R5;Q49A45;P53985	SLC16A1
27.2889	26.5849	29.4731	26.7423	NaN	27.6069				-0.607744	542	Mitotic checkpoint protein BUB3	4	4	4	21.6	21.6	21.6	31.703	0	37.864	869960000	7	0.194671	0.987583	-0.479358	J3QT28;O43684;B4DDM6;J3QSX4	J3QT28;O43684;B4DDM6;J3QSX4	BUB3
28.1714	27.6996	27.8473	28.3123	29.5291	27.9122				0.678436	543	Transcriptional repressor p66-alpha	6	6	6	11.4	11.4	11.4	68.062	0	39.168	863430000	6	0.600505	0.833548	1.11994	Q86YP4;B4DKZ7;F5H7D9;Q8WXI9;V9GYX5;C9JVY3;V9GY85;H7C3H1;C9JMI3;C9JGN4;C9JHD7;C9JJK9	Q86YP4;B4DKZ7;F5H7D9	GATAD2A
28.3006	28.6327	27.9841	27.8994	NaN	28.6463				-0.0329752	544	Zinc finger matrin-type protein 2	4	4	4	32.2	32.2	32.2	23.612	0	30.49	859290000	10	0.0294818	0.979661	-0.070357	Q96NC0;R4GNG8	Q96NC0;R4GNG8	ZMAT2
NaN	NaN	28.6506	NaN	NaN	28.1479				0	545	Transcription factor BTF3;Transcription factor BTF3 homolog 4	3	3	3	29.7	29.7	29.7	15.779	0	28.89	850500000	8	-4.34294e-08	1	0	E9PL10;Q96K17;E9PPC3	E9PL10;Q96K17	BTF3L4
25.5811	25.2635	29.8361	NaN	NaN	26.8945				0	546	Protein-L-isoaspartate O-methyltransferase;Protein-L-isoaspartate(D-aspartate) O-methyltransferase	2	2	2	31.2	31.2	31.2	20.683	0	29.939	843840000	5	-4.34294e-08	1	0	B7Z972;H7BY58;P22061	B7Z972;H7BY58;P22061	PCMT1
26.7149	26.5643	29.4551	27.5794	NaN	26.8749				-0.350941	547	Protein arginine N-methyltransferase 1	5	5	5	21.2	21.2	21.2	37.709	0	38.449	838410000	6	0.0992351	0.979636	-0.261701	E9PKG1;H7C2I1;Q99873;E9PNR9;E9PQ98;E9PIX6;H0YDE4	E9PKG1;H7C2I1;Q99873	PRMT1
27.8489	27.8529	29.0324	27.751	30.763	27.4972				0.425654	548	Clathrin heavy chain 1	16	16	16	12.4	12.4	12.4	191.61	0	109.57	831640000	24	0.140676	0.999296	0.348797	Q00610;J3KS13;J3KR87;P53675;J3KSQ2;F5H5N6	Q00610	CLTC
28.4147	28.0871	28.6474	27.8846	28.8454	27.5717				-0.282519	549	Regulator of nonsense transcripts 1	7	7	7	7.2	7.2	7.2	124.34	0	47.827	826650000	12	0.272014	0.979286	-0.547258	Q92900	Q92900	UPF1
27.7823	27.928	26.9515	29.2198	29.0434	27.6072				1.06952	550	Nuclear pore complex protein Nup93	6	6	6	10	10	10	93.487	0	54.439	824280000	11	0.834621	0.675861	1.54024	Q8N1F7;H3BVG0;H3BV11;H3BRI8;H3BM93;H3BV15;H3BNN5;H3BPA9	Q8N1F7;H3BVG0;H3BV11;H3BRI8;H3BM93	NUP93
27.0051	27.968	29.0953	27.4272	31.0718	28.348				0.92621	551	Tubulin alpha-1A chain;Tubulin alpha-3C/D chain;Tubulin alpha-3E chain	31	3	1	66.3	6.2	3.1	50.135	0	24.455	815580000	12	0.30121	0.944667	0.686176	Q71U36;Q13748;F8VQQ4;Q6PEY2;V9GZ17	Q71U36;Q13748;F8VQQ4;Q6PEY2	TUBA1A;TUBA3C;TUBA3E
26.4024	26.1291	29.7956	26.7334	27.1407	NaN				-0.505307	552	Protein SET;Protein SETSIP	5	5	5	22.1	22.1	22.1	33.488	0	88.248	808730000	6	0.117524	0.98947	-0.310009	Q01105;P0DME0	Q01105;P0DME0	SET;SETSIP
27.1042	27.8837	26.6607	29.3704	31.2101	27.9817				2.30454	553	Melanoma-associated antigen D2	6	6	6	13.9	13.9	13.9	64.953	0	47.704	799900000	9	1.08231	0.586792	2.09313	Q9UNF1;Q5H909;Q5H907	Q9UNF1;Q5H909	MAGED2
28.5124	26.28	28.0593	28.7867	NaN	27.4811				0.51669	554	Transcription initiation factor TFIID subunit 9B	6	3	3	31.9	19.9	19.9	27.622	0	26.766	797680000	8	0.191998	1	0.467529	Q9HBM6	Q9HBM6	TAF9B
26.4621	27.142	27.6925	29.0271	NaN	28.6107				1.72004	555	Ubiquitin carboxyl-terminal hydrolase 42	6	6	6	5.7	5.7	5.7	145.39	0	42.784	797030000	15	1.41832	0.409778	2.94077	Q9H9J4;C9JPC9;E7EWZ4	Q9H9J4;C9JPC9	USP42
NaN	NaN	28.7384	26.9277	NaN	NaN				0	556	Splicing factor 3B subunit 4	4	4	4	10.1	10.1	10.1	44.385	0	33.122	788350000	6	-4.34294e-08	1	0	Q15427;Q5SZ64	Q15427	SF3B4
NaN	24.9882	29.8818	24.0965	NaN	NaN				0	557	Ubiquitin carboxyl-terminal hydrolase;Ubiquitin carboxyl-terminal hydrolase isozyme L1	5	5	5	66.7	66.7	66.7	17.361	0	62.152	776390000	6	-4.34294e-08	1	0	D6R974;D6RE83;D6R956;P09936;D6RF53	D6R974;D6RE83;D6R956;P09936	UCHL1
27.5339	27.6404	29.3446	28.4312	27.1329	27.4714				-0.494506	558	Nucleolar and coiled-body phosphoprotein 1	9	9	5	14.6	14.6	10.4	73.602	0	66.634	775560000	19	0.283147	0.963475	-0.615224	Q14978;S4R349;S4R402;Q96J17	Q14978;S4R349	NOLC1
27.6663	28.2238	28.3609	28.7459	NaN	27.1841				-0.118684	559	U6 snRNA-associated Sm-like protein LSm7	4	4	4	69.9	69.9	69.9	11.602	0	39.53	775560000	10	0.0627769	0.972401	-0.159653	Q9UK45;K7ENY5;K7EML7	Q9UK45	LSM7
26.8784	27.0398	29.6575	27.2624	28.5956	26.3909				-0.442285	560	10 kDa heat shock protein, mitochondrial	6	6	6	60.8	60.8	60.8	10.932	0	39.898	772080000	10	0.149013	1	-0.366875	P61604;B8ZZL8;B8ZZ54;S4R3N1	P61604;B8ZZL8;B8ZZ54	HSPE1
NaN	NaN	29.5836	26.5292	30.5116	NaN				0	561	Creatine kinase B-type	9	9	9	36.5	36.5	36.5	42.644	0	82.608	770290000	13	-4.34294e-08	1	0	P12277;G3V4N7;H0YJG0;G3V461	P12277;G3V4N7	CKB
NaN	NaN	28.2096	NaN	NaN	NaN				0	562		15	1	1	56.1	11.2	11.2	20.819	0.0010881	13.71	754930000	2	-4.34294e-08	1	0	E9PL71;E9PN91	E9PL71;E9PN91	EEF1D
28.263	27.3043	27.5374	29.1762	29.7375	28.4904				1.43309	563	Periodic tryptophan protein 1 homolog	4	4	4	12.8	12.8	12.8	49.038	0	24.724	741550000	8	1.4421	0.414526	2.55038	B4DJV5;Q13610	B4DJV5;Q13610	PWP1
27.1437	26.9004	28.8908	27.682	28.2822	27.5421				0.190518	564	14-3-3 protein epsilon	7	5	5	35.3	32.2	32.2	29.174	0	56.432	741160000	11	0.102786	0.973522	0.24849	P62258;B4DJF2;I3L3T1;K7EM20;I3L0W5	P62258	YWHAE
27.7136	28.449	28.5168	28.082	28.1072	26.8018				-0.562779	565	CAD protein;Glutamine-dependent carbamoyl-phosphate synthase;Aspartate carbamoyltransferase;Dihydroorotase	7	7	7	5.3	5.3	5.3	236.02	0	52.616	739670000	13	0.488207	0.868631	-0.934993	F8VPD4;P27708;H7C2E4	F8VPD4;P27708	CAD
24.7471	25.6728	28.4592	26.7598	31.8857	24.2773				1.34788	566	L-lactate dehydrogenase A chain	16	16	15	63.6	63.6	59.9	36.688	0	117.38	739130000	22	0.208499	0.983591	0.517917	P00338;F5GXY2;F5GYU2;F5GXH2;F5H5J4;F5H6W8;F5GZQ4;F5H8H6;F5GXC7;F5GWW2;F5GXU1	P00338;F5GXY2;F5GYU2;F5GXH2	LDHA
27.8203	27.7393	27.8417	28.132	NaN	28.4825				0.506801	567	Nucleolar GTP-binding protein 2	5	5	5	8.6	8.6	8.6	83.654	0	34.444	733810000	8	1.46723	0.590209	2.14114	Q13823;H0YG10	Q13823;H0YG10	GNL2
27.5832	27.3033	26.9739	29.1835	NaN	28.2363				1.42309	568	Protein CASC3	3	3	3	7.8	7.8	7.8	76.277	0	19.113	728370000	5	1.36866	0.443122	2.7375	O15234;J3QSC4	O15234	CASC3
26.8669	27.4422	28.0348	27.5653	30.6661	27.6167				1.16807	569	Lamin-B2	6	6	6	11.7	11.7	11.7	67.688	0	37.079	722100000	6	0.46856	0.86339	0.990595	Q03252;J9JID7	Q03252;J9JID7	LMNB2
26.2255	27.1047	29.3055	27.5619	NaN	27.0518				-0.238428	570	Eukaryotic translation initiation factor 3 subunit D	6	6	6	20.4	20.4	20.4	58.14	0	61.814	721920000	12	0.0680654	0.975827	-0.183728	B4DVY1;O15371;B0QYA5;B0QYA4;B0QYA6;B0QYA7	B4DVY1;O15371;B0QYA5	EIF3D
28.5684	28.2346	28.3779	28.0975	28.0467	27.4815				-0.518366	571	SRSF protein kinase 2;SRSF protein kinase 2 N-terminal;SRSF protein kinase 2 C-terminal	9	6	6	15	11.3	11.3	77.526	0	42.337	718800000	12	1.10894	0.64634	-1.62084	P78362;H7C5L6;H7C521;F8WBW4;H7C2I2;D6RBF8;C9J2M4;C9JWF7;A8MPP7;A8MPY5;E7ETV6;Q9UPE1	P78362;H7C5L6	SRPK2
27.9659	28.6403	28.791	27.1938	NaN	27.002				-1.36791	572	ATP synthase subunit gamma, mitochondrial;ATP synthase subunit gamma	5	5	5	18.8	18.8	18.8	32.996	0	41.607	713600000	14	1.57549	0.390621	-3.14312	P36542;B4DL14	P36542;B4DL14	ATP5C1
26.8371	27.2586	28.4043	27.6274	28.7309	27.7236				0.527308	573	Splicing factor 1	8	8	8	14.2	14.2	14.2	68.329	0	57.18	713210000	16	0.377463	0.913584	0.768313	Q15637;B4DX42;F8WEV5;C9J792;H7C561	Q15637;B4DX42	SF1
27.8755	27.2506	28.3867	27.7503	NaN	27.8431				-0.0409307	574	Tubulin alpha-1C chain	30	2	2	57.6	7.9	7.9	57.73	0	31.385	711390000	6	0.0317807	0.989934	-0.077886	F5H5D3;Q9BQE3;F8VVB9;F8VRZ4;F8VS66;F8VX09;F8VWV9;F8VRK0;F8W0F6;F8VXZ7	F5H5D3;Q9BQE3	TUBA1C
27.2491	27.3958	28.2515	28.1338	27.9411	27.8971				0.358521	575	Partner of Y14 and mago	4	4	4	29.4	29.4	29.4	22.655	0	33.229	710250000	10	0.48614	0.884731	0.851773	Q9BRP8	Q9BRP8	WIBG
NaN	NaN	NaN	25.9722	NaN	NaN				0	576	Protein regulator of cytokinesis 1	1	1	1	3.6	3.6	3.6	22.964	0.0033058	6.5765	707950000	3	-4.34294e-08	1	0	H0YL53;F8W9B5;O43663	H0YL53;F8W9B5;O43663	PRC1
27.6561	28.0602	27.5632	27.7338	NaN	28.3645				0.289329	577	U4/U6 small nuclear ribonucleoprotein Prp3	4	4	4	7.6	7.6	7.6	72.075	0	27.444	703360000	8	0.381891	0.941855	0.711449	E7EVD1;O43395;B4DSY9	E7EVD1;O43395;B4DSY9	PRPF3
26.4152	NaN	29.5875	26.8658	29.1206	26.6753				-0.447456	578	Nuclear autoantigenic sperm protein	8	8	8	12.4	12.4	12.4	85.237	0	88.503	702090000	10	0.100961	0.979344	-0.269982	P49321;E9PI86;E9PRH9;H0YF33;Q5T624;E9PPQ8;H0YDS9;E9PPR5	P49321;E9PI86;E9PRH9;H0YF33;Q5T624	NASP
NaN	NaN	29.0227	NaN	NaN	28.242				0	579	U1 small nuclear ribonucleoprotein C	2	2	2	25.8	25.8	25.8	17.394	0	23.881	694160000	6	-4.34294e-08	1	0	P09234	P09234	SNRPC
NaN	NaN	NaN	29.2051	NaN	NaN				0	580	Src substrate cortactin	3	3	3	8.2	8.2	8.2	61.585	0	20.936	692570000	2	-4.34294e-08	1	0	Q14247;E9PKG3;E9PP90;B4E358;H7C314	Q14247;E9PKG3;E9PP90;B4E358	CTTN
28.8908	28.6182	26.9176	26.6806	28.6105	25.6461				-1.16319	581	Unconventional myosin-Ic	8	8	8	11.7	11.7	11.7	118.99	0	60.787	678090000	10	0.473155	0.857135	-0.997863	F5H6E2;O00159;I3L4D4;I3L501;I3L3Y6;I3L204;I3L168;I3L3F5	F5H6E2;O00159	MYO1C
24.9892	26.2659	29.5538	28.0211	30.1652	25.3281				0.901805	582	T-complex protein 1 subunit beta	11	11	11	37.2	37.2	37.2	57.488	0	104.32	673300000	27	0.17525	0.99574	0.439667	P78371;F5GWF6;F8VQ14	P78371;F5GWF6;F8VQ14	CCT2
28.2437	28.6881	28.1982	28.2998	29.1139	28.4847				0.256167	583	Probable 28S rRNA (cytosine(4447)-C(5))-methyltransferase	6	6	6	8.7	8.7	8.7	89.301	0	41.057	672010000	6	0.366992	0.957476	0.653855	P46087;F5H5X6;F5GWB7;F5H709;F5H359;F5H8G6;F5GYR3	P46087;F5H5X6	NOP2
28.3336	27.3787	NaN	29.3252	27.9634	28.7085				0.809565	584	Uncharacterized protein C17orf85	5	5	5	8.7	8.7	8.7	70.592	0	31.366	671560000	9	0.548133	0.850152	1.12363	Q53F19;K7ELP6	Q53F19	C17orf85
NaN	NaN	29.3953	27.9204	30.0135	NaN				0	585	Nucleoside diphosphate kinase;Nucleoside diphosphate kinase B	6	6	3	39	39	13	32.642	0	45.548	669760000	10	-4.34294e-08	1	0	Q32Q12;P22392;F6XY72;E7ERL0;J3KPD9;C9K028;E5RHP0;O60361	Q32Q12;P22392;F6XY72;E7ERL0;J3KPD9	NME1-NME2;NME2;NME1
26.439	NaN	29.1268	26.9344	NaN	NaN				0	586	tRNA-splicing ligase RtcB homolog	3	3	3	14.3	14.3	14.3	55.21	0	31.43	668420000	4	-4.34294e-08	1	0	Q9Y3I0;E7EQS9	Q9Y3I0	RTCB
28.3721	27.0894	28.3	NaN	NaN	27.3099				0	587	Nucleolar complex protein 3 homolog	3	3	3	6.2	6.2	6.2	92.623	0	24.712	668350000	6	-4.34294e-08	1	0	A6NJZ9;Q8WTT2;F5H677	A6NJZ9;Q8WTT2	NOC3L
27.2538	27.2781	27.2449	28.4605	29.7016	27.5222				1.30252	588	MAP7 domain-containing protein 1	6	6	6	8.2	8.2	8.2	92.819	0	45.647	666150000	9	0.966424	0.633268	1.78121	Q3KQU3;H0YF21	Q3KQU3	MAP7D1
NaN	26.2286	25.8376	30.529	28.3941	27.805				2.87624	589	Zinc finger C3H1 domain-containing protein	7	7	7	4.2	4.2	4.2	226.35	0	53.483	665710000	8	1.12013	0.527673	2.44132	O60293;G3V1X1	O60293	ZFC3H1
27.5715	NaN	NaN	29.5737	NaN	28.1177				0	590	Pre-mRNA-splicing factor CWC25 homolog	5	5	5	11.1	11.1	11.1	49.647	0	31.236	663510000	6	-4.34294e-08	1	0	Q9NXE8;B4DJK2;J3QLP6;B4DZL1	Q9NXE8;B4DJK2	CWC25
NaN	NaN	29.1568	NaN	NaN	NaN				0	591	Melanocyte protein PMEL;M-alpha;M-beta	2	2	2	16.7	16.7	16.7	32.302	0	28.728	661560000	4	-4.34294e-08	1	0	F8W1D1;H0YIJ2;F5H2A6;J3KP45;P40967	F8W1D1;H0YIJ2;F5H2A6;J3KP45;P40967	PMEL
27.3482	28.561	28.8101	27.1109	28.4728	27.9043				-0.410456	592	DNA replication licensing factor MCM4	7	7	7	13.3	13.3	13.3	96.557	0	51.602	661560000	11	0.274562	0.964391	-0.586459	P33991;E5RFJ8;E5RG31;Q9UJA3	P33991	MCM4
25.3957	27.8433	28.2174	29.7153	31.7531	26.6787				2.23024	593	Transketolase	12	12	12	34.2	34.2	34.2	62.878	0	93.147	658130000	31	0.577809	0.761964	1.2258	B4E022;P29401;E9PFF2;F8W888	B4E022;P29401	TKT
NaN	NaN	27.3684	29.5881	NaN	NaN				0	594	Tropomyosin alpha-3 chain	17	1	0	46	5.6	0	33.222	0.0010438	12.405	657380000	5	-4.34294e-08	1	0	J3KN67;P06753;K7EP68	J3KN67;P06753;K7EP68	TPM3;TPM4
26.3975	25.4515	29.3496	NaN	NaN	25.7999				0	595	Endoplasmin	10	9	9	13	11.5	11.5	92.468	0	72.625	653220000	10	-4.34294e-08	1	0	P14625;H0YIV0;Q58FF3	P14625	HSP90B1
NaN	NaN	NaN	NaN	NaN	28.8736				0	596	Non-histone chromosomal protein HMG-14	1	1	1	29.5	29.5	29.5	4.7446	0.0025929	7.4411	652760000	4	-4.34294e-08	1	0	F2Z2W6;F2Z2Y5;H7BXJ5;P05114	F2Z2W6;F2Z2Y5;H7BXJ5;P05114	HMGN1
27.4647	28.6233	NaN	27.3251	NaN	27.677				-0.542996	597	Surfeit locus protein 4	4	4	4	21	21	21	21.127	0	23.321	650150000	7	0.333074	0.939284	-0.769732	Q5T8U5;O15260	Q5T8U5;O15260	SURF4
NaN	NaN	NaN	NaN	NaN	28.4108				0	598	Transcription elongation factor 1 homolog	1	1	1	23.7	23.7	23.7	8.6531	0.0010627	12.892	640290000	4	-4.34294e-08	1	0	K7EN05;K7EPC8;K7EQ44;K7EMV4;P60002	K7EN05;K7EPC8;K7EQ44;K7EMV4;P60002	ELOF1
NaN	NaN	27.6174	NaN	29.3146	NaN				0	599	Uncharacterized protein C11orf98	2	2	2	21.2	21.2	21.2	11.6	0.0011198	14.543	639790000	6	-4.34294e-08	1	0	E9PLD3;E9PRG8	E9PLD3;E9PRG8	C11orf98
27.6031	27.6942	28.4687	26.9147	27.9957	26.326				-0.843228	600	ATP-dependent RNA helicase DDX50	8	6	6	15.5	11.8	11.8	82.564	0	44.243	636550000	14	0.683844	0.768468	-1.27614	Q9BQ39;S4R3V4;S4R3G6	Q9BQ39	DDX50
27.6593	28.7532	27.9056	27.2243	27.3403	27.2867				-0.822266	601	PC4 and SFRS1-interacting protein	6	6	6	14.3	14.3	14.3	60.103	0	47.049	629250000	7	1.16114	0.605699	-1.89899	O75475;V9GYT7	O75475	PSIP1
NaN	NaN	NaN	NaN	NaN	28.2985				0	602	Nucleolar complex protein 2 homolog	4	4	4	5.5	5.5	5.5	84.918	0	24.798	627500000	5	-4.34294e-08	1	0	Q9Y3T9	Q9Y3T9	NOC2L
26.7595	NaN	28.117	27.858	28.7996	NaN				0.890519	603	Chromobox protein homolog 5	5	5	4	31.4	31.4	25.1	22.225	0	39.231	618220000	6	0.404777	0.890144	0.961652	P45973	P45973	CBX5
26.99	27.3788	28.6508	27.346	NaN	27.6117				-0.19439	604	14-3-3 protein gamma;14-3-3 protein gamma, N-terminally processed	5	3	2	27.9	20.6	14.2	28.302	0	38.095	608920000	7	0.10458	0.976715	-0.257472	P61981;P31947;K7EIT4;A2IDB2	P61981	YWHAG
27.3004	28.2255	28.188	NaN	NaN	26.278				0	605	Protein RRP5 homolog	7	7	7	4.4	4.4	4.4	208.7	0	56.699	608400000	11	-4.34294e-08	1	0	Q14690;S4R3Q4	Q14690	PDCD11
NaN	NaN	NaN	NaN	NaN	28.2321				0	606	B-cell CLL/lymphoma 7 protein family member B;B-cell CLL/lymphoma 7 protein family member A;B-cell CLL/lymphoma 7 protein family member C	2	2	2	12.4	12.4	12.4	22.195	0.00099206	10.952	607830000	2	-4.34294e-08	1	0	Q9BQE9;F8WE18;F8WDZ4;I3L4D5;I3L1Q2;Q4VC05;Q8WUZ0	Q9BQE9;F8WE18;F8WDZ4;I3L4D5;I3L1Q2;Q4VC05;Q8WUZ0	BCL7B;BCL7C;BCL7A
28.3518	28.3165	26.5541	27.8014	NaN	24.8113				-1.43442	607	Protein flightless-1 homolog	8	8	8	8.5	8.5	8.5	144.75	0	62.62	606830000	14	0.435746	0.877566	-0.987677	Q13045;K7EQZ7;J3KS39;J3QLR6;J3KS54	Q13045	FLII
NaN	NaN	NaN	NaN	NaN	28.5769				0	608	Tubulin beta-2A chain	29	1	1	69	3.6	3.6	49.906	0.0027003	8.1806	605550000	3	-4.34294e-08	1	0	Q13885	Q13885	TUBB2A
NaN	NaN	27.6024	NaN	NaN	26.9957				0	609	Ubiquitin-like protein 5	3	3	3	35.6	35.6	35.6	8.5468	0.0011737	16.383	602870000	2	-4.34294e-08	1	0	Q9BZL1;K7EQ43	Q9BZL1;K7EQ43	UBL5
27.5533	27.0698	26.303	28.8913	NaN	27.1661				1.05334	610	Antigen KI-67	9	9	9	4.8	4.8	4.8	358.69	0	58.263	598670000	8	0.556382	0.835005	1.17513	P46013	P46013	MKI67
26.5467	27.3446	28.6918	27.0997	NaN	26.8078				-0.573935	611	Eukaryotic translation initiation factor 3 subunit A	6	6	6	5.4	5.4	5.4	162.63	0	39.732	597650000	10	0.273901	0.961642	-0.626976	F5H335;Q14152	F5H335;Q14152	EIF3A
NaN	NaN	NaN	NaN	NaN	26.5695				0	612	Small ubiquitin-related modifier 4;Small ubiquitin-related modifier 2;Small ubiquitin-related modifier 3	1	1	1	12.6	12.6	12.6	10.839	0.0027574	8.6751	589670000	4	-4.34294e-08	1	0	H7BZT4;A8MUA9;A8MU27;Q6EEV6;P61956;P55854	H7BZT4;A8MUA9;A8MU27;Q6EEV6;P61956;P55854	SUMO3;SUMO4;SUMO2
28.174	28.1962	26.6818	27.4294	27.2611	27.794				-0.18914	614	Nuclear ubiquitous casein and cyclin-dependent kinase substrate 1	2	2	2	11.9	11.9	11.9	27.296	0.0011429	15.561	582570000	4	0.132541	0.988418	-0.302501	Q9H1E3	Q9H1E3	NUCKS1
NaN	27.5441	26.8218	28.9343	NaN	28.3177				1.44304	615	NK-tumor recognition protein;Putative peptidyl-prolyl cis-trans isomerase	3	3	3	2.6	2.6	2.6	165.67	0	22.673	581920000	5	1.02978	0.603167	2.51018	P30414	P30414	NKTR
26.1189	26.1993	29.1452	27.388	29.8642	26.2512				0.679995	616	Peroxiredoxin-2	8	7	7	32.3	26.8	26.8	21.892	0	48.876	580110000	11	0.176894	0.997538	0.436146	P32119;A6NIW5	P32119;A6NIW5	PRDX2
26.6979	NaN	27.1646	29.1367	NaN	26.4647				0.869434	617	INO80 complex subunit B	4	4	4	12.6	12.6	12.6	38.637	0	27.89	577380000	5	0.23126	0.9769	0.597041	Q9C086;F8WCL7;J3KQ70	Q9C086;F8WCL7;J3KQ70	INO80B;INO80B-WBP1
28.8297	26.6577	27.1305	NaN	NaN	NaN				0	618	Actin-related protein 2/3 complex subunit 4	4	4	4	35.4	35.4	35.4	13.057	0	26.964	572190000	4	-4.34294e-08	1	0	F8WDD7;F8WCF6;P59998;F8WE39;H7C0A3;F8WDW3;R4GN08	F8WDD7;F8WCF6;P59998;F8WE39;H7C0A3	ARPC4;ARPC4-TTLL3
NaN	NaN	28.9342	NaN	33.6345	NaN				0	619	Histone H2B type 1-C/E/F/G/I;Histone H2B;Histone H2B type 1-N;Histone H2B type 1-L	22	1	0	83.3	8.7	0	13.906	0.0027422	8.6137	571080000	4	-4.34294e-08	1	0	P62807;U3KQK0;Q99877;Q99880;Q96A08	P62807;U3KQK0;Q99877;Q99880	HIST1H2BC;HIST1H2BN;HIST1H2BL
27.4713	29.0434	27.0398	26.6288	29.0845	27.525				-0.105395	620	Histone H1.0;Histone H1.0, N-terminally processed	5	5	5	26.3	26.3	26.3	20.863	0	40.002	563360000	6	0.0380032	0.983764	-0.101247	P07305	P07305	H1F0
NaN	NaN	27.488	NaN	NaN	NaN				0	621	Cactin	2	2	2	4.7	4.7	4.7	99.474	0	37.108	561840000	5	-4.34294e-08	1	0	J3KMW8;Q8WUQ7;K7EMQ0;K7ENY9	J3KMW8;Q8WUQ7;K7EMQ0;K7ENY9	CACTIN
27.2669	26.8498	27.9435	28.02	NaN	27.0683				0.190728	622	Serine/arginine-rich splicing factor 5	4	3	3	15.4	12.1	12.1	31.263	0	17.897	558840000	5	0.125693	0.98375	0.296541	Q13243;B4DJK0;B4DUA4;G3V5K8	Q13243;B4DJK0;B4DUA4	SRSF5
26.7316	27.5717	27.8153	NaN	26.9626	27.2937				-0.244724	623	Probable ATP-dependent RNA helicase DDX27	5	5	5	10.6	10.6	10.6	89.834	0	36.286	550200000	5	0.209064	0.998218	-0.452035	Q96GQ7	Q96GQ7	DDX27
NaN	28.0914	NaN	28.2232	NaN	28.1352				0	624	A-kinase anchor protein 9	2	2	2	0.7	0.7	0.7	453.66	0.0028874	10.17	547360000	3	-4.34294e-08	1	0	Q99996;H7BYL6	Q99996;H7BYL6	AKAP9
27.698	28.694	27.0624	26.7879	NaN	28.0951				-0.376659	625	Adipocyte enhancer-binding protein 1	4	4	4	3.8	3.8	3.8	130.93	0	29.527	546370000	5	0.178233	1	-0.42657	Q8IUX7;H7C4B5;H7C391;H7C1J5;H7C0W8;Q8N436	Q8IUX7	AEBP1
27.3642	27.9616	27.1889	27.5806	27.9432	28.1866				0.398588	626	Myb-binding protein 1A	8	8	8	7.7	7.7	7.7	148.85	0	45.369	544540000	11	0.610819	0.852852	1.01483	Q9BQG0;I3L1L3;I3L2H8	Q9BQG0;I3L1L3	MYBBP1A
27.3927	27.4088	28.3188	26.2086	NaN	26.9241				-1.14042	627	Leucine--tRNA ligase, cytoplasmic	7	7	7	10.4	10.4	10.4	129.21	0	57.963	543350000	10	1.01539	0.600938	-1.97766	F5H698;B4DER1;B4DJ10;Q9P2J5	F5H698;B4DER1;B4DJ10;Q9P2J5	LARS
27.4939	27.8011	28.1311	27.2172	27.5868	27.5529				-0.356407	628	Voltage-dependent anion-selective channel protein 2	4	4	4	17	17	17	31.566	0	29.535	539420000	5	0.748873	0.830738	-1.1188	P45880;B4DKM5;A2A3S1;Q5JSD2;Q5JSD1	P45880;B4DKM5	VDAC2
28.0868	26.9825	26.9925	26.9996	26.2177	25.9091				-0.978437	629	Actin-related protein 2/3 complex subunit 3	4	4	4	49.5	49.5	49.5	11.546	0	40.864	529900000	9	0.934571	0.655306	-1.65982	C9JZD1;O15145;F8VR50	C9JZD1;O15145;F8VR50	ARPC3
27.2797	28.6924	27.5654	28.7335	29.2417	28.0249				0.820901	630	RRP12-like protein	6	6	6	5.9	5.9	5.9	143.7	0	47.709	526400000	13	0.668224	0.78107	1.2491	Q5JTH9;F5H456	Q5JTH9;F5H456	RRP12
27.0827	NaN	26.4424	27.8934	28.8814	27.6041				1.36374	631	Surfeit locus protein 6	4	4	4	21.3	21.3	21.3	41.45	0	32.34	523000000	4	1.04342	0.617029	2.08746	O75683	O75683	SURF6
NaN	NaN	NaN	NaN	NaN	28.0174				0	632	Interferon-inducible double-stranded RNA-dependent protein kinase activator A	2	2	2	12.5	12.5	12.5	34.404	0	18.219	522190000	4	-4.34294e-08	1	0	O75569;G5E9Q4;B4DJC7	O75569;G5E9Q4;B4DJC7	PRKRA
27.7134	26.3839	27.6667	27.5431	NaN	27.3109				0.172316	633	Laminin subunit gamma-1	3	3	3	2.3	2.3	2.3	177.6	0	27.171	521330000	6	0.106917	0.978597	0.257593	P11047	P11047	LAMC1
NaN	NaN	29.1775	NaN	NaN	NaN				0	634	Calreticulin	4	4	4	18.9	18.9	18.9	48.141	0	52.147	519870000	5	-4.34294e-08	1	0	P27797;K7EJB9;K7EL50	P27797;K7EJB9	CALR
25.412	NaN	28.8656	26.2205	29.7873	NaN				0.865099	635	Fascin	7	7	7	25.2	25.2	25.2	52.262	0	60.102	517880000	9	0.118768	0.985814	0.335003	J3KNT0;Q16658;C9JPH9;C9JFC0	J3KNT0;Q16658	FSCN1
NaN	NaN	NaN	NaN	NaN	27.6897				0	636	Urotensin-2	1	1	1	5.8	5.8	5.8	16.276	0.004906	6.2732	516230000	5	-4.34294e-08	1	0	Q5H8X8;O95399	Q5H8X8;O95399	UTS2
27.3133	27.7201	28.4114	NaN	28.9171	NaN				0	637	Eukaryotic translation initiation factor 6	3	3	3	35.9	35.9	35.9	26.599	0	69.653	515350000	6	-4.34294e-08	1	0	P56537	P56537	EIF6
25.8841	27.8737	27.2816	25.6067	27.6031	27.4569				-0.124296	638	Histone H3;Histone H3.3	16	3	3	72.7	34.8	34.8	14.914	0	63.59	514780000	11	0.0488732	0.989612	-0.127852	K7EK07;P84243;K7EMV3;B4DEB1;K7ES00;K7EP01	K7EK07;P84243;K7EMV3;B4DEB1;K7ES00	H3F3B;H3F3A
NaN	NaN	NaN	NaN	NaN	27.0538				0	639	RNA-binding protein 3	2	2	2	21	21	21	17.17	0.001105	14.15	501790000	4	-4.34294e-08	1	0	P98179	P98179	RBM3
27.0875	27.4819	27.8354	27.5525	NaN	26.8926				-0.245681	640	Delta-1-pyrroline-5-carboxylate synthase;Glutamate 5-kinase;Gamma-glutamyl phosphate reductase	5	5	5	8.6	8.6	8.6	87.301	0	36.161	498400000	8	0.254945	0.987044	-0.520715	P54886	P54886	ALDH18A1
27.3894	NaN	28.5675	25.9072	NaN	NaN				0	641	Ribosome biogenesis regulatory protein homolog	5	5	5	15.3	15.3	15.3	41.193	0	65.875	496330000	10	-4.34294e-08	1	0	Q15050	Q15050	RRS1
NaN	NaN	NaN	NaN	NaN	27.5786				0	642	DnaJ homolog subfamily A member 1	2	2	2	14.2	14.2	14.2	27.543	0.0011507	15.709	494810000	1	-4.34294e-08	1	0	B7Z5C0;P31689	B7Z5C0;P31689	DNAJA1
NaN	NaN	NaN	NaN	NaN	27.5797				0	643	Coronin;Coronin-1A	2	1	1	4.9	3.1	3.1	43.353	0.0086139	5.8962	490490000	5	-4.34294e-08	1	0	H3BRY3;P31146	H3BRY3;P31146	CORO1A
26.5281	26.3216	29.0886	26.5497	27.5866	25.8768				-0.641719	644	Dihydropyrimidinase-related protein 2	5	5	3	13.5	13.5	10.8	62.293	0	36.472	490000000	5	0.24934	0.964912	-0.573252	Q16555	Q16555	DPYSL2
27.3321	29.1137	27.343	NaN	NaN	27.4959				0	645	Translation machinery-associated protein 16	3	3	3	13.2	13.2	13.2	27.571	0	36.28	486820000	6	-4.34294e-08	1	0	H0Y9X1;Q96EY4;D6RA57	H0Y9X1;Q96EY4;D6RA57	TMA16
27.8471	NaN	27.828	NaN	NaN	NaN				0	646	Actin-related protein 2/3 complex subunit 2	4	4	4	23.3	23.3	23.3	34.333	0	25.02	485860000	2	-4.34294e-08	1	0	O15144	O15144	ARPC2
NaN	NaN	NaN	27.2452	NaN	NaN				0	648	Solute carrier family 2, facilitated glucose transporter member 3;Solute carrier family 2, facilitated glucose transporter member 14	3	3	3	7.3	7.3	7.3	53.924	0	25.989	480650000	5	-4.34294e-08	1	0	P11169;Q8TDB8	P11169;Q8TDB8	SLC2A3;SLC2A14
NaN	NaN	NaN	NaN	NaN	27.4329				0	649	Coiled-coil domain-containing protein 124	2	2	2	9.9	9.9	9.9	25.835	0.001032	12.005	478060000	1	-4.34294e-08	1	0	Q96CT7;M0R2F5	Q96CT7;M0R2F5	CCDC124
NaN	25.4725	28.7782	26.158	31.1493	27.0496				0.993619	650	14-3-3 protein zeta/delta	7	5	5	31.7	28.5	28.5	28.036	0	45.538	473100000	11	0.155406	1	0.407974	E7EX29;P63104;E7ESK7;B0AZS6;E5RGE1;E5RIR4;E9PD24;E7EVZ2;B7Z2E6;H0YB80	E7EX29;P63104;E7ESK7;B0AZS6	YWHAZ
26.2526	28.2955	27.6471	27.2347	NaN	26.944				-0.309031	651	Coatomer subunit gamma-2	10	10	8	18.8	18.8	17.5	97.621	0	78.678	472560000	19	0.142467	0.997819	-0.348956	Q9UBF2;H7C1T7	Q9UBF2	COPG2
NaN	NaN	NaN	NaN	NaN	27.4674				0	652	Small ubiquitin-related modifier 1	2	2	2	13	13	13	16.645	0.001056	12.623	469660000	6	-4.34294e-08	1	0	B8ZZN6;P63165;B8ZZJ0;B8ZZ67;B9A032	B8ZZN6;P63165;B8ZZJ0;B8ZZ67;B9A032	SUMO1
NaN	NaN	NaN	NaN	NaN	27.8391				0	653	Ribosome biogenesis protein BRX1 homolog	1	1	1	8.8	8.8	8.8	41.401	0	20.624	467250000	2	-4.34294e-08	1	0	Q8TDN6	Q8TDN6	BRIX1
26.516	27.2484	28.2143	25.4269	29.0829	NaN				-0.0713428	654	T-complex protein 1 subunit delta	4	4	4	13	13	13	57.924	0	42.493	462820000	9	0.0154149	0.981451	-0.0445007	P50991;B7Z9L0;B7Z2F4	P50991;B7Z9L0;B7Z2F4	CCT4
NaN	27.7599	26.8554	27.5281	NaN	NaN				0	655	Cytospin-B	2	2	2	1.3	1.3	1.3	118.58	0.00097371	10.413	461520000	4	-4.34294e-08	1	0	Q5M775;J3KSG2	Q5M775;J3KSG2	SPECC1
27.5916	27.4972	27.109	27.535	NaN	27.2773				0.0069259	656	Probable ATP-dependent RNA helicase DHX35	4	4	4	8.5	8.5	8.5	76.046	0	29.337	455200000	8	0.0104811	0.981827	0.0220945	Q5THR1;Q9H5Z1;F2Z2Z2;Q5THQ7;Q5THQ9	Q5THR1;Q9H5Z1	DHX35
27.3354	27.4387	27.4605	27.0269	NaN	27.6237				-0.0862684	657	HMG domain-containing protein 4	3	3	3	10.1	10.1	10.1	65.711	0	32.409	454970000	7	0.136506	0.979868	-0.263054	Q9UGU5;F8WDU7;B0QXZ8;B0QXZ9	Q9UGU5	HMGXB4
26.814	27.8508	27.9558	NaN	NaN	NaN				0	658	Tricarboxylate transport protein, mitochondrial	3	3	3	11.3	11.3	11.3	34.012	0	23.373	454290000	8	-4.34294e-08	1	0	P53007;B4DP62	P53007	SLC25A1
26.9754	NaN	26.403	28.0788	28.0436	27.641				1.23195	659	Tyrosine--tRNA ligase, cytoplasmic;Tyrosine--tRNA ligase, cytoplasmic, N-terminally processed	3	3	3	9.1	9.1	9.1	59.143	0	20.023	450740000	4	1.66233	0.396593	3.24218	P54577	P54577	YARS
26.754	27.1762	26.4585	28.8271	27.1074	26.7936				0.779804	660	Protein PRRC2C	3	3	3	1.1	1.1	1.1	308.77	0	19.593	447340000	3	0.513853	0.864264	1.01874	E7EPN9;Q9Y520;H7C5N8	E7EPN9;Q9Y520	PRRC2C
27.4971	26.9834	28.0722	25.7866	NaN	26.7206				-1.26391	661	Signal recognition particle subunit SRP68	3	3	3	11.6	11.6	11.6	60.284	0	46.38	446670000	6	1.00395	0.60145	-1.99109	F5H5Y3;Q9UHB9	F5H5Y3;Q9UHB9	SRP68
NaN	NaN	28.1018	NaN	NaN	NaN				0	662	14-3-3 protein eta	4	2	2	18.7	15.4	15.4	28.218	0	32.159	439230000	4	-4.34294e-08	1	0	Q04917;F8WEB6;A2IDB1	Q04917	YWHAH
NaN	26.0934	28.2723	26.486	28.0979	NaN				0.109097	663	Nucleosome assembly protein 1-like 1	3	3	2	22.7	22.7	17.7	23.417	0	22.085	438430000	4	0.0254116	0.98202	0.0749723	H0YHC3;F8W020;F8W118;F8VXI6;F8VUX1;F8VY35;F8VV59;B7Z9C2;F8W0J6;F5H4R6;H0YIV4;B3KV44;P55209;F8VRJ2;H0YH88;F8W543;E9PNW0;E9PJJ2;E9PS34;E9PNJ7;F8VVB5;E9PKT8	H0YHC3;F8W020;F8W118;F8VXI6;F8VUX1;F8VY35;F8VV59;B7Z9C2;F8W0J6;F5H4R6;H0YIV4;B3KV44;P55209;F8VRJ2;H0YH88;F8W543	NAP1L1
25.7723	NaN	27.8648	NaN	NaN	27.7314				0	664	DNA-directed RNA polymerases I, II, and III subunit RPABC3	4	4	4	34.5	34.5	34.5	16.925	0	32.066	438430000	6	-4.34294e-08	1	0	C9JLU1;P52434	C9JLU1;P52434	POLR2H
27.4799	28.1459	27.0225	26.8696	27.8192	26.071				-0.629505	665	DNA topoisomerase 2-alpha	5	5	5	3.6	3.6	3.6	174.38	0	31.464	432870000	7	0.450626	0.878024	-0.897499	P11388	P11388	TOP2A
NaN	26.3351	28.3855	27.0988	NaN	NaN				0	666	Putative heat shock protein HSP 90-beta 2	7	2	2	16.5	4.5	4.5	44.348	0	20.556	431840000	5	-4.34294e-08	1	0	Q58FF8	Q58FF8	HSP90AB2P
26.9877	28.8932	26.796	NaN	NaN	26.8711				0	667	Protein transport protein Sec61 subunit alpha isoform 1;Protein transport protein Sec61 subunit alpha isoform 2	2	2	2	6.4	6.4	6.4	52.949	0.0011001	14.01	430850000	4	-4.34294e-08	1	0	B4DR61;P61619;H7C1Q9;C9JXC6;H7C069;A6NK38;F2Z2C7;A6NIF9;C9JJV4;F8W776;Q8TC24;Q9H9S3	B4DR61;P61619;H7C1Q9;C9JXC6;H7C069;A6NK38;F2Z2C7;A6NIF9;C9JJV4;F8W776;Q8TC24;Q9H9S3	SEC61A1;SEC61A2
NaN	NaN	29.4466	27.4414	30.3803	NaN				0	668	Peroxiredoxin-5, mitochondrial	4	4	4	36.4	36.4	36.4	22.086	0	41.677	429260000	6	-4.34294e-08	1	0	P30044	P30044	PRDX5
NaN	28.295	NaN	28.2583	NaN	27.9943				0	669	60S ribosomal protein L26-like 1	15	2	2	59.3	13.1	13.1	17.256	0.0011655	16.139	428360000	7	-4.34294e-08	1	0	Q9UNX3;E5RIT6;E5RHH1	Q9UNX3;E5RIT6	RPL26L1
26.6897	27.5758	26.615	28.6255	NaN	27.4836				1.09441	670	Ribosomal RNA processing protein 1 homolog B	5	5	5	11.3	11.3	11.3	84.427	0	35.757	427640000	6	0.803865	0.672492	1.60256	Q14684	Q14684	RRP1B
NaN	NaN	NaN	NaN	NaN	27.8326				0	672	High mobility group protein HMGI-C	2	2	2	26.3	26.3	26.3	10.767	0	24.353	419470000	2	-4.34294e-08	1	0	F5H2U8;F5H2A4;F5H6H0;P52926	F5H2U8;F5H2A4;F5H6H0;P52926	HMGA2
26.2526	NaN	28.2443	NaN	NaN	NaN				0	673	Cystathionine beta-synthase	3	3	3	11.6	11.6	11.6	60.586	0	34.681	417550000	4	-4.34294e-08	1	0	P35520;F5H2U1;H7C1W6;C9JMA6;H7C2H4	P35520;F5H2U1	CBS
25.7152	24.78	27.926	27.7947	NaN	NaN				0	674		13	2	2	56.4	8.7	8.7	27.557	0	32.495	415930000	6	-4.34294e-08	1	0	E9PB61	E9PB61	ALYREF
26.1493	26.8969	27.76	27.4205	27.3493	28.0921				0.685249	675	RNA-binding protein 4;RNA-binding protein 4B	3	3	3	18.3	18.3	18.3	26.286	0	21.941	414660000	6	0.585751	0.835583	1.10158	E9PB51;Q9BWF3;Q9BQ04;E9PLB0;E9PM61;D6R9K7;U3KQD5;J3QRR5	E9PB51;Q9BWF3;Q9BQ04	RBM4;RBM4B
NaN	NaN	NaN	NaN	NaN	28.2305				0	677	Mediator of RNA polymerase II transcription subunit 6	2	2	2	12.4	12.4	12.4	28.723	0.0011561	15.92	404170000	4	-4.34294e-08	1	0	G3V4A5;O75586	G3V4A5;O75586	MED6
NaN	NaN	NaN	NaN	NaN	27.1664				0	678		26	1	1	70.2	3.7	3.7	39.933	0.0026339	7.7005	399390000	6	-4.34294e-08	1	0	M0QZM1	M0QZM1	HNRNPM
27.1452	28.457	26.3644	NaN	NaN	27.3546				0	679	RNA-binding motif protein, X-linked 2	2	2	2	7.1	7.1	7.1	37.335	0.0011481	15.695	398470000	3	-4.34294e-08	1	0	Q9Y388;Q5JY83	Q9Y388;Q5JY83	RBMX2
NaN	NaN	28.9623	NaN	NaN	NaN				0	680	Stathmin	2	2	1	25.9	25.9	15.3	9.7931	0.0011696	16.267	392680000	2	-4.34294e-08	1	0	A2A2D0;P16949	A2A2D0;P16949	STMN1
26.5137	27.5939	27.7387	27.1572	NaN	NaN				0	681	E3 ubiquitin-protein ligase UBR4	9	9	9	2.3	2.3	2.3	573.83	0	63.409	391100000	8	-4.34294e-08	1	0	Q5T4S7;X6RE05;X6R960;B4DPF6;B4DYV5	Q5T4S7	UBR4
28.0991	27.7586	NaN	28.3778	30.1065	NaN				1.31326	682	Alpha-actinin-4	8	8	8	12.2	12.2	12.2	104.85	0	53.262	389310000	11	0.561418	0.819977	1.33874	O43707;K7EJH8;H7C144;F5GXS2;H9KV75;P12814;H0YJ11;H0YJW3;H7C5W8;G3V2W4	O43707	ACTN4
26.6449	27.539	26.8917	27.2502	NaN	27.83				0.514893	683	A-kinase anchor protein 8-like	4	4	4	6.3	6.3	6.3	71.648	0	25.741	382050000	6	0.530749	0.877653	1.01672	Q9ULX6;V9GZ50;M0R1Y5;M0R010;M0QYT7	Q9ULX6;V9GZ50	AKAP8L
27.3475	NaN	26.7786	NaN	NaN	28.0503				0	684	Histone H2A type 1-D;Histone H2A	10	1	0	70	7.7	0	14.107	0.0027347	8.5958	380740000	3	-4.34294e-08	1	0	P20671;H0YFX9	P20671;H0YFX9	HIST1H2AD;H2AFJ
NaN	NaN	26.8674	NaN	NaN	NaN				0	685	Nuclear speckle splicing regulatory protein 1	2	2	2	4.5	4.5	4.5	66.389	0.0010941	13.866	380570000	4	-4.34294e-08	1	0	Q9H0G5	Q9H0G5	NSRP1
NaN	NaN	26.5651	27.0907	28.0719	NaN				0	686	Sideroflexin-1	5	5	5	27	27	27	35.619	0	32.602	378980000	5	-4.34294e-08	1	0	Q9H9B4;S4R2X2;D6RFI0;D6RAE9;D6RDG7	Q9H9B4	SFXN1
NaN	NaN	26.5285	27.416	NaN	27.3783				0	687	Laminin subunit alpha-1	3	3	3	0.9	0.9	0.9	337.08	0	19.041	377080000	5	-4.34294e-08	1	0	P25391	P25391	LAMA1
NaN	NaN	28.8528	NaN	NaN	NaN				0	688	Acetyl-CoA acetyltransferase, cytosolic	5	5	5	25.2	25.2	25.2	41.35	0	65.545	376330000	5	-4.34294e-08	1	0	Q9BWD1;B7Z233	Q9BWD1;B7Z233	ACAT2
26.775	26.186	27.3754	26.709	NaN	26.8486				-1.87556e-05	689	Plasminogen activator inhibitor 1 RNA-binding protein	3	3	3	9.6	9.6	9.6	44.965	0	26.519	375790000	5	1.34163e-05	0.976918	-3.43312e-05	Q8NC51	Q8NC51	SERBP1
26.9134	27.1064	27.0607	27.344	NaN	27.1801				0.235183	690	Myelin expression factor 2	4	4	4	11.5	11.5	11.5	64.121	0	32.396	375010000	7	1.02914	0.820818	1.19461	Q9P2K5;H0YN19;H0YKS1	Q9P2K5;H0YN19	MYEF2
NaN	NaN	NaN	NaN	NaN	26.3027				0	691	Protein mago nashi homolog	12	1	1	77.4	5.5	5.5	17.163	0.0033445	6.9217	370280000	5	-4.34294e-08	1	0	P61326;B1ARP8;F5H6P7;F5H3U9	P61326;B1ARP8;F5H6P7	MAGOH;MAGOHB
26.6855	27.6577	27.7246	25.6481	NaN	26.0771				-1.49334	692	MKI67 FHA domain-interacting nucleolar phosphoprotein	4	4	4	22.5	22.5	22.5	34.222	0	56.964	366680000	9	1.31752	0.452837	-2.65706	Q9BYG3;C9J6C5;C9J808	Q9BYG3;C9J6C5;C9J808	NIFK
NaN	NaN	NaN	26.9514	NaN	NaN				0	693	Transcription elongation factor B polypeptide 1	2	2	2	35.4	35.4	35.4	6.968	0.001005	11.296	364890000	1	-4.34294e-08	1	0	R4GMY8;E5RHG8;Q15369	R4GMY8;E5RHG8;Q15369	TCEB1
NaN	NaN	NaN	NaN	NaN	27.4622				0	694	Polyadenylate-binding protein	15	1	1	30.9	1.5	1.5	60.133	0.0064935	6.1812	362750000	3	-4.34294e-08	1	0	H0Y5F5;H0YEU6;H0Y6X6	H0Y5F5;H0YEU6	PABPC4
NaN	NaN	27.5013	27.0942	NaN	27.1173				0	695	U4/U6 small nuclear ribonucleoprotein Prp4	3	3	3	5.6	5.6	5.6	58.449	0	19.691	357890000	6	-4.34294e-08	1	0	O43172	O43172	PRPF4
NaN	NaN	NaN	NaN	29.2567	NaN				0	696	Prothymosin alpha;Prothymosin alpha, N-terminally processed;Thymosin alpha-1	2	2	2	15.9	15.9	15.9	11.758	0.0011442	15.571	355720000	2	-4.34294e-08	1	0	B8ZZQ6;P06454	B8ZZQ6;P06454	PTMA
NaN	26.237	27.8268	26.7025	28.7375	NaN				0.688116	697	Proliferating cell nuclear antigen	4	4	4	21.5	21.5	21.5	28.768	0	24.243	353700000	5	0.18885	0.998465	0.494625	P12004	P12004	PCNA
NaN	27.9553	NaN	27.0943	NaN	NaN				0	698	Bystin	3	3	3	9.6	9.6	9.6	49.601	0	22.644	352830000	3	-4.34294e-08	1	0	Q13895;F8WBL2;H7BY94	Q13895;F8WBL2	BYSL
NaN	NaN	27.1185	27.1457	29.9791	26.8794				0	699	Acidic leucine-rich nuclear phosphoprotein 32 family member A	3	3	2	35	35	31.1	19.997	0	41.165	351920000	6	-4.34294e-08	1	0	H0YN26;P39687;H7BZ09	H0YN26;P39687;H7BZ09	ANP32A
24.8607	25.227	28.2082	NaN	NaN	25.8359				0	700	Serine/threonine-protein phosphatase 2A 65 kDa regulatory subunit A alpha isoform	8	8	8	22.1	22.1	22.1	65.308	0	66.014	351130000	9	-4.34294e-08	1	0	P30153;B3KQV6;F5H3X9;C9J9C1;M0QXG4;M0R0K6;E9PH38;H0YDG7;J3KR29;P30154	P30153;B3KQV6;F5H3X9	PPP2R1A
NaN	28.555	NaN	26.7383	NaN	26.7928				0	701	Fatty acid desaturase 2	3	3	3	9.7	9.7	9.7	52.259	0	19.105	346070000	4	-4.34294e-08	1	0	O95864	O95864	FADS2
NaN	NaN	NaN	26.9536	NaN	NaN				0	702	Arginine--tRNA ligase, cytoplasmic	3	3	3	6.7	6.7	6.7	75.378	0	17.036	341660000	6	-4.34294e-08	1	0	P54136;F5H3T8	P54136	RARS
27.1948	NaN	NaN	NaN	NaN	27.9667				0	703	Zinc finger protein 62 homolog;Zinc finger protein 91;Putative zinc finger protein 702;Putative zinc finger protein 56;Zinc finger protein 525;Zinc finger protein 485;Zinc finger protein 736;Zinc finger protein 506;Zinc finger protein 486;Zinc finger protein 701;Zinc finger and SCAN domain-containing protein 21;Zinc finger protein 141;Zinc finger protein 718;Zinc finger protein 117;Zinc finger pr…	2	2	2	2.9	2.9	2.9	95.665	0.0011236	14.832	339770000	3	-4.34294e-08	1	0	J3QSW3;Q8NB50;Q05481;M0R1M8;K7EP55;B1APK8;M0QY93;M0R120;J3KR62;I3L2D0;J3KR51;B9EG95;M0R1W3;C9IZS8;Q49A12;F5H2M4;F5GXA7;Q9H963;Q15929;Q8N782;B4DSE6;B4DX44;Q8NCK3;Q5JVG8;Q96H40;Q9NV72;Q9Y5A6;Q15928;Q3SXZ3;Q03924;O95780;P17019;O75346;A8MUV8;P0CJ79;Q6ZMV8;A2RRD8;Q8IW36;Q5VIY5;Q7L2R6;Q5SXM1;Q68DY1;Q8NEM1;F5GZM6;Q9P255;Q96ML5;O75373;Q8IYN0;Q96N38;Q9Y2Q1;Q8TD23;Q14593;A6NK75;Q6ZN08;Q8TF32;Q03936;Q96NL3;…	J3QSW3;Q8NB50;Q05481;M0R1M8;K7EP55;B1APK8;M0QY93;M0R120;J3KR62;I3L2D0;J3KR51;B9EG95;M0R1W3;C9IZS8;Q49A12;F5H2M4;F5GXA7;Q9H963;Q15929;Q8N782;B4DSE6;B4DX44;Q8NCK3;Q5JVG8;Q96H40;Q9NV72;Q9Y5A6;Q15928;Q3SXZ3;Q03924;O95780;P17019;O75346;A8MUV8;P0CJ79;Q6ZMV8;A2RRD8;Q8IW36;Q5VIY5;Q7L2R6;Q5SXM1;Q68DY1;Q8NEM1;F5GZM6;Q9P255;Q96ML5;O75373;Q8IYN0;Q96N38;Q9Y2Q1;Q8TD23;Q14593;A6NK75;Q6ZN08;Q8TF32;Q03936;Q96NL3;…	ZFP62;ZNF91;ZNF737;ZNF253;ZNF678;ZNF85;ZNF525;ZNF714;ZNF682;ZNF92;ZNF254;ZNF702P;ZNF56;ZNF485;ZNF736;ZNF506;ZNF486;ZNF701;ZSCAN21;ZNF141;ZNF718;ZNF117;ZNF708;ZNF727;ZNF888;ZNF730;ZNF320;ZNF695;ZNF468;ZNF765;ZNF626;ZNF680;ZNF492;ZNF420;ZNF100;ZNF257;ZNF675;ZNF273;ZNF98;ZNF66;ZNF431;ZNF599;ZNF676;ZNF578;ZNF284;ZNF90;ZNF813;ZNF724P;ZNF93;ZNF728;ZNF860;ZNF681;ZNF493;ZNF595;ZNF816;ZNF429;ZNF45;ZNF28;Z…
NaN	26.0354	25.7986	27.9765	NaN	28.023				2.0827	704	Casein kinase II subunit alpha	2	2	2	8	8	8	41.213	0.0011351	15.198	339090000	7	2.47627	0.17	9.43825	P19784;H3BNI9;H3BSA1	P19784;H3BNI9;H3BSA1	CSNK2A2
27.736	26.5792	NaN	NaN	NaN	NaN				0	705	Unconventional myosin-Id	3	3	3	3.6	3.6	3.6	106.01	0	17.697	338900000	3	-4.34294e-08	1	0	K7EIG7;O94832;J3QRN6	K7EIG7;O94832	MYO1D
NaN	NaN	NaN	NaN	NaN	27.1238				0	706	Aurora kinase A-interacting protein	1	1	1	7	7	7	22.354	0.0028275	9.4449	336860000	2	-4.34294e-08	1	0	Q9NWT8	Q9NWT8	AURKAIP1
NaN	27.8663	27.4793	NaN	27.5987	27.4301				-0.158417	707	Small nuclear ribonucleoprotein-associated protein N;Small nuclear ribonucleoprotein-associated proteins B and B	2	2	2	25.4	25.4	25.4	6.9603	0.0010235	11.794	335530000	4	0.274761	0.99089	-0.509301	J3KRY3;S4R3P3;J3QLE5;P63162;P14678;B3KVR1	J3KRY3;S4R3P3;J3QLE5;P63162;P14678;B3KVR1	SNRPN;SNRPB
NaN	NaN	NaN	NaN	NaN	28.677				0	708	Cyclin-K	3	3	3	32.1	32.1	32.1	12.628	0	20.579	333620000	3	-4.34294e-08	1	0	G3V235;G3V2Q3;G3V5E1;O75909	G3V235;G3V2Q3;G3V5E1;O75909	CCNK
NaN	NaN	NaN	NaN	NaN	26.7121				0	709	WD repeat-containing protein 5	1	1	1	23.2	23.2	23.2	5.9446	0.0026155	7.5713	332580000	2	-4.34294e-08	1	0	V9GYQ5;V9GZ59;P61964	V9GYQ5;V9GZ59;P61964	WDR5
NaN	NaN	28.7138	26.7321	28.4849	NaN				0	710	Protein deglycase DJ-1	6	6	6	37.9	37.9	37.9	17.91	0	78.938	332420000	10	-4.34294e-08	1	0	K7ELW0;Q99497;K7EN27	K7ELW0;Q99497;K7EN27	PARK7
NaN	NaN	28.5015	25.2445	NaN	NaN				0	711	Multifunctional protein ADE2;Phosphoribosylaminoimidazole-succinocarboxamide synthase;Phosphoribosylaminoimidazole carboxylase	4	4	4	10.1	10.1	10.1	47.079	0	32.331	329790000	6	-4.34294e-08	1	0	P22234;E9PBS1;D6RF62	P22234;E9PBS1	PAICS
NaN	27.2688	28.3685	27.0374	NaN	NaN				0	712	Exocyst complex component 1	4	4	4	6.3	6.3	6.3	101.98	0	26.223	328530000	6	-4.34294e-08	1	0	Q9NV70	Q9NV70	EXOC1
NaN	NaN	28.6147	NaN	NaN	NaN				0	713	RNA-binding protein FUS	3	2	2	4.4	4.4	4.4	53.496	0.0011806	16.49	327900000	3	-4.34294e-08	1	0	H3BPE7;P35637	H3BPE7;P35637	FUS
NaN	27.8221	NaN	NaN	NaN	27.3527				0	714	Erlin-2;Erlin-1	3	3	3	10.7	10.7	10.7	37.725	0	19.958	327720000	3	-4.34294e-08	1	0	E5RHW4;O94905;E5RJ09;B0QZ43;O75477	E5RHW4;O94905;E5RJ09;B0QZ43;O75477	ERLIN2;ERLIN1
26.1236	26.2801	25.8574	28.4008	NaN	26.1766				1.20168	715	Metastasis-associated protein MTA1	3	3	3	3.7	3.7	3.7	79.372	0	17.752	327090000	3	0.602513	0.774353	1.27283	E7ESY4;Q13330;C9JJM0;H0YIV8;F8W9Y9;H0Y4T7;F8VSM3;E9PCS8;E7EQY4;D6W5A2;E7EV10;Q9BTC8	E7ESY4;Q13330;C9JJM0;H0YIV8;F8W9Y9;H0Y4T7	MTA1
NaN	26.3801	27.0265	27.81	28.117	26.7125				0.843208	716	Plectin	8	8	8	3.3	3.3	3.3	531.78	0	52.511	326980000	11	0.593356	0.821169	1.20324	Q15149;E9PIA2;E9PKG0;E9PMV1	Q15149	PLEC
NaN	NaN	27.2702	26.9502	NaN	NaN				0	717	Cytochrome b-c1 complex subunit 2, mitochondrial	3	3	3	17.2	17.2	17.2	48.442	0	39.831	326410000	4	-4.34294e-08	1	0	P22695;H3BSJ9;H3BRG4	P22695;H3BSJ9;H3BRG4	UQCRC2
NaN	NaN	27.13	25.958	27.1434	NaN				0	718	Eukaryotic translation initiation factor 3 subunit C;Eukaryotic translation initiation factor 3 subunit C-like protein	3	3	3	4.5	4.5	4.5	105.34	0	21.608	324480000	2	-4.34294e-08	1	0	Q99613;B5ME19;H3BTY8;H3BPE3;H3BPE4;H3BRV0	Q99613;B5ME19;H3BTY8;H3BPE3;H3BPE4;H3BRV0	EIF3C;EIF3CL
NaN	26.6759	27.9741	NaN	NaN	26.4777				0	719	ATP-dependent RNA helicase DDX54	6	6	6	12.4	12.4	12.4	98.594	0	69.85	320530000	7	-4.34294e-08	1	0	Q8TDD1;H0YHH7;F8VRX4	Q8TDD1	DDX54
27.016	27.1381	NaN	NaN	29.228	27.0122				1.04307	720	Coiled-coil domain-containing protein 86	4	4	4	10	10	10	40.235	0	22.374	320200000	8	0.350265	0.91425	0.862363	Q9H6F5;B4DY99	Q9H6F5;B4DY99	CCDC86
NaN	NaN	26.0069	NaN	NaN	NaN				0	721	Mitochondrial 2-oxoglutarate/malate carrier protein	2	2	2	12.1	12.1	12.1	34.061	0	21.752	319520000	4	-4.34294e-08	1	0	Q02978;I3L1P8	Q02978;I3L1P8	SLC25A11
26.6429	28.0224	26.261	26.0838	27.2072	NaN				-0.329939	722	ATP-binding cassette sub-family E member 1	5	5	5	15.5	15.5	15.5	67.314	0	46.169	317560000	6	0.148557	0.994789	-0.363513	P61221;D6R9I9	P61221;D6R9I9	ABCE1
NaN	NaN	28.2327	26.7715	NaN	NaN				0	723	Chloride intracellular channel protein 1	3	3	3	28.2	28.2	28.2	26.922	0	23.19	315470000	3	-4.34294e-08	1	0	O00299	O00299	CLIC1
NaN	NaN	NaN	NaN	NaN	27.2296				0	724	Peptidyl-prolyl cis-trans isomerase-like 1	2	2	2	16.3	16.3	16.3	18.237	0.0010121	11.489	314510000	0	-4.34294e-08	1	0	Q9Y3C6	Q9Y3C6	PPIL1
NaN	NaN	NaN	NaN	NaN	26.841				0	725	CD2 antigen cytoplasmic tail-binding protein 2	3	3	3	11.1	11.1	11.1	37.646	0	19.065	311730000	3	-4.34294e-08	1	0	O95400	O95400	CD2BP2
NaN	27.6765	27.6287	26.7556	NaN	26.4653				-1.04218	726	Methionine--tRNA ligase, cytoplasmic	4	4	4	9.7	9.7	9.7	101.11	0	41.053	308670000	7	1.71346	0.388933	-4.21778	P56192;B3KVK7;H0YHV5;F8VPL7;F8VS26;F8W0M7;F8W0S4;F8VZZ9;H0YI94;F5H2V6;H0YIP0;A6NC17	P56192;B3KVK7;H0YHV5	MARS
24.2343	25.6154	27.6975	27.2506	30.4342	24.5257				1.55443	727	Peroxiredoxin-6	6	6	6	39.3	39.3	39.3	25.035	0	42.214	308460000	11	0.321743	0.912649	0.746617	P30041	P30041	PRDX6
26.9397	26.4757	NaN	27.51	26.9543	27.3758				0.572314	728	Catenin delta-1	4	4	4	6.3	6.3	6.3	104.85	0	33.402	307890000	6	0.88432	0.686597	1.51897	C9JZR2;O60716;H0YC95;E9PRE2	C9JZR2;O60716	CTNND1
24.9077	NaN	27.9913	NaN	NaN	NaN				0	730	Far upstream element-binding protein 2	4	4	4	7.2	7.2	7.2	73.114	0	37.597	302020000	3	-4.34294e-08	1	0	Q92945;M0QYH3;M0R0I5;M0QXW7;C9JSZ1;E9PEB5;B4DT31;Q96AE4	Q92945;M0QYH3;M0R0I5;M0QXW7	KHSRP
NaN	NaN	NaN	NaN	NaN	25.5098				0	731	Myosin light chain 6B	4	1	1	26.3	9.1	9.1	19.036	0.0026478	7.7484	300520000	7	-4.34294e-08	1	0	F8W1I5;P14649	F8W1I5;P14649	MYL6B
NaN	NaN	NaN	NaN	NaN	27.0987				0	732	U2 small nuclear ribonucleoprotein B	3	2	2	16.9	13.8	13.8	25.486	0	18.163	298930000	3	-4.34294e-08	1	0	P08579	P08579	SNRPB2
NaN	NaN	NaN	NaN	NaN	26.3854				0	733	Ras GTPase-activating protein-binding protein 2	1	1	1	2.7	2.7	2.7	54.12	0.0028463	9.7531	296360000	5	-4.34294e-08	1	0	Q9UN86	Q9UN86	G3BP2
NaN	NaN	NaN	NaN	NaN	27.5667				0	734	Phosphate carrier protein, mitochondrial	8	1	1	20.7	2.8	2.8	40.094	0.0070866	5.9558	296240000	1	-4.34294e-08	1	0	Q00325	Q00325	SLC25A3
25.1937	NaN	27.9887	25.818	26.0768	NaN				-0.643781	735	Eukaryotic translation initiation factor 3 subunit I	3	3	3	14.5	14.5	14.5	36.501	0	38.979	295420000	3	0.160224	1	-0.42819	Q13347;Q5TFK1	Q13347	EIF3I
26.5096	NaN	NaN	28.4943	NaN	27.0332				0	736	Protein HEXIM1	2	2	2	5.6	5.6	5.6	40.623	0.0011123	14.363	290450000	3	-4.34294e-08	1	0	O94992	O94992	HEXIM1
26.0361	26.2908	25.845	27.4047	NaN	26.3257				0.807935	737	Nucleolar protein 14	2	2	2	2.2	2.2	2.2	88.865	0.0010449	12.429	289960000	3	0.794629	0.694844	1.5093	E9PFK5;P78316	E9PFK5;P78316	NOP14
NaN	27.8895	NaN	NaN	NaN	NaN				0	738	Heterogeneous nuclear ribonucleoprotein H2	10	2	2	26.1	8	8	49.263	0	19.683	287680000	3	-4.34294e-08	1	0	P55795	P55795	HNRNPH2
27.1422	NaN	26.6764	26.117	NaN	25.3618				-1.16994	739	Mitochondrial import receptor subunit TOM22 homolog	2	2	2	25.4	25.4	25.4	15.521	0	22.655	282670000	11	0.925452	0.651828	-2.15202	Q9NS69	Q9NS69	TOMM22
NaN	NaN	NaN	NaN	NaN	25.9319				0	740	Protein MAK16 homolog	1	1	1	6	6	6	35.368	0.001073	13.128	282190000	5	-4.34294e-08	1	0	Q9BXY0	Q9BXY0	MAK16
26.7976	26.8783	NaN	27.3644	NaN	27.0596				0.374074	741	Aspartate--tRNA ligase, cytoplasmic	2	2	2	5	5	5	57.136	0.0010616	12.867	281800000	2	0.850725	0.768515	1.45179	P14868;C9JQM9;C9J7S3;H7C278;C9JLC1;Q68CR9	P14868;C9JQM9;C9J7S3;H7C278;C9JLC1;Q68CR9	DARS
NaN	NaN	28.2025	NaN	NaN	NaN				0	742	DnaJ homolog subfamily A member 2	2	2	2	11.4	11.4	11.4	45.745	0	27.477	279990000	3	-4.34294e-08	1	0	O60884	O60884	DNAJA2
25.2905	NaN	28.1355	NaN	NaN	NaN				0	743	Ran-specific GTPase-activating protein	2	2	2	24.8	24.8	24.8	16.9	0	19.531	278390000	2	-4.34294e-08	1	0	C9JXG8;C9JJ34;C9JGV6;P43487;C9JIC6;H7C137;C9JDM3;B3KUP2	C9JXG8;C9JJ34;C9JGV6;P43487;C9JIC6;H7C137;C9JDM3;B3KUP2	RANBP1
26.2449	26.3666	26.6105	26.6854	29.6614	26.288				1.13759	744	Prelamin-A/C;Lamin-A/C	5	5	5	10.7	10.7	10.7	74.139	0	34.412	277230000	6	0.45895	0.881965	0.97241	P02545;Q5TCI8;H0YAB0	P02545;Q5TCI8	LMNA
NaN	27.4011	NaN	NaN	NaN	NaN				0	745	Non-histone chromosomal protein HMG-17	2	2	2	28.9	28.9	28.9	9.3926	0.0011891	16.743	275280000	2	-4.34294e-08	1	0	P05204	P05204	HMGN2
NaN	24.3412	28.2035	24.6062	27.7121	NaN				-0.113217	746	Isocitrate dehydrogenase [NADP] cytoplasmic	5	5	5	20.3	20.3	20.3	46.659	0	33.077	275190000	5	0.0142541	0.978875	-0.0439147	O75874;C9JJE5;C9JLU6;C9J4N6	O75874	IDH1
NaN	NaN	NaN	NaN	28.0711	NaN				0	747	Ras-related protein Rab-11B;Ras-related protein Rab-11A	2	2	2	10.1	10.1	10.1	19.971	0.00097276	10.399	274950000	2	-4.34294e-08	1	0	B4DMK0;M0R2D0;B4DQU5;J3KQP6;H3BMH2;H3BSC1;P62491;Q15907	B4DMK0;M0R2D0;B4DQU5;J3KQP6;H3BMH2;H3BSC1;P62491;Q15907	RAB11B;RAB11A
NaN	NaN	NaN	NaN	NaN	27.4879				0	748	Kinesin-like protein KIF1B	2	2	2	0.8	0.8	0.8	204.47	0.00097466	10.416	272790000	1	-4.34294e-08	1	0	O60333	O60333	KIF1B
26.3279	27.63	NaN	26.7048	NaN	26.9329				-0.160118	749	Nuclear pore complex protein Nup205	7	7	7	4.5	4.5	4.5	227.92	0	38.259	271370000	5	0.0803158	0.974752	-0.210419	Q92621;U3KPX2;U3KQ47;U3KQ97;E7ET25	Q92621	NUP205
NaN	NaN	26.4135	NaN	NaN	NaN				0	750	Transcription initiation factor TFIID subunit 7	3	3	3	12	12	12	40.259	0	20.085	267920000	1	-4.34294e-08	1	0	Q15545	Q15545	TAF7
26.3202	27.8767	26.4974	25.7494	NaN	25.6832				-1.18178	751	Double-stranded RNA-binding protein Staufen homolog 1	3	3	3	7.1	7.1	7.1	54.708	0	22.204	267800000	6	0.796055	0.673421	-1.60657	Q5JW30;O95793	Q5JW30;O95793	STAU1
NaN	NaN	NaN	NaN	NaN	25.4757				0	752	Mediator of RNA polymerase II transcription subunit 20	1	1	1	18.3	18.3	18.3	6.7086	0.002693	8.0901	267650000	2	-4.34294e-08	1	0	B7ZBQ1;A6PVP4;B7ZBQ3;B4DE08;Q9H944	B7ZBQ1;A6PVP4;B7ZBQ3;B4DE08;Q9H944	MED20
NaN	NaN	26.8107	NaN	NaN	NaN				0	753	DNA-directed RNA polymerase II subunit RPB1	4	4	4	3.5	3.5	3.5	217.17	0	29.815	267400000	3	-4.34294e-08	1	0	P24928;Q6NX41	P24928	POLR2A
NaN	NaN	28.2017	25.1045	NaN	24.5241				0	754	Ras GTPase-activating protein-binding protein 1	2	2	2	8.2	8.2	8.2	52.164	0	18.278	266900000	2	-4.34294e-08	1	0	Q13283;E5RH00;E5RI46;E5RIF8;E5RH42;E5RJU8;F5H4D6;Q5HYE9	Q13283;E5RH00;E5RI46;E5RIF8;E5RH42;E5RJU8;F5H4D6;Q5HYE9	G3BP1
NaN	26.883	NaN	26.3265	NaN	27.8651				0	755	DnaJ homolog subfamily B member 6	2	2	2	13.3	13.3	13.3	23.84	0	17.758	264060000	3	-4.34294e-08	1	0	E9PH18;O75190;C9JN01;C9JB42;C9JDR7;C9JDX6;F8WCZ4;C9J2P2;C9J2C4	E9PH18;O75190;C9JN01;C9JB42;C9JDR7;C9JDX6;F8WCZ4;C9J2P2;C9J2C4	DNAJB6
NaN	NaN	NaN	NaN	NaN	26.831				0	756	Lysine--tRNA ligase	3	3	3	5.9	5.9	5.9	68.047	0	20.555	262500000	3	-4.34294e-08	1	0	Q15046;H3BRC9;J3KRL2;H3BPV7	Q15046	KARS
25.5316	26.8826	27.0737	26.8165	NaN	25.8201				-0.177643	757	DNA replication licensing factor MCM3	3	3	3	5.8	5.8	5.8	90.98	0	23.231	259320000	6	0.0845804	0.980156	-0.214455	P25205;J3KQ69;B4DWW4;Q7Z6P5	P25205;J3KQ69;B4DWW4	MCM3
26.8334	NaN	27.0266	NaN	NaN	26.0838				0	758	Cold-inducible RNA-binding protein	2	2	2	62.9	62.9	62.9	7.7876	0	30.504	258510000	3	-4.34294e-08	1	0	K7ELV6;K7ENX8;K7EJV5;K7ELT6;K7EMY9;K7EPM4;K7ER40;K7EQR7;D6W5Y5;Q14011;B4E2X2;K7EQX4;K7ENN6;K7EIF7;K7EQL0	K7ELV6;K7ENX8;K7EJV5;K7ELT6;K7EMY9;K7EPM4;K7ER40;K7EQR7;D6W5Y5;Q14011;B4E2X2;K7EQX4;K7ENN6;K7EIF7;K7EQL0	CIRBP
24.7459	25.6293	26.325	28.6692	31.5539	NaN				4.54482	759	Triosephosphate isomerase	9	9	9	51	51	51	30.791	0	78.147	258210000	12	1.46687	0.39687	3.42682	P60174;U3KQF3;U3KPZ0;U3KPS5	P60174	TPI1
NaN	NaN	26.4681	NaN	NaN	NaN				0	760	Eukaryotic translation initiation factor 2 subunit 3;Putative eukaryotic translation initiation factor 2 subunit 3-like protein	2	2	2	4.9	4.9	4.9	51.109	0.0010482	12.5	255900000	1	-4.34294e-08	1	0	P41091;H7BZU1;F8W810;Q2VIR3	P41091;H7BZU1;F8W810;Q2VIR3	EIF2S3;EIF2S3L
26.3707	27.766	27.0336	26.7979	NaN	NaN				0	761	Testis-expressed sequence 10 protein	3	3	3	5.5	5.5	5.5	105.67	0	25.388	255150000	6	-4.34294e-08	1	0	Q9NXF1	Q9NXF1	TEX10
26.3692	25.7554	26.0112	27.8646	NaN	NaN				0	762	Telomere-associated protein RIF1	4	4	4	1.9	1.9	1.9	274.46	0	26.389	253810000	3	-4.34294e-08	1	0	Q5UIP0;H7C2B5	Q5UIP0;H7C2B5	RIF1
NaN	NaN	NaN	27.3337	NaN	NaN				0	763	Activity-dependent neuroprotector homeobox protein	2	2	2	1.9	1.9	1.9	123.56	0.0011025	14.058	253730000	2	-4.34294e-08	1	0	Q9H2P0	Q9H2P0	ADNP
NaN	25.7045	27.8142	25.7473	NaN	25.4589				-1.15628	764	T-complex protein 1 subunit epsilon	5	5	5	19.3	19.3	19.3	55.348	0	59.034	250200000	4	0.407907	0.875191	-0.992804	B7ZAR1;E9PCA1;P48643;E7ENZ3	B7ZAR1;E9PCA1;P48643;E7ENZ3	CCT5
26.434	NaN	NaN	25.6884	NaN	28.0523				0	765	Peptidyl-prolyl cis-trans isomerase;Peptidyl-prolyl cis-trans isomerase E	3	3	3	9.9	9.9	9.9	23.833	0	17.739	249900000	5	-4.34294e-08	1	0	E9PKY5;Q9UNP9;E9PIB0;E9PK21;E9PEQ6	E9PKY5;Q9UNP9;E9PIB0;E9PK21	PPIE
NaN	NaN	27.0806	NaN	NaN	NaN				0	766	Eukaryotic translation elongation factor 1 epsilon-1	2	2	2	24	24	24	16.686	0	20.86	249340000	3	-4.34294e-08	1	0	D6RBD7;C9J1V9;O43324;H0YAL7	D6RBD7;C9J1V9;O43324;H0YAL7	EEF1E1;EEF1E1-BLOC1S5
25.353	26.2262	27.6504	26.7125	NaN	25.6752				-0.215988	767	DNA replication licensing factor MCM6	4	4	4	6.7	6.7	6.7	92.888	0	27.57	248310000	7	0.0787153	0.974271	-0.206316	Q14566	Q14566	MCM6
24.9023	NaN	27.887	24.8905	NaN	NaN				0	768	ADP-ribosylation factor 1;ADP-ribosylation factor 3	3	3	2	33.7	33.7	22.1	20.697	0	28.748	247510000	4	-4.34294e-08	1	0	P84077;P61204;F5H423;B7ZB63;H0YGG7	P84077;P61204;F5H423;B7ZB63	ARF1;ARF3
NaN	NaN	NaN	NaN	NaN	26.3355				0	769	BUB3-interacting and GLEBS motif-containing protein ZNF207	1	1	1	4.1	4.1	4.1	34.987	0.0027726	8.8368	247240000	1	-4.34294e-08	1	0	J3KS31;J3QRS9;X6R4W8;O43670	J3KS31;J3QRS9;X6R4W8;O43670	ZNF207
NaN	NaN	NaN	27.3114	NaN	NaN				0	770	Coatomer subunit delta	3	3	3	7.6	7.6	7.6	61.626	0.0011601	15.989	246920000	3	-4.34294e-08	1	0	B0YIW6;P48444	B0YIW6;P48444	ARCN1
26.4291	NaN	NaN	NaN	NaN	NaN				0	771	Smad nuclear-interacting protein 1	2	2	2	8.1	8.1	8.1	45.777	0.0011062	14.17	242390000	2	-4.34294e-08	1	0	Q8TAD8	Q8TAD8	SNIP1
NaN	NaN	NaN	26.898	NaN	NaN				0	772	Ribosome-binding protein 1	2	2	2	4.1	4.1	4.1	84.325	0.0010504	12.559	240180000	0	-4.34294e-08	1	0	F8W7S5;Q9P2E9	F8W7S5;Q9P2E9	RRBP1
NaN	NaN	NaN	NaN	NaN	26.8975				0	773	Mediator of RNA polymerase II transcription subunit 7	1	1	1	9.4	9.4	9.4	27.245	0.0011312	15.06	238350000	2	-4.34294e-08	1	0	O43513	O43513	MED7
NaN	NaN	NaN	NaN	NaN	26.9708				0	774	Nidogen-1	1	1	1	1	1	1	136.38	0.0026042	7.5058	237220000	2	-4.34294e-08	1	0	P14543	P14543	NID1
26.279	NaN	NaN	27.8996	NaN	26.2986				0	775	Mediator of RNA polymerase II transcription subunit 1	2	2	2	1.7	1.7	1.7	168.48	0.0011792	16.479	235740000	3	-4.34294e-08	1	0	Q15648	Q15648	MED1
25.6958	NaN	25.8295	28.0354	NaN	NaN				0	776	Condensin complex subunit 2	2	2	2	14.8	14.8	14.8	23.957	0.0011834	16.585	234660000	2	-4.34294e-08	1	0	C9JZP1;C9J470;E9PHA2;Q15003	C9JZP1;C9J470;E9PHA2;Q15003	NCAPH
NaN	NaN	28.1444	NaN	NaN	NaN				0	777	ATP-dependent RNA helicase DDX39A	16	4	4	43.3	18.3	18.3	49.129	0	68.594	234510000	4	-4.34294e-08	1	0	O00148;B1Q2N1;K7EPJ3;K7EQN7;K7EN69;K7ENP6;K7EL56;K7EIL8;F6SXL5;K7EN25	O00148	DDX39A
26.3895	26.033	25.8165	27.4191	26.8985	NaN				1.07915	778		3	2	2	59.3	15.1	15.1	9.453	0.0011862	16.69	233340000	6	1.47107	0.4287	2.76653	K7ELP8	K7ELP8	U2AF2
NaN	NaN	NaN	NaN	NaN	26.5251				0	779	Zinc finger protein 22	1	1	1	5.4	5.4	5.4	25.915	0.0025974	7.4579	225640000	1	-4.34294e-08	1	0	P17026	P17026	ZNF22
25.6143	NaN	27.6724	NaN	NaN	NaN				0	780	Eukaryotic translation initiation factor 3 subunit B	3	3	3	7.6	7.6	7.6	92.48	0	23.41	223620000	3	-4.34294e-08	1	0	P55884	P55884	EIF3B
NaN	NaN	NaN	26.6378	NaN	NaN				0	781	Dual specificity mitogen-activated protein kinase kinase 2;Dual specificity mitogen-activated protein kinase kinase 1	2	2	2	14.2	14.2	14.2	44.424	0	24.275	222540000	2	-4.34294e-08	1	0	P36507;H3BRW9;G5E9C7;Q02750	P36507;H3BRW9;G5E9C7;Q02750	MAP2K2;MAP2K1
26.6125	NaN	27.053	NaN	NaN	NaN				0	782	Zinc finger CCHC domain-containing protein 8	2	2	2	7.2	7.2	7.2	78.576	0	37.488	221310000	3	-4.34294e-08	1	0	Q6NZY4;F5GXQ6	Q6NZY4;F5GXQ6	ZCCHC8
NaN	NaN	27.3275	NaN	NaN	NaN				0	783	Eukaryotic translation initiation factor 1	1	1	1	27.3	27.3	27.3	13.607	0.0010917	13.84	221280000	1	-4.34294e-08	1	0	K7EM18;P41567	K7EM18;P41567	EIF1
NaN	NaN	25.7374	NaN	NaN	NaN				0	784	Mediator of RNA polymerase II transcription subunit 18	2	2	2	13.9	13.9	13.9	23.662	0.0011148	14.393	218480000	2	-4.34294e-08	1	0	Q9BUE0	Q9BUE0	MED18
NaN	NaN	NaN	NaN	NaN	26.0272				0	785	Dipeptidyl peptidase 1;Dipeptidyl peptidase 1 exclusion domain chain;Dipeptidyl peptidase 1 heavy chain;Dipeptidyl peptidase 1 light chain	1	1	1	4.9	4.9	4.9	27.725	0.0063694	6.0328	216040000	1	-4.34294e-08	1	0	H0YCY8;P53634	H0YCY8;P53634	CTSC
NaN	NaN	NaN	27.3449	NaN	NaN				0	786	Heat shock protein 75 kDa, mitochondrial	2	2	2	4	4	4	57.219	0.0028736	10.067	215560000	2	-4.34294e-08	1	0	I3L0K7;Q12931;I3L239	I3L0K7;Q12931;I3L239	TRAP1
25.1954	27.4328	25.9576	26.482	NaN	24.874				-0.517296	787	SWI/SNF-related matrix-associated actin-dependent regulator of chromatin subfamily A containing DEAD/H box 1	4	4	4	5.7	5.7	5.7	117.4	0	24.334	214390000	6	0.185393	1	-0.454483	Q9H4L7;F8W9M2;D6RAY8	Q9H4L7	SMARCAD1
NaN	NaN	NaN	NaN	27.5646	NaN				0	788	Pre-mRNA-splicing factor SLU7	4	4	4	13.8	13.8	13.8	68.386	0	26.682	214060000	3	-4.34294e-08	1	0	O95391;E5RGM7;E5RK41	O95391	SLU7
NaN	NaN	NaN	NaN	NaN	24.1697				0	790	Serine/threonine-protein phosphatase 2A catalytic subunit alpha isoform;Serine/threonine-protein phosphatase 2A catalytic subunit beta isoform	1	1	1	20.2	20.2	20.2	13.87	0.0010549	12.595	213850000	1	-4.34294e-08	1	0	H0YC23;P67775;P62714	H0YC23;P67775;P62714	PPP2CB;PPP2CA
NaN	NaN	NaN	27.9256	NaN	NaN				0	791	Phosphatidylinositol 4-phosphate 3-kinase C2 domain-containing subunit alpha	2	2	2	0.9	0.9	0.9	190.68	0.0010173	11.618	212660000	6	-4.34294e-08	1	0	O00443;F5H2B0;B4E2G4	O00443;F5H2B0;B4E2G4	PIK3C2A
24.0212	NaN	27.1793	24.2286	28.3231	NaN				0.675613	792	Small nuclear ribonucleoprotein Sm D1	1	1	1	26.7	26.7	26.7	8.3926	0.0028681	10.024	212000000	9	0.0870873	0.966539	0.251581	J3QLI9;P62314	J3QLI9;P62314	SNRPD1
NaN	NaN	NaN	NaN	NaN	27.5916				0	793	Histone H1.1	10	2	2	32.6	14	14	21.842	0.0009901	10.822	210770000	2	-4.34294e-08	1	0	Q02539	Q02539	HIST1H1A
NaN	NaN	NaN	25.8929	NaN	NaN				0	794	Very-long-chain 3-oxoacyl-CoA reductase	2	2	2	7.4	7.4	7.4	34.324	0.0010718	13.124	209380000	4	-4.34294e-08	1	0	Q53GQ0;Q96EA9	Q53GQ0;Q96EA9	HSD17B12
27.1839	27.4901	25.9514	26.0004	27.507	24.8525				-0.755166	795	Ras-related protein Rab-1B;Putative Ras-related protein Rab-1C	4	4	2	32	32	16	18.483	0	29.047	208470000	9	0.347616	0.919865	-0.754364	E9PLD0;Q9H0U4;Q92928;H0YLJ8;H0YL94;H0YMN7;E7ETK2;H0YNE9;F5GY21;P51153;Q92930;P61006;B4DEK7;P59190	E9PLD0;Q9H0U4;Q92928	RAB1B;RAB1C
26.2085	27.2132	NaN	NaN	NaN	26.5372				0	797	ELAV-like protein 1	3	3	3	12	12	12	36.091	0	19.933	206310000	3	-4.34294e-08	1	0	Q15717;B4DVB8;M0QZR9	Q15717;B4DVB8	ELAVL1
NaN	NaN	NaN	24.9894	NaN	NaN				0	798	T-complex protein 1 subunit eta	2	2	2	6.4	6.4	6.4	59.366	0	21.004	204920000	5	-4.34294e-08	1	0	Q99832;F8WBP8;B7Z1C9;F5GZK5	Q99832;F8WBP8;B7Z1C9;F5GZK5	CCT7
25.1715	NaN	27.385	25.4455	NaN	25.4971				-0.806965	799	Dihydropyrimidinase-related protein 3;Dihydropyrimidinase-related protein 1	4	2	2	20.1	12.9	12.9	21.846	0.0010331	12.108	204850000	5	0.266124	0.963674	-0.668542	H0YBT4;Q14195;F5GWI3;E9PD68;Q14194;Q14117	H0YBT4;Q14195;F5GWI3;E9PD68;Q14194	DPYSL3;CRMP1
NaN	NaN	NaN	NaN	NaN	28.0067				0	800	Ribosome production factor 2 homolog	3	3	3	12.1	12.1	12.1	35.582	0	23.849	204500000	4	-4.34294e-08	1	0	Q9H7B2;Q5VXN0	Q9H7B2;Q5VXN0	RPF2
NaN	NaN	NaN	NaN	NaN	25.3416				0	801	Isoleucine--tRNA ligase, cytoplasmic	2	2	2	2	2	2	131.76	0.0010101	11.475	203200000	3	-4.34294e-08	1	0	J3KR24;P41252	J3KR24;P41252	IARS
25.9107	27.4569	NaN	25.5141	NaN	NaN				0	802	Mediator of RNA polymerase II transcription subunit 14	4	4	4	5.2	5.2	5.2	160.6	0	33.603	202240000	5	-4.34294e-08	1	0	O60244;H7C3E5	O60244;H7C3E5	MED14
26.467	NaN	NaN	NaN	NaN	27.0411				0	803	Protein CYR61	2	2	2	4.7	4.7	4.7	42.026	0.00099502	11.004	201540000	3	-4.34294e-08	1	0	O00622	O00622	CYR61
NaN	NaN	NaN	NaN	NaN	25.7491				0	804	Signal recognition particle 9 kDa protein	1	1	1	16.7	16.7	16.7	7.6677	0.0025818	7.3955	200910000	1	-4.34294e-08	1	0	E9PE20;P49458	E9PE20;P49458	SRP9
26.1243	25.6876	25.6282	NaN	NaN	NaN				0	805	Neurabin-1	3	3	3	4.7	4.7	4.7	123.34	0	21.924	199900000	3	-4.34294e-08	1	0	Q9ULJ8	Q9ULJ8	PPP1R9A
25.335	NaN	27.2411	NaN	NaN	NaN				0	806	26S proteasome non-ATPase regulatory subunit 11	2	2	2	17.1	17.1	17.1	21.109	0	20.225	198610000	3	-4.34294e-08	1	0	J3QRY4;O00231	J3QRY4;O00231	PSMD11
NaN	NaN	NaN	26.2284	NaN	NaN				0	809	Calponin-3;Calponin	2	2	2	9.1	9.1	9.1	36.413	0	18.237	196730000	1	-4.34294e-08	1	0	Q15417;E9PDU6	Q15417;E9PDU6	CNN3
25.5458	26.3815	26.9402	25.5863	27.1877	NaN				0.0978858	810	Bifunctional glutamate/proline--tRNA ligase;Glutamate--tRNA ligase;Proline--tRNA ligase	5	5	5	4.6	4.6	4.6	170.59	0	30.979	193780000	5	0.0411336	0.983186	0.109542	P07814;V9GYZ6	P07814	EPRS
NaN	NaN	25.9734	NaN	NaN	27.1793				0	811	CLK4-associating serine/arginine rich protein	1	1	1	1.8	1.8	1.8	74.823	0.002611	7.528	193750000	2	-4.34294e-08	1	0	F5H0Q6;F8WAG9;Q8N2M8	F5H0Q6;F8WAG9;Q8N2M8	CLASRP
27.1002	25.9248	NaN	26.3169	NaN	NaN				0	812	Tight junction protein ZO-1	2	2	2	2.2	2.2	2.2	189.67	0	17.875	193060000	3	-4.34294e-08	1	0	G5E9E7;G3V1L9;Q07157	G5E9E7;G3V1L9;Q07157	TJP1
NaN	NaN	26.3379	NaN	NaN	NaN				0	813	Zinc finger and SCAN domain-containing protein 10	3	3	3	5.8	5.8	5.8	80.386	0	17.698	192430000	3	-4.34294e-08	1	0	Q96SZ4;I3L1J3	Q96SZ4	ZSCAN10
25.1988	26.7248	26.551	26.5451	NaN	24.4456				-0.662875	814	E3 ubiquitin-protein ligase HUWE1	5	5	5	3.3	3.3	3.3	374.19	0	41.207	191430000	9	0.255882	0.961705	-0.602636	H0Y5W0;Q7Z6Z7;Q5H962	H0Y5W0;Q7Z6Z7	HUWE1
NaN	NaN	NaN	NaN	NaN	25.6333				0	815	Elongation of very long chain fatty acids protein 5	1	1	1	4.5	4.5	4.5	34.202	0.0028626	9.9634	189920000	3	-4.34294e-08	1	0	E2QRH7;Q9NYP7	E2QRH7;Q9NYP7	ELOVL5
NaN	NaN	27.5315	25.2426	28.7584	NaN				0	816	Annexin;Annexin A1	3	3	3	22.1	22.1	22.1	22.755	0	23.438	189030000	5	-4.34294e-08	1	0	Q5T3N1;P04083;Q5T3N0	Q5T3N1;P04083;Q5T3N0	ANXA1
NaN	NaN	NaN	NaN	NaN	25.5035				0	817		28	1	1	44	1.4	1.4	67.494	0.0040917	6.2919	188950000	2	-4.34294e-08	1	0	G3V3B0	G3V3B0	ACIN1
NaN	NaN	NaN	NaN	NaN	25.9872				0	818	Rho guanine nucleotide exchange factor 2	2	2	2	1.8	1.8	1.8	111.49	0.001001	11.166	187780000	2	-4.34294e-08	1	0	Q5VY93;V9GYM8;Q92974;V9GYF0	Q5VY93;V9GYM8;Q92974;V9GYF0	ARHGEF2
26.146	25.8085	26.7816	NaN	NaN	NaN				0	819	Nucleoplasmin-3	2	2	2	20.8	20.8	20.8	19.343	0	19.437	186530000	6	-4.34294e-08	1	0	O75607	O75607	NPM3
NaN	NaN	NaN	NaN	NaN	25.8538				0	820	Sarcoplasmic/endoplasmic reticulum calcium ATPase 2	2	2	2	3.6	3.6	3.6	114.76	0.0010707	13.122	185910000	3	-4.34294e-08	1	0	P16615;H7C5W9	P16615;H7C5W9	ATP2A2
NaN	NaN	NaN	NaN	NaN	25.989				0	821	Protein SDA1 homolog	1	1	1	1.4	1.4	1.4	75.44	0.0033389	6.8731	185790000	3	-4.34294e-08	1	0	E7EW05;Q9NVU7	E7EW05;Q9NVU7	SDAD1
NaN	NaN	NaN	NaN	NaN	22.7978				0	822	Protein FAM160A1	1	1	1	0.7	0.7	0.7	116.62	0.0033278	6.7669	185780000	4	-4.34294e-08	1	0	Q05DH4	Q05DH4	FAM160A1
NaN	NaN	NaN	NaN	NaN	27.0073				0	823	High mobility group nucleosome-binding domain-containing protein 4	1	1	1	18.9	18.9	18.9	9.5388	0.0026224	7.6082	185030000	2	-4.34294e-08	1	0	O00479	O00479	HMGN4
26.2064	NaN	27.1016	NaN	NaN	NaN				0	824	Coatomer subunit epsilon	5	5	5	36.3	36.3	36.3	36.923	0	58.849	184310000	4	-4.34294e-08	1	0	M0QXB4;O14579;M0R061	M0QXB4;O14579	COPE
NaN	NaN	27.7621	NaN	NaN	NaN				0	825	Microtubule-associated protein RP/EB family member 1	3	3	3	20.9	20.9	20.9	29.999	0	22.404	184140000	1	-4.34294e-08	1	0	Q15691	Q15691	MAPRE1
26.0187	25.7542	26.2078	25.6427	NaN	26.1079				-0.118256	826	Mediator of RNA polymerase II transcription subunit 24	2	2	2	12	12	12	32.221	0.0011299	14.999	184060000	5	0.180816	0.999596	-0.34508	B9TX62;F5GY88;O75448;H0YEG1	B9TX62;F5GY88;O75448;H0YEG1	MED24
NaN	NaN	NaN	NaN	28.4589	NaN				0	827	Eukaryotic translation initiation factor 2 subunit 1	1	1	1	3.8	3.8	3.8	36.112	0.0027675	8.7566	183380000	3	-4.34294e-08	1	0	P05198	P05198	EIF2S1
NaN	26.5466	NaN	NaN	NaN	NaN				0	828	ATP-dependent 6-phosphofructokinase, liver type	3	3	3	6.7	6.7	6.7	85.018	0	25.021	183290000	4	-4.34294e-08	1	0	P17858;F8WEU2	P17858	PFKL
27.2566	NaN	26.9113	25.4156	26.3337	NaN				-1.20927	829	Serine/threonine-protein phosphatase;Serine/threonine-protein phosphatase PP1-gamma catalytic subunit;Serine/threonine-protein phosphatase PP1-alpha catalytic subunit	3	3	1	15.9	15.9	5.2	30.987	0	25.291	182030000	4	0.877588	0.655569	-2.04804	F8VR82;F8VYE8;P36873;E7ETD8;F8W0W8;P62136;H0Y3Y6;C9J9S3;C9JP48;E9PMD7	F8VR82;F8VYE8;P36873;E7ETD8;F8W0W8;P62136	PPP1CC;PPP1CB;PPP1CA
NaN	NaN	27.7007	26.2945	28.3717	NaN				0	830	Inosine-5-monophosphate dehydrogenase 2	4	4	4	16.4	16.4	16.4	50.957	0	35.545	180590000	4	-4.34294e-08	1	0	H0Y4R1;P12268;E7ETK5	H0Y4R1;P12268;E7ETK5	IMPDH2
25.462	27.4767	NaN	25.5554	NaN	NaN				0	831	Protein FRG1	3	3	3	11.2	11.2	11.2	29.172	0	20.798	179980000	4	-4.34294e-08	1	0	Q14331;E9PI42;E9PLY7;E9PRR7;Q9BZ01	Q14331	FRG1
23.5518	NaN	27.6146	NaN	NaN	NaN				0	832	ATP-dependent RNA helicase DDX1	3	3	3	6.1	6.1	6.1	82.431	0	39.112	178730000	5	-4.34294e-08	1	0	Q92499	Q92499	DDX1
25.4432	25.6647	26.8816	25.9693	NaN	NaN				0	833	Methyl-CpG-binding domain protein 3	3	3	3	10.3	10.3	10.3	32.844	0	21.369	177520000	5	-4.34294e-08	1	0	O95983;K7EIE8	O95983;K7EIE8	MBD3
NaN	24.8753	27.8897	25.405	26.0932	NaN				-0.63337	834	Putative protein FAM10A4;Putative protein FAM10A5;Hsc70-interacting protein	3	3	3	14.4	14.4	14.4	16.219	0	18.289	177020000	4	0.141615	0.993558	-0.384799	H7C3I1;F6VDH7;Q8IZP2;Q8NFI4;P50502	H7C3I1;F6VDH7;Q8IZP2;Q8NFI4;P50502	ST13;ST13P4;ST13P5
NaN	NaN	NaN	NaN	NaN	25.6448				0	835	Sal-like protein 2	2	2	2	3.3	3.3	3.3	94.812	0.0010661	12.982	176950000	1	-4.34294e-08	1	0	H0YFS7;E7EW59;Q9Y467	H0YFS7;E7EW59;Q9Y467	SALL2
NaN	NaN	26.9672	NaN	NaN	NaN				0	836	Serine/threonine-protein kinase VRK1	2	2	2	9.8	9.8	9.8	45.476	0	20.313	176240000	3	-4.34294e-08	1	0	Q99986;H0YJJ9;H0YJ50	Q99986;H0YJJ9;H0YJ50	VRK1
26.1147	26.2348	NaN	26.8808	NaN	26.1233				0.3273	837	Protein PRRC2A	3	3	3	2.4	2.4	2.4	228.86	0	18.749	175060000	2	0.315833	0.97669	0.677036	P48634	P48634	PRRC2A
NaN	NaN	NaN	NaN	25.8793	NaN				0	838	Stathmin;Stathmin-2	2	1	1	11.3	6	6	19.574	0.0034043	7.2522	174770000	1	-4.34294e-08	1	0	E5RGX5;Q93045	E5RGX5;Q93045	STMN2
NaN	NaN	27.7361	NaN	NaN	NaN				0	839	Polypyrimidine tract-binding protein 2	4	4	4	24.6	24.6	24.6	34.798	0	43.542	174730000	5	-4.34294e-08	1	0	B4DI28;Q9UKA9;B4DSS8	B4DI28;Q9UKA9;B4DSS8	PTBP2
NaN	NaN	26.9584	NaN	NaN	NaN				0	840	Myeloid leukemia factor 2	2	2	2	17.3	17.3	17.3	28.147	0.0010152	11.601	172500000	1	-4.34294e-08	1	0	Q15773;F5H7L5;F5H800;F5H0Y3	Q15773;F5H7L5;F5H800;F5H0Y3	MLF2
24.8331	26.5409	26.3406	25.776	NaN	24.3947				-0.819522	841	Protein NRDE2 homolog	4	4	4	4.5	4.5	4.5	132.67	0	27.647	171860000	9	0.383425	0.897357	-0.848735	Q9H7Z3;G3V338;E9PBK4	Q9H7Z3;G3V338;E9PBK4	NRDE2
NaN	NaN	NaN	NaN	NaN	25.7247				0	842	RNA-binding protein 34	2	2	2	16.1	16.1	16.1	24.079	0.001139	15.264	170360000	4	-4.34294e-08	1	0	Q5TCT4;A2A2V2;P42696;H7C5M1	Q5TCT4;A2A2V2;P42696;H7C5M1	RBM34
NaN	NaN	26.7452	NaN	NaN	NaN				0	843	Diphosphoinositol polyphosphate phosphohydrolase 3-beta;Diphosphoinositol polyphosphate phosphohydrolase 3-alpha;Diphosphoinositol polyphosphate phosphohydrolase 2	1	1	1	15.8	15.8	15.8	11.014	0.0033529	6.9562	170170000	1	-4.34294e-08	1	0	F8VRL4;F8VRR0;Q96G61;Q8NFP7;Q9NZJ9	F8VRL4;F8VRR0;Q96G61;Q8NFP7;Q9NZJ9	NUDT4;NUDT11;NUDT10
NaN	NaN	NaN	26.8995	NaN	NaN				0	844	Zinc finger CCCH domain-containing protein 6	3	3	3	5.1	5.1	5.1	131.67	0	22.799	165710000	3	-4.34294e-08	1	0	P61129	P61129	ZC3H6
26.3183	26.862	25.6192	25.7014	NaN	25.8239				-0.503809	845	MMS19 nucleotide excision repair protein homolog	4	4	4	6.2	6.2	6.2	113.29	0	35.531	165420000	8	0.444507	0.890758	-0.889169	Q96T76;H7C1W5;H0Y7V3;H7C0A9;F8WCH8;B0QZ77;Q5T454;H0Y746	Q96T76;H7C1W5	MMS19
NaN	28.4837	NaN	NaN	NaN	NaN				0	846	Desmin	6	1	1	10.2	3	3	53.535	0.0064464	6.0919	165320000	1	-4.34294e-08	1	0	P17661	P17661	DES
24.9325	NaN	27.3345	NaN	NaN	NaN				0	847	Adenosylhomocysteinase	2	2	2	5.3	5.3	5.3	47.716	0.0010091	11.463	165140000	2	-4.34294e-08	1	0	P23526	P23526	AHCY
NaN	NaN	27.5418	NaN	NaN	NaN				0	848	T-complex protein 1 subunit theta	4	4	4	12.2	12.2	12.2	59.62	0	29.975	163870000	4	-4.34294e-08	1	0	P50990;H7C4C8	P50990;H7C4C8	CCT8
NaN	NaN	NaN	NaN	NaN	26.9953				0	849	Transmembrane protein 33	1	1	1	5.4	5.4	5.4	25.223	0.0026906	8.0665	161270000	3	-4.34294e-08	1	0	D6RAA6;P57088	D6RAA6;P57088	TMEM33
NaN	NaN	26.8572	NaN	NaN	NaN				0	850	Transportin-3	3	3	3	6.4	6.4	6.4	108.05	0	24.431	158560000	5	-4.34294e-08	1	0	C9J7E5;Q9Y5L0;E9PFH4	C9J7E5;Q9Y5L0;E9PFH4	TNPO3
25.3997	24.5278	NaN	26.6741	28.8124	23.3031				1.29944	851	tRNA (cytosine(34)-C(5))-methyltransferase	4	4	4	8.9	8.9	8.9	86.47	0	25.627	157700000	7	0.237232	0.965433	0.591837	Q08J23	Q08J23	NSUN2
25.6939	25.8244	26.2987	25.305	NaN	NaN				0	852	Polymerase delta-interacting protein 3	3	3	3	9.7	9.7	9.7	46.089	0	20.961	157260000	5	-4.34294e-08	1	0	Q9BY77;Q6R954;F8WEE2;F8WCX5;B4DMM2	Q9BY77;Q6R954;F8WEE2;F8WCX5	POLDIP3;PDIP46
NaN	NaN	27.0204	NaN	NaN	NaN				0	853	Replication protein A 14 kDa subunit	2	2	2	29.8	29.8	29.8	13.569	0.0010571	12.64	156570000	2	-4.34294e-08	1	0	P35244;B5MC59	P35244;B5MC59	RPA3
NaN	27.3996	26.0361	NaN	NaN	NaN				0	854	Probable ATP-dependent RNA helicase DDX52	3	3	3	11.6	11.6	11.6	55.217	0	28.041	156560000	3	-4.34294e-08	1	0	A8MTP9;Q9Y2R4;K7EMK0	A8MTP9;Q9Y2R4	DDX52
NaN	NaN	NaN	27.2055	NaN	NaN				0	855	Desmoplakin	2	2	2	1	1	1	331.77	0.001087	13.667	154230000	1	-4.34294e-08	1	0	P15924	P15924	DSP
25.2182	NaN	25.6421	26.7998	NaN	25.1574				0.548431	856	Exocyst complex component 4	2	2	2	3	3	3	110.5	0.0010384	12.309	151720000	2	0.233461	0.991795	0.578431	Q96A65;B7Z321	Q96A65;B7Z321	EXOC4
NaN	NaN	NaN	NaN	NaN	25.7049				0	857	Cytochrome c oxidase subunit 2	2	2	2	7.5	7.5	7.5	25.565	0.0028763	10.102	151560000	1	-4.34294e-08	1	0	P00403	P00403	MT-CO2
NaN	NaN	NaN	NaN	NaN	26.7688				0	858	Secreted frizzled-related protein 1	2	2	2	10.2	10.2	10.2	35.385	0.00096805	10.324	150610000	0	-4.34294e-08	1	0	Q8N474	Q8N474	SFRP1
24.8932	NaN	NaN	26.0687	NaN	26.3594				0	860	Peptidyl-prolyl cis-trans isomerase H;Peptidyl-prolyl cis-trans isomerase	2	2	2	19.2	19.2	19.2	19.208	0.0010428	12.397	149820000	4	-4.34294e-08	1	0	O43447;H0YEL5;C9JQD4;A6NNE7	O43447;H0YEL5;C9JQD4;A6NNE7	PPIH
NaN	NaN	NaN	NaN	28.78	NaN				0	861	Protein SSXT	1	1	1	19.5	19.5	19.5	4.3871	0.0032949	6.5034	146580000	3	-4.34294e-08	1	0	F5GWN1;J3KRP6;J3QS72;X6R3J2;J3QQM2;J3KT74;J3QQW2;Q15532	F5GWN1;J3KRP6;J3QS72;X6R3J2;J3QQM2;J3KT74;J3QQW2;Q15532	SS18
NaN	NaN	NaN	NaN	NaN	26.2321				0	862	Small nuclear ribonucleoprotein F	1	1	1	16.5	16.5	16.5	13.747	0.001003	11.249	146200000	3	-4.34294e-08	1	0	F8W0W6;P62306	F8W0W6;P62306	SNRPF
26.7761	24.9338	NaN	NaN	NaN	NaN				0	863	Actin-related protein 2/3 complex subunit 1B	2	2	2	5.4	5.4	5.4	40.949	0.0011086	14.292	144550000	2	-4.34294e-08	1	0	O15143;C9JBJ7;C9K057;C9J4Z7;F8VXW2;C9JEY1;C9JQM8;C9JFG9;C9J6C8	O15143;C9JBJ7;C9K057;C9J4Z7;F8VXW2;C9JEY1;C9JQM8;C9JFG9;C9J6C8	ARPC1B
25.6305	NaN	26.747	NaN	NaN	NaN				0	864	Mediator of RNA polymerase II transcription subunit 4	2	2	2	11.1	11.1	11.1	29.745	0.0011455	15.611	144500000	2	-4.34294e-08	1	0	Q9NPJ6;Q5T911	Q9NPJ6;Q5T911	MED4
NaN	NaN	NaN	NaN	NaN	23.2289				0	865	Small nuclear ribonucleoprotein G;Putative small nuclear ribonucleoprotein G-like protein 15	1	1	1	20.3	20.3	20.3	7.1013	0.0028169	9.3429	144240000	4	-4.34294e-08	1	0	Q49AN9;F5H013;P62308;A8MWD9	Q49AN9;F5H013;P62308;A8MWD9	SNRPG;SNRPGP15
NaN	NaN	NaN	NaN	NaN	25.0092				0	866	Proteasome subunit alpha type-1	1	1	1	8.4	8.4	8.4	26.505	0.0027027	8.1979	142840000	1	-4.34294e-08	1	0	F5GX11;P25786	F5GX11;P25786	PSMA1
25.3424	25.3839	NaN	25.6744	29.31	NaN				2.12907	868	HEAT repeat-containing protein 1;HEAT repeat-containing protein 1, N-terminally processed	5	5	5	3	3	3	233.27	0	29.124	140460000	6	0.44107	0.876018	1.11009	Q5T3Q7;Q9H583;Q6P664	Q5T3Q7;Q9H583	HEATR1
NaN	NaN	NaN	27.8968	NaN	NaN				0	869	HAUS augmin-like complex subunit 6	3	3	3	5.1	5.1	5.1	91.127	0	24.904	139690000	2	-4.34294e-08	1	0	Q5VY60;Q7Z4H7;Q5SYF9	Q5VY60;Q7Z4H7;Q5SYF9	HAUS6
NaN	NaN	NaN	NaN	27.7145	NaN				0	870	Stress-induced-phosphoprotein 1	2	2	2	4.2	4.2	4.2	62.639	0.0010582	12.694	139210000	2	-4.34294e-08	1	0	P31948	P31948	STIP1
25.5935	NaN	25.4442	26.2293	NaN	25.2815				0.236492	871	Survival motor neuron protein	1	1	1	22.8	22.8	22.8	8.5333	0.0026619	7.8185	138720000	5	0.173371	0.997436	0.40792	H0YBZ9;B4DP61;E7EQZ4;Q16637	H0YBZ9;B4DP61;E7EQZ4;Q16637	SMN1;SMN2
25.9558	NaN	NaN	NaN	NaN	NaN				0	872	Nucleolar protein 16	2	2	2	12.9	12.9	12.9	21.188	0.0010811	13.39	135690000	2	-4.34294e-08	1	0	Q9Y3C1;D6RIC3	Q9Y3C1;D6RIC3	NOP16
NaN	NaN	NaN	NaN	NaN	25.5253				0	873	U3 small nucleolar RNA-interacting protein 2	1	1	1	2.1	2.1	2.1	51.84	0.0026408	7.7219	135500000	1	-4.34294e-08	1	0	O43818	O43818	RRP9
NaN	NaN	NaN	NaN	NaN	23.7792				0	874	Myosin regulatory light polypeptide 9	2	1	1	12.2	5.8	5.8	19.827	0.002584	7.4025	133740000	1	-4.34294e-08	1	0	P24844	P24844	MYL9
25.1015	25.3642	26.9102	NaN	NaN	NaN				0	875	Trifunctional purine biosynthetic protein adenosine-3;Phosphoribosylamine--glycine ligase;Phosphoribosylformylglycinamidine cyclo-ligase;Phosphoribosylglycinamide formyltransferase	4	4	4	6.7	6.7	6.7	107.77	0	23.302	133350000	4	-4.34294e-08	1	0	P22102;C9JZG2;C9JKQ7;C9JBJ1;C9JTV6;F8WD69;B4DJ93	P22102;C9JZG2;C9JKQ7;C9JBJ1;C9JTV6;F8WD69	GART
NaN	NaN	NaN	NaN	NaN	26.449				0	876		3	2	2	21.6	14.4	14.4	42.145	0.001006	11.306	132890000	1	-4.34294e-08	1	0	H0YEX2	H0YEX2	TAF2
NaN	NaN	NaN	NaN	NaN	26.598				0	877	GDP-D-glucose phosphorylase 1	2	2	2	7.5	7.5	7.5	23.9	0.00096899	10.326	132230000	1	-4.34294e-08	1	0	H0YN11;Q6ZNW5	H0YN11;Q6ZNW5	GDPGP1
NaN	NaN	NaN	NaN	NaN	25.879				0	878	Protein transport protein Sec61 subunit beta	1	1	1	15.6	15.6	15.6	9.9743	0.0063847	6.042	129490000	1	-4.34294e-08	1	0	P60468	P60468	SEC61B
25.4049	NaN	26.4488	24.6052	NaN	NaN				0	879	Phenylalanine--tRNA ligase alpha subunit	2	2	2	14.9	14.9	14.9	18.389	0.0011947	16.854	128770000	5	-4.34294e-08	1	0	K7EK06;K7ER16;B4E363;Q9Y285;K7ER00	K7EK06;K7ER16;B4E363;Q9Y285;K7ER00	FARSA
NaN	NaN	25.8748	NaN	NaN	NaN				0	880	Probable dimethyladenosine transferase	2	2	2	7	7	7	35.236	0.0010111	11.484	128600000	2	-4.34294e-08	1	0	Q9UNQ2	Q9UNQ2	DIMT1
NaN	NaN	27.0511	NaN	NaN	NaN				0	881	14-3-3 protein beta/alpha;14-3-3 protein beta/alpha, N-terminally processed	5	2	2	27.2	17.5	17.5	28.082	0	23.979	128400000	2	-4.34294e-08	1	0	P31946;Q4VY20;Q4VY19	P31946;Q4VY20;Q4VY19	YWHAB
23.7545	25.5332	25.536	25.8262	NaN	25.959				0.951365	882	Superkiller viralicidic activity 2-like 2	4	4	4	5.3	5.3	5.3	117.8	0	33.517	128320000	13	0.518086	0.844098	1.09652	P42285;D6REC7;F5H7E2	P42285;D6REC7;F5H7E2	SKIV2L2
NaN	NaN	27.3556	NaN	NaN	NaN				0	883	Hydroxymethylglutaryl-CoA synthase, cytoplasmic	2	2	2	8.7	8.7	8.7	57.293	0	23.745	128270000	2	-4.34294e-08	1	0	Q01581	Q01581	HMGCS1
NaN	NaN	NaN	NaN	28.1166	NaN				0	884	Cytochrome b-c1 complex subunit 8	2	2	2	24.4	24.4	24.4	9.9062	0.000999	11.1	127420000	1	-4.34294e-08	1	0	O14949	O14949	UQCRQ
NaN	NaN	26.7469	NaN	NaN	NaN				0	885	Flotillin-1	2	2	2	13.5	13.5	13.5	42.08	0	33.859	126940000	2	-4.34294e-08	1	0	B4DVY7;O75955;A2AB13;A2AB11;A2AB12;A2AB09;A2AB10	B4DVY7;O75955;A2AB13;A2AB11;A2AB12;A2AB09;A2AB10	FLOT1
NaN	NaN	NaN	NaN	NaN	25.3799				0	886	Translation initiation factor eIF-2B subunit delta	1	1	1	2	2	2	59.714	0.0033113	6.6046	126700000	0	-4.34294e-08	1	0	E7ERK9;Q9UI10	E7ERK9;Q9UI10	EIF2B4
25.5502	25.6119	NaN	25.9009	NaN	NaN				0	887	Peptidyl-prolyl cis-trans isomerase CWC27 homolog	3	3	3	12.3	12.3	12.3	53.846	0	34.413	126020000	3	-4.34294e-08	1	0	Q6UX04;D6REK3	Q6UX04;D6REK3	CWC27
NaN	25.5346	26.4345	25.3959	NaN	25.0576				-0.757824	888	DNA damage-binding protein 1	2	2	2	31.5	31.5	31.5	14.275	0	18.576	125450000	8	0.592368	0.827043	-1.30494	F8WF81;F5GZ34;B4DG00;Q16531	F8WF81;F5GZ34;B4DG00;Q16531	DDB1
NaN	NaN	NaN	23.6967	NaN	NaN				0	889	Calcyclin-binding protein	1	1	1	36	36	36	5.8587	0	20.172	125400000	2	-4.34294e-08	1	0	B2ZWH1;Q9HB71	B2ZWH1;Q9HB71	CACYBP
NaN	NaN	NaN	NaN	NaN	23.662				0	890	Actin-related protein 2/3 complex subunit 1A	1	1	1	6.1	6.1	6.1	30.888	0.0064777	6.1225	124390000	0	-4.34294e-08	1	0	E9PF58;B4DLQ7;Q92747	E9PF58;B4DLQ7;Q92747	ARPC1A
NaN	NaN	NaN	NaN	NaN	24.052				0	891	Translocon-associated protein subunit gamma	1	1	1	8	8	8	20.161	0.0033898	7.1938	124190000	3	-4.34294e-08	1	0	C9JA28;Q9UNL2;B4E2P2	C9JA28;Q9UNL2;B4E2P2	SSR3
NaN	NaN	NaN	NaN	NaN	27.1232				0	892	SOSS complex subunit C	2	2	2	22.1	22.1	22.1	11.425	0.0010537	12.589	123520000	2	-4.34294e-08	1	0	Q9NRY2	Q9NRY2	INIP
NaN	NaN	26.8823	NaN	30.0454	NaN				0	894	Activated RNA polymerase II transcriptional coactivator p15	2	2	2	18.9	18.9	18.9	14.395	0.0011099	14.304	123240000	2	-4.34294e-08	1	0	P53999	P53999	SUB1
NaN	NaN	NaN	NaN	27.8705	NaN				0	895	Importin subunit alpha-4	1	1	1	1.9	1.9	1.9	57.81	0.0063644	6.0259	122830000	1	-4.34294e-08	1	0	O00505	O00505	KPNA3
NaN	NaN	NaN	NaN	NaN	26.9888				0	896	WD repeat-containing protein 46	1	1	1	2.6	2.6	2.6	68.07	0.0026201	7.5943	122760000	2	-4.34294e-08	1	0	O15213	O15213	WDR46
NaN	NaN	NaN	NaN	NaN	25.6717				0	897	Emerin	1	1	1	5.5	5.5	5.5	24.938	0.0034188	7.3081	122700000	1	-4.34294e-08	1	0	Q5HY57;P50402	Q5HY57;P50402	EMD
NaN	NaN	NaN	NaN	NaN	25.7633				0	898	Far upstream element-binding protein 3	1	1	1	2.3	2.3	2.3	61.64	0.0026178	7.5899	121100000	1	-4.34294e-08	1	0	Q96I24	Q96I24	FUBP3
NaN	NaN	NaN	NaN	NaN	24.5379				0	899	Calnexin	1	1	1	2.9	2.9	2.9	55.597	0.003325	6.7586	121020000	1	-4.34294e-08	1	0	B4E2T8;P27824;B4DGP8	B4E2T8;P27824;B4DGP8	CANX
25.7273	NaN	NaN	25.0067	NaN	NaN				0	900	Protein ELYS	4	4	4	3.4	3.4	3.4	252.5	0	27.031	120920000	4	-4.34294e-08	1	0	Q8WYP5;H7C4S1	Q8WYP5	AHCTF1
24.571	26.8287	25.2179	25.0859	NaN	23.1467				-1.42287	901	Midasin	3	3	3	1	1	1	632.81	0	22.645	119450000	8	0.528037	0.831497	-1.15833	Q9NU22;Q5T795	Q9NU22	MDN1
23.4135	NaN	26.6688	NaN	NaN	23.7697				0	902	Mediator of RNA polymerase II transcription subunit 17	4	4	4	8.8	8.8	8.8	72.889	0	29.629	118290000	6	-4.34294e-08	1	0	Q9NVC6;E9PM72;E9PJZ4;E9PKQ4	Q9NVC6;E9PM72	MED17
24.4554	27.4509	25.4294	23.3218	NaN	24.0148				-2.11027	903	Cytochrome P450 2S1	2	2	2	4	4	4	55.816	0.0010373	12.245	116910000	5	0.773436	0.686559	-1.66452	Q96SQ9;M0R152;B4DJI0	Q96SQ9;M0R152;B4DJI0	CYP2S1
NaN	NaN	26.2673	NaN	NaN	NaN				0	904	BAG family molecular chaperone regulator 2	2	2	2	18	18	18	23.772	0	28.091	116030000	1	-4.34294e-08	1	0	O95816;B4DXE2	O95816;B4DXE2	BAG2
NaN	NaN	27.1835	NaN	NaN	NaN				0	905	Tubulin-specific chaperone A	1	1	1	21.4	21.4	21.4	10.08	0.0026714	7.866	113850000	1	-4.34294e-08	1	0	E5RIW3;E5RJD8;E5RHG6;O75347	E5RIW3;E5RJD8;E5RHG6;O75347	TBCA
NaN	24.273	26.8162	NaN	NaN	NaN				0	906	Hypoxia up-regulated protein 1	4	4	4	8.5	8.5	8.5	104.78	0	40.882	113310000	7	-4.34294e-08	1	0	E9PL22;Q9Y4L1;E9PJ21;B7Z909	E9PL22;Q9Y4L1;E9PJ21;B7Z909	HYOU1
23.1277	24.9351	26.6705	24.7058	NaN	23.2623				-0.927082	907	DNA mismatch repair protein Msh6	3	3	3	2.3	2.3	2.3	152.78	0	18.733	113030000	6	0.250341	0.972725	-0.607612	P52701;C9JH55;C9J8Y8;C9J7Y7	P52701	MSH6
NaN	NaN	25.3933	NaN	NaN	NaN				0	908	PHD finger protein 6	2	2	2	9.9	9.9	9.9	41.29	0	17.042	112240000	3	-4.34294e-08	1	0	Q8IWS0	Q8IWS0	PHF6
25.3883	26.4471	NaN	NaN	NaN	NaN				0	909	Mitochondrial dicarboxylate carrier	1	1	1	21.2	21.2	21.2	12.25	0.0011416	15.365	112110000	4	-4.34294e-08	1	0	I3L1E8;B4E1E9;B4DLN1;Q9UBX3	I3L1E8;B4E1E9;B4DLN1;Q9UBX3	SLC25A10
NaN	NaN	NaN	NaN	27.3447	NaN				0	910	Spectrin beta chain, non-erythrocytic 1	3	3	3	1.7	1.7	1.7	274.61	0.0011587	15.984	111430000	1	-4.34294e-08	1	0	Q01082	Q01082	SPTBN1
25.5534	NaN	26.3883	NaN	NaN	NaN				0	911	2-oxoglutarate dehydrogenase, mitochondrial	3	3	3	7.6	7.6	7.6	99.015	0	19.629	111260000	4	-4.34294e-08	1	0	E9PFG7;F5H801;E9PDF2;E9PCR7;Q02218	E9PFG7;F5H801;E9PDF2;E9PCR7;Q02218	OGDH
NaN	NaN	NaN	26.6295	NaN	NaN				0	912	Adenylate kinase 2, mitochondrial;Adenylate kinase 2, mitochondrial;Adenylate kinase 2, mitochondrial, N-terminally processed	2	2	2	22.6	22.6	22.6	21.226	0	17.491	111140000	2	-4.34294e-08	1	0	F8VY04;F8W1A4;P54819;F8VZG5	F8VY04;F8W1A4;P54819;F8VZG5	AK2
NaN	26.1151	NaN	NaN	NaN	NaN				0	913	Dynamin-like 120 kDa protein, mitochondrial;Dynamin-like 120 kDa protein, form S1	3	3	3	4	4	4	111.82	0.0011765	16.437	110370000	2	-4.34294e-08	1	0	E5KLK1;E5KLJ6;E5KLJ9;E5KLJ5;O60313;H7C141	E5KLK1;E5KLJ6;E5KLJ9;E5KLJ5;O60313	OPA1
NaN	NaN	NaN	NaN	NaN	26.3062				0	914	ATP-dependent RNA helicase DDX19A;ATP-dependent RNA helicase DDX19B	2	2	2	6.1	6.1	6.1	44.78	0.0010183	11.626	109030000	0	-4.34294e-08	1	0	I3L352;I3L0H8;H3BQK0;B4DRZ7;Q9NUU7;Q9UMR2	I3L352;I3L0H8;H3BQK0;B4DRZ7;Q9NUU7;Q9UMR2	DDX19A;DDX19B
25.7196	NaN	NaN	NaN	NaN	NaN				0	915	Epithelial splicing regulatory protein 1	3	3	3	7.9	7.9	7.9	75.585	0.0011919	16.783	107030000	3	-4.34294e-08	1	0	Q6NXG1;H0YBR2;H0YBB3	Q6NXG1	ESRP1
NaN	NaN	NaN	NaN	NaN	24.6903				0	916	Fatty acid desaturase 1	1	1	1	3.8	3.8	3.8	51.964	0.0034247	7.315	106800000	1	-4.34294e-08	1	0	O60427	O60427	FADS1
NaN	NaN	27.0136	25.0785	25.564	NaN				0	917	Eukaryotic translation initiation factor 4H	2	2	2	19	19	19	27.385	0	36.464	106410000	2	-4.34294e-08	1	0	Q15056	Q15056	EIF4H
NaN	NaN	26.6276	24.6286	NaN	NaN				0	918	6-phosphogluconate dehydrogenase, decarboxylating	5	5	5	15.6	15.6	15.6	50.793	0	36.712	104390000	5	-4.34294e-08	1	0	F5H7U0;B4DQJ8;P52209;K7EMN2;K7EM49;K7ELN9;K7EPF6	F5H7U0;B4DQJ8;P52209	PGD
24.6399	25.3814	26.0106	25.3493	NaN	23.2901				-1.02427	919	WD repeat-containing protein 75	2	2	2	3.5	3.5	3.5	94.498	0	18.898	103940000	9	0.458773	0.879965	-1.00203	Q8IWA0	Q8IWA0	WDR75
NaN	NaN	NaN	NaN	NaN	24.889				0	920	Sentrin-specific protease 3	1	1	1	2.4	2.4	2.4	64.881	0.0033501	6.9458	102890000	5	-4.34294e-08	1	0	J3KNH7;Q9H4L4	J3KNH7;Q9H4L4	SENP3
NaN	NaN	NaN	NaN	NaN	26.0947				0	921	Eukaryotic translation initiation factor 2 subunit 2	2	2	2	7.2	7.2	7.2	38.388	0.001002	11.191	102710000	1	-4.34294e-08	1	0	P20042	P20042	EIF2S2
NaN	NaN	NaN	25.7363	NaN	NaN				0	922		3	1	1	52.5	30.5	30.5	6.8126	0.0026502	7.7562	101760000	2	-4.34294e-08	1	0	K7EQW8	K7EQW8	TPM4
NaN	NaN	NaN	NaN	NaN	24.5721				0	924	Eukaryotic translation initiation factor 4 gamma 1	1	1	1	7.5	7.5	7.5	24.693	0.0034072	7.2711	101420000	1	-4.34294e-08	1	0	H7C044;E7EX73;E9PGM1;E7EUU4;Q04637	H7C044;E7EX73;E9PGM1;E7EUU4;Q04637	EIF4G1
NaN	NaN	NaN	NaN	NaN	24.7809				0	925	Developmental pluripotency-associated protein 4	1	1	1	8.2	8.2	8.2	33.54	0.0027322	8.5217	100940000	3	-4.34294e-08	1	0	Q7L190	Q7L190	DPPA4
NaN	NaN	NaN	27.6237	NaN	NaN				0	926	Histone H2A type 2-C;Histone H2A type 2-A	10	1	1	70.5	22.5	22.5	13.988	0	23.176	99578000	5	-4.34294e-08	1	0	Q16777;Q6FI13	Q16777;Q6FI13	HIST2H2AC;HIST2H2AA3
NaN	NaN	NaN	25.888	NaN	NaN				0	927	Acetyl-CoA carboxylase 1;Biotin carboxylase	2	2	2	1.5	1.5	1.5	265.55	0.0010929	13.847	98876000	2	-4.34294e-08	1	0	Q13085;K7EMF7;K4DID9;Q59FY4	Q13085;K7EMF7;K4DID9;Q59FY4	ACACA
NaN	NaN	NaN	NaN	NaN	24.2686				0	928	Histone H2B type 1-D	22	1	1	83.3	8.7	8.7	13.936	0.0027778	8.9059	97981000	1	-4.34294e-08	1	0	P58876	P58876	HIST1H2BD
24.1488	NaN	25.9479	24.2124	NaN	25.0759				-0.404237	929	Cytoplasmic dynein 1 light intermediate chain 1	2	2	2	4.9	4.9	4.9	43.193	0	31.107	97740000	7	0.139897	0.998225	-0.368225	E9PHI6;Q9Y6G9	E9PHI6;Q9Y6G9	DYNC1LI1
NaN	NaN	26.5946	NaN	28.1011	NaN				0	930	Protein disulfide-isomerase	2	2	2	10.3	10.3	10.3	16.876	0.00096525	10.225	97149000	2	-4.34294e-08	1	0	I3L3P5;P07237;I3L312	I3L3P5;P07237;I3L312	P4HB
21.4749	NaN	26.1246	24.6214	NaN	25.0686				1.04527	931	Transcriptional repressor CTCF	2	2	2	2.8	2.8	2.8	82.785	0	24.571	97016000	14	0.155966	1	0.429167	P49711	P49711	CTCF
NaN	NaN	NaN	NaN	NaN	24.8839				0	932	Protein 4.1	1	1	1	1.6	1.6	1.6	86.008	0.0033727	7.0695	96859000	1	-4.34294e-08	1	0	E9PEW9;P11171	E9PEW9;P11171	EPB41
NaN	NaN	26.449	NaN	NaN	NaN				0	933	Eukaryotic translation initiation factor 3 subunit H	2	2	2	8.2	8.2	8.2	41.581	0.0010776	13.274	96671000	1	-4.34294e-08	1	0	B3KS98;O15372;E5RJT0	B3KS98;O15372;E5RJT0	EIF3H
NaN	NaN	26.5534	25.2893	NaN	NaN				0	934	Barrier-to-autointegration factor;Barrier-to-autointegration factor, N-terminally processed	2	2	2	29.2	29.2	29.2	10.058	0.0011186	14.511	95867000	5	-4.34294e-08	1	0	O75531	O75531	BANF1
NaN	NaN	26.9291	NaN	NaN	NaN				0	935	Eukaryotic translation initiation factor 4B	1	1	1	14.8	14.8	14.8	19.315	0	25.871	95446000	1	-4.34294e-08	1	0	F8W0K0;F8VRU1;F8VYE9;F8VSC7;F8VP89;F8VX11;E7EX17;B4DS13;P23588	F8W0K0;F8VRU1;F8VYE9;F8VSC7;F8VP89;F8VX11;E7EX17;B4DS13;P23588	EIF4B
NaN	NaN	26.8731	NaN	27.1072	NaN				0	936	Alanine--tRNA ligase, cytoplasmic	2	2	2	4.8	4.8	4.8	106.81	0	33.645	94945000	4	-4.34294e-08	1	0	P49588	P49588	AARS
NaN	NaN	26.8457	NaN	NaN	NaN				0	937	Pre-mRNA-splicing factor SYF2	2	2	2	11.9	11.9	11.9	28.722	0	31.93	94326000	3	-4.34294e-08	1	0	O95926	O95926	SYF2
NaN	NaN	NaN	25.4011	NaN	NaN				0	938	RNA polymerase II-associated factor 1 homolog	4	4	4	12.6	12.6	12.6	59.975	0	23.07	93843000	3	-4.34294e-08	1	0	Q8N7H5;B4DGJ5;M0QX35;F8W9Q2	Q8N7H5;B4DGJ5;M0QX35;F8W9Q2	PAF1
NaN	NaN	NaN	NaN	NaN	24.7874				0	939	Deoxynucleotidyltransferase terminal-interacting protein 2	1	1	1	1.9	1.9	1.9	84.468	0.0025907	7.437	92471000	3	-4.34294e-08	1	0	Q5QJE6	Q5QJE6	DNTTIP2
23.4466	24.2345	25.9003	25.0959	NaN	24.3888				0.215219	940	Nucleoporin NUP188 homolog	3	3	3	2.6	2.6	2.6	196.04	0	23.621	92235000	8	0.0763983	0.973763	0.2011	Q5SRE5;H7C4K7	Q5SRE5	NUP188
NaN	NaN	NaN	NaN	26.9609	NaN				0	941	UPF0568 protein C14orf166	1	1	1	11.9	11.9	11.9	28.068	0.0033031	6.5556	91173000	2	-4.34294e-08	1	0	Q9Y224	Q9Y224	C14orf166
NaN	27.6141	NaN	NaN	NaN	NaN				0	942	Putative methyltransferase C9orf114	2	2	2	8.8	8.8	8.8	42.008	0.0011468	15.655	91088000	2	-4.34294e-08	1	0	Q5T280	Q5T280	C9orf114
NaN	NaN	26.8593	NaN	NaN	NaN				0	943	G-rich sequence factor 1	2	2	2	14.6	14.6	14.6	41.634	0	23.929	90937000	2	-4.34294e-08	1	0	F5H5I6;H0Y8R1;H0YAK1;Q12849	F5H5I6;H0Y8R1;H0YAK1;Q12849	GRSF1
NaN	NaN	NaN	24.4024	NaN	NaN				0	944	Lamina-associated polypeptide 2, isoforms beta/gamma;Thymopoietin;Thymopentin;Lamina-associated polypeptide 2, isoform alpha;Thymopoietin;Thymopentin	2	2	2	9.7	9.7	9.7	46.306	0.0010741	13.161	90680000	1	-4.34294e-08	1	0	G5E972;A2T926;P42167;P42166;H0YJH7	G5E972;A2T926;P42167;P42166;H0YJH7	TMPO
NaN	NaN	NaN	NaN	NaN	24.746				0	945	Phospholipid hydroperoxide glutathione peroxidase, mitochondrial	1	1	1	9.1	9.1	9.1	22.174	0.0026786	7.9168	89847000	1	-4.34294e-08	1	0	P36969	P36969	GPX4
23.662	NaN	26.5313	NaN	NaN	NaN				0	946	Importin-5	3	3	3	4.1	4.1	4.1	109.36	0	32.144	89488000	5	-4.34294e-08	1	0	B4E0R6;O00410;C9JZD8;E7EQT5;E7ETV3;H0Y8C6	B4E0R6;O00410;C9JZD8;E7EQT5;E7ETV3	IPO5
NaN	NaN	NaN	NaN	26.7557	NaN				0	947		4	1	1	39	11.4	11.4	13.519	0.0028222	9.3871	88645000	2	-4.34294e-08	1	0	H7BZJ3	H7BZJ3	PDIA3
NaN	NaN	25.6505	25.3192	28.6118	NaN				0	948	Bifunctional purine biosynthesis protein PURH;Phosphoribosylaminoimidazolecarboxamide formyltransferase;IMP cyclohydrolase	5	5	5	21.4	21.4	21.4	58.615	0	55.396	87984000	6	-4.34294e-08	1	0	F5GWY2;P31939;H7BZU3;H7C1S2;C9JLK0;H7C084	F5GWY2;P31939	ATIC
24.2631	NaN	NaN	NaN	NaN	24.531				0	949	Glutamine--tRNA ligase	3	3	3	6.2	6.2	6.2	87.798	0	20.078	87906000	4	-4.34294e-08	1	0	P47897;H7C0R3;F2Z2V6;C9JSG9;C9J165	P47897;H7C0R3	QARS
NaN	23.2426	26.6418	NaN	NaN	NaN				0	950	Phosphoserine aminotransferase	2	2	2	6.2	6.2	6.2	40.422	0.001007	11.383	87697000	2	-4.34294e-08	1	0	Q9Y617	Q9Y617	PSAT1
NaN	NaN	24.603	NaN	NaN	NaN				0	952	Kinesin-like protein KIF22;Kinesin-like protein	2	2	2	6.3	6.3	6.3	73.261	0.0011211	14.601	87253000	1	-4.34294e-08	1	0	Q14807;I3L306;E7EUJ5;H3BQB9;H3BRB3	Q14807;I3L306;E7EUJ5;H3BQB9;H3BRB3	KIF22
NaN	NaN	NaN	NaN	NaN	26.0799				0	953	Ribosome biogenesis protein BMS1 homolog	3	3	3	3	3	3	145.81	0.0011628	16.079	87034000	1	-4.34294e-08	1	0	Q14692	Q14692	BMS1
NaN	NaN	NaN	NaN	NaN	25.0382				0	954	Peptidylprolyl isomerase domain and WD repeat-containing protein 1	1	1	1	16.2	16.2	16.2	7.7795	0.0026596	7.7857	86304000	1	-4.34294e-08	1	0	D6RA12;D6RDA4;D6RB19;D6RHV0;Q96BP3	D6RA12;D6RDA4;D6RB19;D6RHV0;Q96BP3	PPWD1
NaN	NaN	24.7902	NaN	NaN	NaN				0	955	Putative oxidoreductase GLYR1	4	4	4	10.7	10.7	10.7	57.224	0	37.155	85777000	5	-4.34294e-08	1	0	K7EMM8;Q49A26;K7EQB2	K7EMM8;Q49A26;K7EQB2	GLYR1
25.4714	NaN	NaN	NaN	NaN	NaN				0	956	Vacuolar protein sorting-associated protein 33B	2	2	2	4.5	4.5	4.5	70.584	0.0028818	10.149	85470000	0	-4.34294e-08	1	0	Q9H267;G3V3F9;F5H008;B3KQF6	Q9H267;G3V3F9;F5H008;B3KQF6	VPS33B
NaN	NaN	NaN	24.3779	NaN	NaN				0	957	Squamous cell carcinoma antigen recognized by T-cells 3	2	2	2	2.5	2.5	2.5	105.58	0.00096993	10.334	84557000	0	-4.34294e-08	1	0	B7ZKM0;Q15020;H0YHU8;F8VV04	B7ZKM0;Q15020;H0YHU8;F8VV04	SART3
NaN	26.3932	NaN	24.0494	NaN	22.6076				0	958	ATP synthase subunit f, mitochondrial	2	2	2	44.4	44.4	44.4	5.9149	0.0011364	15.2	84430000	6	-4.34294e-08	1	0	C9JJT5;F5H4H2;C9JU26;G3V325;P56134	C9JJT5;F5H4H2;C9JU26;G3V325;P56134	ATP5J2-PTCD1;ATP5J2
NaN	NaN	NaN	NaN	NaN	24.9741				0	959	YTH domain-containing family protein 2	1	1	1	5.5	5.5	5.5	21.034	0.0033361	6.867	83816000	0	-4.34294e-08	1	0	S4R3J8;S4R3V3;Q9Y5A9	S4R3J8;S4R3V3;Q9Y5A9	YTHDF2
25.2587	24.3602	24.8718	25.5662	NaN	NaN				0	960	Ankycorbin	1	1	1	1.3	1.3	1.3	109.16	0.0034335	7.3643	83768000	2	-4.34294e-08	1	0	E7EMX7;Q9P0K7	E7EMX7;Q9P0K7	RAI14
NaN	NaN	26.7394	NaN	NaN	NaN				0	961	Voltage-dependent anion-selective channel protein 1	1	1	1	7.1	7.1	7.1	30.772	0.00097561	10.458	83686000	1	-4.34294e-08	1	0	P21796	P21796	VDAC1
NaN	NaN	NaN	NaN	NaN	25.4081				0	962	Zinc finger protein 483	2	2	2	9	9	9	28.121	0.0010604	12.756	83559000	2	-4.34294e-08	1	0	Q6P088;Q8TF39;Q5VZN3	Q6P088;Q8TF39;Q5VZN3	ZNF483
NaN	NaN	26.501	NaN	NaN	NaN				0	963	RNA-binding protein with multiple splicing	1	1	1	9.2	9.2	9.2	17.135	0.0064568	6.1007	83251000	1	-4.34294e-08	1	0	F5H357;B4E3T4;Q93062	F5H357;B4E3T4;Q93062	RBPMS
NaN	NaN	NaN	NaN	26.7748	NaN				0	964	Claudin-6	1	1	1	5	5	5	23.291	0.0032814	6.3967	83136000	1	-4.34294e-08	1	0	P56747	P56747	CLDN6
NaN	NaN	NaN	NaN	NaN	25.5517				0	965	Histone-binding protein RBBP7	6	1	1	14.9	6.5	6.5	46.938	0.0011614	16.04	83130000	1	-4.34294e-08	1	0	E9PC52;Q16576;Q5JNZ6	E9PC52;Q16576	RBBP7
NaN	NaN	24.9774	NaN	NaN	NaN				0	966	Probable ubiquitin carboxyl-terminal hydrolase FAF-X;Probable ubiquitin carboxyl-terminal hydrolase FAF-Y	2	2	2	1.1	1.1	1.1	292.28	0.001046	12.433	83093000	1	-4.34294e-08	1	0	Q93008;O00507	Q93008;O00507	USP9X;USP9Y
25.4063	NaN	NaN	NaN	NaN	NaN				0	967	U3 small nucleolar RNA-associated protein 14 homolog A;U3 small nucleolar RNA-associated protein 14 homolog C	2	2	2	5.6	5.6	5.6	82.214	0	25.335	83002000	4	-4.34294e-08	1	0	F8WD00;Q9BVJ6;X6RJY0;Q5TAP6	F8WD00;Q9BVJ6;X6RJY0;Q5TAP6	UTP14A;UTP14C
NaN	NaN	NaN	NaN	NaN	24.3252				0	968	Importin subunit alpha-3	1	1	1	1.9	1.9	1.9	57.886	0.0070644	5.9158	81551000	1	-4.34294e-08	1	0	O00629	O00629	KPNA4
NaN	27.0637	NaN	NaN	NaN	NaN				0	969	SWI/SNF-related matrix-associated actin-dependent regulator of chromatin subfamily D member 2	3	1	1	7.2	3.1	3.1	52.238	0.00271	8.2517	81347000	1	-4.34294e-08	1	0	J3KMX2;Q92925;J3QWB6	J3KMX2;Q92925	SMARCD2
NaN	NaN	NaN	NaN	NaN	24.7136				0	970	Coatomer subunit gamma-1	4	2	2	6.6	3.3	3.3	97.717	0.00098232	10.629	81164000	3	-4.34294e-08	1	0	Q9Y678;H0Y8X7	Q9Y678	COPG1
NaN	NaN	NaN	NaN	NaN	24.7413				0	971	Uveal autoantigen with coiled-coil domains and ankyrin repeats	2	2	2	1.6	1.6	1.6	161.31	0.0010823	13.418	80961000	1	-4.34294e-08	1	0	H0YNH8;Q9BZF9;H0YN48;F5H2B9	H0YNH8;Q9BZF9;H0YN48;F5H2B9	UACA
NaN	25.3222	NaN	NaN	NaN	NaN				0	972	Dolichol-phosphate mannosyltransferase subunit 1	2	2	2	17.3	17.3	17.3	28.76	0	23.653	78968000	3	-4.34294e-08	1	0	E9PHH5;Q5QPK2;H0Y368;O60762;Q5QPJ9	E9PHH5;Q5QPK2;H0Y368;O60762;Q5QPJ9	DPM1
NaN	NaN	NaN	21.7748	NaN	NaN				0	973	Ubiquitin thioesterase OTUB1	1	1	1	7.9	7.9	7.9	28.05	0.0028544	9.8582	78698000	1	-4.34294e-08	1	0	F5GYN4;F5H6Q1;F5GYJ8;J3KR44;Q96FW1	F5GYN4;F5H6Q1;F5GYJ8;J3KR44;Q96FW1	OTUB1
24.9585	25.952	NaN	NaN	NaN	NaN				0	974	Coatomer subunit beta	2	2	2	5.4	5.4	5.4	55.438	0.0010787	13.285	78358000	4	-4.34294e-08	1	0	E9PP73;P53618	E9PP73;P53618	COPB1
NaN	NaN	NaN	NaN	NaN	21.2702				0	975	26S protease regulatory subunit 6A	1	1	1	6.1	6.1	6.1	34.614	0	18.425	78154000	3	-4.34294e-08	1	0	E9PKD5;E9PM69;R4GNH3;P17980	E9PKD5;E9PM69;R4GNH3;P17980	PSMC3
NaN	NaN	NaN	NaN	NaN	24.2596				0	976	Inner centromere protein	1	1	1	1.9	1.9	1.9	105.43	0.0064673	6.1152	77810000	1	-4.34294e-08	1	0	Q9NQS7	Q9NQS7	INCENP
NaN	NaN	NaN	23.3818	NaN	NaN				0	977	V-type proton ATPase subunit H	1	1	1	5.2	5.2	5.2	51.57	0.0025862	7.4129	76594000	1	-4.34294e-08	1	0	G3V126;Q9UI12	G3V126;Q9UI12	ATP6V1H
24.8796	NaN	NaN	NaN	NaN	NaN				0	978	Vertnin	2	2	2	7.7	7.7	7.7	78.259	0	17.874	76444000	5	-4.34294e-08	1	0	Q9H8Y1	Q9H8Y1	VRTN
NaN	NaN	NaN	23.6243	NaN	NaN				0	979	Ras-related protein Rab-5A	1	1	1	7	7	7	22.178	0.0026667	7.8617	74774000	4	-4.34294e-08	1	0	B4DJA5;P20339	B4DJA5;P20339	RAB5A
NaN	NaN	NaN	NaN	NaN	23.5867				0	980	Protein AF1q	1	1	1	15.6	15.6	15.6	10.061	0.0027855	9.0175	74371000	3	-4.34294e-08	1	0	Q13015	Q13015	MLLT11
NaN	NaN	25.7187	NaN	NaN	NaN				0	981	Phosphoenolpyruvate carboxykinase [GTP], mitochondrial	3	3	3	13.1	13.1	13.1	52.466	0	28.156	73467000	1	-4.34294e-08	1	0	H0YML5;B4DW73;Q16822;H0YMU6;H0YNG4;H0YM31	H0YML5;B4DW73;Q16822	PCK2
NaN	NaN	NaN	NaN	NaN	23.8266				0	982	Signal recognition particle subunit SRP72	1	1	1	5.9	5.9	5.9	39.554	0.0026882	7.9979	73307000	1	-4.34294e-08	1	0	D6RDY6;O76094	D6RDY6;O76094	SRP72
NaN	NaN	NaN	NaN	NaN	22.8742				0	983	Ras-related protein Rab-21	1	1	1	5.3	5.3	5.3	24.347	0.0032787	6.3555	73170000	2	-4.34294e-08	1	0	Q9UL25	Q9UL25	RAB21
NaN	NaN	25.3992	NaN	NaN	NaN				0	984	Mediator of RNA polymerase II transcription subunit 22	1	1	1	21.6	21.6	21.6	12.853	0.0010215	11.708	73083000	1	-4.34294e-08	1	0	E9PGW7;Q5T8T7;E7EN96;Q5T8T8;Q15528	E9PGW7;Q5T8T7;E7EN96;Q5T8T8;Q15528	MED22
NaN	NaN	26.5125	NaN	NaN	NaN				0	985	Fatty acid-binding protein, epidermal	2	2	2	18.5	18.5	18.5	15.164	0.0011325	15.066	72906000	3	-4.34294e-08	1	0	Q01469	Q01469	FABP5
NaN	NaN	24.7393	NaN	NaN	NaN				0	986	Mitochondrial import inner membrane translocase subunit TIM50	2	2	2	16	16	16	28.11	0.00099602	11.041	72806000	1	-4.34294e-08	1	0	M0R003;Q3ZCQ8;M0R0C3;M0QXC3;M0R2Z3;M0R303;M0R2D2;M0R2F8;M0R1Y4	M0R003;Q3ZCQ8;M0R0C3;M0QXC3;M0R2Z3;M0R303;M0R2D2;M0R2F8;M0R1Y4	TIMM50
NaN	NaN	NaN	25.8569	NaN	NaN				0	987	Armadillo repeat-containing X-linked protein 2	2	2	2	4	4	4	65.683	0.0010341	12.134	72050000	2	-4.34294e-08	1	0	Q7L311	Q7L311	ARMCX2
NaN	NaN	NaN	23.6034	NaN	NaN				0	988	Replication factor C subunit 1	1	1	1	6.4	6.4	6.4	20.341	0.0027149	8.3469	71946000	2	-4.34294e-08	1	0	H0Y8U4;P35251	H0Y8U4;P35251	RFC1
NaN	NaN	25.4156	NaN	NaN	NaN				0	989	NADH dehydrogenase [ubiquinone] 1 alpha subcomplex subunit 13	2	2	2	11.9	11.9	11.9	25.821	0.0010684	13.062	71498000	2	-4.34294e-08	1	0	J3KN00;Q9P0J0;B4DF76;U3KQP3;B4DEZ3;K7EJE1;E7ENQ6	J3KN00;Q9P0J0;B4DF76;U3KQP3;B4DEZ3;K7EJE1;E7ENQ6	NDUFA13
NaN	NaN	NaN	NaN	28.3665	NaN				0	990	Thymosin beta-10	1	1	1	31.8	31.8	31.8	5.0256	0.0026362	7.7103	71131000	1	-4.34294e-08	1	0	P63313	P63313	TMSB10
NaN	NaN	NaN	22.5455	NaN	NaN				0	991	Dihydrolipoyl dehydrogenase;Dihydrolipoyl dehydrogenase, mitochondrial	1	1	1	2.9	2.9	2.9	51.815	0.0028791	10.138	70966000	1	-4.34294e-08	1	0	E9PEX6;B4DHG0;B4DT69;P09622	E9PEX6;B4DHG0;B4DT69;P09622	DLD
NaN	NaN	26.4925	NaN	NaN	NaN				0	992	Cathepsin D;Cathepsin D light chain;Cathepsin D heavy chain	1	1	1	8.5	8.5	8.5	21.49	0.0028011	9.1813	70522000	2	-4.34294e-08	1	0	F8W787;F8WD96;C9JH19;H7C469;P07339	F8W787;F8WD96;C9JH19;H7C469;P07339	CTSD
NaN	NaN	NaN	20.4779	NaN	NaN				0	993	Methylosome subunit pICln	1	1	1	15	15	15	18.259	0	20.328	69923000	1	-4.34294e-08	1	0	E9PMI6;E9PJF4;J3KN38;P54105	E9PMI6;E9PJF4;J3KN38;P54105	CLNS1A
23.2835	NaN	25.2098	NaN	NaN	23.5707				0	994	Nascent polypeptide-associated complex subunit alpha;Nascent polypeptide-associated complex subunit alpha, muscle-specific form	2	2	2	13.2	13.2	13.2	15.016	0.0011521	15.763	69819000	8	-4.34294e-08	1	0	F8VZJ2;H0YHX9;Q13765;E9PAV3	F8VZJ2;H0YHX9;Q13765;E9PAV3	NACA
NaN	NaN	NaN	NaN	NaN	25.005				0	995	Long-chain-fatty-acid--CoA ligase 4;Long-chain-fatty-acid--CoA ligase 3	1	1	1	2.5	2.5	2.5	79.187	0.0028249	9.4435	69542000	2	-4.34294e-08	1	0	O60488;O95573	O60488;O95573	ACSL4;ACSL3
NaN	25.9806	25.2439	23.8535	NaN	NaN				0	996	Proteasome-associated protein ECM29 homolog	3	3	3	2	2	2	223.69	0	17.512	68984000	3	-4.34294e-08	1	0	J3KN16;Q5VYK3	J3KN16;Q5VYK3	KIAA0368;ECM29
NaN	NaN	NaN	22.7434	NaN	NaN				0	997	26S protease regulatory subunit 4	1	1	1	5.2	5.2	5.2	41.167	0.00098135	10.624	68434000	2	-4.34294e-08	1	0	B4DR63;P62191	B4DR63;P62191	PSMC1
NaN	NaN	26.2777	NaN	NaN	NaN				0	998	Adenine phosphoribosyltransferase	3	3	3	17	17	17	16.616	0	22.515	68369000	4	-4.34294e-08	1	0	H3BQZ9;P07741;H3BSW3;H3BQF1	H3BQZ9;P07741	APRT
NaN	NaN	NaN	NaN	NaN	25.6596				0	999	Coiled-coil domain-containing protein 43	1	1	1	4.8	4.8	4.8	25.563	0.0033755	7.084	68273000	1	-4.34294e-08	1	0	Q86WV7;Q96MW1	Q86WV7;Q96MW1	CCDC43
NaN	NaN	26.1837	NaN	NaN	NaN				0	1000	DNA-directed RNA polymerase II subunit RPB3	2	2	2	16.4	16.4	16.4	31.441	0.0011669	16.233	68246000	2	-4.34294e-08	1	0	P19387;H3BRR2	P19387;H3BRR2	POLR2C
NaN	NaN	NaN	NaN	NaN	23.792				0	1001	Transcription initiation factor TFIID subunit 13	1	1	1	8.9	8.9	8.9	14.287	0.0027752	8.8487	68080000	1	-4.34294e-08	1	0	Q15543	Q15543	TAF13
NaN	NaN	NaN	NaN	NaN	24.6177				0	1002	Elongation of very long chain fatty acids protein 1	2	2	2	9	9	9	32.662	0.0010493	12.504	67688000	2	-4.34294e-08	1	0	Q9BW60	Q9BW60	ELOVL1
NaN	NaN	NaN	NaN	NaN	25.0299				0	1003	39S ribosomal protein L14, mitochondrial	1	1	1	6.2	6.2	6.2	15.947	0.0064205	6.0758	67445000	2	-4.34294e-08	1	0	Q6P1L8	Q6P1L8	MRPL14
NaN	NaN	NaN	21.8302	NaN	NaN				0	1004	Protein disulfide-isomerase A4	1	1	1	3.4	3.4	3.4	72.932	0.0011287	14.951	67438000	1	-4.34294e-08	1	0	P13667	P13667	PDIA4
NaN	NaN	NaN	NaN	23.1965	NaN				0	1005	Probable serine carboxypeptidase CPVL	1	1	1	4.4	4.4	4.4	21.076	0.0065253	6.2148	67269000	3	-4.34294e-08	1	0	H7C0X5;Q9H3G5	H7C0X5;Q9H3G5	CPVL
NaN	NaN	26.1726	NaN	NaN	NaN				0	1006	Farnesyl pyrophosphate synthase	2	2	2	10	10	10	48.275	0.0010163	11.615	67262000	1	-4.34294e-08	1	0	P14324	P14324	FDPS
NaN	NaN	NaN	NaN	28.8722	NaN				0	1007	Zinc finger CCCH-type antiviral protein 1	3	3	3	3.9	3.9	3.9	114.08	0	18.141	66705000	3	-4.34294e-08	1	0	C9J6P4;Q7Z2W4	C9J6P4;Q7Z2W4	ZC3HAV1
NaN	NaN	25.9719	NaN	NaN	NaN				0	1008	Protein LLP homolog	2	2	2	29.5	29.5	29.5	15.225	0.0011013	14.052	65555000	2	-4.34294e-08	1	0	Q9BRT6	Q9BRT6	LLPH
NaN	NaN	NaN	NaN	26.7434	NaN				0	1009	Protein quaking	2	2	2	7.9	7.9	7.9	37.67	0.0028571	9.9313	65254000	2	-4.34294e-08	1	0	Q96PU8;F5H5U6;F5H8C8;F5GXS8;F5GYM3;H0YG47	Q96PU8;F5H5U6;F5H8C8;F5GXS8;F5GYM3;H0YG47	QKI
NaN	NaN	NaN	21.0752	NaN	NaN				0	1010	Platelet-activating factor acetylhydrolase IB subunit beta	1	1	1	5.1	5.1	5.1	18.357	0.0033333	6.8452	64882000	1	-4.34294e-08	1	0	J3KNE3;P68402	J3KNE3;P68402	PAFAH1B2
25.9507	NaN	NaN	NaN	NaN	NaN				0	1011	Gelsolin	1	1	1	16.7	16.7	16.7	25.857	0	26.606	64854000	1	-4.34294e-08	1	0	Q5T0I1;Q5T0I0;P06396	Q5T0I1;Q5T0I0;P06396	GSN
NaN	NaN	NaN	NaN	27.8048	NaN				0	1013	Proliferation-associated protein 2G4	2	2	2	25.8	25.8	25.8	17.598	0.0011274	14.894	64215000	2	-4.34294e-08	1	0	H0YIN7;F8W0A3;F8VR77;Q9UQ80	H0YIN7;F8W0A3;F8VR77;Q9UQ80	PA2G4
NaN	NaN	24.1301	NaN	NaN	NaN				0	1014	Tyrosine-protein kinase BAZ1B	2	2	2	2.7	2.7	2.7	170.9	0.0028708	10.035	64039000	0	-4.34294e-08	1	0	Q9UIG0	Q9UIG0	BAZ1B
NaN	NaN	25.1428	NaN	NaN	NaN				0	1015	26S protease regulatory subunit 6B	3	3	3	14.6	14.6	14.6	47.366	0.001171	16.304	63176000	4	-4.34294e-08	1	0	P43686	P43686	PSMC4
NaN	NaN	NaN	NaN	27.5931	NaN				0	1016	WD repeat-containing protein 43	1	1	1	1.6	1.6	1.6	74.89	0.0034159	7.2915	61797000	1	-4.34294e-08	1	0	Q15061	Q15061	WDR43
NaN	NaN	NaN	NaN	26.0664	NaN				0	1017	Acidic leucine-rich nuclear phosphoprotein 32 family member E	1	1	1	21.5	21.5	21.5	16.852	0.0011038	14.107	61037000	1	-4.34294e-08	1	0	Q5TB19;E9PLC4;Q9BTT0	Q5TB19;E9PLC4;Q9BTT0	ANP32E
NaN	NaN	26.1763	NaN	NaN	NaN				0	1018	MARCKS-related protein	1	1	1	6.7	6.7	6.7	19.529	0.0028064	9.2197	60968000	1	-4.34294e-08	1	0	P49006	P49006	MARCKSL1
24.1521	25.5945	NaN	24.516	NaN	24.7778				-0.226461	1019	Phosphatidylserine synthase 1	2	2	2	9	9	9	34.579	0.0011136	14.391	60698000	3	0.104264	0.976981	-0.271867	B4DE85;Q9BUQ5;P48651	B4DE85;Q9BUQ5;P48651	PTDSS1
NaN	NaN	NaN	NaN	NaN	21.8417				0	1024	E3 ubiquitin-protein ligase UBR5	1	1	1	11.3	11.3	11.3	20.474	0.0010515	12.571	57931000	4	-4.34294e-08	1	0	H0YBB4;H0YAV7;E7EMW7;O95071	H0YBB4;H0YAV7;E7EMW7;O95071	UBR5
NaN	NaN	25.9829	NaN	NaN	NaN				0	1025	AP-2 complex subunit alpha-2	1	1	1	3	3	3	103.96	0.0027907	9.0642	57777000	1	-4.34294e-08	1	0	O94973	O94973	AP2A2
NaN	NaN	NaN	NaN	NaN	24.5501				0	1026	28S ribosomal protein S31, mitochondrial	2	2	2	5.6	5.6	5.6	45.318	0.0010989	14.008	57327000	3	-4.34294e-08	1	0	Q92665	Q92665	MRPS31
NaN	NaN	NaN	24.9704	NaN	NaN				0	1027	Protein LSM14 homolog B	1	1	1	4.4	4.4	4.4	26.715	0.002765	8.7171	57013000	3	-4.34294e-08	1	0	Q5TBP9;Q9BX40	Q5TBP9;Q9BX40	LSM14B
NaN	NaN	NaN	25.2663	NaN	NaN				0	1028	Transcriptional regulator ATRX	1	1	1	19	19	19	14	0.00099108	10.84	56938000	1	-4.34294e-08	1	0	Q5H9A3;P46100	Q5H9A3;P46100	ATRX
NaN	NaN	25.9093	25.8982	27.6188	NaN				0	1029	Ezrin	3	3	2	5.1	5.1	3.4	65.578	0	20.171	56738000	3	-4.34294e-08	1	0	E7EQR4;P15311;P35241	E7EQR4;P15311	EZR
NaN	NaN	NaN	25.2424	NaN	NaN				0	1030	Alpha-centractin;Beta-centractin	2	2	2	12.3	12.3	12.3	37.433	0.00098717	10.694	56553000	0	-4.34294e-08	1	0	R4GMT0;P61163;F5H3I4;B4DXP9;P42025	R4GMT0;P61163;F5H3I4;B4DXP9;P42025	ACTR1A;ACTR1B
NaN	NaN	25.8777	NaN	NaN	NaN				0	1031	Ras-related protein Rab-1A	3	1	1	20.2	13.9	13.9	19.018	0.0027372	8.5966	56021000	1	-4.34294e-08	1	0	E7END7;B7Z8M7;P62820	E7END7;B7Z8M7;P62820	RAB1A
NaN	NaN	NaN	22.1191	NaN	NaN				0	1032	NADH dehydrogenase [ubiquinone] 1 alpha subcomplex subunit 10, mitochondrial	1	1	1	10.9	10.9	10.9	22.373	0.0010352	12.225	56010000	2	-4.34294e-08	1	0	Q8N1B9;C9J6X0;E7ESZ7;O95299;Q8WXC9	Q8N1B9;C9J6X0;E7ESZ7;O95299;Q8WXC9	NDUFA10
NaN	NaN	NaN	NaN	NaN	24.6417				0	1033	Protein unc-45 homolog A	1	1	1	1.7	1.7	1.7	103.08	0.0064725	6.1203	55840000	1	-4.34294e-08	1	0	Q9H3U1	Q9H3U1	UNC45A
25.2345	NaN	NaN	NaN	NaN	NaN				0	1034	Mesoderm-specific transcript homolog protein	2	2	2	13.5	13.5	13.5	23.747	0.0011723	16.353	54742000	2	-4.34294e-08	1	0	C9JWU9;C9JSW2;C9JW74;Q5EB52;C9JRA9;C9JCM6	C9JWU9;C9JSW2;C9JW74;Q5EB52;C9JRA9;C9JCM6	MEST
NaN	NaN	24.7895	NaN	NaN	NaN				0	1035	DNA repair protein RAD50	2	2	2	2.3	2.3	2.3	153.89	0	18.041	54569000	2	-4.34294e-08	1	0	Q92878;E7EN38	Q92878;E7EN38	RAD50
NaN	NaN	NaN	NaN	NaN	26.4702				0	1036	rRNA/tRNA 2-O-methyltransferase fibrillarin-like protein 1	2	1	1	6.6	3.3	3.3	34.675	0.0063241	5.9898	54504000	2	-4.34294e-08	1	0	A6NHQ2;R4GMW7	A6NHQ2;R4GMW7	FBLL1
NaN	NaN	NaN	NaN	27.686	NaN				0	1037	Msx2-interacting protein	2	2	2	0.7	0.7	0.7	402.24	0.00099305	10.964	54189000	2	-4.34294e-08	1	0	Q96T58	Q96T58	SPEN
NaN	NaN	NaN	NaN	NaN	19.2767				0	1038	Brefeldin A-inhibited guanine nucleotide-exchange protein 1	1	1	1	1.9	1.9	1.9	142.53	0.003314	6.6167	53893000	1	-4.34294e-08	1	0	E5RIF2;Q9Y6D6	E5RIF2;Q9Y6D6	ARFGEF1
NaN	NaN	NaN	NaN	NaN	22.7212				0	1039	Ras-related protein Rab-7a	1	1	1	14.3	14.3	14.3	10.961	0.0028599	9.9464	53531000	1	-4.34294e-08	1	0	C9J4S4;C9J4V0;C9J8S3;P51149	C9J4S4;C9J4V0;C9J8S3;P51149	RAB7A
NaN	NaN	NaN	24.6943	NaN	NaN				0	1040	EH domain-containing protein 4	2	2	2	6.1	6.1	6.1	61.174	0.0011223	14.622	53106000	2	-4.34294e-08	1	0	Q9H223	Q9H223	EHD4
NaN	NaN	25.5974	24.901	NaN	NaN				0	1041	Protein S100-A11;Protein S100-A11, N-terminally processed	2	2	2	45.7	45.7	45.7	11.74	0	25.08	52403000	2	-4.34294e-08	1	0	P31949	P31949	S100A11
NaN	NaN	NaN	23.2914	NaN	NaN				0	1042	26S protease regulatory subunit 10B	1	1	1	4.4	4.4	4.4	44.172	0.00097182	10.37	51675000	2	-4.34294e-08	1	0	P62333	P62333	PSMC6
NaN	NaN	25.7222	NaN	NaN	NaN				0	1043	Cytosolic non-specific dipeptidase	2	2	2	29.2	29.2	29.2	9.8624	0.0010417	12.339	51113000	2	-4.34294e-08	1	0	J3QQN6;J3QR27;J3QLU1;J3QKQ0;J3QRD0;J3QL02;J3KSV5;J3QKT2;Q96KP4;J3KSS4;J3KRD5;J3QRP4;J3QRA8	J3QQN6;J3QR27;J3QLU1;J3QKQ0;J3QRD0;J3QL02;J3KSV5;J3QKT2;Q96KP4;J3KSS4;J3KRD5;J3QRP4;J3QRA8	CNDP2
NaN	NaN	24.5224	NaN	NaN	NaN				0	1044	RNA exonuclease 4	1	1	1	4	4	4	46.671	0.0026762	7.9013	51102000	1	-4.34294e-08	1	0	Q9GZR2	Q9GZR2	REXO4
NaN	NaN	25.0077	NaN	NaN	NaN				0	1045	Fatty acyl-CoA reductase 1	1	1	1	6	6	6	37.481	0.0033473	6.9264	50076000	1	-4.34294e-08	1	0	E9PNW8;Q8WVX9	E9PNW8;Q8WVX9	FAR1
NaN	NaN	24.6108	NaN	NaN	NaN				0	1046	Probable ATP-dependent RNA helicase DDX47	1	1	1	2.9	2.9	2.9	50.646	0.0033956	7.2167	49776000	1	-4.34294e-08	1	0	Q9H0S4	Q9H0S4	DDX47
NaN	NaN	NaN	25.4325	NaN	NaN				0	1047	Histone-lysine N-methyltransferase EHMT2	1	1	1	2.5	2.5	2.5	132.37	0.001182	16.516	49599000	1	-4.34294e-08	1	0	Q96KQ7	Q96KQ7	EHMT2
NaN	NaN	NaN	NaN	25.0657	NaN				0	1048	Unconventional myosin-Vb	4	2	2	2.5	1.2	1.2	213.67	0.0019268	10.181	48541000	1	-4.34294e-08	1	0	Q9ULV0;K7EIJ6;Q9H6Y6	Q9ULV0	MYO5B
NaN	NaN	24.6888	NaN	NaN	NaN				0	1049	Histone-lysine N-methyltransferase NSD2	2	2	2	2.1	2.1	2.1	152.26	0.0010638	12.94	48298000	1	-4.34294e-08	1	0	O96028;D6RIS1;D6R9V2	O96028;D6RIS1;D6R9V2	WHSC1
NaN	NaN	24.5168	NaN	NaN	NaN				0	1050	CD2-associated protein	2	2	2	3.9	3.9	3.9	71.45	0.0010395	12.325	48171000	2	-4.34294e-08	1	0	Q9Y5K6	Q9Y5K6	CD2AP
NaN	NaN	NaN	23.0644	NaN	NaN				0	1051	Selenide, water dikinase 1	1	1	1	3.8	3.8	3.8	42.91	0.0065306	6.2259	48011000	1	-4.34294e-08	1	0	P49903	P49903	SEPHS1
NaN	NaN	NaN	NaN	NaN	25.3665				0	1052	Neutral alpha-glucosidase AB	2	2	2	3.3	3.3	3.3	106.87	0.00099701	11.084	47858000	1	-4.34294e-08	1	0	Q14697;F5H6X6;E9PKU7	Q14697;F5H6X6;E9PKU7	GANAB
NaN	NaN	NaN	NaN	NaN	20.9268				0	1053	Eukaryotic translation initiation factor 3 subunit M	1	1	1	30.5	30.5	30.5	6.382	0.0028037	9.2082	47038000	3	-4.34294e-08	1	0	E9PRI2;E7ESM3;Q7L2H7	E9PRI2;E7ESM3;Q7L2H7	EIF3M
NaN	NaN	25.8909	NaN	NaN	NaN				0	1054	Vinculin	1	1	1	6.4	6.4	6.4	36.248	0.0028409	9.6882	46759000	1	-4.34294e-08	1	0	B4DTM7;P18206	B4DTM7;P18206	VCL
NaN	NaN	25.7936	NaN	NaN	NaN				0	1055	Bifunctional lysine-specific demethylase and histidyl-hydroxylase NO66	1	1	1	4.4	4.4	4.4	71.085	0.0011641	16.104	46263000	1	-4.34294e-08	1	0	Q9H6W3	Q9H6W3	NO66
NaN	NaN	NaN	NaN	28.8953	NaN				0	1056	Galectin-1	1	1	1	47.4	47.4	47.4	4.0406	0.0026432	7.7378	45886000	2	-4.34294e-08	1	0	F8WEI7;P09382	F8WEI7;P09382	LGALS1
NaN	NaN	25.5317	NaN	NaN	NaN				0	1057	Exosome complex component RRP40	1	1	1	13.5	13.5	13.5	29.572	0.0028143	9.331	45810000	1	-4.34294e-08	1	0	Q9NQT5	Q9NQT5	EXOSC3
NaN	NaN	NaN	NaN	25.9264	NaN				0	1058	ATP-citrate synthase	1	1	1	3.5	3.5	3.5	91.098	0.0010526	12.585	45559000	1	-4.34294e-08	1	0	B4E3P0;P53396	B4E3P0;P53396	ACLY
NaN	NaN	25.5622	NaN	26.8357	NaN				0	1059	S-adenosylmethionine synthase isoform type-2	2	2	2	7.1	7.1	7.1	43.66	0.00098619	10.663	45326000	2	-4.34294e-08	1	0	P31153;B4DN45	P31153;B4DN45	MAT2A
NaN	NaN	25.1582	23.9088	NaN	NaN				0	1060	Nucleosome assembly protein 1-like 4	3	2	2	9.6	6.9	6.9	42.823	0.0010277	11.88	45285000	2	-4.34294e-08	1	0	Q99733;A8MXH2;C9J6D1;H0YCI4;C9JZI7	Q99733;A8MXH2;C9J6D1;H0YCI4;C9JZI7	NAP1L4
NaN	NaN	NaN	NaN	NaN	22.3256				0	1061	Lon protease homolog, mitochondrial	1	1	1	1.3	1.3	1.3	93.296	0.0032976	6.5176	44256000	0	-4.34294e-08	1	0	K7EJE8;K7EKE6;P36776	K7EJE8;K7EKE6;P36776	LONP1
NaN	NaN	NaN	21.9332	NaN	NaN				0	1062	NEDD8	1	1	1	17.3	17.3	17.3	9.0714	0.003413	7.2871	44097000	2	-4.34294e-08	1	0	Q15843	Q15843	NEDD8
NaN	NaN	25.6445	22.6836	NaN	NaN				0	1063	Ubiquitin carboxyl-terminal hydrolase 5	3	3	3	4.2	4.2	4.2	95.785	0	19.396	43919000	3	-4.34294e-08	1	0	P45974;F5H571	P45974;F5H571	USP5
24.4423	25.3001	NaN	NaN	NaN	NaN				0	1064	Parafibromin	2	2	2	3.4	3.4	3.4	60.576	0.00098425	10.635	43836000	2	-4.34294e-08	1	0	Q6P1J9	Q6P1J9	CDC73
NaN	NaN	NaN	23.4807	NaN	NaN				0	1065	Chromobox protein homolog 3	3	2	2	23.5	16.9	16.9	20.811	0.0011377	15.213	43362000	2	-4.34294e-08	1	0	Q13185;C9JMM0;B8ZZ43	Q13185	CBX3
NaN	NaN	25.5503	NaN	NaN	NaN				0	1066	Chloride intracellular channel protein 4	2	2	2	12.3	12.3	12.3	28.772	0	18.454	43134000	1	-4.34294e-08	1	0	Q9Y696	Q9Y696	CLIC4
NaN	NaN	NaN	22.0512	NaN	NaN				0	1067	DNA-(apurinic or apyrimidinic site) lyase;DNA-(apurinic or apyrimidinic site) lyase, mitochondrial	1	1	1	7	7	7	27.125	0.0010893	13.712	43005000	1	-4.34294e-08	1	0	G3V5Q1;G3V3M6;P27695	G3V5Q1;G3V3M6;P27695	APEX1
NaN	NaN	NaN	NaN	NaN	24.3905				0	1068	Probable rRNA-processing protein EBP2	2	2	2	8	8	8	40.684	0.00097752	10.505	42279000	1	-4.34294e-08	1	0	H7C2Q8;Q99848	H7C2Q8;Q99848	EBNA1BP2
NaN	NaN	NaN	22.154	NaN	NaN				0	1069	Ubiquitin carboxyl-terminal hydrolase;Ubiquitin carboxyl-terminal hydrolase 7	2	2	2	4.1	4.1	4.1	105.55	0.0011933	16.815	42230000	2	-4.34294e-08	1	0	H3BND8;F5H8E5;Q93009;F5H2X1	H3BND8;F5H8E5;Q93009;F5H2X1	USP7
NaN	NaN	25.752	NaN	NaN	NaN				0	1070	Lactoylglutathione lyase	1	1	1	10.9	10.9	10.9	20.777	0.0010846	13.55	42209000	2	-4.34294e-08	1	0	Q04760	Q04760	GLO1
NaN	NaN	NaN	NaN	NaN	24.2418				0	1071	E3 SUMO-protein ligase RanBP2	1	1	1	25.5	25.5	25.5	6.0378	0.0033642	7.0364	41859000	1	-4.34294e-08	1	0	F8WBP7;P49792	F8WBP7;P49792	RANBP2
NaN	NaN	NaN	23.5382	NaN	NaN				0	1072	Proteasomal ubiquitin receptor ADRM1	2	2	2	7.6	7.6	7.6	42.153	0.0010471	12.494	40496000	2	-4.34294e-08	1	0	Q16186	Q16186	ADRM1
NaN	25.3493	NaN	NaN	NaN	NaN				0	1073	Mediator of RNA polymerase II transcription subunit 10	1	1	1	11.1	11.1	11.1	15.688	0.0034014	7.2428	40397000	1	-4.34294e-08	1	0	Q9BTT4	Q9BTT4	MED10
23.2098	NaN	NaN	26.0098	NaN	23.7082				0	1074	G patch domain and KOW motifs-containing protein	2	2	2	5	5	5	52.228	0	18.605	40150000	2	-4.34294e-08	1	0	Q92917	Q92917	GPKOW
NaN	NaN	NaN	NaN	24.951	NaN				0	1075	40S ribosomal protein S21	1	1	1	22.7	22.7	22.7	7.091	0.001065	12.946	39874000	3	-4.34294e-08	1	0	Q9BYK2;Q8WVC2;Q9BYK1;P63220	Q9BYK2;Q8WVC2;Q9BYK1;P63220	RPS21
23.6562	NaN	NaN	24.6736	29.0409	NaN				0	1076	Peptidyl-prolyl cis-trans isomerase B	2	2	2	13.4	13.4	13.4	23.742	0.0011173	14.494	39155000	3	-4.34294e-08	1	0	P23284	P23284	PPIB
NaN	NaN	NaN	24.0964	NaN	NaN				0	1077	Ran GTPase-activating protein 1	2	2	2	5.1	5.1	5.1	63.541	0.0011111	14.346	38802000	1	-4.34294e-08	1	0	P46060;B0QYT6;B0QYT5;B0QYT4	P46060;B0QYT6;B0QYT5;B0QYT4	RANGAP1
NaN	NaN	NaN	NaN	NaN	21.4325				0	1078	Ubiquitin carboxyl-terminal hydrolase 10	1	1	1	71.4	71.4	71.4	4.1576	0.0011534	15.83	38633000	2	-4.34294e-08	1	0	H3BNL0;Q68D90;H3BNA1;H3BVF1;Q14694	H3BNL0;Q68D90;H3BNA1;H3BVF1;Q14694	USP10;DKFZp686E14181
NaN	NaN	NaN	NaN	NaN	20.9917				0	1079	Gamma-tubulin complex component 2	1	1	1	1.5	1.5	1.5	82.603	0.004095	6.3051	37970000	3	-4.34294e-08	1	0	F2Z2B9;Q9BSJ2	F2Z2B9;Q9BSJ2	TUBGCP2
NaN	NaN	NaN	NaN	25.1013	NaN				0	1080	Apoptosis inhibitor 5	1	1	1	6.5	6.5	6.5	13.841	0.0070699	5.9203	37041000	1	-4.34294e-08	1	0	E9PQK6;G3V1C3;Q9BZZ5	E9PQK6;G3V1C3;Q9BZZ5	API5
NaN	NaN	NaN	NaN	27.4748	NaN				0	1081	Tumor protein D54	1	1	1	14.6	14.6	14.6	22.237	0.0027829	8.979	36207000	1	-4.34294e-08	1	0	O43399	O43399	TPD52L2
NaN	NaN	NaN	22.1193	NaN	NaN				0	1082	Thioredoxin-dependent peroxide reductase, mitochondrial	1	1	1	4.7	4.7	4.7	27.692	0.003387	7.155	35923000	1	-4.34294e-08	1	0	P30048	P30048	PRDX3
NaN	NaN	NaN	23.0056	NaN	NaN				0	1083	Tubulin beta-6 chain	10	1	1	32.3	5.8	5.8	49.857	0	28.345	35695000	1	-4.34294e-08	1	0	Q9BUF5;K7ESM5;K7ES63;K7EL29;K7EN98	Q9BUF5;K7ESM5	TUBB6
NaN	NaN	NaN	23.9159	NaN	NaN				0	1084	28S ribosomal protein S35, mitochondrial	1	1	1	3.1	3.1	3.1	36.844	0.0033306	6.8358	35539000	1	-4.34294e-08	1	0	P82673	P82673	MRPS35
NaN	NaN	25.3273	NaN	NaN	NaN				0	1085	A-kinase anchor protein 12	1	1	1	0.8	0.8	0.8	191.48	0.0033223	6.7338	35032000	1	-4.34294e-08	1	0	Q02952	Q02952	AKAP12
NaN	NaN	NaN	25.7846	NaN	NaN				0	1086	Talin-1	3	3	3	2.5	2.5	2.5	258.08	0	21.852	34742000	3	-4.34294e-08	1	0	Q5TCU6;Q9Y490	Q5TCU6;Q9Y490	TLN1
NaN	NaN	NaN	25.6411	NaN	NaN				0	1087	14 kDa phosphohistidine phosphatase	2	2	2	20	20	20	13.832	0.0011848	16.607	34553000	6	-4.34294e-08	1	0	Q9NRX4	Q9NRX4	PHPT1
NaN	NaN	NaN	NaN	NaN	24.5154				0	1088	Calcium-responsive transactivator	1	1	1	2.5	2.5	2.5	42.99	0.0033085	6.5791	34288000	1	-4.34294e-08	1	0	O75177	O75177	SS18L1
NaN	NaN	NaN	NaN	26.7174	NaN				0	1089	Transcription factor BTF3	2	2	2	34.9	34.9	34.9	9.3894	0	17.109	33958000	7	-4.34294e-08	1	0	H0Y9Y1;D6RDG3;P20290	H0Y9Y1;D6RDG3;P20290	BTF3
NaN	NaN	24.8244	NaN	NaN	NaN				0	1090	26S proteasome non-ATPase regulatory subunit 12	1	1	1	2.9	2.9	2.9	52.904	0.0026293	7.6349	33879000	3	-4.34294e-08	1	0	O00232	O00232	PSMD12
NaN	NaN	NaN	NaN	NaN	24.0734				0	1091	HIG1 domain family member 1A, mitochondrial	1	1	1	21.7	21.7	21.7	8.8131	0.0063341	5.9956	33763000	1	-4.34294e-08	1	0	C9JAW5;C9JNU6;Q9Y241	C9JAW5;C9JNU6;Q9Y241	HIGD1A
NaN	NaN	25.4258	NaN	NaN	NaN				0	1092	CTP synthase 2	1	1	1	3.6	3.6	3.6	65.677	0.0027174	8.4035	33668000	1	-4.34294e-08	1	0	Q9NRF8	Q9NRF8	CTPS2
NaN	NaN	NaN	NaN	NaN	23.2092				0	1093	Phosphatidylinositol 5-phosphate 4-kinase type-2 alpha	1	1	1	3.8	3.8	3.8	30.127	0.0027051	8.2029	33518000	3	-4.34294e-08	1	0	H7BXS3;B4DGX2;P48426	H7BXS3;B4DGX2;P48426	PIP4K2A
NaN	NaN	25.372	NaN	NaN	NaN				0	1094	Acidic leucine-rich nuclear phosphoprotein 32 family member B	2	1	1	12.4	9.6	9.6	28.787	0.000998	11.098	33380000	1	-4.34294e-08	1	0	Q92688	Q92688	ANP32B
NaN	NaN	NaN	NaN	NaN	21.7968				0	1095	Prolyl 4-hydroxylase subunit alpha-1	1	1	1	3.7	3.7	3.7	61.049	0.00098328	10.631	32464000	1	-4.34294e-08	1	0	P13674	P13674	P4HA1
NaN	NaN	NaN	22.468	NaN	NaN				0	1096	Mediator of RNA polymerase II transcription subunit 30	1	1	1	5.1	5.1	5.1	20.277	0.0033812	7.1017	32415000	1	-4.34294e-08	1	0	Q96HR3	Q96HR3	MED30
NaN	NaN	NaN	NaN	NaN	22.4682				0	1097	Dolichyl-diphosphooligosaccharide--protein glycosyltransferase subunit 2	2	2	2	4.8	4.8	4.8	69.283	0	17.388	31709000	2	-4.34294e-08	1	0	P04844;F2Z3K5;Q5JYR4;Q5JYR7	P04844;F2Z3K5;Q5JYR4;Q5JYR7	RPN2
NaN	NaN	25.3362	NaN	NaN	NaN				0	1098	Chromodomain-helicase-DNA-binding protein 2	2	1	1	2	1.5	1.5	211.34	0	19.172	31642000	1	-4.34294e-08	1	0	O14647	O14647	CHD2
NaN	NaN	25.3304	NaN	NaN	NaN				0	1099	Replication protein A 32 kDa subunit	1	1	1	12.8	12.8	12.8	19.433	0.0010593	12.708	31514000	1	-4.34294e-08	1	0	Q5TEJ7;P15927	Q5TEJ7;P15927	RPA2
22.8381	NaN	24.7658	NaN	NaN	NaN				0	1100	Ribosomal RNA small subunit methyltransferase NEP1	2	2	2	13.2	13.2	13.2	26.598	0.0010977	13.994	31456000	2	-4.34294e-08	1	0	V9GYP5;Q92979	V9GYP5;Q92979	EMG1
NaN	NaN	NaN	26.3002	NaN	NaN				0	1101	Tubulin alpha-4A chain	21	1	1	46.7	3.3	3.3	49.924	0.00652	6.2095	31424000	1	-4.34294e-08	1	0	P68366;C9JDS9;C9JEV8;C9JQ00;C9JJQ8;A6NHL2;C9JDL2;C9K0S6;Q9H853	P68366	TUBA4A
NaN	NaN	NaN	NaN	NaN	19.5803				0	1102	AP-2 complex subunit alpha-1	1	1	1	2.9	2.9	2.9	107.54	0.0011751	16.386	31368000	1	-4.34294e-08	1	0	O95782	O95782	AP2A1
NaN	NaN	25.1761	NaN	NaN	NaN				0	1103	Structural maintenance of chromosomes protein;Structural maintenance of chromosomes protein 4	1	1	1	15.1	15.1	15.1	16.029	0.0028517	9.8503	31330000	1	-4.34294e-08	1	0	C9J578;C9JR83;E9PD53;Q9NTJ3	C9J578;C9JR83;E9PD53;Q9NTJ3	SMC4
NaN	NaN	NaN	NaN	NaN	23.6702				0	1104	EH domain-containing protein 1	1	1	1	4.9	4.9	4.9	34.721	0.0026087	7.5138	31006000	2	-4.34294e-08	1	0	C9J2Z4;Q9H4M9	C9J2Z4;Q9H4M9	EHD1
NaN	NaN	22.3145	NaN	NaN	NaN				0	1105	Fragile X mental retardation syndrome-related protein 1;Fragile X mental retardation protein 1;Fragile X mental retardation syndrome-related protein 2	2	2	2	4.8	4.8	4.8	50.99	0.001	11.115	29887000	3	-4.34294e-08	1	0	E7EU85;E9PFF5;B4DXZ6;P51114;F8W871;A8MQB8;G3V0J0;G8JL90;Q06787;P51116	E7EU85;E9PFF5;B4DXZ6;P51114;F8W871;A8MQB8;G3V0J0;G8JL90;Q06787;P51116	FXR1;FMR1;FXR2
NaN	NaN	NaN	NaN	26.6546	NaN				0	1106	Mediator of DNA damage checkpoint protein 1	1	1	1	0.6	0.6	0.6	226.66	0.0070755	5.9359	29407000	1	-4.34294e-08	1	0	Q14676	Q14676	MDC1
NaN	25.5814	NaN	NaN	NaN	NaN				0	1107	ATP-dependent RNA helicase DDX24	1	1	1	3.4	3.4	3.4	68.973	0.002849	9.773	29176000	1	-4.34294e-08	1	0	F5GYL3;G3V529;Q9GZR7	F5GYL3;G3V529;Q9GZR7	DDX24
NaN	NaN	NaN	NaN	NaN	21.3653				0	1108	Polypyrimidine tract-binding protein 3	1	1	1	11	11	11	19.581	0.0063141	5.9786	28879000	1	-4.34294e-08	1	0	X6R242;O95758	X6R242;O95758	PTBP3
NaN	NaN	NaN	NaN	NaN	19.4808				0	1109	Sister chromatid cohesion protein PDS5 homolog A	1	1	1	1	1	1	150.83	0.0034394	7.3875	28774000	1	-4.34294e-08	1	0	Q29RF7	Q29RF7	PDS5A
NaN	NaN	NaN	NaN	28.1513	NaN				0	1110	Ubiquitin carboxyl-terminal hydrolase;Ubiquitin carboxyl-terminal hydrolase 14	1	1	1	4	4	4	51.086	0.002669	7.8657	28540000	2	-4.34294e-08	1	0	A6NJA2;B7Z4N8;P54578	A6NJA2;B7Z4N8;P54578	USP14
22.7914	NaN	NaN	24.2772	28.8893	NaN				0	1111	Annexin;Annexin A5	3	3	3	22.7	22.7	22.7	18.224	0	22.55	28510000	6	-4.34294e-08	1	0	E9PHT9;P08758;D6RBL5	E9PHT9;P08758	ANXA5
NaN	NaN	NaN	NaN	NaN	18.5091				0	1112	Cyclin-L2	1	1	1	11.1	11.1	11.1	18.22	0.0027985	9.1715	28217000	1	-4.34294e-08	1	0	C9J148;F2Z3J5;Q96S94	C9J148;F2Z3J5;Q96S94	CCNL2
NaN	NaN	24.7677	NaN	NaN	NaN				0	1113	CXXC-type zinc finger protein 1	1	1	1	3.4	3.4	3.4	75.711	0.00098814	10.702	28153000	1	-4.34294e-08	1	0	Q9P0U4	Q9P0U4	CXXC1
NaN	NaN	NaN	NaN	NaN	25.4343				0	1114	Zinc finger protein 771	1	1	1	5	5	5	35.702	0.0034364	7.3818	27958000	1	-4.34294e-08	1	0	Q7L3S4	Q7L3S4	ZNF771
NaN	NaN	24.7643	NaN	NaN	NaN				0	1115	Nucleoprotein TPR	2	2	2	1.2	1.2	1.2	267.29	0	22.447	27687000	3	-4.34294e-08	1	0	P12270	P12270	TPR
NaN	NaN	NaN	23.0904	NaN	NaN				0	1116	Pyrroline-5-carboxylate reductase 2	1	1	1	4.5	4.5	4.5	36.718	0.0028302	9.4673	27338000	3	-4.34294e-08	1	0	J3KR12;Q96C36	J3KR12;Q96C36	PYCR2
NaN	NaN	NaN	25.0759	NaN	NaN				0	1117	Spectrin alpha chain, non-erythrocytic 1	3	3	3	2	2	2	284.94	0	17.336	27293000	3	-4.34294e-08	1	0	A6NG51;Q13813	A6NG51;Q13813	SPTAN1
NaN	NaN	NaN	NaN	25.72	NaN				0	1118	Adenylyl cyclase-associated protein 1	1	1	1	4.4	4.4	4.4	51.901	0.0028436	9.7037	26602000	2	-4.34294e-08	1	0	Q01518	Q01518	CAP1
NaN	NaN	NaN	NaN	NaN	19.33				0	1119	Transportin-1	1	1	1	15.6	15.6	15.6	14.503	0.0028195	9.3697	26495000	2	-4.34294e-08	1	0	B4DSC0;E7EW37;Q92973	B4DSC0;E7EW37;Q92973	TNPO1
NaN	NaN	25.0021	NaN	NaN	NaN				0	1120	26S proteasome non-ATPase regulatory subunit 2	2	2	2	4.7	4.7	4.7	100.2	0	17.326	26176000	2	-4.34294e-08	1	0	Q13200;H7C2Q3;C9JPC0	Q13200;H7C2Q3;C9JPC0	PSMD2
NaN	NaN	23.8102	NaN	NaN	NaN				0	1121	AP-2 complex subunit beta;AP-1 complex subunit beta-1	2	2	2	5.4	5.4	5.4	101.33	0	18.077	26160000	2	-4.34294e-08	1	0	K7EJT8;P63010;C9J1E7;Q10567	K7EJT8;P63010;C9J1E7;Q10567	AP2B1;AP1B1
NaN	NaN	24.8222	NaN	NaN	NaN				0	1122	Mediator of RNA polymerase II transcription subunit 15	1	1	1	4.6	4.6	4.6	71.462	0.0033585	7.0072	25945000	1	-4.34294e-08	1	0	F5GZU5;G3V1P5;Q96RN5	F5GZU5;G3V1P5;Q96RN5	MED15
NaN	NaN	NaN	24.6982	NaN	NaN				0	1123	Protein AATF	2	2	2	8.6	8.6	8.6	63.132	0.0010799	13.338	25890000	2	-4.34294e-08	1	0	Q9NY61;K7ENE9	Q9NY61;K7ENE9	AATF
NaN	NaN	NaN	NaN	NaN	21.3162				0	1124	Gem-associated protein 7	1	1	1	9.9	9.9	9.9	14.536	0.0034305	7.3641	25389000	3	-4.34294e-08	1	0	Q9H840	Q9H840	GEMIN7
NaN	NaN	24.9767	NaN	NaN	NaN				0	1125	Glutaredoxin-3	1	1	1	7.8	7.8	7.8	37.432	0.0011494	15.699	25326000	2	-4.34294e-08	1	0	O76003	O76003	GLRX3
NaN	NaN	NaN	22.063	NaN	NaN				0	1126	Ribosome biogenesis protein BOP1	1	1	1	4.1	4.1	4.1	71.929	0.0011905	16.743	25144000	1	-4.34294e-08	1	0	Q96Q25;Q14137	Q96Q25;Q14137	BOP1
NaN	NaN	NaN	NaN	26.1691	NaN				0	1127	Puromycin-sensitive aminopeptidase	1	1	1	3.1	3.1	3.1	102.99	0.0027933	9.0651	24259000	1	-4.34294e-08	1	0	E9PLK3;B7Z463;P55786	E9PLK3;B7Z463;P55786	NPEPPS
NaN	NaN	24.9085	NaN	NaN	NaN				0	1128	Double-stranded RNA-specific adenosine deaminase	1	1	1	0.8	0.8	0.8	132.65	0.0032841	6.4056	23522000	0	-4.34294e-08	1	0	H0YCK3;E7ENU4;P55265	H0YCK3;E7ENU4;P55265	ADAR
NaN	NaN	NaN	24.6367	NaN	NaN				0	1129	C-1-tetrahydrofolate synthase, cytoplasmic;Methylenetetrahydrofolate dehydrogenase;Methenyltetrahydrofolate cyclohydrolase;Formyltetrahydrofolate synthetase;C-1-tetrahydrofolate synthase, cytoplasmic, N-terminally processed	3	3	3	5.4	5.4	5.4	110.61	0	19.548	23510000	3	-4.34294e-08	1	0	F5H2F4;P11586	F5H2F4;P11586	MTHFD1
NaN	NaN	NaN	NaN	NaN	24.3241				0	1130	Protein DEK	1	1	1	9.8	9.8	9.8	14.156	0.0026247	7.6116	23472000	1	-4.34294e-08	1	0	D6RDA2;D6R9L5;B4DFG0;P35659	D6RDA2;D6R9L5;B4DFG0;P35659	DEK
NaN	NaN	NaN	NaN	NaN	18.8155				0	1131	E3 ubiquitin-protein ligase KCMF1	1	1	1	4.7	4.7	4.7	41.945	0.0027447	8.6206	23223000	1	-4.34294e-08	1	0	Q9P0J7	Q9P0J7	KCMF1
NaN	NaN	NaN	NaN	NaN	24.9144				0	1132		21	1	0	76.9	5.7	0	26.943	0.0064154	6.072	22889000	2	-4.34294e-08	1	0	E9PMU7;E9PN18	E9PMU7;E9PN18	PUF60
NaN	NaN	NaN	25.2218	NaN	NaN				0	1133	Proteasome subunit beta type-7	2	2	2	17	17	17	29.965	0.0010764	13.199	22268000	3	-4.34294e-08	1	0	Q99436	Q99436	PSMB7
NaN	NaN	NaN	NaN	NaN	20.9026				0	1134	Importin-7	2	2	2	3	3	3	119.52	0.0010905	13.731	22149000	1	-4.34294e-08	1	0	O95373;E9PLJ0	O95373;E9PLJ0	IPO7
NaN	NaN	NaN	NaN	NaN	21.37				0	1135	Probable ATP-dependent RNA helicase DDX56	1	1	1	14.6	14.6	14.6	11.132	0.0063593	6.0236	21970000	1	-4.34294e-08	1	0	F8WEI3;F8WDT8;G3V0G3;H7C3E9;Q9NY93	F8WEI3;F8WDT8;G3V0G3;H7C3E9;Q9NY93	DDX56
NaN	NaN	NaN	NaN	NaN	21.5799				0	1136	Lymphoid-specific helicase	1	1	1	4.2	4.2	4.2	35.131	0.0034217	7.3104	21664000	2	-4.34294e-08	1	0	Q9NW36;Q9NRZ9	Q9NW36;Q9NRZ9	HELLS
NaN	NaN	24.7795	NaN	NaN	NaN				0	1137	DNA mismatch repair protein Msh2	2	2	2	4	4	4	103.19	0.0010965	13.98	21511000	3	-4.34294e-08	1	0	E9PHA6;P43246	E9PHA6;P43246	MSH2
NaN	NaN	NaN	22.7204	NaN	NaN				0	1138	Dipeptidyl peptidase 3	1	1	1	3.4	3.4	3.4	84.304	0.0027804	8.9191	21424000	1	-4.34294e-08	1	0	G3V1D3;G3V180;Q9NY33	G3V1D3;G3V180;Q9NY33	DPP3
NaN	NaN	NaN	NaN	NaN	23.1534				0	1139	RNA-binding protein 28	2	2	2	4.1	4.1	4.1	85.737	0.0010953	13.923	20841000	2	-4.34294e-08	1	0	Q9NW13;H7C5G8;C9JE21;C9JAA9	Q9NW13;H7C5G8;C9JE21;C9JAA9	RBM28
NaN	NaN	24.732	NaN	NaN	NaN				0	1140	Eukaryotic peptide chain release factor subunit 1	1	1	1	6.4	6.4	6.4	47.475	0.0028355	9.5243	20814000	1	-4.34294e-08	1	0	B7Z7P8;Q96CG1;P62495	B7Z7P8;Q96CG1;P62495	ETF1
24.3017	NaN	NaN	NaN	NaN	NaN				0	1141	Unconventional myosin-Vc	4	1	1	3	1.1	1.1	202.81	0.0019286	10.197	20679000	1	-4.34294e-08	1	0	Q9NQX4	Q9NQX4	MYO5C
NaN	NaN	NaN	24.3113	NaN	NaN				0	1142	Protein DGCR14	2	2	2	6.5	6.5	6.5	52.567	0.0011074	14.185	20426000	1	-4.34294e-08	1	0	Q96DF8	Q96DF8	DGCR14
NaN	NaN	NaN	23.8322	NaN	NaN				0	1143	Serine-protein kinase ATM	1	1	1	12.9	12.9	12.9	11.101	0.0027959	9.1594	20057000	4	-4.34294e-08	1	0	E9PRG7;M0QXY8;E9PIQ5;E9PIN0;Q13315	E9PRG7;M0QXY8;E9PIQ5;E9PIN0;Q13315	ATM
NaN	NaN	NaN	21.6163	NaN	NaN				0	1144	Probable ATP-dependent RNA helicase DDX20	1	1	1	26.8	26.8	26.8	14.272	0	18.829	20004000	1	-4.34294e-08	1	0	B4DWV7;Q9UHI6	B4DWV7;Q9UHI6	DDX20
NaN	NaN	24.6574	NaN	NaN	NaN				0	1145	Peroxisomal multifunctional enzyme type 2;(3R)-hydroxyacyl-CoA dehydrogenase;Enoyl-CoA hydratase 2	1	1	1	3	3	3	53.928	0.0033613	7.0077	19765000	1	-4.34294e-08	1	0	E7ER27;G5E9S2;E7ET17;E7EWE5;P51659	E7ER27;G5E9S2;E7ET17;E7EWE5;P51659	HSD17B4
NaN	NaN	24.0535	NaN	NaN	NaN				0	1146	Transducin beta-like protein 3	1	1	1	1.6	1.6	1.6	89.034	0.0063542	6.0203	19765000	1	-4.34294e-08	1	0	Q12788	Q12788	TBL3
NaN	NaN	24.5773	NaN	NaN	NaN				0	1147	Nucleolar complex protein 4 homolog	2	2	2	10.3	10.3	10.3	58.467	0	24.664	19686000	2	-4.34294e-08	1	0	Q9BVI4;F5H303	Q9BVI4;F5H303	NOC4L
NaN	NaN	NaN	NaN	NaN	20.6038				0	1148	Inosine triphosphate pyrophosphatase	1	1	1	7.2	7.2	7.2	21.445	0.0033557	6.9641	19652000	3	-4.34294e-08	1	0	Q9BY32	Q9BY32	ITPA
NaN	NaN	NaN	23.9901	NaN	NaN				0	1149	3-hydroxybutyrate dehydrogenase type 2	1	1	1	32.8	32.8	32.8	6.8659	0.001004	11.261	19414000	2	-4.34294e-08	1	0	D6RBF6;D6RFG2;D6R9U8;D6RIR6;Q9BUT1	D6RBF6;D6RFG2;D6R9U8;D6RIR6;Q9BUT1	BDH2
NaN	NaN	NaN	NaN	NaN	19.7561				0	1150	Ras-related protein Rab-10	2	1	1	11	5.5	5.5	22.541	0.0026572	7.7834	19092000	2	-4.34294e-08	1	0	P61026	P61026	RAB10
NaN	NaN	NaN	21.3701	NaN	NaN				0	1151	Acetyl-CoA acetyltransferase, mitochondrial	1	1	1	12.1	12.1	12.1	15.159	0.0027624	8.714	18902000	1	-4.34294e-08	1	0	E9PRQ6;G3XAB4;P24752	E9PRQ6;G3XAB4;P24752	ACAT1
NaN	NaN	23.8092	NaN	NaN	NaN				0	1152	Protein-tyrosine-phosphatase;Tyrosine-protein phosphatase non-receptor type 23	2	2	2	2.8	2.8	2.8	164.56	0.00097943	10.546	18875000	1	-4.34294e-08	1	0	B4DST5;Q9H3S7	B4DST5;Q9H3S7	PTPN23
NaN	NaN	NaN	NaN	NaN	20.5248				0	1153	La-related protein 4	2	2	2	3.3	3.3	3.3	80.595	0.0010672	12.995	18838000	2	-4.34294e-08	1	0	Q71RC2;F8W1I4;F8W1Z5;F8VY40;Q96J85	Q71RC2;F8W1I4;F8W1Z5;F8VY40;Q96J85	LARP4
NaN	NaN	NaN	NaN	NaN	19.9697				0	1154	Probable ATP-dependent RNA helicase DHX40	1	1	1	5.2	5.2	5.2	27.938	0.002627	7.6322	18067000	2	-4.34294e-08	1	0	F5H625;C9JEW8;Q8IX18	F5H625;C9JEW8;Q8IX18	DHX40
24.0959	NaN	NaN	NaN	NaN	NaN				0	1155	DNA-directed RNA polymerase II subunit RPB9	1	1	1	26.1	26.1	26.1	10.245	0.0027473	8.636	17930000	1	-4.34294e-08	1	0	K7EKS1;P36954	K7EKS1;P36954	POLR2I
NaN	NaN	NaN	NaN	NaN	21.9909				0	1156	Epiplakin	1	1	1	2.1	2.1	2.1	555.61	0.0011547	15.897	17745000	1	-4.34294e-08	1	0	P58107	P58107	EPPK1
NaN	NaN	24.4181	NaN	NaN	NaN				0	1157	Inhibitor of growth protein 5	1	1	1	15.5	15.5	15.5	16.646	0.0010406	12.335	17169000	1	-4.34294e-08	1	0	E9PEN0;Q8WYH8	E9PEN0;Q8WYH8	ING5
NaN	NaN	NaN	NaN	24.7229	NaN				0	1158	Copine-1	1	1	1	4.2	4.2	4.2	53.046	0.00098522	10.663	16817000	1	-4.34294e-08	1	0	A6PVH9;F2Z2V0;B0QZ18;Q99829	A6PVH9;F2Z2V0;B0QZ18;Q99829	CPNE1
NaN	NaN	NaN	22.5922	NaN	NaN				0	1159	Succinate dehydrogenase [ubiquinone] flavoprotein subunit, mitochondrial	1	1	1	11.1	11.1	11.1	13.525	0.0028653	9.9743	16563000	2	-4.34294e-08	1	0	H0Y8X1;D6RFM5;P31040	H0Y8X1;D6RFM5;P31040	SDHA
NaN	NaN	NaN	NaN	NaN	22.6148				0	1160	Protein S100;Protein S100-A6	1	1	1	20	20	20	9.681	0.0033784	7.0912	16359000	1	-4.34294e-08	1	0	R4GN98;P06703	R4GN98;P06703	S100A6
NaN	NaN	NaN	NaN	27.0784	NaN				0	1161	Replication initiator 1	1	1	1	12.3	12.3	12.3	16.14	0.0033927	7.212	16308000	1	-4.34294e-08	1	0	E7EVL6;C9JZE3;C9JYJ8;Q9BWE0	E7EVL6;C9JZE3;C9JYJ8;Q9BWE0	REPIN1
NaN	NaN	NaN	20.5868	NaN	NaN				0	1162	RNA polymerase II-associated protein 1	1	1	1	1.2	1.2	1.2	123.07	0.003367	7.0528	16230000	3	-4.34294e-08	1	0	H3BRE8;Q9BWH6	H3BRE8;Q9BWH6	RPAP1
NaN	NaN	24.2049	NaN	NaN	NaN				0	1163	Replication factor C subunit 4	1	1	1	21.1	21.1	21.1	10.088	0.0026385	7.7178	16190000	1	-4.34294e-08	1	0	C9JGY5;F8WE44;C9JXZ7;C9JTT7;C9J8M3;C9JZI1;P35249	C9JGY5;F8WE44;C9JXZ7;C9JTT7;C9J8M3;C9JZI1;P35249	RFC4
NaN	NaN	24.3624	NaN	NaN	NaN				0	1164	Enoyl-CoA hydratase, mitochondrial	1	1	1	5.9	5.9	5.9	31.387	0.0028329	9.5209	16110000	1	-4.34294e-08	1	0	P30084	P30084	ECHS1
NaN	NaN	NaN	22.9583	NaN	NaN				0	1165	Ribose-phosphate pyrophosphokinase 1;Ribose-phosphate pyrophosphokinase 2	1	1	1	9.2	9.2	9.2	18.928	0.00096712	10.313	15932000	2	-4.34294e-08	1	0	H7C540;B1ALA9;B4DNL6;P60891;P11908	H7C540;B1ALA9;B4DNL6;P60891;P11908	PRPS2;PRPS1
NaN	NaN	NaN	NaN	NaN	18.8064				0	1166	Nuclear pore complex protein Nup88	1	1	1	19.5	19.5	19.5	13.951	0.0027076	8.2122	15844000	1	-4.34294e-08	1	0	I3L2W3;Q99567	I3L2W3;Q99567	NUP88
NaN	NaN	24.2263	NaN	NaN	NaN				0	1167	ATP synthase subunit O, mitochondrial	1	1	1	8.9	8.9	8.9	21.23	0.0026132	7.571	15552000	1	-4.34294e-08	1	0	H7C0C1;P48047	H7C0C1;P48047	ATP5O
NaN	NaN	22.0885	NaN	NaN	NaN				0	1168	Condensin complex subunit 1	2	2	2	2.7	2.7	2.7	102.65	0.0010695	13.071	14929000	1	-4.34294e-08	1	0	E7EN77;F5GZJ1;Q15021;REV__Q02790	E7EN77;F5GZJ1;Q15021;REV__Q02790	NCAPD2
NaN	NaN	23.4663	NaN	NaN	NaN				0	1169	Leucine-rich PPR motif-containing protein, mitochondrial	2	2	2	2.5	2.5	2.5	157.9	0.0010753	13.179	14884000	2	-4.34294e-08	1	0	P42704;H7C3W8;C9JCA9;B8ZZ38	P42704;H7C3W8;C9JCA9;B8ZZ38	LRPPRC
NaN	NaN	NaN	NaN	NaN	21.4304				0	1170	Cyclin-dependent kinase 13	6	1	1	5.6	1.5	1.5	164.92	0.0010132	11.523	14756000	1	-4.34294e-08	1	0	Q14004	Q14004	CDK13
NaN	NaN	NaN	20.8276	NaN	NaN				0	1171	Programmed cell death 6-interacting protein	1	1	1	3.9	3.9	3.9	96.022	0.0010834	13.524	14608000	1	-4.34294e-08	1	0	Q8WUM4	Q8WUM4	PDCD6IP
NaN	NaN	NaN	NaN	28.3854	NaN				0	1172	Moesin	2	1	1	4.5	2.9	2.9	67.819	0.0026738	7.8764	14230000	2	-4.34294e-08	1	0	P26038;V9GZ54	P26038;V9GZ54	MSN
NaN	NaN	NaN	NaN	24.4091	NaN				0	1173	Eukaryotic peptide chain release factor GTP-binding subunit ERF3A;Eukaryotic peptide chain release factor GTP-binding subunit ERF3B	1	1	1	4.8	4.8	4.8	52.832	0.0032895	6.4167	13606000	2	-4.34294e-08	1	0	H3BR35;P15170;Q8IYD1	H3BR35;P15170;Q8IYD1	GSPT1;GSPT2
NaN	NaN	NaN	NaN	NaN	24.4628				0	1174	Serine/threonine-protein phosphatase 2A 55 kDa regulatory subunit B beta isoform;Serine/threonine-protein phosphatase 2A 55 kDa regulatory subunit B alpha isoform;Serine/threonine-protein phosphatase 2A 55 kDa regulatory subunit B delta isoform	1	1	1	10.4	10.4	10.4	14.824	0.0034101	7.2778	13544000	1	-4.34294e-08	1	0	F5GXJ6;E5RFR9;Q00005;P63151;Q66LE6	F5GXJ6;E5RFR9;Q00005;P63151;Q66LE6	PPP2R2A;PPP2R2B;PPP2R2D
NaN	NaN	24.1073	NaN	NaN	NaN				0	1175	Uroporphyrinogen decarboxylase	1	1	1	11.4	11.4	11.4	21.458	0.00098912	10.798	13500000	1	-4.34294e-08	1	0	Q5T446;H0Y5R6;P06132	Q5T446;H0Y5R6;P06132	UROD
NaN	NaN	NaN	19.867	NaN	NaN				0	1176	Stomatin-like protein 2, mitochondrial	1	1	1	4.2	4.2	4.2	38.534	0.0070588	5.9109	13448000	1	-4.34294e-08	1	0	Q9UJZ1	Q9UJZ1	STOML2
NaN	NaN	NaN	NaN	NaN	18.3825				0	1177	Golgi phosphoprotein 3	1	1	1	5.4	5.4	5.4	33.81	0.0026549	7.775	13390000	2	-4.34294e-08	1	0	Q9H4A6	Q9H4A6	GOLPH3
NaN	NaN	NaN	NaN	NaN	20.5851				0	1178	Vacuolar protein sorting-associated protein VTA1 homolog	1	1	1	4.6	4.6	4.6	33.879	0.0063949	6.0535	13235000	2	-4.34294e-08	1	0	Q9NP79	Q9NP79	VTA1
NaN	NaN	23.9183	NaN	NaN	NaN				0	1179	26S proteasome non-ATPase regulatory subunit 13	2	2	2	17.9	17.9	17.9	29.755	0.0011249	14.832	13178000	2	-4.34294e-08	1	0	E9PL38;J3KNQ3;Q9UNM6;E9PQG3;H0YD73	E9PL38;J3KNQ3;Q9UNM6;E9PQG3;H0YD73	PSMD13
NaN	NaN	NaN	25.0424	NaN	NaN				0	1180	Serrate RNA effector molecule homolog	1	1	1	3.4	3.4	3.4	56.733	0.0033985	7.2348	13142000	1	-4.34294e-08	1	0	H7C3A1;Q9BXP5	H7C3A1;Q9BXP5	SRRT
NaN	NaN	23.8576	NaN	NaN	NaN				0	1181	Adenylosuccinate lyase	1	1	1	3.8	3.8	3.8	56.216	0.0033195	6.6847	13002000	1	-4.34294e-08	1	0	E7ERF4;P30566	E7ERF4;P30566	ADSL
NaN	NaN	23.692	NaN	NaN	NaN				0	1182	LINE-1 retrotransposable element ORF1 protein	1	1	1	9.5	9.5	9.5	40.055	0.0028382	9.5418	12951000	1	-4.34294e-08	1	0	Q9UN81	Q9UN81	L1RE1
NaN	NaN	NaN	21.2538	NaN	NaN				0	1183	Transcription elongation factor B polypeptide 2	1	1	1	7.6	7.6	7.6	13.133	0.0026316	7.6911	12639000	2	-4.34294e-08	1	0	Q15370	Q15370	TCEB2
NaN	NaN	NaN	NaN	NaN	20.4784				0	1184	Protein transport protein Sec61 subunit gamma	1	1	1	17.6	17.6	17.6	7.7412	0.0063796	6.0384	12503000	1	-4.34294e-08	1	0	P60059	P60059	SEC61G
NaN	NaN	NaN	NaN	27.4201	NaN				0	1185	Malate dehydrogenase;Malate dehydrogenase, mitochondrial	1	1	1	4.8	4.8	4.8	24.594	0.0032868	6.411	12287000	1	-4.34294e-08	1	0	G3XAL0;P40926	G3XAL0;P40926	MDH2
NaN	NaN	23.2252	NaN	NaN	NaN				0	1186	Kinesin-like protein;Kinesin heavy chain isoform 5C;Kinesin heavy chain isoform 5A	1	1	1	2	2	2	98.997	0.0065147	6.196	12273000	1	-4.34294e-08	1	0	E9PET8;J3KNA1;O60282;Q12840	E9PET8;J3KNA1;O60282;Q12840	KIF5A;KIF5C
NaN	NaN	22.9386	NaN	NaN	NaN				0	1187	Myosin light chain 4	1	1	1	15.8	15.8	15.8	11.244	0.0063492	6.0202	11931000	2	-4.34294e-08	1	0	I3L4B1;I3L1K6;I3L532;P12829	I3L4B1;I3L1K6;I3L532;P12829	MYL4
NaN	NaN	NaN	NaN	28.4217	NaN				0	1188	Suppressor of G2 allele of SKP1 homolog	1	1	1	6.3	6.3	6.3	41.024	0.0027199	8.4258	11706000	1	-4.34294e-08	1	0	Q9Y2Z0	Q9Y2Z0	SUGT1
NaN	NaN	23.8805	NaN	NaN	NaN				0	1189	General transcription factor II-I	1	1	1	14.2	14.2	14.2	11.917	0.0064309	6.0803	11536000	1	-4.34294e-08	1	0	C9J6M0;P78347	C9J6M0;P78347	GTF2I
NaN	NaN	NaN	NaN	26.4875	NaN				0	1190	4F2 cell-surface antigen heavy chain	1	1	1	9.8	9.8	9.8	13.175	0.0032922	6.4923	11532000	2	-4.34294e-08	1	0	H0YFX4;F5GZS6;J3KPF3;P08195	H0YFX4;F5GZS6;J3KPF3;P08195	SLC3A2
NaN	NaN	23.865	NaN	NaN	NaN				0	1191	Calpain small subunit 1	1	1	1	12.5	12.5	12.5	5.7743	0.006462	6.1057	11412000	1	-4.34294e-08	1	0	K7ES78;K7EMQ1;K7EM73;K7EKD8;K7ELJ7;P04632	K7ES78;K7EMQ1;K7EM73;K7EKD8;K7ELJ7;P04632	CAPNS1
NaN	25.5501	NaN	NaN	NaN	NaN				0	1192	Dihydrolipoyllysine-residue succinyltransferase component of 2-oxoglutarate dehydrogenase complex, mitochondrial	2	2	2	5.7	5.7	5.7	39.552	0.0010267	11.871	11342000	2	-4.34294e-08	1	0	B7Z5W8;P36957	B7Z5W8;P36957	DLST
NaN	NaN	23.807	NaN	NaN	NaN				0	1193	Transcription initiation factor IIE subunit beta	1	1	1	9.6	9.6	9.6	22.139	0.0028116	9.2934	10962000	1	-4.34294e-08	1	0	E5RH41;P29084	E5RH41;P29084	GTF2E2
NaN	NaN	23.7522	NaN	NaN	NaN				0	1194	39S ribosomal protein L1, mitochondrial	1	1	1	20.2	20.2	20.2	12.99	0.0010225	11.76	10553000	1	-4.34294e-08	1	0	H0YAB5;Q9BYD6	H0YAB5;Q9BYD6	MRPL1
NaN	NaN	NaN	NaN	NaN	19.9099				0	1195	Poly(A)-specific ribonuclease PARN	1	1	1	2.8	2.8	2.8	52.988	0.0034276	7.3298	10504000	2	-4.34294e-08	1	0	B4DSB0;O95453	B4DSB0;O95453	PARN
NaN	NaN	NaN	20.4185	NaN	NaN				0	1196	Sperm-associated antigen 7	1	1	1	10.1	10.1	10.1	26.034	0.0027125	8.2752	10320000	1	-4.34294e-08	1	0	O75391	O75391	SPAG7
NaN	NaN	NaN	NaN	NaN	21.1752				0	1197	ATP synthase subunit d, mitochondrial	1	1	1	19.8	19.8	19.8	8.9153	0.0033841	7.1232	10024000	0	-4.34294e-08	1	0	F5H608;O75947	F5H608;O75947	ATP5H
NaN	NaN	NaN	24.3958	NaN	NaN				0	1198	Proteasome subunit alpha type-2	1	1	1	58.3	58.3	58.3	3.6322	0.006483	6.155	9810600	1	-4.34294e-08	1	0	H7C402;H3BT36;P25787	H7C402;H3BT36;P25787	PSMA2
NaN	NaN	NaN	23.6677	NaN	NaN				0	1199	Cell cycle and apoptosis regulator protein 2	1	1	1	4.2	4.2	4.2	67.276	0.0064988	6.1882	9718100	2	-4.34294e-08	1	0	G3V119;H0YB24;Q8N163	G3V119;H0YB24;Q8N163	CCAR2
NaN	NaN	23.6051	NaN	NaN	NaN				0	1200	Aconitate hydratase, mitochondrial	1	1	1	2.7	2.7	2.7	87.819	0.0070922	5.9668	9530800	1	-4.34294e-08	1	0	A2A274;Q99798	A2A274;Q99798	ACO2
NaN	NaN	23.1527	NaN	NaN	NaN				0	1201	ATPase family AAA domain-containing protein 3B	7	1	1	10.6	1.7	1.7	72.572	0.0063091	5.9719	9344400	1	-4.34294e-08	1	0	Q5T9A4	Q5T9A4	ATAD3B
NaN	NaN	NaN	NaN	25.1517	NaN				0	1202	Prefoldin subunit 3	1	1	1	13	13	13	22.286	0.0010309	11.988	9273500	1	-4.34294e-08	1	0	F5H2A7;P61758	F5H2A7;P61758	VBP1
NaN	NaN	22.6343	NaN	NaN	NaN				0	1203	PRA1 family protein 3	1	1	1	10.1	10.1	10.1	21.614	0.0065094	6.193	9266300	1	-4.34294e-08	1	0	O75915	O75915	ARL6IP5
NaN	NaN	NaN	NaN	NaN	20.651				0	1204	28S ribosomal protein S5, mitochondrial	2	2	2	5.6	5.6	5.6	48.006	0.0010204	11.695	9263000	3	-4.34294e-08	1	0	P82675	P82675	MRPS5
NaN	NaN	NaN	NaN	NaN	22.1999				0	1205	Coiled-coil domain-containing protein 9	1	1	1	3.6	3.6	3.6	59.702	0.0027523	8.6598	8945700	1	-4.34294e-08	1	0	Q9Y3X0	Q9Y3X0	CCDC9
NaN	NaN	NaN	23.0134	NaN	NaN				0	1206	Importin-4	2	2	2	2	2	2	118.71	0.0010081	11.39	8868300	2	-4.34294e-08	1	0	Q8TEX9;H0YN07;H0YMR4;H0YN14	Q8TEX9;H0YN07;H0YMR4;H0YN14	IPO4
NaN	23.782	NaN	NaN	NaN	NaN				0	1207	Mitofusin-1	1	1	1	1.9	1.9	1.9	84.099	0.0033003	6.5373	8792700	1	-4.34294e-08	1	0	Q8IWA4	Q8IWA4	MFN1
NaN	23.9234	NaN	NaN	NaN	NaN				0	1208	Eukaryotic translation initiation factor 4 gamma 2	1	1	1	2.9	2.9	2.9	49.652	0.0063898	6.0511	8733100	1	-4.34294e-08	1	0	H0YCH5;H0Y3P2;D3DQV9;P78344	H0YCH5;H0Y3P2;D3DQV9;P78344	EIF4G2
NaN	NaN	NaN	NaN	NaN	19.8332				0	1209	Vacuolar protein sorting-associated protein 18 homolog	1	1	1	10.7	10.7	10.7	13.133	0.0027273	8.4999	8632600	1	-4.34294e-08	1	0	H0YMC9;H0YLM6;Q9P253	H0YMC9;H0YLM6;Q9P253	VPS18
NaN	NaN	NaN	NaN	NaN	21.9741				0	1210	Host cell factor 1;HCF N-terminal chain 1;HCF N-terminal chain 2;HCF N-terminal chain 3;HCF N-terminal chain 4;HCF N-terminal chain 5;HCF N-terminal chain 6;HCF C-terminal chain 1;HCF C-terminal chain 2;HCF C-terminal chain 3;HCF C-terminal chain 4;HCF C-terminal chain 5;HCF C-terminal chain 6	1	1	1	0.8	0.8	0.8	213.47	0.0070533	5.9096	8493100	2	-4.34294e-08	1	0	A6NEM2;P51610	A6NEM2;P51610	HCFC1
NaN	NaN	22.9802	NaN	NaN	NaN				0	1211	Target of rapamycin complex 2 subunit MAPKAP1	1	1	1	15.1	15.1	15.1	10.36	0.0026019	7.4904	8165900	1	-4.34294e-08	1	0	B1AMB1;B1AMB2;Q9BPZ7	B1AMB1;B1AMB2;Q9BPZ7	MAPKAP1
NaN	NaN	NaN	NaN	NaN	20.2085				0	1212	Abnormal spindle-like microcephaly-associated protein	1	1	1	1.1	1.1	1.1	133.56	0.0064103	6.068	7989200	1	-4.34294e-08	1	0	Q5VYL4;Q8IZT6	Q5VYL4;Q8IZT6	ASPM
NaN	NaN	23.3352	NaN	NaN	NaN				0	1213	39S ribosomal protein L13, mitochondrial	1	1	1	17	17	17	16.979	0.0027548	8.665	7905000	1	-4.34294e-08	1	0	E5RJI7;Q9BYD1	E5RJI7;Q9BYD1	MRPL13
NaN	NaN	NaN	NaN	27.6869	NaN				0	1214	Proteasome subunit alpha type;Proteasome subunit beta type;Proteasome subunit alpha type-4	2	2	2	18.4	18.4	18.4	19.654	0.0028846	10.163	7703400	2	-4.34294e-08	1	0	H0YLC2;H0YKT8;H0YMA1;H0YMZ1;H0YN18;H0YL69;P25789;H0YMV3;H0YKS0;H0YLS6;H0YMI6	H0YLC2;H0YKT8;H0YMA1;H0YMZ1;H0YN18;H0YL69;P25789;H0YMV3;H0YKS0;H0YLS6;H0YMI6	PSMA4
NaN	NaN	NaN	NaN	NaN	18.7685				0	1215	Neurosecretory protein VGF;Neuroendocrine regulatory peptide-1;Neuroendocrine regulatory peptide-2;Antimicrobial peptide VGF[554-577]	1	1	1	3.1	3.1	3.1	67.257	0.002809	9.2519	7657900	1	-4.34294e-08	1	0	O15240	O15240	VGF
NaN	NaN	NaN	NaN	NaN	23.0944				0	1216	39S ribosomal protein L40, mitochondrial	1	1	1	7.8	7.8	7.8	24.49	0.0033698	7.0563	7437700	1	-4.34294e-08	1	0	Q9NQ50	Q9NQ50	MRPL40
NaN	NaN	NaN	NaN	27.1115	NaN				0	1217	Annexin;Annexin A6	1	1	1	3.5	3.5	3.5	51.776	0.0025952	7.4468	7093400	2	-4.34294e-08	1	0	E5RK69;A6NN80;P08133	E5RK69;A6NN80;P08133	ANXA6
NaN	NaN	NaN	NaN	26.6956	NaN				0	1218	SH3 domain-binding glutamic acid-rich-like protein 3	1	1	1	35.5	35.5	35.5	10.438	0.0063291	5.992	6733400	1	-4.34294e-08	1	0	Q9H299	Q9H299	SH3BGRL3
NaN	NaN	21.92	NaN	NaN	NaN				0	1219	Inactive hydroxysteroid dehydrogenase-like protein 1	1	1	1	15.7	15.7	15.7	8.1425	0.0027298	8.5111	6695900	1	-4.34294e-08	1	0	H3BNH5;H3BQI7;H3BT52;Q3SXM5	H3BNH5;H3BQI7;H3BT52;Q3SXM5	HSDL1
NaN	NaN	NaN	NaN	NaN	22.4689				0	1220	Arf-GAP with Rho-GAP domain, ANK repeat and PH domain-containing protein 1	1	1	1	1.2	1.2	1.2	134.64	0.0063442	6.0071	6682600	1	-4.34294e-08	1	0	E7EU13;Q96P48	E7EU13;Q96P48	ARAP1
NaN	NaN	23.064	NaN	NaN	NaN				0	1221	V-type proton ATPase subunit B, brain isoform	1	1	1	2.7	2.7	2.7	56.5	0.0026455	7.7476	6550200	1	-4.34294e-08	1	0	P21281	P21281	ATP6V1B2
NaN	NaN	NaN	NaN	NaN	19.7505				0	1222	Centromere/kinetochore protein zw10 homolog	1	1	1	9.6	9.6	9.6	15.676	0.0027397	8.6087	6488600	1	-4.34294e-08	1	0	F5H3C1;A1A528;O43264	F5H3C1;A1A528;O43264	ZW10
NaN	NaN	21.0927	NaN	NaN	NaN				0	1223	Cleavage and polyadenylation specificity factor subunit 7	1	1	1	6.7	6.7	6.7	41.265	0.0027223	8.4386	6467400	2	-4.34294e-08	1	0	F5H669;Q8N684	F5H669;Q8N684	CPSF7
NaN	NaN	NaN	NaN	25.7105	NaN				0	1224	COP9 signalosome complex subunit 3	1	1	1	60	60	60	2.1494	0.0026064	7.5129	5569500	1	-4.34294e-08	1	0	J3QL22;J3QS85;J3KTQ1;J3QKR0;C9JLV5;Q9UNS2	J3QL22;J3QS85;J3KTQ1;J3QKR0;C9JLV5;Q9UNS2	COPS3
NaN	NaN	NaN	NaN	25.9546	NaN				0	1225	Cystatin-B	1	1	1	12.2	12.2	12.2	11.139	0.006436	6.0876	5484500	1	-4.34294e-08	1	0	P04080	P04080	CSTB
NaN	NaN	NaN	NaN	NaN	20.0626				0	1227	Cysteine and histidine-rich domain-containing protein 1	1	1	1	12.9	12.9	12.9	13.143	0.0025997	7.4832	5207500	0	-4.34294e-08	1	0	E9PIZ4;E9PSD5;E9PPQ5;Q9UHD1	E9PIZ4;E9PSD5;E9PPQ5;Q9UHD1	CHORDC1
NaN	NaN	NaN	NaN	27.6238	NaN				0	1228		32	1	1	88	5	5	26.877	0.0033167	6.6519	5188700	1	-4.34294e-08	1	0	I3L4N8	I3L4N8	ACTG1
NaN	NaN	22.3207	NaN	NaN	NaN				0	1229	Pleckstrin homology domain-containing family A member 5	1	1	1	1.2	1.2	1.2	127.46	0.0063191	5.9818	4741200	1	-4.34294e-08	1	0	Q9HAU0	Q9HAU0	PLEKHA5
NaN	NaN	NaN	20.6703	NaN	NaN				0	1230	Ubiquitin-protein ligase E3C	2	2	2	2.4	2.4	2.4	123.92	0.00097847	10.537	4706700	2	-4.34294e-08	1	0	Q15386	Q15386	UBE3C
NaN	NaN	NaN	NaN	25.3908	NaN				0	1231	Endothelial differentiation-related factor 1	1	1	1	8.1	8.1	8.1	16.368	0.0063391	6	4530900	1	-4.34294e-08	1	0	O60869	O60869	EDF1
NaN	NaN	NaN	NaN	NaN	20.6608				0	1232	Phosphatidylglycerophosphatase and protein-tyrosine phosphatase 1	2	2	2	14.9	14.9	14.9	18.215	0.0010299	11.978	4252500	1	-4.34294e-08	1	0	E9PQM0;Q8WUK0	E9PQM0;Q8WUK0	PTPMT1
NaN	NaN	22.3603	NaN	NaN	NaN				0	1233	Glutamine--fructose-6-phosphate aminotransferase [isomerizing] 2;Glutamine--fructose-6-phosphate aminotransferase [isomerizing] 1	1	1	1	3.2	3.2	3.2	76.93	0.0086072	5.8912	4021600	1	-4.34294e-08	1	0	O94808;Q06210	O94808;Q06210	GFPT2;GFPT1
NaN	NaN	22.269	NaN	NaN	NaN				0	1234	Porphobilinogen deaminase	1	1	1	6.1	6.1	6.1	35.761	0.0026978	8.1556	3774900	1	-4.34294e-08	1	0	F5H345;P08397	F5H345;P08397	HMBS
NaN	NaN	NaN	NaN	NaN	19.0476				0	1235	Eukaryotic translation initiation factor 3 subunit F	1	1	1	19	19	19	10.807	0.002681	7.9421	3728100	1	-4.34294e-08	1	0	H0YDT6;B4DEW9;B3KSH1;O00303	H0YDT6;B4DEW9;B3KSH1;O00303	EIF3F
NaN	NaN	NaN	NaN	28.0934	NaN				0	1236	Retinol-binding protein 1	2	2	2	14.7	14.7	14.7	16.851	0.00099404	11	3630800	2	-4.34294e-08	1	0	H0YAK8;P09455	H0YAK8;P09455	RBP1
NaN	NaN	22.1871	NaN	NaN	NaN				0	1237	Lysine-specific demethylase 5A	1	1	1	29.4	29.4	29.4	14.145	0.0027881	9.0577	3566800	1	-4.34294e-08	1	0	F5GZ99;F5GZR8;E7EV89;F5H1F7;P29375	F5GZ99;F5GZR8;E7EV89;F5H1F7;P29375	KDM5A
NaN	23.6617	NaN	NaN	NaN	NaN				0	1238	Putative ATP-dependent RNA helicase DHX30	1	1	1	1.5	1.5	1.5	130.55	0.0065359	6.2271	3063500	1	-4.34294e-08	1	0	H7BXY3;Q7L2E3	H7BXY3;Q7L2E3	DHX30
NaN	NaN	NaN	NaN	27.7739	NaN				0	1239	Histone H2B type 3-B	14	2	2	71.4	14.3	14.3	13.908	0.0010142	11.595	2909500	2	-4.34294e-08	1	0	Q8N257	Q8N257	HIST3H2BB
NaN	NaN	NaN	NaN	27.7653	NaN				0	1240	Lysine-specific histone demethylase 1A	1	1	1	1.7	1.7	1.7	95.222	0.0033417	6.9157	2892300	1	-4.34294e-08	1	0	F6S0T5;O60341	F6S0T5;O60341	KDM1A
NaN	23.452	NaN	NaN	NaN	NaN				0	1241	Serine protease HTRA2, mitochondrial	1	1	1	5.2	5.2	5.2	48.84	0.0063745	6.034	2649000	1	-4.34294e-08	1	0	O43464	O43464	HTRA2
NaN	NaN	NaN	NaN	NaN	21.1436				0	1242	H/ACA ribonucleoprotein complex non-core subunit NAF1	1	1	1	3	3	3	53.716	0.0026525	7.7719	2242000	2	-4.34294e-08	1	0	Q96HR8	Q96HR8	NAF1
NaN	NaN	NaN	NaN	NaN	19.4242				0	1243	Nucleolysin TIA-1 isoform p40	1	1	1	12.5	12.5	12.5	15.821	0.0064412	6.0889	2098900	1	-4.34294e-08	1	0	E5RGV5;H7BY49;E5RG67;C9JTN7;F8W8I6;Q96B58;P31483	E5RGV5;H7BY49;E5RG67;C9JTN7;F8W8I6;Q96B58;P31483	TIA1
NaN	NaN	NaN	NaN	NaN	21.0172				0	1244	NEDD4 family-interacting protein 1	1	1	1	7.7	7.7	7.7	24.899	0.007081	5.9412	1945800	2	-4.34294e-08	1	0	Q9BT67	Q9BT67	NDFIP1
NaN	NaN	NaN	22.1469	NaN	NaN				0	1245	CD97 antigen;CD97 antigen subunit alpha;CD97 antigen subunit beta	1	1	1	1.9	1.9	1.9	91.868	0.0025884	7.4134	1766100	1	-4.34294e-08	1	0	P48960	P48960	CD97
NaN	NaN	NaN	NaN	26.7142	NaN				0	1246	Serine/threonine-protein kinase PLK1	1	1	1	6.4	6.4	6.4	18.674	0.0064	6.0596	1395900	1	-4.34294e-08	1	0	I3L387;P53350	I3L387;P53350	PLK1
NaN	NaN	NaN	21.6592	NaN	NaN				0	1247	Myeloma-overexpressed gene 2 protein	1	1	1	35.1	35.1	35.1	6.2107	0.0064257	6.0802	1259500	1	-4.34294e-08	1	0	Q8WXC6	Q8WXC6	MYEOV2
NaN	NaN	20.6367	NaN	NaN	NaN				0	1248	Mitochondrial carrier homolog 2	1	1	1	9.2	9.2	9.2	28.549	0.0027498	8.6542	1217700	1	-4.34294e-08	1	0	E9PIE4;Q9Y6C9	E9PIE4;Q9Y6C9	MTCH2
19.17	NaN	NaN	NaN	NaN	NaN				0	1249	Neuroguidin	1	1	1	5.7	5.7	5.7	35.894	0.0027599	8.6873	589870	2	-4.34294e-08	1	0	Q8NEJ9	Q8NEJ9	NGDN
NaN	NaN	NaN	19.6678	NaN	NaN				0	1250	Nucleoporin-like protein 2	1	1	1	22.7	22.7	22.7	4.9045	0.0064882	6.1637	316760	1	-4.34294e-08	1	0	F8WC66;B4DT96;C9JYA1;O15504	F8WC66;B4DT96;C9JYA1;O15504	NUPL2
NaN	NaN	NaN	NaN	NaN	NaN				0	1251	Ras-related protein Rab-6B;Ras-related protein Rab-6A;Ras-related protein Rab-39A	1	1	1	22.4	22.4	22.4	5.8575	0.0026834	7.969	0	1	-4.34294e-08	1	0	C9JB90;C9JU14;J3KR73;H7BYW1;H0YGL6;B7Z337;Q9NRW1;P20340;Q14964	C9JB90;C9JU14;J3KR73;H7BYW1;H0YGL6;B7Z337;Q9NRW1;P20340;Q14964	RAB6B;RAB6A;RAB39A
NaN	NaN	NaN	NaN	NaN	NaN				0	1252	Nucleolar protein 3	1	1	1	13.8	13.8	13.8	14.924	0.00097087	10.356	0	1	-4.34294e-08	1	0	H3BM67;H3BUP2;H3BUN4;H3BQJ5;O60936	H3BM67;H3BUP2;H3BUN4;H3BQJ5;O60936	NOL3
NaN	NaN	NaN	NaN	NaN	NaN				0	1253	26S proteasome non-ATPase regulatory subunit 1	1	1	1	6.2	6.2	6.2	20.317	0.0026954	8.1188	0	1	-4.34294e-08	1	0	H7C378;Q99460	H7C378;Q99460	PSMD1
NaN	NaN	NaN	NaN	NaN	NaN				0	1254	Protein enabled homolog	1	1	1	3.7	3.7	3.7	66.509	0.00098039	10.578	0	1	-4.34294e-08	1	0	Q8N8S7	Q8N8S7	ENAH

## Sheet: Summary
Raw file	Experiment	MS	MS/MS	MS/MS Identified	MS/MS Identified [%]	Peptide Sequences Identified	Av. Absolute Mass Deviation [ppm]	Mass Standard Deviation [ppm]	Av. Absolute Mass Deviation [mDa]	Mass Standard Deviation [mDa]
20150831_UC_Hyun_Vilchez_Control1_CoIP_04	Ctrl_01	5106	13721	7511	49.25	6017	0.51743	0.72417	0.32209	0.48134
20150831_UC_Hyun_Vilchez_Control2_CoIP_05	Ctrl_02	5403	12592	6683	48.61	5327	0.58864	0.79252	0.36215	0.5225
20150831_UC_Hyun_Vilchez_Control3_CoIP_06	Ctrl_03	4817	14403	7977	51.12	6643	0.50919	0.69801	0.33405	0.48894
20150831_UC_Hyun_Vilchez_NT1_CoIP_01	NT01	5555	12384	6938	51.4	5932	0.55329	0.76041	0.35041	0.52058
20150831_UC_Hyun_Vilchez_NT2_CoIP_02	NT02	6412	10001	3638	31.49	3031	0.60424	0.78709	0.37249	0.51272
20150831_UC_Hyun_Vilchez_NT3_CoIP_03	NT03	5444	12727	6749	47.53	5509	0.51932	0.72517	0.3119	0.46503
Total		32737	75828	39496	47.1	11547	0.54246	0.74361	0.3392	0.49736

## Sheet: Parameters
Parameter	Value
MQ Version	1.5.3.8
User name	awilbran
Perseus Version	1.5.2.4
User	Stefan Müller
Machine name	PS-3VVCP4J
Date of writing	2015-09-09 16:33:25
Fixed modifications	Carbamidomethyl (C)
Decoy mode	revert
Special AAs	KR
Include contaminants	True
MS/MS tol. (FTMS)	20 ppm
Top MS/MS peaks per 100 Da. (FTMS)	12
MS/MS deisotoping (FTMS)	True
MS/MS tol. (ITMS)	0.5 Da
Top MS/MS peaks per 100 Da. (ITMS)	8
MS/MS deisotoping (ITMS)	False
MS/MS tol. (TOF)	40 ppm
Top MS/MS peaks per 100 Da. (TOF)	10
MS/MS deisotoping (TOF)	True
MS/MS tol. (Unknown)	0.5 Da
Top MS/MS peaks per 100 Da. (Unknown)	8
MS/MS deisotoping (Unknown)	False
PSM FDR	0.01
Protein FDR	0.01
Site FDR	0.01
Use Normalized Ratios For Occupancy	True
Min. peptide Length	7
Min. score for unmodified peptides	0
Min. score for modified peptides	40
Min. delta score for unmodified peptides	0
Min. delta score for modified peptides	6
Min. unique peptides	0
Min. razor peptides	1
Min. peptides	1
Use only unmodified peptides and	True
Modifications included in protein quantification	Oxidation (M);Acetyl (Protein N-term)
Peptides used for protein quantification	Razor
Discard unmodified counterpart peptides	True
Min. ratio count	2
Use delta score	False
iBAQ	False
iBAQ log fit	False
Match between runs	True
Matching time window [min]	0.7
Alignment time window [min]	20
Find dependent peptides	False
Fasta file	C:\Users\awilbran\Desktop\Databases\Uniprot_DONT_TOUCH_AND_CHANGE\HUMAN.fasta
Labeled amino acid filtering	True
Site tables	Oxidation (M)Sites.txt
Decoy mode	revert
Special AAs	KR
Include contaminants	True
RT shift	False
Advanced ratios	True
AIF correlation	0
First pass AIF correlation	0
AIF topx	0
AIF min mass	0
AIF SIL weight	0
AIF ISO weight	0
AIF iterative	False
AIF threshold FDR	0
