# Supplementary material for: A post-transcriptional program coordinated by CSDE1 prevents intrinsic neural differentiation of human embryonic stem cells
Source: Nat Commun. 2017 Nov 13;8:1456. doi: 10.1038/s41467-017-01744-5 (PMC5682285; doi:10.1038/s41467-017-01744-5)
Supplement: Supplementary file 6 — Supplementary Data 3 [file 41467_2017_1744_MOESM6_ESM.xlsx]

## Sheet: Merged Full Matrix
Supplementary Data 3. Analysis of proteomics data from CSDE1 KD hESCs
NT_1	NT_2	NT_3	CSDE#1_1	CSDE#1_2	CSDE#1_3	CSDE#2_1	CSDE#2_2	CSDE#2_3	Student's t-test Significant CSDE1#1_NT	Student's t-test Significant CSDE1#2_NT	unique in Cntrl	unique in CSDE#1	unique in CSDE#2	unique in CSDE#1 AND CSDE#2	Peptides	Razor + unique peptides	Unique peptides	Seqcov [%]	Unique + razor seq cov [%]	Unique seq cov[%]	MW [kDa]	Q-value	Score	Intensity	MS/MS Count	iBAQ Rank	iBAQ	Protein IDs	Majority protein IDs	Protein names	Gene names	-Log Student's t-test p-value CSDE1#1_NT	Student's t-test q-value CSDE1#1_NT	Student's t-test Difference CSDE1#1_NT	Student's t-test Test statistic CSDE1#1_NT	-Log Student's t-test p-value CSDE1#2_NT	Student's t-test q-value CSDE1#2_NT	Student's t-test Difference CSDE1#2_NT	Student's t-test Test statistic CSDE1#2_NT
34.9112	34.9364	34.8712	35.5809	35.5903	35.535	35.1612	35.3053	35.2571	+	+					60	60	53	90.6	90.6	82.6	53.651	0	323.31	421870000000	828	226	12408000000	P08670;B0YJC4;B0YJC5;Q5JVS8;H7C5W5;P41219;P17661;K7EKH6;F8W835;P12036	P08670;B0YJC4	Vimentin	VIM	4.88237	0	0.66247	5.27724	2.70906	0.14024	0.33496	2.28784
33.6083	33.5335	33.6748	31.4773	31.6966	31.4251	31.0641	31.0243	31.1646	+	+					48	48	48	63.3	63.3	63.3	88.884	0	300.81	58856000000	267	1256	1279500000	O75534;E9PLT0;E9PNG3;E9PLD4;E9PKN4;E9PJK7	O75534;E9PLT0	Cold shock domain-containing protein E1	CSDE1	4.62571	0	-2.07252	-10.7564	5.76405	0	-2.52118	-15.9161
29.5272	29.6417	29.6569	30.4512	30.3549	30.4453	30.1174	30.0084	30.2653	+	+					7	7	7	45.3	45.3	45.3	27.59	0	42.089	11446000000	57	1595	880460000	Q8TAT2	Q8TAT2	Fibroblast growth factor-binding protein 3	FGFBP3	4.01827	0	0.808531	5.33812	2.44795	0.107263	0.521768	2.82092
32.535	32.5226	32.5309	32.3215	32.3608	32.3224	32.5353	32.5065	32.7093							49	49	36	56.5	56.5	42	96.695	0	258.32	61459000000	321	1269	1254300000	P11216;H0Y4Z6	P11216	Glycogen phosphorylase, brain form	PYGB	3.87498	0.306419	-0.194529	-1.71447	0.355798	0.797783	0.054245	0.33188
27.6299	27.672	27.6775	28.0604	28.1527	28.157	27.37	28.0627	27.9478	+						8	8	8	42.9	42.9	42.9	42.139	0	65.289	2500900000	24	3762	138940000	P56589	P56589	Peroxisomal biogenesis factor 3	PEX3	3.72998	0.0508	0.463551	3.43563	0.246021	0.732889	0.133673	0.424579
31.9974	32.0854	32.0626	31.7165	31.7307	31.7314	31.4613	31.681	31.6573		+					21	21	21	62.7	62.7	62.7	57.49	0	268.52	37178000000	205	918	1956700000	Q9UKA9	Q9UKA9	Polypyrimidine tract-binding protein 2	PTBP2	3.56057	0.13219	-0.322236	-2.54091	2.4179	0.125614	-0.448583	-2.57163
31.9914	31.9134	32.0217	31.5346	31.594	31.5445	31.9425	31.9251	31.946							25	25	25	38.2	38.2	38.2	84.87	0	170.9	38868000000	194	1459	996610000	P02786;G3V0E5;H7C3V5;F8WBE5	P02786;G3V0E5	Transferrin receptor protein 1;Transferrin receptor protein 1, serum form	TFRC	3.44951	0.0543077	-0.417795	-3.04679	0.499456	0.830742	-0.037618	-0.28306
28.6127	28.6707	28.5397	28.1519	28.0607	28.1158	28.2252	27.2749	28.0332	+						3	1	1	21.1	10.3	10.3	19.227	0	13.783	3137500000	21	2624	348610000	R4GND1;Q96LR5;Q969T4;R4GN77	R4GND1;Q96LR5;Q969T4;R4GN77	Ubiquitin-conjugating enzyme E2 E2;Ubiquitin-conjugating enzyme E2 E3	UBE2E3;UBE2E2	3.37525	0.048381	-0.498215	-3.40636	1.22544	0.171452	-0.763249	-1.94415
29.6487	29.8383	29.6607	28.5718	28.7733	28.7921	29.9568	29.8149	29.5781	+						14	9	9	74.1	51.2	51.2	18.736	0	51.884	7854400000	49	1803	714040000	Q9Y281;F8WDN3;G3V2U0	Q9Y281	Cofilin-2	CFL2	3.37079	0	-1.0035	-5.18811	0.20626	0.820296	0.0673955	0.297792
32.7239	32.772	32.8063	32.4025	32.4508	32.4778	32.6952	32.681	32.6136							37	37	33	49.9	49.9	44.1	85.595	0	323.31	67377000000	292	875	2105500000	Q01813;B1APP8;B1APP6;H0Y757;Q5VSR5;V9GYV7;H0Y3Y3;V9GY25	Q01813	ATP-dependent 6-phosphofructokinase, platelet type	PFKP	3.24218	0.152108	-0.323675	-2.44239	1.39816	0.522381	-0.104144	-0.773006
28.7323	28.7478	28.773	28.4635	28.4233	28.3526	28.7015	28.5773	28.6863							14	14	14	13.1	13.1	13.1	162.46	0	33.397	4177100000	31	4844	55695000	Q14191	Q14191	Werner syndrome ATP-dependent helicase	WRN	3.21563	0.135706	-0.337908	-2.51243	1.10397	0.569355	-0.0959924	-0.681343
28.8077	28.7382	28.9517	28.1084	27.9853	28.1349	28.81	28.2131	28.3358	+						7	7	7	25.8	25.8	25.8	39.017	0	17.815	3786900000	15	3292	199310000	Q96BW5;A0A0A0MSI3	Q96BW5;A0A0A0MSI3	Phosphotriesterase-related protein	PTER	3.19943	0.0206667	-0.756325	-4.25006	0.920787	0.331034	-0.379551	-1.29738
27.499	27.5627	27.4913	28.0693	27.9381	28.0927	28.0027	27.6644	27.9522	+						8	8	8	5.5	5.5	5.5	222.7	0	29.024	2377800000	18	5680	24263000	F5H619;Q86XA9;H7C5W6;F8VQQ6;H0YIW3	F5H619;Q86XA9	HEAT repeat-containing protein 5A	HEATR5A	3.19936	0.0461818	0.515699	3.36714	1.52293	0.222427	0.355407	1.71056
30.5568	30.5222	30.3628	29.9047	29.8458	29.8897	30.0641	30.4784	30.5292	+						10	10	9	43.5	43.5	41.5	36.567	0	72.881	13499000000	61	1348	1125000000	Q96IZ0;H0YHP5;H0YI16;F8W1M8	Q96IZ0	PRKC apoptosis WT1 regulator protein	PAWR	3.18793	0.0332308	-0.600562	-3.6997	0.31796	0.69751	-0.123411	-0.476563
31.27	31.1763	31.2161	30.7702	30.8723	30.7602	30.7132	30.5879	30.6613	+	+					27	27	10	43.1	43.1	17.9	79.49	0	87.727	20089000000	125	2065	558020000	Q8TC07;F8WDJ1;F8WF35;F8WCB5	Q8TC07	TBC1 domain family member 15	TBC1D15	3.13615	0.0705263	-0.419918	-2.89704	3.62696	0.0258462	-0.566709	-3.89869
29.537	29.6994	29.6404	30.0497	30.0625	30.0677	29.272	30.0483	30.1437	+						3	3	3	38.9	38.9	38.9	12.452	0	73.168	9988900000	58	1033	1664800000	P63172;Q5VTU3	P63172;Q5VTU3	Dynein light chain Tctex-type 1	DYNLT1	3.09178	0.0585882	0.43438	2.94005	0.281414	0.673231	0.195755	0.515038
30.1256	30.3291	30.2297	31.7783	31.4961	31.318	31.0877	31.0856	31.1048	+	+					4	4	4	36.4	36.4	36.4	14.889	0	54.485	22356000000	47	723	2794500000	O15540	O15540	Fatty acid-binding protein, brain	FABP7	3.05572	0	1.30264	5.28862	3.89665	0.031	0.864539	5.43465
27.9755	27.9374	27.9671	27.7312	27.6948	27.6221	28.0496	27.6378	27.4735							6	6	6	29.2	29.2	29.2	35.505	0	18.855	2333100000	28	3624	155540000	Q9BQ69	Q9BQ69	O-acetyl-ADP-ribose deacetylase MACROD1	MACROD1	2.90625	0.204535	-0.277311	-2.06826	0.628467	0.472594	-0.239728	-0.882185
34.085	34.0625	34.1045	34.4149	34.4548	34.3252	33.8782	33.9049	33.8705							42	42	33	71.4	71.4	59	70.81	0	323.31	189480000000	424	442	5121100000	P13797;A0A0A0MSQ0;F8W8D8;H7C4N2;U3KQI3;F2Z2Z9	P13797;A0A0A0MSQ0;F8W8D8	Plastin-3	PLS3	2.83945	0.170945	0.314246	2.24121	3.62387	0.219131	-0.199504	-1.7199
35.7137	35.9513	35.6283	34.905	34.718	34.9297	35.7279	35.7592	35.8823	+						24	23	18	74.1	70.5	58.1	36.688	0	323.31	582140000000	547	45	32341000000	P00338;F5GXY2;F5GYU2;F5GXH2;F5H5J4;F5H6W8;F5H8H6;F5GXC7;F5GWW2;F5GXU1;F5H5G7;F5H155;A0A087WUM2;G3XAP5;F5H245;Q6ZMR3;P07864	P00338;F5GXY2	L-lactate dehydrogenase A chain	LDHA	2.83097	0.0177143	-0.913526	-4.20004	0.0834834	0.940691	0.0253588	0.122204
30.5853	30.7538	30.7064	31.2726	31.2114	31.116	30.9033	30.7517	30.9227	+						15	15	13	50	50	46.7	39.124	0	145.86	20507000000	104	1075	1577400000	O43347;H0YHB7	O43347	RNA-binding protein Musashi homolog 1	MSI1	2.80344	0.0588333	0.518127	3.08833	1.13129	0.405082	0.177366	1.02091
29.9413	29.9195	30.0479	30.6793	30.4557	30.679	30.192	30.3175	30.2745	+						17	15	15	57.8	50.8	50.8	40.058	0	76.55	13229000000	54	1827	696270000	Q9P0M6;Q5SQT3	Q9P0M6;Q5SQT3	Core histone macro-H2A.2;Histone H2A	H2AFY2	2.77756	0.0534737	0.635118	3.44443	2.24202	0.171087	0.291793	1.89317
30.7875	30.9113	31.0169	30.4067	30.3858	30.4247	31.1643	31.0519	30.9039							12	12	12	60.2	60.2	60.2	26.145	0	125.31	19479000000	75	1110	1498400000	P36543;C9J8H1;Q96A05	P36543;C9J8H1	V-type proton ATPase subunit E 1	ATP6V1E1	2.75637	0.0562581	-0.499511	-2.98689	0.601118	0.572048	0.134802	0.672642
29.9818	30.0966	30.086	30.471	30.4544	30.3599	30.384	30.4786	30.3187		+					32	19	1	32	24.3	1.4	132.88	0	184.03	13317000000	79	2974	261110000	Q8TAQ2;F8VZW6	Q8TAQ2	SWI/SNF complex subunit SMARCC2	SMARCC2	2.75354	0.136225	0.373653	2.4847	2.33911	0.138986	0.338956	2.13034
31.9203	31.9085	31.921	32.3379	32.1823	32.2273	31.9962	31.892	31.8288							38	38	38	46.4	46.4	46.4	101.73	0	215.92	44250000000	255	1615	867650000	P18858;F5GZ28;M0R0Q7;B4E135;M0QY71;M0R1G7;M0R1S4	P18858;F5GZ28;M0R0Q7	DNA ligase 1;DNA ligase	LIG1	2.69693	0.161294	0.332565	2.2713	0.0786655	0.967672	-0.0109297	-0.0733683
27.9148	27.7867	27.8398	28.493	28.8733	28.6248	28.0094	27.8505	27.9366	+						6	6	4	6.6	6.6	5.2	160.61	0	40.539	3088000000	16	5212	39589000	P02462	P02462	Collagen alpha-1(IV) chain;Arresten	COL4A1	2.64719	0.0283333	0.81659	3.75418	0.650931	0.663737	0.0850487	0.534635
33.0131	33.2008	33.0087	32.3311	32.4996	32.2054	32.4397	32.6801	32.6849	+	+					25	25	9	65.7	65.7	24.2	34.834	0	141.53	70305000000	174	502	4394100000	P60891;B1ALA9;B7ZB02;B1ALA7	P60891;B1ALA9	Ribose-phosphate pyrophosphokinase 1	PRPS1	2.62731	0.03425	-0.728811	-3.53493	1.99834	0.135912	-0.472646	-2.33094
31.5752	31.5909	31.4858	31.8273	31.9087	31.8168	31.4733	31.3546	31.7025							29	27	27	35.2	33.7	33.7	113.01	0	166.1	33081000000	145	1658	827030000	O94855;E9PDM8;E9PC44	O94855;E9PDM8	Protein transport protein Sec24D	SEC24D	2.62714	0.192576	0.300328	2.08914	0.139677	0.884932	-0.040472	-0.19532
30.6665	30.637	30.7274	30.86	30.9153	30.9193	30.803	30.9161	30.9969							21	21	12	26.8	26.8	16.9	95.367	0	99.601	19251000000	135	2242	481280000	Q6IN85;G3V5Z3;H0YIY8;G3V5A2;G3V4R3;G3V231;H0YJN6	Q6IN85;G3V5Z3;H0YIY8	Serine/threonine-protein phosphatase 4 regulatory subunit 3A	SMEK1	2.60089	0.313251	0.221207	1.66628	1.67038	0.305475	0.228331	1.40781
31.1978	31.1635	31.1465	30.9699	31.0318	30.9536	30.7977	30.6681	30.5793		+					13	13	13	65.6	65.6	65.6	21.627	0	69.497	21034000000	107	936	1912200000	Q9ULZ3;H3BP42	Q9ULZ3	Apoptosis-associated speck-like protein containing a CARD	PYCARD	2.54702	0.385342	-0.184158	-1.43657	2.7675	0.0761212	-0.487578	-2.95172
29.0897	28.9452	29.0077	29.2909	29.2949	29.2804	29.0141	29.3081	29.2473							19	19	19	34.2	34.2	34.2	96.827	0	100.6	6023100000	56	3849	128150000	C9JJX6;E9PDC3;O00192	C9JJX6;E9PDC3;O00192	Armadillo repeat protein deleted in velo-cardio-facial syndrome	ARVCF	2.54538	0.251976	0.274509	1.93224	0.822782	0.472477	0.175591	0.882941
27.9922	27.8497	28.0843	28.5193	28.4166	28.5574	28.5145	28.6369	28.5374	+	+					21	12	10	24.2	14.9	12.4	97.407	0	27.436	3671300000	18	4441	78113000	Q05193	Q05193	Dynamin-1	DNM1	2.54298	0.0724324	0.522362	2.89927	2.78107	0.02544	0.58755	3.30265
28.6839	28.5186	28.69	27.8107	28.0265	28.0869	28.0971	28.2233	28.1187	+	+					8	8	8	16.2	16.2	16.2	82.223	0	35.212	3211700000	32	4201	97323000	O15075;Q5VZY9	O15075;Q5VZY9	Serine/threonine-protein kinase DCLK1	DCLK1	2.53968	0.0441739	-0.656088	-3.26574	2.6797	0.102333	-0.484476	-2.87792
28.3076	28.2795	28.0955	29.2083	28.9568	28.8717	29.0688	28.6869	29.0776	+	+					38	22	22	17.9	12.4	12.4	291.02	0	90.092	4815400000	39	5426	31890000	Q14315	Q14315	Filamin-C	FLNC	2.53577	0.0288	0.784735	3.55118	2.10872	0.0801176	0.716908	2.92667
32.2641	32.1641	32.2156	32.4356	32.491	32.4149	32.2706	32.1228	32.0512							31	31	31	33.7	33.7	33.7	100.18	0	183.31	52597000000	188	1071	1593800000	P49756;E9PQU5;H0YE46;E9PSE8	P49756	RNA-binding protein 25	RBM25	2.49587	0.305731	0.232501	1.70027	0.397134	0.758825	-0.066452	-0.389191
32.8387	32.7536	32.6737	33.6894	33.652	33.3162	32.8213	33.2573	33.0361	+						27	11	5	65.8	41.1	15.8	50.432	0	317.54	99481000000	216	456	4974000000	Q13509;G3V5W4;G3V2R8;G3V3R4;G3V2N6;G3V3J6;G3V3W7	Q13509	Tubulin beta-3 chain	TUBB3	2.47225	0.0463529	0.797203	3.49869	0.98537	0.353027	0.282879	1.2059
29.0709	29.1223	29.1889	29.3838	29.3313	29.3935	29.3891	29.449	29.2782							10	10	10	70.1	70.1	70.1	23.39	0	44.523	6781500000	57	1954	616500000	Q7Z4H3;V9GYS5;V9GZ04	Q7Z4H3;V9GYS5;V9GZ04	HD domain-containing protein 2	HDDC2	2.45491	0.298776	0.24217	1.73894	1.80683	0.268199	0.244788	1.52432
28.9133	28.7061	28.9352	29.3328	29.3255	29.2799	29.0388	28.5848	28.9069							16	15	15	20.8	20	20	100.89	0	21.876	5471700000	33	3780	136790000	O00462;E9PFW2	O00462;E9PFW2	Beta-mannosidase	MANBA	2.45378	0.111623	0.461194	2.63801	0.0174154	0.983839	-0.00804075	-0.0317397
32.6852	32.7212	32.666	33.0001	33.0074	32.8803	32.8024	32.8798	32.9997							37	37	37	53.7	53.7	53.7	68.137	0	320.55	78549000000	322	749	2618300000	P27694;I3L4R8;I3L524;I3L2M5	P27694;I3L4R8	Replication protein A 70 kDa DNA-binding subunit;Replication protein A 70 kDa DNA-binding subunit, N-terminally processed	RPA1	2.44766	0.255711	0.2718	1.884	1.56681	0.340515	0.203136	1.27253
30.4663	30.384	30.3957	30.6883	30.595	30.646	30.4653	30.2654	30.4632							11	11	11	45.1	45.1	45.1	29.622	0	156.83	15127000000	93	1192	1375200000	Q9H9Q2;J3KQ34;A0A087X1P5;J3KQ41;J3QT73;J3QT95;J3KQV6;J3QT67;J3QT66;J3QT69;J3QT50;J3QT43	Q9H9Q2;J3KQ34;A0A087X1P5;J3KQ41	COP9 signalosome complex subunit 7b	COPS7B	2.4416	0.312606	0.227777	1.65972	0.0866216	0.954223	-0.0173531	-0.101423
31.1327	31.3558	31.2975	31.7277	31.7764	31.6586	31.3712	31.7359	31.6701							10	10	4	81.4	81.4	45.1	12.823	0	203.57	31376000000	100	366	6275200000	O60739;K7EQP2	O60739	Eukaryotic translation initiation factor 1b	EIF1B	2.44077	0.109929	0.458893	2.62132	1.18931	0.296266	0.330437	1.43289
28.6445	28.646	28.723	27.3641	27.4473	27.9331	28.4044	27.8724	28.1178	+						9	9	9	15.7	15.7	15.7	104.92	0	54.858	3068700000	38	4525	73064000	P22413;E9PE72	P22413	Ectonucleotide pyrophosphatase/phosphodiesterase family member 1;Alkaline phosphodiesterase I;Nucleotide pyrophosphatase	ENPP1	2.4312	0.024	-1.08965	-3.90124	1.58859	0.143758	-0.539597	-2.10866
30.5694	30.5072	30.3774	30.1155	30.1346	30.0296	30.421	30.4324	30.5994							44	44	43	18.3	18.3	18.1	394.46	0	192.11	13911000000	94	4416	79949000	P46939;Q5T097;H0Y337;Q5T098;A0A0A0MSM3;Q5JT49	P46939	Utrophin	UTRN	2.41413	0.159667	-0.39146	-2.3709	0.00157222	0.997646	-0.000389099	-0.00215262
31.0278	31.3898	30.939	30.0868	29.7857	30.1892	30.649	30.5966	30.5407	+				+		29	11	11	64.1	33.7	33.7	46.402	0	126.19	17105000000	70	1755	743710000	Q14240;E7EQG2;E7EMV8;J3KSN7;E9PBH4;F8WE11;C9JUF0	Q14240;E7EQG2	Eukaryotic initiation factor 4A-II	EIF4A2	2.40698	0.0216	-1.0983	-3.87409	1.68206	0.128547	-0.523438	-2.1685
29.8511	29.6742	29.8213	30.1371	30.1194	30.0936	29.9407	29.8587	29.8398							27	21	15	44.1	35.4	27.3	97.213	0	91.385	10263000000	77	3181	218370000	Q9UL18;Q5TA58;Q9HCK5;Q5TA56	Q9UL18;Q5TA58	Protein argonaute-1;Protein argonaute	AGO1	2.40031	0.186484	0.334473	2.14245	0.708508	0.621003	0.0975075	0.598813
26.7216	27.3276	27.2125	28.3819	28.1337	28.3293	27.6214	27.5376	27.4569	+						5	5	5	11.2	11.2	11.2	51.286	0	12.664	2230200000	18	4043	111510000	Q92743;H0Y7G9	Q92743	Serine protease HTRA1	HTRA1	2.39893	0.027	1.19444	3.97386	1.10679	0.263007	0.451423	1.54706
30.6192	30.6152	30.5028	31.0222	30.9854	30.8556	30.9062	30.9657	30.5054							9	9	9	12.2	12.2	12.2	131.42	0	42.856	17585000000	21	2227	488470000	Q9UBN7;A6NDI8;E7EPS2;C9JEF4;H7C0Z9;C9J172;E9PEH1;E7EP63;E7ER52	Q9UBN7	Histone deacetylase 6	HDAC6	2.3922	0.157443	0.375348	2.29855	0.644618	0.487204	0.213373	0.855225
27.9235	27.8827	27.828	28.0897	28.0708	28.0347	27.9554	27.5883	27.764							5	5	5	22.8	22.8	22.8	36.079	0	13.826	2561900000	19	3206	213500000	Q9UET6;B7Z4K4	Q9UET6;B7Z4K4	Putative tRNA (cytidine(32)/guanosine(34)-2-O)-methyltransferase	FTSJ1	2.36664	0.390292	0.187017	1.41626	0.423798	0.670813	-0.108819	-0.519232
28.1963	28.1779	28.4174	28.7399	28.7018	28.8142	28.0508	28.2873	28.2236							13	13	13	27.9	27.9	27.9	72.333	0	44.9	3999000000	20	4074	108080000	Q9BVA0;H3BTU7;H3BPD8;H3BPK1;H3BT67;H3BTV8	Q9BVA0;H3BTU7	Katanin p80 WD40 repeat-containing subunit B1	KATNB1	2.3655	0.113959	0.488092	2.6569	0.297698	0.77096	-0.0766252	-0.374795
28.0339	28.2056	28.0451	28.5247	28.7156	28.5229	28.3136	27.9902	28.7404							2	2	2	29.6	29.6	29.6	9.1703	0	15.087	3459900000	14	1013	1730000000	Q9NSA3	Q9NSA3	Beta-catenin-interacting protein 1	CTNNBIP1	2.36368	0.111583	0.49289	2.66965	0.492361	0.519126	0.253233	0.781095
28.7828	28.6603	28.6716	29.0703	28.9614	28.9805	28.739	28.4237	28.7663							9	9	9	24.8	24.8	24.8	56.08	0	52.164	4610800000	36	3563	164670000	Q14781	Q14781	Chromobox protein homolog 2	CBX2	2.35882	0.242335	0.299145	1.9743	0.205116	0.828462	-0.0619411	-0.285889
34.0524	34.1077	34.0326	34.2502	34.272	34.2014	34.0039	33.7495	33.914							44	44	44	63.3	63.3	63.3	81.307	0	323.31	180920000000	524	471	4761100000	P33993;C9J8M6	P33993	DNA replication licensing factor MCM7	MCM7	2.34705	0.428262	0.176969	1.35395	1.05762	0.418176	-0.175076	-0.984752
29.1802	28.8582	29.0048	28.3269	28.3707	28.5024	28.9751	28.8829	28.9008	+						5	5	5	30.5	30.5	30.5	26.305	0	25.984	4721500000	41	2565	363190000	H3BPK3;Q16775;H3BPQ4;H3BV79;H3BQW8	H3BPK3;Q16775;H3BPQ4	Hydroxyacylglutathione hydrolase, mitochondrial	HAGH	2.34149	0.0562424	-0.614425	-2.96846	0.414964	0.694524	-0.0948613	-0.480893
27.451	27.3985	27.4071	28.0576	27.7593	27.9866	27.4709	27.0637	27.1818							58	1	1	54.1	1.9	1.9	132.65	0	20.403	1953500000	13	5506	29598000	H0YCK3	H0YCK3		ADAR	2.3131	0.109021	0.515643	2.69385	0.669485	0.506885	-0.180081	-0.811075
30.1443	29.9924	30.0984	30.6057	30.6223	30.4059	30.065	29.8873	29.9449							23	23	23	27.7	27.7	27.7	117.87	0	101.13	12363000000	89	2937	268770000	Q8TDZ2;Q5TED7;H0Y6Z4	Q8TDZ2	Protein-methionine sulfoxide oxidase MICAL1	MICAL1	2.31028	0.133115	0.466251	2.55051	0.749657	0.575689	-0.11263	-0.666433
26.1795	26.1819	26.1952	26.2809	26.2844	26.344	26.1752	26.4094	26.4365							3	3	3	22.9	22.9	22.9	21.025	0	20.311	826670000	9	4597	68889000	B4DK47;Q5SZL3;U3KPS8;Q5SZL5;Q5SZL6;Q5SZL4;Q9P0N9;Q5SZM1;Q5SZL8;Q5SZM2;U3KQD8;U3KPY5	B4DK47;Q5SZL3;U3KPS8;Q5SZL5;Q5SZL6;Q5SZL4;Q9P0N9;Q5SZM1	TBC1 domain family member 7	TBC1D7	2.29777	0.584956	0.117549	0.971131	0.866996	0.48974	0.154837	0.845711
30.98	30.948	30.8509	30.6522	30.7204	30.6499	30.7654	30.6583	30.7483							40	40	34	29.8	29.8	25.7	158.17	0	176.25	18450000000	114	3169	219640000	Q13464;J3KRH6	Q13464	Rho-associated protein kinase 1	ROCK1	2.2957	0.297145	-0.252069	-1.73619	1.77749	0.32099	-0.20227	-1.33872
31.6568	31.8102	31.701	31.474	31.3763	31.366	31.6388	31.763	31.7344							31	31	31	43.7	43.7	43.7	92.407	0	322.13	33120000000	200	1726	770240000	H7BXH2;E9PKF6;Q5H9R7;E9PQP7;H0YEN2;H0YDW1;E9PNN8;E9PK08;H0YEV0;E9PKG4;E9PJD8	H7BXH2;E9PKF6;Q5H9R7;E9PQP7;H0YEN2	Serine/threonine-protein phosphatase 6 regulatory subunit 3	PPP6R3	2.28943	0.222926	-0.317264	-2.01952	0.0624199	0.969553	-0.0106125	-0.0667214
29.9485	29.6295	29.919	28.7635	28.2877	28.9069	28.718	28.6865	28.6799	+	+					6	6	6	38.7	38.7	38.7	22.142	0	23.344	6010800000	25	2292	462370000	P62760;E9PE24;E7ER47	P62760;E9PE24;E7ER47	Visinin-like protein 1	VSNL1	2.28419	0.0309091	-1.17967	-3.76869	3.42693	0.062	-1.13754	-5.61911
33.0916	33.0634	33.1193	32.8634	32.9539	32.9314	32.8712	32.8562	33.1711							36	36	36	51	51	51	85.104	0	323.31	84980000000	322	805	2360600000	Q1KMD3;H3BQZ7	Q1KMD3;H3BQZ7	Heterogeneous nuclear ribonucleoprotein U-like protein 2	HNRNPUL2;HNRNPUL2-BSCL2	2.28407	0.43456	-0.175189	-1.33085	0.531724	0.608496	-0.125301	-0.61477
32.415	32.3967	32.4075	32.2236	32.0651	32.1624	32.1184	32.2262	32.3523							69	69	0	27.7	27.7	0	319.1	0	323.31	51688000000	411	2519	374550000	P50851;H0YA17	P50851	Lipopolysaccharide-responsive and beige-like anchor protein	LRBA	2.27619	0.296	-0.256007	-1.74791	1.20662	0.403635	-0.174071	-1.03739
29.6059	29.9137	30.1868	31.1314	30.9455	30.7851	30.2357	30.0895	30.2068	+						16	16	16	40.2	40.2	40.2	61.421	0	71.214	14037000000	56	2280	467910000	Q9BPU6;E7EWB4;E9PHT0;E7ESV0	Q9BPU6	Dihydropyrimidinase-related protein 5	DPYSL5	2.24012	0.0308571	1.05187	3.56124	0.725384	0.410567	0.275181	1.00562
27.8105	27.7673	27.994	28.4002	28.3804	28.224	28.0234	28.072	27.9487							7	7	7	26.3	26.3	26.3	35.608	0	10.447	2831100000	13	3610	157280000	Q13825	Q13825	Methylglutaconyl-CoA hydratase, mitochondrial	AUH	2.23382	0.138687	0.477577	2.52606	0.941435	0.472587	0.157395	0.883259
29.6862	29.6292	29.6275	29.8525	29.9341	29.8107	29.6754	29.5636	29.837							18	17	17	30	29.2	29.2	103.93	0	114.06	9216000000	68	3198	214330000	Q16512;K7EKY9;K7EM57;K7EL10;K7EN76	Q16512	Serine/threonine-protein kinase N1	PKN1	2.21952	0.346454	0.218138	1.54649	0.21049	0.853515	0.0443554	0.244156
36.207	36.5454	36.5228	35.7567	35.7956	35.8832	36.2032	36.091	36.3232	+						36	36	36	84.4	84.4	84.4	44.614	0	323.31	799780000000	1008	56	29621000000	P00558;P07205	P00558	Phosphoglycerate kinase 1	PGK1	2.21906	0.0807805	-0.61328	-2.84644	0.78979	0.434606	-0.219278	-0.961065
31.306	31.3168	31.3251	31.6046	31.5606	31.4612	31.3032	31.1649	31.0842							27	27	27	45.8	45.8	45.8	90.359	0	267.88	27141000000	175	1698	798260000	Q9Y6A5;E7EMT0;C9JA91;C9JWI7;H0Y8F2;Q8IX09;F8WC55	Q9Y6A5	Transforming acidic coiled-coil-containing protein 3	TACC3	2.21191	0.337509	0.22617	1.5841	0.961761	0.509023	-0.131833	-0.802949
27.9745	28.1722	27.9158	28.7218	28.4548	28.6382	28.3252	28.7256	28.8136	+			+			14	14	14	29.5	29.5	29.5	91.124	0	56.112	3711600000	28	4163	100310000	H0Y5D5;Q9BTG3;Q5SYW2;F5H2X7;Q9ULV3;Q96KB7;F6WSM2;F6VD24	H0Y5D5;Q9BTG3;Q5SYW2;F5H2X7;Q9ULV3	Cip1-interacting zinc finger protein	CIZ1	2.20985	0.0871628	0.584071	2.77325	1.62383	0.1367	0.600616	2.2316
32.412	32.5503	32.5437	32.1733	31.9195	32.0576	32.2289	32.0055	32.1589		+					18	18	18	77.5	77.5	77.5	36.071	0	323.31	50545000000	224	665	3159100000	O00151	O00151	PDZ and LIM domain protein 1	PDLIM1	2.20027	0.152421	-0.451892	-2.42813	2.01243	0.152864	-0.370906	-2.06175
29.2529	29.145	29.1354	29.4116	29.3604	29.3985	29.2632	29.1611	29.2636							10	10	10	41.8	41.8	41.8	36.426	0	39.231	6431500000	47	2663	338500000	Q9NPF4;G3V445;G3V425;G3V282;G3V4G4;G3V249	Q9NPF4	Probable tRNA N6-adenosine threonylcarbamoyltransferase	OSGEP	2.19223	0.360153	0.212369	1.50963	0.434528	0.791776	0.0515512	0.341829
30.5892	30.6301	30.3642	29.6229	29.9829	29.8718	30.49	30.8699	30.6746	+						18	18	18	46.8	46.8	46.8	55.882	0	76.298	14482000000	76	2029	579270000	Q9UI12;G3V126;H0YB41;E5RG49;E5RHH0;E5RK31;E5RJG1	Q9UI12;G3V126	V-type proton ATPase subunit H	ATP6V1H	2.18875	0.0581333	-0.701979	-2.99024	0.474652	0.599075	0.150321	0.63334
31.1061	31.2626	31.2799	30.9002	30.7024	30.7017	31.3281	31.4102	31.4256							38	30	29	53.6	44.6	43.3	97.147	0	192.89	24503000000	170	2245	480450000	P06737;E9PK47	P06737;E9PK47	Glycogen phosphorylase, liver form;Phosphorylase	PYGL	2.18711	0.1522	-0.448118	-2.40775	1.27882	0.400034	0.171787	1.05389
31.9494	32.0429	32.01	32.401	32.3378	32.2153	32.1699	31.936	32.1982							13	13	4	47.5	47.5	14	40.667	0	186.43	47355000000	153	746	2630800000	Q15257;A6PVN5;F6WIT2;Q5T948;A6PVN9;Q68CR8;A6PVN8;A6PVN6;A6PVN7;B7ZBQ0;C9IZ76;B7ZBP9;B7ZBP7;B4DDQ6;H0Y6E5	Q15257;A6PVN5;F6WIT2;Q5T948;A6PVN9	Serine/threonine-protein phosphatase 2A activator	PPP2R4	2.18591	0.238659	0.317271	1.97041	0.502714	0.662896	0.100585	0.536533
28.1307	28.3073	28.4375	28.8095	28.8758	28.7252	28.1784	28.4069	28.6623							13	13	13	13.3	13.3	13.3	136.27	0	40.605	3873900000	18	4621	67963000	A0A0A0MT60;Q5T1M5;X6RKW4	A0A0A0MT60;Q5T1M5	FK506-binding protein 15	FKBP15	2.17617	0.123333	0.51165	2.57083	0.304699	0.704214	0.123995	0.46673
27.2628	27.3464	27.6962	28.1933	28.0956	28.1229	28.5547	28.597	28.3768	+	+					4	4	4	27.7	27.7	27.7	11.728	0	8.5349	2973900000	25	2206	495660000	P26447	P26447	Protein S100-A4	S100A4	2.17585	0.0545	0.702089	2.97614	2.70843	0.042	1.07436	4.31628
32.5151	32.2257	32.3832	32.7818	32.8219	32.8133	32.8144	32.5871	32.6824							36	36	34	58.9	58.9	57.4	79.187	0	225.12	66863000000	263	937	1910400000	O60488;H0Y9A0;D6RF95;D6RD96;D6RFW9;D6RDA8	O60488	Long-chain-fatty-acid--CoA ligase 4	ACSL4	2.15545	0.160622	0.431025	2.33562	1.40064	0.264338	0.319976	1.54961
30.7522	30.9468	30.6639	31.2133	31.242	31.368	30.8444	30.4499	30.8072							13	13	13	54.5	54.5	54.5	29.16	0	65.137	20372000000	89	1137	1455200000	Q5JXI8;Q13642;Q5JXH8;Q5JXH7;Q5JXI3;Q5JXI2;Q5JXH9;Q5JXI0	Q5JXI8;Q13642;Q5JXH8;Q5JXH7;Q5JXI3;Q5JXI2;Q5JXH9;Q5JXI0	Four and a half LIM domains protein 1	FHL1	2.14489	0.137667	0.486757	2.48179	0.225643	0.786813	-0.0871417	-0.347188
33.7076	33.5583	33.6192	33.9846	33.9161	33.8546	33.6858	33.7037	33.773							68	68	68	52.3	52.3	52.3	177.44	0	323.31	146140000000	579	1046	1642000000	P48681	P48681	Nestin	NES	2.14369	0.261635	0.290066	1.84367	0.844502	0.608788	0.0924937	0.613149
27.8006	27.3704	27.7486	28.9805	28.8213	28.4102	28.1272	28.6328	28.6835	+	+					14	14	14	24.1	24.1	24.1	92.694	0	62.743	3504000000	32	4418	79637000	P09327;B4DV78;H7C0B6;C9J2B5	P09327	Villin-1	VIL1	2.14056	0.0564444	1.09747	3.45819	1.70602	0.128	0.841304	2.60132
29.6583	29.5075	29.5867	29.9814	30.0296	29.8358	30.0238	30.1146	29.8193				+			14	14	14	46.1	46.1	46.1	44.94	0	72.511	9914700000	72	2136	521830000	Q9BWS9;E9PPA0;E9PI70;E9PIP0;E9PRL3;E9PPH0;E9PKF1;H0YC89;H0YDL6;H0YCC4	Q9BWS9;E9PPA0	Chitinase domain-containing protein 1	CHID1	2.13041	0.190737	0.364765	2.11189	1.83441	0.160482	0.401724	2.03339
30.1622	30.007	30.0431	30.4857	30.4089	30.3212	30.3469	30.7895	30.5047		+					57	43	43	30.7	25.1	25.1	271.61	0	201.16	14157000000	98	4109	104870000	Q9Y4G6;H0YMT1;H0YN01	Q9Y4G6;H0YMT1	Talin-2	TLN2	2.12897	0.227634	0.334489	2.00597	1.58731	0.155956	0.476257	2.0034
29.3219	29.3926	29.4105	29.6583	29.8746	29.6873	29.0723	29.4856	29.4773							17	5	5	32	13.9	13.9	49.303	0	72.781	7538900000	35	2510	376950000	B1AMS2;Q14141	B1AMS2;Q14141	Septin-6	2015-09-06	2.12648	0.188681	0.365082	2.11067	0.0756203	0.938327	-0.0299155	-0.125137
32.882	32.9292	32.9313	32.5474	32.1751	32.3972	32.5559	32.4995	32.5566		+					23	23	14	69.3	69.3	42.2	38.604	0	168.87	66832000000	153	704	2905700000	P07355;H0YN42;H0YMD0;H0YMU9;A6NMY6;H0YM50;H0YKS4;H0YMM1;H0YNP5;H0YKZ7;H0YLV6;H0YMT9;H0YKX9;H0YKL9;H0YMW4;H0YKV8;H0YMD9;H0YNB8;H0YKN4	P07355;H0YN42;H0YMD0;H0YMU9;A6NMY6;H0YM50;H0YKS4;H0YMM1	Annexin A2;Annexin;Putative annexin A2-like protein	ANXA2;ANXA2P2	2.10936	0.115729	-0.540947	-2.58415	3.95737	0.0656552	-0.376835	-3.01821
29.7286	29.6586	29.739	30.1282	30.4242	30.1155	29.661	29.75	29.8674							23	23	23	30.2	30.2	30.2	107.23	0	77.339	9964100000	82	3185	216610000	Q9NZ08;H0Y9X5	Q9NZ08	Endoplasmic reticulum aminopeptidase 1	ERAP1	2.10757	0.134485	0.513868	2.51919	0.320437	0.813171	0.0507209	0.30759
26.8051	26.388	26.3702	27.2668	27.4622	27.2068	26.5868	26.4641	26.5326	+						3	3	3	9.7	9.7	9.7	54.513	0	25.971	1215600000	18	5007	46754000	Q15048;E9PRP5;E9PNL0;E9PP40	Q15048;E9PRP5;E9PNL0;E9PP40	Leucine-rich repeat-containing protein 14	LRRC14	2.09175	0.0622857	0.790812	3.02201	0.0151821	0.986513	0.0067126	0.0272336
30.4767	30.5898	30.6689	30.3026	30.2946	30.3159	30.4735	30.3853	30.1768							18	18	18	28	28	28	105.32	0	109.85	14432000000	92	2500	379790000	P10253;I3L0S5;I3L3L3;I3L2V9	P10253	Lysosomal alpha-glucosidase;76 kDa lysosomal alpha-glucosidase;70 kDa lysosomal alpha-glucosidase	GAA	2.08988	0.292902	-0.274098	-1.75582	1.05226	0.374981	-0.233285	-1.14263
30.6997	30.7406	30.6355	30.851	30.9109	30.8501	30.7024	30.8799	30.8268							48	48	48	27.9	27.9	27.9	288.89	0	245.2	19269000000	164	3692	147090000	P42345;B1AKP8;B1AKQ2	P42345	Serine/threonine-protein kinase mTOR	MTOR	2.0893	0.447483	0.178752	1.30853	0.848127	0.561834	0.111116	0.690813
27.5529	27.2611	27.4507	26.9416	26.9135	27.0393	27.2055	26.7638	27.1803							3	3	3	24.1	24.1	24.1	17.25	0	22.571	1533600000	10	3175	219080000	V9GY93;Q9HC07	V9GY93;Q9HC07	Transmembrane protein 165	TMEM165	2.08871	0.158605	-0.456801	-2.35975	1.04723	0.310146	-0.37174	-1.39352
28.6404	28.5163	28.6464	28.8312	28.8456	28.7892	28.7249	28.9472	28.6959							13	13	13	12.3	12.3	12.3	168.89	0	58.385	4529200000	49	4648	66606000	P42695;G3V1A9;E9PKK4;E9PQA3;E9PLE0	P42695;G3V1A9;E9PKK4	Condensin-2 complex subunit D3	NCAPD3	2.07571	0.358839	0.220996	1.5172	0.981037	0.415314	0.188321	0.991309
30.7006	30.398	30.6789	31.1226	31.028	31.1006	30.4197	30.4651	30.5565							16	16	12	45.5	45.5	36.4	49.008	0	88.636	18790000000	79	1579	894780000	Q9UNW9;M0R1A0	Q9UNW9	RNA-binding protein Nova-2	NOVA2	2.07463	0.151307	0.491249	2.43711	0.458528	0.657678	-0.112034	-0.545318
30.4353	30.4205	30.5375	30.7517	30.7595	30.6431	30.4444	30.6444	30.7721							16	16	16	48.2	48.2	48.2	38.379	0	76.37	16361000000	85	1620	861090000	Q9UIC8;I3L4A2;I3L537;I3L2E3;I3L2Q8;H3BUP7	Q9UIC8;I3L4A2	Leucine carboxyl methyltransferase 1	LCMT1	2.07059	0.3125	0.253625	1.66226	0.694782	0.524489	0.155879	0.770866
29.816	29.9034	29.7937	29.4661	29.1669	29.4319	29.8088	29.8792	29.6977							20	6	6	58.5	25.3	25.3	50.47	0	75.893	8812900000	35	2398	419660000	Q05639	Q05639	Elongation factor 1-alpha 2	EEF1A2	2.0673	0.156103	-0.482745	-2.41019	0.272149	0.837979	-0.0424652	-0.261262
29.0058	28.9729	28.9	29.2417	29.2057	29.1191	29.2645	29.054	28.9143							17	17	17	19.7	19.7	19.7	133.38	0	63.979	5775000000	57	4004	115500000	J3KMZ7;Q9H0H0;J3KRH0	J3KMZ7;Q9H0H0	Integrator complex subunit 2	INTS2	2.05688	0.347106	0.229263	1.54951	0.481768	0.640242	0.118037	0.571667
31.8469	31.9329	31.9046	32.1612	32.0377	32.1338	31.8495	31.9765	32.0311							49	49	49	37.8	37.8	37.8	213.62	0	323.31	42514000000	286	2038	574510000	P35658;A0A0A0MSW3;H0Y837;B7ZAV2;H0YF36;H0YDS4;E9PKD2	P35658;A0A0A0MSW3	Nuclear pore complex protein Nup214	NUP214	2.05668	0.36633	0.216059	1.48799	0.411451	0.780841	0.0575587	0.360992
29.0111	29.2091	28.9951	29.483	29.5225	29.3749	28.9236	28.6587	28.5462							7	7	7	54.8	54.8	54.8	21	0	50.809	5787500000	34	2032	578750000	O75884;A0A087WYQ5	O75884;A0A087WYQ5	Putative hydrolase RBBP9	RBBP9	2.04741	0.187048	0.388373	2.13686	1.29269	0.25567	-0.362227	-1.5657
29.7125	29.7409	29.5308	29.3036	29.2016	29.3524	29.6808	29.5705	29.8081							7	7	7	42.1	42.1	42.1	22.61	0	36.14	9031600000	62	1558	903160000	G3V5T0;A0A0A0MR33;G3V267;G3V4T6;O43708;G3V3B9;H0YJN8	G3V5T0;A0A0A0MR33;G3V267;G3V4T6;O43708	Maleylacetoacetate isomerase	GSTZ1	2.04023	0.193577	-0.375514	-2.09296	0.0942672	0.936118	0.0250969	0.12864
31.8064	31.8526	31.8509	32.0687	32.0501	31.9509	31.8077	32.1038	31.9862							38	38	38	35.9	35.9	35.9	121.32	0	172.93	41518000000	224	1743	754870000	O00203;Q13367;H0YBD0;F5GWU4	O00203	AP-3 complex subunit beta-1	AP3B1	2.03636	0.431321	0.186586	1.33694	0.671401	0.5617	0.129295	0.689969
31.7697	31.9949	31.8164	32.5581	32.6054	32.2504	31.8722	31.8183	31.8893							12	12	12	51.3	51.3	51.3	35.385	0	121.82	46011000000	159	610	3539300000	Q8N474;Q6ZSL4	Q8N474	Secreted frizzled-related protein 1	SFRP1	2.02251	0.109385	0.610967	2.64791	0.00193511	0.997916	-0.000425975	-0.00247861
30.2464	30.2784	30.2341	30.6574	30.634	30.4417	30.417	30.3075	30.2438							10	10	10	43.8	43.8	43.8	30.039	0	51.121	14145000000	79	1251	1285900000	Q96B26;H7C581	Q96B26	Exosome complex component RRP43	EXOSC8	2.02052	0.254831	0.324739	1.91497	0.597136	0.708928	0.0697861	0.458268
29.4467	29.7408	29.7548	30.1585	30.2779	30.0928	29.6149	29.9113	29.7192							13	13	13	31.5	31.5	31.5	65.33	0	80.434	9652700000	69	2528	371260000	Q08380;K7EP36;K7ESM3;K7EKQ5;K7ES75;K7EN99;K7ERZ6;K7EJD3;K7EJY8;K7EQT9	Q08380	Galectin-3-binding protein	LGALS3BP	2.01016	0.139178	0.528945	2.47039	0.310705	0.723643	0.101035	0.434101
28.1646	27.9169	28.0281	28.5536	29.0937	28.85	28.4331	28.4589	28.4335	+	+					4	4	4	62.2	62.2	62.2	14.984	0	37.78	3742100000	24	1750	748410000	Q9BPZ3;D6RA77;D6R9Y1	Q9BPZ3;D6RA77;D6R9Y1	Polyadenylate-binding protein-interacting protein 2	PAIP2	2.00927	0.0634286	0.795863	2.92812	2.30686	0.125591	0.405288	2.35446
30.5254	30.5447	30.6659	30.7817	30.9047	30.8334	30.7061	30.8423	30.4327							15	15	15	43.9	43.9	43.9	48.392	0	124.81	17581000000	102	1696	799140000	Q6DKJ4;I3L4V6	Q6DKJ4;I3L4V6	Nucleoredoxin	NXN	2.00323	0.313228	0.261235	1.66797	0.252806	0.782295	0.0816746	0.3579
29.7378	29.7002	29.7081	29.4633	29.588	29.4402	29.8084	29.7144	29.7223							9	9	9	47.6	47.6	47.6	27.907	0	95.222	8642300000	57	1952	617310000	E7EPT4;P19404	E7EPT4;P19404	NADH dehydrogenase [ubiquinone] flavoprotein 2, mitochondrial	NDUFV2	2.0025	0.369638	-0.218228	-1.48132	0.439127	0.847454	0.0329641	0.249354
33.0853	33.1038	33.1186	33.3108	33.3029	33.2007	33.0335	33.0922	33.2611							17	17	17	46.8	46.8	46.8	48.275	0	289.55	98831000000	185	415	5490600000	P14324;A0A087WVN4;A0A087X090;A0A087X1D8;A0A087WTP2	P14324;A0A087WVN4;A0A087X090	Farnesyl pyrophosphate synthase	FDPS	1.99725	0.472531	0.16892	1.23519	0.141892	0.914536	0.0263761	0.156174
30.2087	30.2031	30.1661	30.2501	30.2839	30.2723	30.3246	30.2452	30.4426							12	12	12	46.1	46.1	46.1	44.522	0	98.583	13149000000	70	1934	626140000	Q5TDH0;H0YII4;H0YI90;Q8WTU0	Q5TDH0	Protein DDI1 homolog 2	DDI2	1.9896	0.729362	0.0761089	0.652481	1.15669	0.459486	0.144825	0.911546
27.7891	27.762	27.817	28.267	28.2776	28.0155	27.5409	27.9129	27.9694							12	12	12	19.8	19.8	19.8	92.271	0	53.825	2578300000	32	4551	71618000	Q9UDY8	Q9UDY8	Mucosa-associated lymphoid tissue lymphoma translocation protein 1	MALT1	1.98595	0.187908	0.397384	2.12367	0.0464557	0.96588	0.0183773	0.0780863
31.8625	31.7892	31.8824	33.1102	32.8179	32.4097	32.135	32.0824	32.2265	+	+					11	11	11	77.3	77.3	77.3	14.787	0	41.493	53430000000	116	464	4857200000	S4R371;P05413;S4R3A2;P02689	S4R371;P05413;S4R3A2	Fatty acid-binding protein, heart	FABP3	1.98423	0.05648	0.934541	3.06286	2.40513	0.157153	0.303266	2.01202
29.381	29.2864	29.5457	29.8122	29.7471	29.7367	29.5371	29.3571	29.5344							24	24	24	34.7	34.7	34.7	95.45	0	80.367	7926500000	49	3626	155420000	B7Z493;E9PJX4;F8VWL3;Q96M96;F8W1R0;E9PNX0;E9PQT1;J3KSS3;F8VVF1;H0YDQ0	B7Z493;E9PJX4;F8VWL3;Q96M96;F8W1R0	FYVE, RhoGEF and PH domain-containing protein 4	FGD4	1.98133	0.225695	0.360942	2.01221	0.303219	0.776446	0.0718288	0.365779
32.336	32.3932	32.2779	32.7711	32.5853	32.5936	32.4987	32.3952	32.4048							28	28	28	58.7	58.7	58.7	61.277	0	323.31	60812000000	322	764	2533800000	Q15942;H0Y2Y8;C9IZ41;H7C3D3;C9JJK5;H7C3R3	Q15942;H0Y2Y8	Zyxin	ZYX	1.9809	0.258099	0.314325	1.85833	0.971433	0.577814	0.0972087	0.661823
30.1553	30.2861	30.2155	30.4619	30.3792	30.4792	30.5129	30.5686	30.5207		+					18	18	18	36.9	36.9	36.9	78.507	0	126.9	14443000000	78	2414	412660000	Q13769;F8WCP5;C9JXG5;H7C441;H7C072;C9JCL9;C9JXU6;F5GZF3	Q13769;F8WCP5	THO complex subunit 5 homolog	THOC5	1.97567	0.365183	0.221112	1.48588	2.78664	0.136298	0.315074	2.22456
27.1016	26.9989	26.9615	27.7523	27.8358	27.3952	27.3152	27.4894	27.0195							14	5	3	20.4	9.6	6.2	72.572	0	20.51	1705500000	12	4936	50162000	Q5T9A4;J3QSF3	Q5T9A4	ATPase family AAA domain-containing protein 3B	ATAD3B	1.97468	0.111529	0.640414	2.65225	0.820346	0.401875	0.254004	1.04352
29.7245	29.9273	29.8796	30.371	30.4598	30.1612	30.186	30.3255	30.181		+					10	10	10	55.6	55.6	55.6	30.062	0	88.239	12157000000	70	1613	868350000	Q9NQ88	Q9NQ88	Fructose-2,6-bisphosphatase TIGAR	TIGAR	1.97336	0.162182	0.486851	2.34475	2.12557	0.132752	0.387018	2.18162
26.5508	26.5398	26.4711	27.045	27.4008	26.9636	26.555	26.6988	26.6048							30	1	1	34.2	1.8	1.8	100.4	0	6.2921	1155200000	8	5341	35006000	E9PK91;H0YF63	E9PK91		BCLAF1	1.9691	0.119789	0.615886	2.60362	0.945181	0.576004	0.0989927	0.664389
34.0524	33.9994	34.0094	34.4748	34.5433	34.2522	33.8581	33.99	33.8849							26	10	10	76.9	44.8	44.8	42.019	0	103.73	282790000000	438	196	14139000000	P68032;P68133;P62736;P63267;Q5T8M7;Q5T8M8;A6NL76;C9JFL5;F6UVQ4;F6QUT6;F8WB63;B8ZZJ2	P68032;P68133;P62736;P63267;Q5T8M7;Q5T8M8;A6NL76	Actin, alpha cardiac muscle 1;Actin, alpha skeletal muscle;Actin, aortic smooth muscle;Actin, gamma-enteric smooth muscle	ACTC1;ACTA1;ACTA2;ACTG2	1.96885	0.184769	0.403035	2.12826	1.18498	0.527894	-0.10943	-0.763032
34.7257	34.7691	34.8854	35.2365	35.4007	35.0953	34.9056	34.9208	35.0034							33	33	33	78.3	78.3	78.3	57.293	0	323.31	354020000000	641	214	13112000000	Q01581;D6RIW1;P54868	Q01581	Hydroxymethylglutaryl-CoA synthase, cytoplasmic	HMGCS1	1.96356	0.169704	0.450782	2.25036	1.24528	0.436831	0.149895	0.957693
27.6457	27.3771	27.6955	26.7003	26.4831	27.0261	27.3162	27.3939	27.577	+						5	4	4	24.9	21.1	21.1	23.495	0.00065811	3.7855	1682500000	10	3939	120180000	P57735	P57735	Ras-related protein Rab-25	RAB25	1.96251	0.0648889	-0.836283	-2.92168	0.500195	0.59756	-0.143719	-0.637262
33.9875	34.0106	33.9732	33.9418	33.9062	33.9215	33.6451	33.7913	33.8605							45	45	45	75	75	75	59.143	0	323.31	160890000000	477	506	4348400000	P54577	P54577	Tyrosine--tRNA ligase, cytoplasmic;Tyrosine--tRNA ligase, cytoplasmic, N-terminally processed	YARS	1.96088	0.761101	-0.0672735	-0.584999	1.59936	0.314502	-0.2248	-1.36707
27.9231	27.893	27.8261	27.6775	27.7325	27.7491	27.7047	27.7201	27.8414							8	8	8	14.6	14.6	14.6	100.38	0	40.443	2319100000	16	4997	47329000	O75113;I3L3R7	O75113	NEDD4-binding protein 1	N4BP1	1.96023	0.491039	-0.160997	-1.18461	1.13613	0.498726	-0.1253	-0.825069
27.7275	28.0217	27.8455	28.2434	28.3	28.2336	28.0057	28.1102	28.1809							11	11	11	15.5	15.5	15.5	92.742	0	19.547	2878700000	15	4642	66946000	Q9UP83;U3KQU7	Q9UP83	Conserved oligomeric Golgi complex subunit 5	COG5	1.95913	0.193412	0.39407	2.09662	1.106	0.362036	0.234002	1.173
32.716	32.7746	32.6739	32.9325	32.851	32.8837	32.7337	32.8954	32.8057							34	32	27	50.6	48.3	40.4	85.182	0	273.95	75492000000	276	829	2287600000	P08237;F8VNX2;F8VZQ1;F8VX13;F8VSL1;F8VP00;F8VZI0;F8W1J8;F8VSF7;F8VUB8;F8VTQ3;F8VYK8;H0YHB8;F8VVE3;H0YIS9	P08237	ATP-dependent 6-phosphofructokinase, muscle type	PFKM	1.95162	0.482278	0.167559	1.21784	0.750418	0.633743	0.0900764	0.580629
28.0242	28.151	28.1136	28.6761	28.3635	28.5912	28.2546	28.2271	28.7817							8	8	8	38	38	38	28.864	0	38.92	3534300000	34	2465	392700000	Q96H20;D6RJ86;D6RFY6;H0Y8S5;D6RBI1;I3L457;I3L2X5	Q96H20;D6RJ86;D6RFY6	Vacuolar-sorting protein SNF8	SNF8	1.94748	0.171351	0.447344	2.22972	0.815944	0.374553	0.324898	1.14263
32.6024	32.6471	32.7913	32.3792	32.3589	32.4529	32.5538	32.5224	32.4545							33	33	18	66.2	66.2	45.3	60.646	0	309.7	62134000000	243	796	2389800000	Q13153;B3KNX7;E9PM17;H0YCG5;H0YCM0;E9PKH9;E9PRP6;E9PMP2;E9PQW5;E9PJF8	Q13153;B3KNX7;E9PM17	Serine/threonine-protein kinase PAK 1	PAK1	1.94676	0.300032	-0.283281	-1.72993	1.24585	0.403845	-0.170069	-1.03642
27.9946	27.7646	27.785	28.2954	28.3873	28.165	27.516	27.5727	27.2791							12	12	12	15.2	15.2	15.2	103.13	0	29.956	2445300000	19	4712	62701000	Q9BZQ8;REV__A0A087X280;REV__Q9UHV5;REV__A0A087WVW6	Q9BZQ8	Protein Niban	FAM129A	1.94669	0.177043	0.434484	2.19673	1.55496	0.189865	-0.392153	-1.81447
26.5843	26.4139	26.7962	27.1208	27.5941	27.5163	26.3038	26.4573	26.3404	+						6	6	6	17.1	17.1	17.1	39.309	0	9.9284	1212300000	14	4801	57729000	Q70UQ0	Q70UQ0	Inhibitor of nuclear factor kappa-B kinase-interacting protein	IKBIP	1.94037	0.0802	0.812241	2.86422	0.898485	0.40046	-0.230963	-1.05035
29.5926	29.4932	29.7922	30.1571	30.2268	29.989	29.7389	29.7778	29.7417							23	23	22	31.4	31.4	29.8	110.54	0	165.13	9608400000	67	3255	204430000	Q8IWR0;I3L2K5;I3L2N8;I3L382;I3L323;I3L3S2;I3L3F9;I3L1Y3;I3L282	Q8IWR0;I3L2K5	Zinc finger CCCH domain-containing protein 7A	ZC3H7A	1.93894	0.161393	0.498323	2.34241	0.644872	0.572104	0.126804	0.671592
32.4077	32.376	32.3925	32.2761	32.1791	32.2763	32.2476	32.2784	32.3961							49	49	49	50.3	50.3	50.3	119.16	0	323.31	54487000000	287	1661	825560000	P52732	P52732	Kinesin-like protein KIF11	KIF11	1.93624	0.522037	-0.148262	-1.10972	0.852792	0.634396	-0.0847028	-0.579561
28.8486	28.6817	28.7212	29.0571	29.21	29.0139	29.2664	28.8904	28.9267							7	7	5	21.1	21.1	16	46.589	0	39.477	5459800000	39	2919	272990000	J3KNQ4;Q9NVD7;E9PS97	J3KNQ4;Q9NVD7;E9PS97	Alpha-parvin	PARVA	1.93302	0.251723	0.343171	1.9285	1.0016	0.352514	0.277353	1.20641
28.4382	28.0007	28.4639	27.4493	27.3903	27.7051	28.105	27.9648	28.0247	+						7	7	7	16	16	16	63.693	0	30.503	2681500000	26	4258	92466000	A0A087WXM8;P50895;K7ENU8	A0A087WXM8;P50895	Basal cell adhesion molecule	BCAM	1.93192	0.0838095	-0.78606	-2.82069	0.799769	0.399851	-0.26943	-1.05375
29.3453	29.3919	29.4562	29.7003	29.7981	29.5902	29.3633	29.2076	29.4048							16	16	16	35	35	35	79.897	0	63.455	7537600000	61	3400	183840000	Q9NVU0;H3BSI5;H3BNJ0;H3BS41;H3BMR4;H3BSM3;H3BRY1	Q9NVU0	DNA-directed RNA polymerase III subunit RPC5	POLR3E	1.92584	0.292106	0.298379	1.77499	0.460078	0.725053	-0.0725695	-0.43169
30.1528	30.3517	30.2805	30.7384	30.6753	30.5193	30.4246	30.2621	30.0105							6	6	6	47.7	47.7	47.7	19.291	0	35.15	14804000000	74	1042	1644900000	Q9GZN8;H7BYU9	Q9GZN8;H7BYU9	UPF0687 protein C20orf27	C20orf27	1.92569	0.214472	0.382623	2.04242	0.0769537	0.938087	-0.029253	-0.125129
30.0436	29.6506	29.867	29.1887	29.1976	29.409	29.092	28.6674	28.805		+					9	9	9	19.7	19.7	19.7	72.832	0	41.912	6897800000	36	3112	229930000	Q8N0X7	Q8N0X7	Spartin	SPG20	1.92357	0.133739	-0.588634	-2.50959	2.38704	0.0265	-0.998922	-3.71342
27.8988	28.0925	28.3906	27.2268	27.5419	27.3927	28.4058	27.983	28.4479	+						8	7	7	21.9	19.2	19.2	62.888	0	57.255	2751000000	25	4053	110040000	Q99856;K7EJ04	Q99856;K7EJ04	AT-rich interactive domain-containing protein 3A	ARID3A	1.9207	0.0885333	-0.740188	-2.74627	0.298523	0.687089	0.151592	0.495174
27.1165	27.1249	27.2267	27.7747	27.6823	27.4311	26.7667	27.2802	27.3036							7	7	7	9.2	9.2	9.2	129.77	0	15.971	1734200000	19	5449	30968000	Q92574;Q86WV8	Q92574	Hamartin	TSC1	1.91801	0.159192	0.473282	2.26894	0.0772948	0.927144	-0.0392412	-0.140789
32.4604	32.4497	32.4797	32.394	32.3895	32.4242	32.2058	32.2686	32.3172							61	61	47	45.2	45.2	36.5	191.06	0	323.31	55641000000	344	1925	632280000	Q12756;F8W8V9;H7C0K6;H7C3Y8;H7C437	Q12756;F8W8V9	Kinesin-like protein KIF1A	KIF1A	1.91011	0.784647	-0.06066	-0.53214	2.40193	0.273591	-0.199397	-1.4945
32.2744	32.0969	32.3764	31.5988	31.8805	31.7658	31.7958	31.9207	31.9951							24	24	24	47.2	47.2	47.2	64.872	0	210.72	42402000000	193	1131	1462100000	F5GZS6;J3KPF3;P08195;H0YFS2;F5H0E2;F5H867;F5GZI0;H0YFX4;F5GZR9	F5GZS6;J3KPF3;P08195	4F2 cell-surface antigen heavy chain	SLC3A2	1.90938	0.159609	-0.500877	-2.32323	1.58201	0.216931	-0.345386	-1.72463
28.66	28.7752	28.7956	29.3364	29.3492	29.0249	28.2961	28.5127	28.0673							10	10	10	33.6	33.6	33.6	46.291	0	47.241	4599100000	30	3111	229960000	Q96IJ6;A0A087WUI8;F8WD54;C9J255;C9JAH0	Q96IJ6;A0A087WUI8	Mannose-1-phosphate guanyltransferase alpha	GMPPA	1.90572	0.160758	0.493272	2.30369	1.53853	0.165512	-0.451543	-1.91863
28.9152	29.0392	28.844	28.6799	28.7029	28.6214	29.0198	29.1374	29.0888							7	7	7	27.3	27.3	27.3	38.206	0	25.074	5155900000	31	2643	343730000	P56937;V9GYN3;Q5T248	P56937	3-keto-steroid reductase	HSD17B7	1.889	0.318735	-0.264783	-1.6349	1.05514	0.467404	0.149179	0.896333
32.1434	31.8555	32.2535	31.123	31.3991	31.5414	32.0828	32.0397	32.0787							12	12	12	18.8	18.8	18.8	53.924	0	216.56	39712000000	130	550	3971200000	P11169;Q8TDB8;F5GYR5	P11169;Q8TDB8	Solute carrier family 2, facilitated glucose transporter member 3;Solute carrier family 2, facilitated glucose transporter member 14	SLC2A3;SLC2A14	1.88863	0.111391	-0.729645	-2.69468	0.049103	0.965967	-0.0170981	-0.0779162
29.9622	29.8356	29.9568	30.1716	30.3323	30.1528	29.8818	30.2078	30.1951							48	48	48	15.4	15.4	15.4	521.12	0	133.45	11517000000	94	5056	44990000	Q9NZJ4;H0Y6M8;B2REB0	Q9NZJ4	Sacsin	SACS	1.88829	0.295162	0.300714	1.76478	0.704906	0.499396	0.176668	0.824148
30.2424	30.2897	30.4265	30.0558	29.8535	30.0037	30.0692	30.2933	30.4412							6	6	6	58.6	58.6	58.6	17.676	0	62.339	12445000000	57	988	1777800000	Q8WVJ2;E5RFP0	Q8WVJ2;E5RFP0	NudC domain-containing protein 2	NUDCD2	1.88061	0.252	-0.348538	-1.91483	0.159512	0.860376	-0.0516218	-0.233136
26.9652	26.8375	26.804	27.3634	27.7674	27.3428	25.9863	26.5031	26.34		+					4	4	4	13.1	13.1	13.1	53.535	0	21.11	1300700000	11	4871	54197000	B4DDH2;Q9BYT3;F8WAK5;C9J319;C9JCS6;C9J6X7;H0YEZ7	B4DDH2;Q9BYT3;F8WAK5;C9J319	Serine/threonine-protein kinase 33	STK33	1.87813	0.136554	0.622271	2.52255	1.68025	0.138214	-0.592445	-2.27664
29.1184	28.8522	28.873	29.8859	29.6263	29.4055	28.6791	29.456	29.5156							14	14	13	26.3	26.3	24.9	81.529	0	61.198	6432100000	30	3476	173840000	Q9C040;C9JVI3;E9PMW5;C9J084;E9PMK8	Q9C040	Tripartite motif-containing protein 2	TRIM2	1.87772	0.109673	0.691346	2.62858	0.403236	0.554711	0.26901	0.702983
30.1102	30.1203	30.2589	30.3537	30.4792	30.4209	30.2728	30.6972	30.5944							36	36	36	25.2	25.2	25.2	218.68	0	134.04	14158000000	129	3816	132320000	Q9UPY3;H0YJZ6	Q9UPY3	Endoribonuclease Dicer	DICER1	1.87665	0.335491	0.254826	1.59138	1.23255	0.271944	0.358315	1.51481
31.7502	31.6946	31.605	31.9672	31.9676	31.8488	31.9901	31.8841	31.8727							51	51	38	39.9	39.9	31.3	162.76	0	237.09	38849000000	242	2332	446540000	F8WA11;Q7Z460;H0Y5T1	F8WA11;Q7Z460	CLIP-associating protein 1	CLASP1	1.87244	0.346163	0.244644	1.54944	1.83452	0.27933	0.232409	1.48562
30.6121	30.2812	30.4744	30.0733	30.018	29.9008	30.2877	29.918	30.2725							13	13	12	17.4	17.4	16.1	100.03	0	102.4	12373000000	68	2301	458250000	A0A087WXI5;P12830;A0A087WX17;A0A087WU43;H3BNC6;H3BVI7;J3QKP1	A0A087WXI5;P12830;A0A087WX17;A0A087WU43	Cadherin-1;E-Cad/CTF1;E-Cad/CTF2;E-Cad/CTF3	CDH1	1.871	0.176491	-0.45854	-2.19804	0.896187	0.363207	-0.296497	-1.16603
28.0056	27.5948	27.5654	27.0819	26.6641	26.9998	27.7995	27.6148	27.2289	+						2	2	2	15.3	15.3	15.3	22.522	0	9.2969	1851300000	16	3248	205700000	U3KQG5;P41217;F8WC99;F8W7G1	U3KQG5;P41217;F8WC99;F8W7G1	OX-2 membrane glycoprotein	CD200	1.87078	0.088	-0.806638	-2.77105	0.325173	0.658067	-0.174199	-0.544204
30.2142	30.0174	30.202	30.5598	30.5378	30.3882	30.3686	30.3759	30.4323							27	27	27	22	22	22	164.13	0	87.25	13649000000	107	3283	200720000	Q9BXW9;H7BZJ7	Q9BXW9	Fanconi anemia group D2 protein	FANCD2	1.86526	0.247087	0.350746	1.91241	1.68527	0.278377	0.247716	1.48549
30.5884	30.466	30.5576	30.7847	30.7265	30.6866	30.571	30.7026	30.895							20	20	20	36.8	36.8	36.8	75.651	0	106.26	17062000000	105	2262	473950000	A0A087WWS1;Q96FV9;R4GMN4;A0A087WY84;J3KT14;J3KRD7;R4GN58;J3QQZ3	A0A087WWS1;Q96FV9	THO complex subunit 1	THOC1	1.86284	0.432157	0.195285	1.33287	0.853618	0.452817	0.185576	0.923171
28.3467	28.238	28.4028	28.827	28.6019	28.6333	28.1254	27.1904	29.6518							10	10	6	25	25	16	55.686	0	33.818	4056700000	15	3755	139890000	P31749;G3V2I6;A0A087WY56;G3V3X1;Q9Y243;J3KTC6;G3V4I6;G3V3K5	P31749;G3V2I6	RAC-alpha serine/threonine-protein kinase	AKT1	1.86161	0.250503	0.358231	1.93223	0.00300433	0.996405	-0.00660896	-0.00806962
31.9908	32.2815	32.2555	32.6787	32.5833	32.5411	32.4183	32.3698	32.6308							11	11	11	69.6	69.6	69.6	29.247	0	230.3	61316000000	160	374	6131600000	P15927;Q5TEJ7;Q5TEJ0	P15927;Q5TEJ7	Replication protein A 32 kDa subunit	RPA2	1.86077	0.19009	0.425098	2.11075	1.13869	0.320974	0.297056	1.33397
33.8086	33.6703	33.6876	34.0273	34.0714	33.9032	33.8061	33.8942	33.9374							106	106	95	59.3	59.3	54.3	265.55	0	323.31	159000000000	763	1217	1325000000	Q13085;Q59FY4;A0A087X0W4;A0A087WWN5;A0A087X2F8;A0A087X126;A0A087WYK6;S4R3S7;F8W8T8;H0YGH5;A0A087WVR6;E9PEW7;A0A087WYS8	Q13085	Acetyl-CoA carboxylase 1;Biotin carboxylase	ACACA	1.85824	0.311903	0.278491	1.6722	1.26671	0.414398	0.157056	0.992923
31.1181	30.6755	30.8098	31.4825	32.1099	31.8172	31.0926	31.1991	31.3649	+						18	18	18	46.8	46.8	46.8	45.899	0	99.281	27763000000	136	1221	1322000000	Q9HCJ6	Q9HCJ6	Synaptic vesicle membrane protein VAT-1 homolog-like	VAT1L	1.85733	0.0738462	0.935409	2.89026	1.07772	0.310319	0.351053	1.38689
29.4867	29.5651	29.5316	29.037	28.7479	29.1804	29.7502	29.902	29.5812							6	6	6	35.8	35.8	35.8	12.249	0	11.726	7607600000	41	1382	1086800000	Q9UII2	Q9UII2	ATPase inhibitor, mitochondrial	ATPIF1	1.85449	0.15931	-0.539352	-2.35318	1.06787	0.382079	0.216691	1.10912
27.3456	27.8276	27.2565	26.4335	25.9595	26.6524	28.0105	28.2601	27.8054	+						4	4	3	37	37	29.9	13.331	0	15.855	1888600000	15	3090	236080000	O76070;F8W754	O76070;F8W754	Gamma-synuclein	SNCG	1.85188	0.0522963	-1.12812	-3.04305	1.16872	0.223184	0.548794	1.71073
29.9742	30.1184	30.202	30.5752	30.5305	30.3584	30.1816	30.4271	30.441							6	6	6	38.9	38.9	38.9	30.472	0	84.083	13505000000	42	1206	1350500000	O60828;H7C053;C9JQA1	O60828;H7C053;C9JQA1	Polyglutamine-binding protein 1	PQBP1	1.84809	0.224211	0.389823	2.01157	1.10266	0.353255	0.251736	1.21406
32.3761	32.42	32.441	32.0984	31.6733	31.9151	32.1399	32.0319	31.9838		+					29	29	29	68.9	68.9	68.9	61.448	0	234	47514000000	209	1180	1397500000	P36871	P36871	Phosphoglucomutase-1	PGM1	1.84543	0.159083	-0.516798	-2.30131	2.70884	0.119561	-0.360482	-2.40399
33.5657	33.5616	33.5013	33.8942	33.8068	33.6938	33.5266	33.2132	33.2462							10	10	10	69.1	69.1	69.1	17.818	0	226.19	128440000000	206	188	14272000000	P30050	P30050	60S ribosomal protein L12	RPL12	1.84427	0.338783	0.255422	1.58043	0.988735	0.395541	-0.21423	-1.06271
28.371	28.4836	28.529	28.1076	27.669	27.9255	28.155	28.1474	28.1354		+					25	11	10	27.1	16.1	15	103.24	0	28.97	3059300000	16	4880	53672000	Q08043;A0A087WSZ2;D6RH00	Q08043;A0A087WSZ2	Alpha-actinin-3	ACTN3	1.83978	0.156829	-0.560507	-2.3788	2.57942	0.135776	-0.315295	-2.14034
29.1915	29.1387	29.0229	29.6801	29.4378	29.4277	29.0069	28.9546	29.2595							15	14	13	17.1	16.5	15.7	128.64	0	41.815	6490300000	49	4166	99851000	P78332;E9PGM9;F8WCA5;B4E0G6;C9J250;F8WCT0;C9JMC8;F8WF63	P78332;E9PGM9;F8WCA5	RNA-binding protein 6	RBM6	1.8372	0.220243	0.397519	2.02446	0.154509	0.874041	-0.0440114	-0.213123
29.1478	29.224	29.0803	28.2686	28.3246	27.4887	27.6447	26.5986	26.9255	+	+					9	9	9	24.3	24.3	24.3	57.002	0	102.03	3295200000	20	3820	131810000	Q9BV44;H7C0R6;H7C3J3;C9JP31;C9J9V2	Q9BV44	THUMP domain-containing protein 3	THUMPD3	1.83382	0.0601379	-1.12344	-3.0123	2.59243	0.0248	-2.09446	-5.0866
32.1999	32.1769	32.222	32.0172	32.121	32.0421	32.0185	31.9686	32.0341							32	32	32	46.4	46.4	46.4	87.334	0	205.71	45735000000	193	1316	1172700000	P42224;J3KPM9;E7EPD2;D2KFR9;E7ENM1;E9PH66;H7BZ88;H7BZB5	P42224;J3KPM9	Signal transducer and activator of transcription 1-alpha/beta;Signal transducer and activator of transcription	STAT1	1.83367	0.550189	-0.139488	-1.04178	2.90473	0.257733	-0.192524	-1.55661
32.5942	32.7684	32.7497	33.0627	33.0067	32.9127	32.9423	32.5118	32.6999							15	15	15	79.7	79.7	79.7	26.923	0	225.29	76418000000	251	418	5458500000	Q99714;Q5H928	Q99714;Q5H928	3-hydroxyacyl-CoA dehydrogenase type-2	HSD17B10	1.83324	0.306457	0.289903	1.70068	0.034461	0.973711	0.0138931	0.0587945
26.8694	27.3301	27.2899	27.9501	28.0617	27.7035	27.5629	27.5221	27.2036							11	11	11	28.7	28.7	28.7	55.647	0	19.858	1924900000	15	4650	66375000	Q9BZE2;A0A087WY59;E9PRI9;E9PNY6	Q9BZE2;A0A087WY59	tRNA pseudouridine(38/39) synthase	PUS3	1.82484	0.109556	0.742	2.6369	0.64709	0.45349	0.266405	0.931417
34.0503	34.0884	34.2376	34.5743	34.6029	34.3613	34.104	34.0592	34.0808							38	38	33	82.2	82.2	74.3	62.183	0	323.31	204470000000	497	381	6014000000	Q14194;E9PD68;Q14117	Q14194;E9PD68	Dihydropyrimidinase-related protein 1	CRMP1	1.81612	0.236101	0.387428	1.98394	0.306423	0.830286	-0.0440877	-0.277946
29.451	29.3068	29.4139	29.7097	29.897	29.6378	29.4789	29.8462	29.445							27	27	27	25.2	25.2	25.2	160.16	0	114.01	8151200000	77	4171	99405000	Q9NS87;C9JKA9;D6RCT7;H7C1K7;H7BZT2	Q9NS87;C9JKA9;D6RCT7	Kinesin-like protein KIF15	KIF15	1.80625	0.249053	0.357576	1.89655	0.667434	0.489478	0.199493	0.846929
31.2243	31.0947	31.2685	31.5193	31.7022	31.4574	31.1048	31.0118	31.1034							17	17	17	60.2	60.2	60.2	35.536	0	140.75	26419000000	129	997	1761300000	Q53FA7;H7BZH6	Q53FA7	Quinone oxidoreductase PIG3	TP53I3	1.80572	0.250608	0.36378	1.91353	0.946552	0.527766	-0.1225	-0.763001
27.9835	27.7147	28.2451	27.3719	27.1709	27.3784	27.3355	27.761	27.2093							8	6	6	22.5	18	18	62.735	0	25.668	2002800000	12	4503	74177000	Q9Y625;A0A087WT82	Q9Y625	Glypican-6;Secreted glypican-6	GPC6	1.80033	0.132478	-0.674017	-2.51894	1.13344	0.232026	-0.545852	-1.6719
28.3131	28.2457	28.5091	28.8061	28.9862	28.6886	28.3525	28.5108	28.7322							15	15	1	14.3	14.3	0.9	194	0	90.479	4039800000	32	4929	50497000	Q9UPQ9	Q9UPQ9	Trinucleotide repeat-containing gene 6B protein	TNRC6B	1.79953	0.1791	0.470996	2.16882	0.578177	0.536036	0.175884	0.746779
29.5724	29.312	29.4824	29.77	29.8813	29.7539	29.6332	29.6073	29.7586							17	17	17	24.3	24.3	24.3	95.32	0	47.878	8474400000	66	3426	180310000	Q8N1G2;H0YCQ1;Q5T7F8;H0Y4T0;Q5T7F5	Q8N1G2	Cap-specific mRNA (nucleoside-2-O-)-methyltransferase 1	CMTR1	1.7974	0.259383	0.346097	1.85851	1.10734	0.383264	0.210789	1.11227
32.1861	32.3473	32.411	32.6425	32.6799	32.5486	32.3812	32.3856	32.5559							20	20	19	39.3	39.3	39.3	60.13	0	116.9	59716000000	201	769	2488200000	O75131;A0A087WYQ3;E5RHZ0;H0YB26;A0A087WXR6;A0A087WUS8;E5RFT7;O95741;Q9UBL6	O75131;A0A087WYQ3	Copine-3	CPNE3	1.7872	0.298508	0.308846	1.74009	0.645287	0.573517	0.126058	0.669672
31.4016	31.2086	31.462	31.0031	30.8581	31.0564	31.4122	31.2784	31.2671							12	12	6	55.8	55.8	27.9	23.593	0	37.695	26191000000	86	900	2014700000	P20340;H0YGL6;H7BYW1;F5H3K7;J3KR73;C9JU14;F5GX61;C9JB90	P20340;H0YGL6;H7BYW1	Ras-related protein Rab-6A	RAB6A	1.78505	0.241164	-0.384857	-1.95654	0.160081	0.881379	-0.0381718	-0.201432
29.5666	29.6352	29.4153	29.833	30.03	29.8408	29.4575	29.7434	29.7695							24	23	23	23.8	23.2	23.2	172.79	0	140.58	8787400000	81	3893	123770000	Q5VZL5;H7C1I7	Q5VZL5;H7C1I7	Zinc finger MYM-type protein 4	ZMYM4	1.77784	0.250375	0.362232	1.8918	0.421106	0.662433	0.117748	0.53713
26.6674	26.6005	26.7946	27.2007	27.4591	27.0303	26.5616	26.9593	26.9044							4	4	4	10.6	10.6	10.6	54.382	0	14.194	1245100000	14	4946	49803000	Q15406;C9JDI9	Q15406	Nuclear receptor subfamily 6 group A member 1	NR6A1	1.77755	0.158303	0.542567	2.28891	0.369747	0.676523	0.120913	0.510519
28.4886	28.6473	28.6498	28.8362	28.7942	28.8058	28.5557	28.4324	28.6255							13	13	13	18.7	18.7	18.7	83.92	0	33.134	4295500000	27	3986	116090000	Q9C0D3;A8DPD7	Q9C0D3;A8DPD7	Protein zyg-11 homolog B	ZYG11B	1.77725	0.396911	0.216776	1.40068	0.300335	0.802963	-0.0573915	-0.323082
32.7504	32.8756	32.8427	33.0579	33.1529	32.985	32.9214	33.0476	32.8694							40	40	14	76.1	76.1	29.1	59.256	0	228.48	83974000000	390	792	2399300000	P11413;E9PD92	P11413;E9PD92	Glucose-6-phosphate 1-dehydrogenase	G6PD	1.77324	0.361895	0.242359	1.50162	0.885519	0.536389	0.123247	0.747633
31.8866	32.2894	31.9731	32.522	32.5819	32.5138	32.1773	32.1989	32.3452							28	15	13	79.1	51.1	47.1	49.857	0	257.53	54778000000	174	734	2738900000	Q9BUF5;K7ESM5;K7EL29;K7ES63;K7EN98;K7ESQ3;K7EQT3;K7EJ64;K7ERA8;K7EJZ4;K7EPE5	Q9BUF5;K7ESM5	Tubulin beta-6 chain	TUBB6	1.77022	0.178931	0.48956	2.18276	0.646636	0.504649	0.190764	0.817725
30.2463	30.3224	30.2296	30.0651	30.0908	30.1621	30.2769	30.5208	30.4657							12	12	12	28.7	28.7	28.7	46.382	0	37.852	13119000000	93	1722	771710000	Q12765;C9K052;B8ZZP4;C9J7U9	Q12765	Secernin-1	SCRN1	1.7683	0.506964	-0.160102	-1.1379	0.914049	0.479551	0.155036	0.865176
32.4581	32.5486	32.4442	32.6721	32.5951	32.665	32.4705	32.6533	32.6236							22	22	20	62.9	62.9	59.5	33.784	0	165.24	64494000000	218	631	3394400000	P22087;M0QXL5;M0R299;M0R2Q4;M0R0P1;M0R2U2;M0R1H0;M0R2B0;M0QXC9	P22087;M0QXL5;M0R299;M0R2Q4;M0R0P1;M0R2U2;M0R1H0;M0R2B0	rRNA 2-O-methyltransferase fibrillarin	FBL	1.76396	0.509018	0.160439	1.1386	0.687573	0.621761	0.0988426	0.59754
28.3046	28.2812	28.2735	29.1627	28.6409	28.8438	28.8578	28.4365	28.2885							4	4	4	26.9	26.9	26.9	19.127	0	13.801	4044700000	27	2439	404470000	Q12974;Q93096;E9PMY3;E9PML8;E9PJC0;E9PRR9;Q5TCM7;E9PL34	Q12974;Q93096;E9PMY3;E9PML8;E9PJC0;E9PRR9;Q5TCM7	Protein tyrosine phosphatase type IVA 2;Protein tyrosine phosphatase type IVA 1	PTP4A2;PTP4A1	1.76223	0.159012	0.596033	2.36371	0.636793	0.469977	0.241182	0.890625
34.4108	34.3281	34.3763	34.2423	34.2787	34.2786	34.0071	34.0067	33.9854				+			31	31	31	64.4	64.4	64.4	60.586	0	323.31	198540000000	470	311	7636300000	P35520;C9JMA6;H7C2H4;H7C1W6;H7C2W0	P35520	Cystathionine beta-synthase	CBS	1.76138	0.658142	-0.10516	-0.828932	3.92341	0.0595	-0.371965	-2.97514
29.4442	29.2525	29.2957	29.9746	30.0786	29.6385	29.5486	29.6687	29.5517							14	14	14	29.7	29.7	29.7	73.46	0	75.107	8317400000	54	3085	237640000	O94925;H7BZD1	O94925	Glutaminase kidney isoform, mitochondrial	GLS	1.75897	0.157532	0.56645	2.31265	1.67592	0.269311	0.25885	1.52065
31.3182	31.2756	31.293	31.8473	31.6721	31.5114	31.4903	31.4879	31.3892							26	26	14	62.5	62.5	31.3	58.232	0	212.16	30207000000	146	1505	943970000	Q96GM5;F8VRQ4;F8VUB0;H0YHV1	Q96GM5;F8VRQ4	SWI/SNF-related matrix-associated actin-dependent regulator of chromatin subfamily D member 1	SMARCD1	1.75615	0.250276	0.381306	1.92817	1.96759	0.360696	0.160154	1.18156
32.5649	32.4763	32.3786	32.8289	32.6876	32.7118	32.5654	32.5064	32.536							64	64	64	48	48	48	213.57	0	323.31	64444000000	368	1785	724090000	Q12888;A6NNK5;C9JXV0;H7C3N7;H7BZY0;M0R142;H7C151;H7C495	Q12888;A6NNK5;C9JXV0	Tumor suppressor p53-binding protein 1	TP53BP1	1.75282	0.335631	0.269503	1.5923	0.482869	0.74747	0.0626628	0.400617
31.3506	31.3772	31.4024	31.4527	31.5345	31.5608	31.6017	31.6378	31.611		+					37	37	37	33.5	33.5	33.5	130.16	0	219.91	31163000000	190	1968	611030000	O14617;A0A087WYN6;K7ELX8;K7ERW8	O14617	AP-3 complex subunit delta-1	AP3D1	1.75096	0.561882	0.139266	1.02527	3.69445	0.161214	0.240081	2.02653
31.47	31.494	31.4001	31.7721	31.7763	31.5929	31.457	31.572	31.4815							36	36	35	49.5	49.5	48.6	82.091	0	144.45	32060000000	191	1854	682120000	I3L0N3;P46459;I3L2G1;I3L0L3;K7EQD6;I3L338;I3L4Q9	I3L0N3;P46459	Vesicle-fusing ATPase	NSF	1.7507	0.349751	0.25908	1.55441	0.47094	0.795003	0.0488135	0.336872
30.3779	30.3293	30.357	30.2519	30.2166	30.1248	30.3289	30.3181	30.4692							23	23	23	30.2	30.2	30.2	118.1	0	64.43	13370000000	122	3369	188310000	Q8IXT5;B9ZVT1;E5RHG1;E5RJ83;E5RJV8;E5RJW8	Q8IXT5;B9ZVT1	RNA-binding protein 12B	RBM12B	1.75052	0.516436	-0.156961	-1.11797	0.125015	0.945634	0.0173009	0.11484
28.6198	28.5819	28.4945	29.0153	28.7617	28.8747	28.8355	28.7823	28.7426							15	15	15	12.4	12.4	12.4	189.97	0	77.441	4551500000	31	4579	70023000	Q2KHR3;H0YCQ7;E9PQD3	Q2KHR3	Glutamine and serine-rich protein 1	QSER1	1.74678	0.297244	0.318471	1.74808	2.0734	0.269523	0.2214	1.51838
29.1333	29.1114	29.1888	29.5042	29.4787	29.2877	29.2321	29.2494	29.1074							9	9	9	42.4	42.4	42.4	28.048	0	31.454	6431100000	58	2445	401940000	Q96DG6	Q96DG6	Carboxymethylenebutenolidase homolog	CMBL	1.74527	0.324	0.279057	1.62159	0.441961	0.790564	0.0518119	0.344655
27.8501	28.1157	27.7926	27.5642	27.2544	27.3829	27.9981	27.7882	27.667							7	7	5	18.8	18.8	13.3	57.208	0	18.677	2279600000	20	4224	94982000	B0QYD3;Q9UH17;P31941	B0QYD3;Q9UH17;P31941	DNA dC->dU-editing enzyme APOBEC-3B;DNA dC->dU-editing enzyme APOBEC-3A	APOBEC3B;APOBEC3A	1.74499	0.175607	-0.518942	-2.21691	0.297211	0.73193	-0.101676	-0.425801
29.5548	29.543	29.5805	29.7185	29.8684	29.7072	29.3914	29.555	29.764							5	5	5	54.9	54.9	54.9	15.179	0	54.445	8614900000	49	1148	1435800000	O15116;E5RJ47;E5RH18	O15116	U6 snRNA-associated Sm-like protein LSm1	LSM1	1.74291	0.430528	0.205283	1.34069	0.0332977	0.975452	0.0106869	0.0512857
27.0052	27.3407	26.8963	27.6747	27.6315	27.5446	27.0331	27.2155	27.1714							7	5	5	12.7	10	10	67.659	0	14.143	1660900000	16	4731	61515000	Q05513;E9PBE1;D6REZ8;D6RDM0;D6RG01;D6RBD4;F2Z2H9;D6RGG1;D6RAU1;F2Z3C5	Q05513;E9PBE1	Protein kinase C zeta type	PRKCZ	1.73925	0.172514	0.536188	2.24255	0.153101	0.854885	0.0592581	0.242284
29.953	30.3859	30.2668	31.1377	30.9415	30.6754	30.4702	30.3814	30.5064							20	19	19	49.7	48.4	48.4	61.877	0	117.29	15896000000	84	2161	512780000	O14531;Q5T0Q6	O14531;Q5T0Q6	Dihydropyrimidinase-related protein 4	DPYSL4	1.73745	0.131829	0.716283	2.50403	0.868618	0.392946	0.250816	1.07024
30.5023	30.7813	30.6703	30.2711	30.3184	30.3717	30.52	30.5779	30.8458							13	12	12	60.4	57.5	57.5	31.121	0	84.605	15776000000	102	1522	928010000	O94760	O94760	N(G),N(G)-dimethylarginine dimethylaminohydrolase 1	DDAH1	1.734	0.291821	-0.330873	-1.77744	0.00854906	0.992418	-0.00335375	-0.0146438
28.2672	28.1718	28.0595	28.6719	29.3614	28.8956	28.243	28.3303	28.1855							9	9	9	33.6	33.6	33.6	38.577	0	27.876	3768500000	32	3019	251240000	P78540	P78540	Arginase-2, mitochondrial	ARG2	1.72843	0.117724	0.81017	2.59857	0.51949	0.681549	0.0867519	0.500479
27.3885	27.437	27.5673	27.9375	28.4411	27.9727	27.6481	27.9634	27.7052							5	5	5	42.8	42.8	42.8	24.992	0	46.296	2350800000	19	3095	235080000	Q9H7E9	Q9H7E9	UPF0488 protein C8orf33	C8orf33	1.72662	0.154127	0.652816	2.41015	1.30359	0.289257	0.30798	1.46172
30.6337	30.7175	30.73	30.8812	30.9362	30.8087	30.7168	30.7363	30.816							22	22	19	46.5	46.5	40	66.316	0	112.92	18806000000	123	1970	606660000	P52306;H0Y8M2;D6RHH8;D6RB97;D6REZ0;D6RC12	P52306	Rap1 GTPase-GDP dissociation stimulator 1	RAP1GDS1	1.72063	0.473613	0.181626	1.22938	0.66188	0.720597	0.0626005	0.438225
26.75	26.4943	27.0308	27.7815	27.8632	27.2972	27.0129	26.7991	26.8234							4	4	4	41.8	41.8	41.8	17.994	0	42.573	1484600000	17	3681	148460000	P61968	P61968	LIM domain transcription factor LMO4	LMO4	1.71279	0.11376	0.888952	2.65405	0.286853	0.717176	0.120094	0.446424
35.6988	35.5837	35.5236	35.2672	35.2226	35.4214	35.5427	35.9643	35.7769							44	44	23	43.7	43.7	18.7	76.613	0	323.31	521570000000	656	172	14902000000	P19338;C9JYW2;C9JLB1;C9J1H7;C9JWL1	P19338	Nucleolin	NCL	1.70647	0.311456	-0.298314	-1.66475	0.529961	0.565863	0.15927	0.685497
30.6381	30.4756	30.4908	30.8012	30.8617	30.7099	30.6839	30.6178	30.7074							48	48	48	27.4	27.4	27.4	254.41	0	195.21	17231000000	159	3642	153850000	O75165;H0Y8Q2;H0YA63	O75165	DnaJ homolog subfamily C member 13	DNAJC13	1.70507	0.355445	0.256128	1.52401	1.08709	0.489179	0.134931	0.852081
34.9197	35.1449	35.1181	34.8059	34.6303	34.7532	34.6255	34.843	34.7955							43	43	28	85.6	85.6	60	56.94	0	323.31	316660000000	635	243	11309000000	Q16851;A0A087WYS1;E7EUC7;C9JQU9;C9J6Q0	Q16851;A0A087WYS1;E7EUC7	UTP--glucose-1-phosphate uridylyltransferase	UGP2	1.7041	0.293108	-0.331083	-1.7607	1.46573	0.258456	-0.30624	-1.55496
30.6324	30.7567	30.6902	31.0439	31.1963	30.8958	30.7923	30.5984	30.8345							20	20	19	29.1	29.1	28	95.436	0	130.56	19203000000	120	2055	564780000	Q68EM7;C9IZD3;I3L4P0;I3L1S9;I3L4P6;J3KRS3	Q68EM7	Rho GTPase-activating protein 17	ARHGAP17	1.70051	0.270949	0.352233	1.81654	0.235982	0.834774	0.048659	0.268706
30.0556	29.7936	29.9862	30.4459	30.4384	30.2036	29.8463	29.9432	29.9841							15	15	15	38.5	38.5	38.5	46.553	0	63.996	11545000000	74	2337	444030000	Q9NVG8	Q9NVG8	TBC1 domain family member 13	TBC1D13	1.69607	0.239362	0.417529	1.97263	0.0821255	0.948665	-0.020532	-0.10899
35.7246	35.7812	35.8143	35.6889	35.6205	35.64	35.5146	35.5551	35.6522							48	48	48	77.4	77.4	77.4	88.549	0	323.31	561620000000	1104	138	17551000000	Q13263;M0R0K9;M0R3C0;M0R2I3	Q13263	Transcription intermediary factor 1-beta	TRIM28	1.6911	0.606465	-0.123557	-0.927884	1.83223	0.320161	-0.19939	-1.34272
33.1402	33.2661	33.4839	32.8482	32.6257	32.9201	33.0512	33.0346	33.1117							35	27	27	90.7	76.9	76.9	39.455	0	257.55	96059000000	310	527	4176500000	P09972;A8MVZ9;J3KSV6;J3QKP5;C9J8F3;J3QKK1;K7EKH5;Q5T7D5;A0A087WXX2;P05062	P09972;A8MVZ9;J3KSV6;J3QKP5	Fructose-bisphosphate aldolase C	ALDOC	1.69071	0.185969	-0.498749	-2.13241	1.0526	0.375766	-0.230916	-1.1371
36.0668	36.1047	36.0775	35.8159	35.9798	35.9096	35.8704	36.0283	35.9778							18	18	16	53.7	53.7	53.7	32.575	0	323.31	787180000000	1095	15	65598000000	P06748;E5RI98	P06748	Nucleophosmin	NPM1	1.68626	0.481931	-0.181199	-1.21776	1.21774	0.491311	-0.124161	-0.83946
30.0602	30.4155	30.2327	30.7178	30.8385	30.5731	30.6682	30.5968	30.5413							16	16	16	26.6	26.6	26.6	79.548	0	59.518	16483000000	82	2009	588680000	Q3YEC7;F2Z2T0;G3V154;H0Y7H6;H0Y4Z8;B1AMX5;Q8WYT4	Q3YEC7;F2Z2T0;G3V154	Rab-like protein 6	RABL6	1.68025	0.197857	0.473651	2.07651	1.54774	0.209597	0.365976	1.75147
30.5647	30.5665	30.4768	30.7618	30.985	30.7557	30.8054	30.7556	30.7922							14	14	14	49.5	49.5	49.5	35.716	0	119.1	18015000000	99	1347	1125900000	P04818	P04818	Thymidylate synthase	TYMS	1.67347	0.314728	0.298137	1.64696	2.77075	0.176192	0.248374	1.86552
34.8405	34.971	34.9877	35.2179	35.1611	35.0845	34.8542	34.9208	35.0436							35	32	30	76.6	70.1	65.4	62.293	0	323.31	353230000000	666	241	11394000000	Q16555;E5RFU4	Q16555	Dihydropyrimidinase-related protein 2	DPYSL2	1.66604	0.41193	0.221424	1.37964	0.0299301	0.982128	0.00644048	0.0373548
30.7574	30.8788	30.9128	31.181	31.3038	31.0413	30.7637	30.7658	31.0007							16	16	16	37.6	37.6	37.6	59.058	0	104.42	21450000000	77	1302	1191700000	Q99829;B0QZ18;F2Z2V0;A6PVH9;E7ENH5;Q5JX56;Q5JX58;Q5JX59;Q5JX60;Q5JX44;Q5JX45;Q5JX55;H0Y524;Q5JX54;Q5JX61;Q5JX52;Q5JX57;E7EV27;Q5JX53	Q99829;B0QZ18;F2Z2V0;A6PVH9;E7ENH5	Copine-1	CPNE1	1.66122	0.304863	0.325691	1.72062	0.0229089	0.983817	-0.00628916	-0.0328058
28.2836	27.9669	27.882	28.5791	28.9336	28.5358	28.6799	28.3022	28.3786							6	6	6	19.7	19.7	19.7	59.536	0	29.201	3604700000	28	3715	144190000	P56282;U3KQ22	P56282	DNA polymerase epsilon subunit 2	POLE2	1.65771	0.159226	0.638652	2.31795	1.14604	0.269356	0.409385	1.52761
33.0454	33.0008	32.9511	33.2814	33.2555	33.1109	33.0444	33.0793	33.082							58	58	58	55.6	55.6	55.6	157.18	0	323.31	92152000000	520	1280	1228700000	Q15021;E7EN77;F5GZK7;F5H431;REV__Q02790	Q15021;E7EN77	Condensin complex subunit 1	NCAPD2	1.65639	0.421857	0.21682	1.35813	1.09513	0.663774	0.0694606	0.535043
31.847	31.6887	31.8318	32.0013	31.9769	31.9565	31.8154	31.8444	31.6343							20	20	12	55.7	55.7	42.9	41.489	0	189.62	38844000000	138	782	2427700000	Q99961;M0R0I3;M0QYE0;M0R2K6;H3BRH8	Q99961	Endophilin-A2	SH3GL1	1.65483	0.468216	0.189044	1.24319	0.10664	0.931914	-0.0244859	-0.133915
29.823	29.8604	29.9177	30.175	30.5355	30.1946	30.0181	29.7918	29.8156							10	10	7	49.8	49.8	42.1	29.299	0	40.573	10941000000	48	1638	841610000	Q9BZX2	Q9BZX2	Uridine-cytidine kinase 2	UCK2	1.64876	0.24084	0.434649	1.97365	0.0357276	0.978514	0.0081164	0.0458807
28.4242	27.9017	28.2743	27.0275	27.6496	27.3489	27.4357	27.5778	27.9365							11	11	11	12.9	12.9	12.9	123.92	0	28.333	2296600000	25	5183	40291000	Q15386	Q15386	Ubiquitin-protein ligase E3C	UBE3C	1.648	0.132452	-0.858042	-2.54259	1.201	0.210151	-0.550029	-1.74474
33.3689	33.451	33.3067	33.6564	33.7909	33.5528	33.3589	33.454	33.4219							48	48	48	67.3	67.3	67.3	75.872	0	308.59	120690000000	528	721	2806700000	P08133;E5RK69;E7EMC6;E5RK63;E5RJF5;E5RFF0;E5RI05;E5RJR0;E5RIU8;H0YC77	P08133;E5RK69;E7EMC6	Annexin A6;Annexin	ANXA6	1.64787	0.331028	0.291166	1.61231	0.290211	0.856779	0.0360654	0.240036
29.6384	29.6879	29.6447	30.037	30.0928	29.8063	29.495	29.9564	29.5484							16	16	16	37.7	37.7	37.7	61.492	0	63.015	9188800000	46	2608	353420000	Q13112	Q13112	Chromatin assembly factor 1 subunit B	CHAF1B	1.64762	0.307188	0.321718	1.70166	0.0219846	0.981132	0.00965373	0.0391558
30.2142	30.1202	30.1354	30.7087	30.3504	30.6343	30.8591	30.2992	30.161							8	8	8	36.7	36.7	36.7	25.764	0	25.66	14421000000	54	1363	1109300000	Q9BRX8	Q9BRX8	Redox-regulatory protein FAM213A	FAM213A	1.64661	0.253408	0.407845	1.91489	0.586788	0.466921	0.283161	0.897799
28.9078	28.7623	29.0085	29.7076	29.2935	29.3194	29.0041	29.567	29.0654							6	6	6	25.4	25.4	25.4	47.597	0	68.498	6255900000	45	2766	312790000	H0YH69;Q9HBU6;H0YFP7	H0YH69;Q9HBU6	Ethanolamine kinase 1	ETNK1	1.64502	0.179458	0.547325	2.17365	0.765146	0.387374	0.31931	1.09331
29.4814	29.4634	29.3262	29.7466	29.7669	29.5821	29.4482	29.2993	29.5132							20	20	20	21.2	21.2	21.2	152.26	0	59.728	7712900000	66	4070	108630000	O96028;D6R9V2;D6RIS1;H0Y9U6;H0Y9L4	O96028	Histone-lysine N-methyltransferase NSD2	WHSC1	1.64371	0.348939	0.27488	1.55908	0.014182	0.990793	-0.00343132	-0.0190554
30.373	30.7656	30.519	31.43	31.2697	30.9413	30.5416	30.1487	30.2045							11	11	11	72.6	72.6	72.6	21.498	0	42.235	18007000000	68	1049	1637000000	Q9BV57;H7C382	Q9BV57	1,2-dihydroxy-3-keto-5-methylthiopentene dioxygenase	ADI1	1.64091	0.158857	0.661135	2.32871	0.689269	0.443823	-0.254256	-0.949056
27.2858	27.3333	27.3265	28.2601	27.8349	27.6928	27.5701	27.8609	27.4568							6	6	6	21.1	21.1	21.1	66.762	0	47.838	2098300000	18	4320	87429000	Q9UHB4	Q9UHB4	NADPH-dependent diflavin oxidoreductase 1	NDOR1	1.63891	0.159358	0.614074	2.26544	1.21698	0.298682	0.314111	1.41956
27.4151	27.5718	27.5222	27.0908	27.2998	26.9697	27.7186	27.6817	27.4845							6	6	6	17.9	17.9	17.9	49.237	0	17.654	1873100000	31	4544	72042000	Q7L592;C9J236;C9JS27;C9JP36;C9JEL7	Q7L592;C9J236;C9JS27;C9JP36	NADH dehydrogenase [ubiquinone] complex I, assembly factor 7	NDUFAF7	1.63548	0.26121	-0.382914	-1.85044	0.658427	0.57195	0.125256	0.672934
30.8192	30.8491	30.9686	30.496	30.7182	30.5641	30.5982	30.5734	30.5265					+		9	9	9	44.1	44.1	44.1	28.932	0	97.648	17655000000	67	1199	1358100000	Q9UHY7;A0A087WTH0;D6RA00	Q9UHY7;A0A087WTH0;D6RA00	Enolase-phosphatase E1	ENOPH1	1.63397	0.336802	-0.286183	-1.58986	2.4699	0.150641	-0.312899	-2.08242
30.6312	30.6268	30.6967	30.409	30.5507	30.4918	30.5227	30.4921	30.723							22	22	22	42.3	42.3	42.3	72.233	0	116.03	16116000000	113	2260	473990000	Q9NXH9;K7EQQ8;K7EJX9;K7EQU7;K7EQY6;K7EMZ2;K7ENI9;K7ERR5	Q9NXH9;K7EQQ8	tRNA (guanine(26)-N(2))-dimethyltransferase	TRMT1;SEMA4B	1.63396	0.50725	-0.167732	-1.14188	0.4041	0.740963	-0.0723101	-0.411221
29.776	29.8149	29.7095	29.603	29.3895	29.547	29.6146	29.5696	29.7487							19	19	19	34.5	34.5	34.5	81.746	0	87.053	8418700000	78	3223	210470000	Q7Z2T5;X6RK96	Q7Z2T5	TRMT1-like protein	TRMT1L	1.63322	0.366402	-0.253639	-1.48374	0.923482	0.531777	-0.122519	-0.756358
30.0427	29.9018	29.9599	29.808	29.8103	29.8371	29.7465	29.6729	29.8535							24	24	18	29.4	29.4	21.7	122.49	0	80.717	9624500000	81	3523	168850000	Q96RU2;B4E3L3;G3V1N5;F5GZ74;H0YFX3;H0YFT9;F5H2G4;H0YFA0;F5H6Q3;H0YFD7;H0YH19	Q96RU2;B4E3L3;G3V1N5	Ubiquitin carboxyl-terminal hydrolase 28;Ubiquitin carboxyl-terminal hydrolase	USP28	1.63107	0.552945	-0.149678	-1.05458	1.46857	0.339954	-0.210482	-1.26425
30.1354	30.0278	30.1333	30.2214	30.3527	30.2791	30.1388	29.69	30.1582							29	29	28	19.4	19.4	18.7	217.75	0	82.127	11944000000	82	3989	115960000	A0A096LNH6;Q14185	A0A096LNH6;Q14185	Dedicator of cytokinesis protein 1	DOCK1	1.62963	0.480935	0.185545	1.22042	0.261934	0.74699	-0.10316	-0.40135
30.1085	29.9414	29.9699	30.4669	30.9582	30.4524	30.13	30.4082	30.2356							16	16	16	47.5	47.5	47.5	49.844	0	103.81	13485000000	70	2192	499440000	Q9NR12;D6RH06;D6RF83;H7BYK4;D6RAN1;H0Y8W6	Q9NR12	PDZ and LIM domain protein 7	PDLIM7	1.62649	0.164112	0.61922	2.25956	1.22833	0.337784	0.251326	1.28155
29.182	29.251	29.1411	29.4241	29.342	29.3081	29.1428	28.9061	28.6327							11	11	11	39.3	39.3	39.3	41.595	0	75.737	5953400000	34	2699	330740000	A0A087X1E4;P53365;E9PRV8;E9PPY7	A0A087X1E4;P53365	Arfaptin-2	ARFIP2	1.62014	0.50713	0.166712	1.13353	0.921546	0.359762	-0.297517	-1.18619
30.2005	29.9768	30.1532	30.4169	30.3107	30.4403	30.2716	30.3378	30.3606							19	18	18	37	35.8	35.8	79.154	0	99.89	13160000000	90	2272	470020000	Q9UEY8;A0A087WX08	Q9UEY8;A0A087WX08	Gamma-adducin	ADD3	1.61934	0.349067	0.27916	1.56068	1.36259	0.347533	0.213191	1.23163
31.2728	31.3685	31.4278	31.5594	31.5809	31.4889	31.3924	31.8479	31.6865							16	16	1	73	73	6.1	17.276	0	92.281	31115000000	121	673	3111500000	Q96A72;F5H6N1;F5H6P7;F5H3U9;F5H124	Q96A72;F5H6N1;F5H6P7	Protein mago nashi homolog 2	MAGOHB	1.61285	0.480242	0.186704	1.22031	0.950614	0.360333	0.28592	1.1876
30.7218	30.5842	30.6355	31.1114	30.9286	30.8418	30.5333	30.7956	30.6665							11	11	8	43.8	43.8	35.6	34.31	0	100.44	18066000000	85	1044	1642300000	P48431;O00570;O95416;P41225	P48431	Transcription factor SOX-2	SOX2	1.6126	0.310515	0.313445	1.65853	0.0737359	0.957085	0.0180041	0.0969591
30.2169	30.5473	30.2129	30.6971	30.7458	30.7142	30.6713	30.4816	30.6959							18	18	18	53.4	53.4	53.4	40.669	0	122.9	15896000000	123	1513	935040000	Q8WUP2;E7EWE8;D6RAI6;E7EPI5;E7EN81;D6R9I4;D6RA19;D6RAI8;Q5VVD3;D6R9V9	Q8WUP2;E7EWE8	Filamin-binding LIM protein 1	FBLIM1	1.61204	0.256828	0.393342	1.85785	1.05151	0.340442	0.290622	1.26437
36.3483	36.6863	36.6003	36.126	36.0199	36.2344	36.3798	36.4636	36.472							48	48	5	79.7	79.7	9.4	57.936	0	323.31	936500000000	1158	63	28379000000	P14618;B4DNK4;H3BQ34;H3BUW1;H3BTJ2;H3BT25;H3BU13;H3BN34;H3BQZ3	P14618;B4DNK4;H3BQ34	Pyruvate kinase PKM;Pyruvate kinase	PKM	1.6114	0.24443	-0.418214	-1.91106	0.431295	0.671864	-0.106468	-0.517815
30.8447	30.8517	30.7261	30.9316	30.9926	31.0406	31.1786	30.7724	30.8826							16	16	16	43.5	43.5	43.5	43.482	0	66.706	20654000000	101	1660	826170000	Q6NVY1;A0A087WXI1;B8ZZZ0;B9A058;F8W8A6;H7C1A5;H7C126;H7C400;H7BYI7	Q6NVY1;A0A087WXI1;B8ZZZ0	3-hydroxyisobutyryl-CoA hydrolase, mitochondrial	HIBCH	1.60772	0.492474	0.180754	1.1931	0.462952	0.621002	0.137046	0.601263
27.806	27.9127	27.8809	27.5869	27.6055	27.7553	28.1033	27.9527	27.801							7	7	7	13.3	13.3	13.3	71.306	0	26.786	2406500000	23	4332	85945000	Q96RU3;B7ZL14;H0Y7W6	Q96RU3;B7ZL14;H0Y7W6	Formin-binding protein 1	FNBP1	1.60657	0.432476	-0.217274	-1.34156	0.389805	0.716619	0.0858059	0.445014
32.5602	32.5787	32.7162	32.8661	33.0494	32.8258	32.5737	32.7669	32.8127							30	30	4	52.2	52.2	5.2	71.152	0	297.1	73279000000	274	828	2290000000	A0A087WSY9;F8W809;A0A087WSW9;E9PNQ6;Q16881;E9PIR7;E9PKD3;E9PIZ5;E9PLT3;E9PKI4;E9PQI3;E9PRI8;E9PJU2;A0A096LPD9;E7EWK1;A0A096LPK7;E7ENA2;D3YTF8;D3YTF9;Q9NNW7	A0A087WSY9;F8W809;A0A087WSW9;E9PNQ6;Q16881;E9PIR7	Thioredoxin reductase 1, cytoplasmic	GML;TXNRD1	1.60067	0.333467	0.295425	1.60032	0.490993	0.666104	0.0994377	0.528224
30.5416	30.5869	30.435	30.8632	30.6939	30.7261	30.4473	30.9262	30.6456							19	19	19	34.9	34.9	34.9	83.393	0	82.419	17083000000	110	2043	569440000	Q32P28;H7C0D1;E2QRI1;H7C2W6	Q32P28	Prolyl 3-hydroxylase 1	LEPRE1	1.60016	0.385378	0.239876	1.42173	0.447077	0.607273	0.151844	0.617123
30.6131	30.2922	30.5248	30.1163	30.1188	30.1755	30.606	30.5659	30.2554							29	29	29	57.9	57.9	57.9	80.852	0	138.84	14016000000	113	2717	325960000	P43304;F5GYK7;E9PDK4;E7EM56	P43304	Glycerol-3-phosphate dehydrogenase, mitochondrial	GPD2	1.59629	0.304891	-0.339822	-1.7195	0.00199051	0.997939	-0.000892639	-0.00362269
29.5717	29.7416	29.5977	30.0356	30.0275	29.8064	29.9103	30.0861	29.7598							16	16	16	59.7	59.7	59.7	37.895	0	114.11	9873000000	61	2378	429260000	P13995;B8ZZU9;B9A062	P13995;B8ZZU9	Bifunctional methylenetetrahydrofolate dehydrogenase/cyclohydrolase, mitochondrial;NAD-dependent methylenetetrahydrofolate dehydrogenase;Methenyltetrahydrofolate cyclohydrolase	MTHFD2	1.59591	0.312877	0.319504	1.66567	1.22449	0.317036	0.281736	1.35393
30.7432	30.991	30.7764	30.0356	29.7048	30.4327	30.8907	30.3906	30.6416							14	14	14	53.2	53.2	53.2	34.814	0	74.579	16048000000	91	1336	1146300000	P18065;C9JMY1;C9JW52;H7C1H0	P18065;C9JMY1	Insulin-like growth factor-binding protein 2	IGFBP2	1.59345	0.153136	-0.779153	-2.4025	0.525595	0.538341	-0.195897	-0.742192
27.7492	27.7229	27.7534	27.8805	28.1299	27.9767	27.6918	27.5771	27.5851							8	5	5	16.2	12	12	84.542	0	24.034	2315600000	22	4614	68107000	Q14161;R4GNG3;F8WAK2;F8VXI9;F8W822	Q14161;R4GNG3;F8WAK2;F8VXI9;F8W822	ARF GTPase-activating protein GIT2	GIT2	1.59026	0.369525	0.253881	1.46532	1.50045	0.466701	-0.123819	-0.896052
32.7689	32.7198	32.6291	32.5167	32.5612	32.4111	32.7219	32.7653	32.9479							46	46	2	48.1	48.1	3.3	102.38	0	242.86	70760000000	285	1125	1474200000	P52789	P52789	Hexokinase-2	HK2	1.59011	0.450529	-0.209571	-1.3059	0.586966	0.628302	0.105768	0.586184
31.9112	31.705	31.8292	32.1575	32.088	31.9934	31.7334	32.0084	31.9837							28	28	28	56.2	56.2	56.2	72.911	0	243.18	41641000000	232	1304	1189700000	O00116;B8ZZ81	O00116	Alkyldihydroxyacetonephosphate synthase, peroxisomal	AGPS	1.58702	0.36597	0.264513	1.49859	0.367033	0.713264	0.0933507	0.45246
31.7383	31.4604	31.944	30.5869	30.8746	31.2404	31.6872	30.7266	31.3508							9	9	9	12.6	12.6	12.6	54.083	0	161.13	27392000000	113	874	2107100000	P11166;C9JIM8	P11166;C9JIM8	Solute carrier family 2, facilitated glucose transporter member 1	SLC2A1	1.58697	0.150442	-0.813599	-2.42622	0.662036	0.381379	-0.459344	-1.10858
25.6137	25.4952	25.6905	25.2227	25.4305	25.242	25.4487	25.6789	25.4319							3	3	3	6.6	6.6	6.6	82.339	0.00064278	3.2785	465260000	6	6118	13293000	Q86V87	Q86V87	Protein FAM160B2	FAM160B2	1.58509	0.331988	-0.301426	-1.60925	0.337542	0.744766	-0.0799656	-0.404171
32.1321	32.049	31.9979	32.4027	32.2503	32.2248	32.0578	32.1174	31.997							32	32	31	59.2	59.2	57.3	64.953	0	323.31	47389000000	207	1022	1692400000	Q9UNF1;Q5H909;Q5H907;A0A087X070;G5E9N2;Q12816	Q9UNF1;Q5H909;Q5H907	Melanoma-associated antigen D2	MAGED2	1.57553	0.409633	0.232944	1.38702	0.0141965	0.99252	-0.00224431	-0.0147343
27.7676	27.8989	27.9159	28.4485	28.38	28.0638	28.1565	27.4379	27.9003							5	5	5	18.4	18.4	18.4	58.13	0	32.107	2538700000	16	3934	120890000	F5GXE4;B4E107;H0Y5C2;O95260;B4DK25;Q5SQQ1	F5GXE4;B4E107;H0Y5C2;O95260;B4DK25	Arginyl-tRNA--protein transferase 1	ATE1	1.57516	0.250825	0.436659	1.92023	0.0464611	0.960875	-0.0292549	-0.0927448
27.712	27.7104	27.4269	27.1952	27.3473	27.1294	27.4071	26.996	27.7473							8	8	8	8.5	8.5	8.5	135.37	0	20.966	1800700000	15	5349	34629000	Q504Q3	Q504Q3	PAB-dependent poly(A)-specific ribonuclease subunit PAN2	PAN2	1.57361	0.267192	-0.392512	-1.82861	0.418881	0.562467	-0.232978	-0.691418
29.6013	29.4344	29.5433	29.6982	29.7377	29.6773	29.781	29.3459	29.3806							18	18	16	29.3	29.3	28.4	86.401	0	63.121	8002700000	40	3324	195190000	O95140;Q5JXC5;C9JQT7	O95140	Mitofusin-2	MFN2	1.57281	0.496667	0.178046	1.17107	0.0556251	0.957164	-0.0238393	-0.096155
28.1345	28.418	28.6612	27.5917	27.9062	27.8591	27.4398	27.9917	27.8925							11	10	10	29.5	27.5	27.5	58	0	49.952	2747000000	13	3947	119440000	P06239;Q573B4;E9PAP0;E9PJ92;F8W6B9;E9PKQ8	P06239;Q573B4;E9PAP0;E9PJ92	Tyrosine-protein kinase Lck	LCK	1.57229	0.176248	-0.618935	-2.20292	1.29466	0.167111	-0.629903	-1.92014
27.5471	27.4321	27.6428	27.7286	27.9103	27.9873	27.7093	27.6394	27.7818							7	7	7	17.1	17.1	17.1	64.473	0	19.833	2217700000	24	4509	73924000	Q8NFG4;J3QQZ7;J3QW42	Q8NFG4	Folliculin	FLCN	1.57161	0.310412	0.33478	1.6914	1.08438	0.424023	0.169496	0.977012
32.2298	32.2261	32.3897	32.5867	32.4435	32.5122	32.2844	32.3465	32.3459							11	11	11	55.1	55.1	55.1	14.395	0	74.542	55903000000	173	246	11181000000	P53999;D6RC37;D6R970	P53999	Activated RNA polymerase II transcriptional coactivator p15	SUB1	1.57111	0.412221	0.232265	1.3828	0.309026	0.830942	0.0437393	0.277296
32.7353	32.7549	32.7921	32.6232	32.6634	32.7037	32.7586	32.9921	32.98							16	16	2	67.4	67.4	13.3	24.488	0	104.62	76132000000	184	446	5075500000	Q15907;M0R2D0	Q15907	Ras-related protein Rab-11B	RAB11B	1.56498	0.690366	-0.0973307	-0.756788	0.897157	0.490185	0.149492	0.841224
34.2394	34.2372	34.2442	34.1312	33.9358	34.0674	34.2088	34.2883	34.3814							13	13	13	61.4	61.4	61.4	16.06	0	34.6	198770000000	190	109	19877000000	P39019;M0R2L9;A0A075B6E2;M0QXK4;M0QYF7;M0R140	P39019	40S ribosomal protein S19	RPS19	1.56229	0.469379	-0.195488	-1.24059	0.45347	0.78625	0.0525297	0.350398
27.0991	27.388	27.2575	28.148	27.6333	27.7573	27.6554	27.5652	27.6039							8	8	8	12.4	12.4	12.4	98.899	0	42.695	2078600000	13	4641	67053000	Q6ZN55;A0A087WUK5	Q6ZN55;A0A087WUK5	Zinc finger protein 574	ZNF574	1.56207	0.181818	0.598021	2.16546	1.83313	0.166308	0.360011	1.91995
32.4541	32.3144	32.402	32.2743	32.1925	32.2226	32.3049	32.7166	32.6784							7	7	7	37.6	37.6	37.6	13.293	0	15.931	56893000000	84	274	9482100000	P49207	P49207	60S ribosomal protein L34	RPL34	1.56132	0.530756	-0.160361	-1.08893	0.570662	0.537698	0.176454	0.742908
28.2263	28.6073	28.4364	28.7294	29.0483	29.0048	28.88	28.7925	28.7873							25	25	25	15.7	15.7	15.7	256.86	0	71.188	4529900000	35	5304	36239000	A0A087WW06;Q96AY4;B0QYP5	A0A087WW06;Q96AY4	Tetratricopeptide repeat protein 28	TTC28	1.56054	0.218531	0.504162	2.02733	1.59314	0.17903	0.396579	1.85148
29.1241	29.257	29.4435	29.9349	29.8703	29.5502	29.4442	29.5134	29.4589							24	24	24	27.5	27.5	27.5	121.72	0	68.462	7952200000	78	3575	162290000	Q9NNW5;A0A087X295;E9PDU5;E9PBK6;C9K020;E5RFX3;F8WE36;Q6PKC6;V9GZ65;C9JFP6;V9GYU1	Q9NNW5;A0A087X295;E9PDU5	WD repeat-containing protein 6	WDR6	1.55784	0.216685	0.510277	2.03472	0.972954	0.409148	0.197288	1.01172
32.8851	32.8714	32.8851	33.0953	33.2391	33.0036	32.9181	33.0852	32.9639							36	36	36	64.9	64.9	64.9	93.384	0	308.94	85454000000	331	957	1857700000	Q2Q1W2	Q2Q1W2	E3 ubiquitin-protein ligase TRIM71	TRIM71	1.55601	0.41374	0.232129	1.3761	1.01809	0.549423	0.108582	0.723582
26.8044	26.8477	26.4373	27.1431	27.7134	27.3697	26.6055	27.5475	26.8617							9	9	9	6.3	6.3	6.3	258.07	0	13.945	1413000000	10	6159	12505000	C4B7M2;Q96JI7;H0YN34;H0YM73;H0YN96;A0A075B718	C4B7M2;Q96JI7;H0YN34	Spatacsin	SPG11	1.55575	0.158857	0.712261	2.29174	0.424992	0.533012	0.30845	0.752593
35.3303	35.1962	35.2751	35.543	35.3947	35.4529	35.4487	35.6111	35.3873							25	25	25	68.9	68.9	68.9	46.44	0	323.31	481850000000	641	102	20950000000	P50454;E9PPV6;E9PR70;E9PK86;E9PMI5;E9PKH2;E9PNX1;E9PJH8;E9PIG2;E9PRS3;E9PQ34;H0YEP8;E9PLA6	P50454;E9PPV6;E9PR70;E9PK86;E9PMI5	Serpin H1	SERPINH1	1.55563	0.468945	0.196353	1.24183	1.30478	0.352945	0.215188	1.2139
27.3869	27.4328	27.5125	28.0652	28.1954	27.6807	27.5556	27.1426	27.3843							9	9	9	14.3	14.3	14.3	109.95	0	15.317	2034000000	16	5020	46226000	Q96PE3;B8ZZB2	Q96PE3	Type I inositol 3,4-bisphosphate 4-phosphatase	INPP4A	1.55504	0.203574	0.536345	2.0723	0.265506	0.773368	-0.0832831	-0.369656
29.5747	29.7379	29.6489	29.4868	29.229	29.1901	29.3902	29.7578	29.5627							15	15	15	43.9	43.9	43.9	43.359	0	65.184	7770800000	63	2535	370040000	Q9BRX2	Q9BRX2	Protein pelota homolog	PELO	1.55252	0.305654	-0.351847	-1.72155	0.291053	0.7614	-0.0836093	-0.386718
29.4446	29.3093	29.1673	29.9449	29.7597	29.5713	29.5829	29.3533	29.5899							12	12	12	40.3	40.3	40.3	50.364	0	45.677	7717800000	29	2379	428760000	Q9NP92;A0A087WV52	Q9NP92;A0A087WV52	28S ribosomal protein S30, mitochondrial	MRPS30	1.54885	0.249943	0.451565	1.9271	0.838489	0.441258	0.201626	0.952961
27.3887	27.0405	27.4204	27.7745	28.1752	27.7499	27.2395	27.1453	27.7169							8	8	8	8.8	8.8	8.8	134.8	0	25.086	1959700000	20	5370	33788000	E7EUA2;A6NHU9;A0A0A0MSQ6;Q9UPX8;H7C1X5;E7EX50;H0Y7S5;B7ZKU9;H7BZV1	E7EUA2;A6NHU9;A0A0A0MSQ6;Q9UPX8;H7C1X5	SH3 and multiple ankyrin repeat domains protein 2	SHANK2	1.54562	0.178723	0.616655	2.17231	0.145438	0.835449	0.0840613	0.26708
30.4076	30.6581	30.6128	31.045	31.2216	30.818	30.6563	30.6163	30.5954							16	16	16	50	50	50	43.585	0	136.15	18134000000	119	1499	954420000	O75521;F1LLU7;F8WAW4;C9JB63;F8W6J1	O75521;F1LLU7;F8WAW4;C9JB63	Enoyl-CoA delta isomerase 2, mitochondrial	ECI2	1.54374	0.241012	0.468706	1.95335	0.32851	0.783625	0.0631701	0.352672
29.1254	29.1303	29.2323	29.7989	30.0042	29.4243	29.0129	28.952	29.0463							11	11	11	32.5	32.5	32.5	46.374	0	45.908	6665900000	43	2849	289820000	P16930;H0YLC7;H3BNP8	P16930	Fumarylacetoacetase	FAH	1.54224	0.186485	0.579796	2.12137	1.63345	0.384371	-0.158957	-1.10039
30.8567	31.2007	31.2572	30.2621	30.5013	30.7219	31.0758	30.9586	30.9708							21	21	21	43.3	43.3	43.3	61.049	0	89.779	20571000000	129	1734	761890000	P13674	P13674	Prolyl 4-hydroxylase subunit alpha-1	P4HA1	1.5408	0.180328	-0.60973	-2.15868	0.324316	0.716797	-0.103111	-0.447191
29.616	29.7357	29.7412	29.5287	29.5293	29.3735	29.6206	29.607	29.6789							17	17	11	27.7	27.7	20.5	65.076	0	41.414	8205000000	68	2951	264680000	Q9NRW7;A0A087WU65;Q5T4Q0	Q9NRW7;A0A087WU65	Vacuolar protein sorting-associated protein 45	VPS45	1.54036	0.437052	-0.220437	-1.32806	0.599148	0.732998	-0.0621293	-0.424353
32.3041	32.3663	32.3888	32.2777	32.1651	32.1726	32.1012	32.1969	32.2562							45	45	45	47.6	47.6	47.6	136.55	0	275.49	51379000000	269	1693	802790000	J3KR97;Q9BTW9;I3L439;I3L163;I3L143;I3L500;I3L0V3;I3L3H4;I3L131;I3L4D2;I3L1S3;I3L120	J3KR97;Q9BTW9	Tubulin-specific chaperone D	TBCD	1.53938	0.561904	-0.147901	-1.02492	1.50336	0.380975	-0.168245	-1.10855
29.331	29.2007	29.4429	29.6	30.0042	29.7451	29.906	30.1392	30.0356		+					20	19	19	21.5	19.8	19.8	111.58	0	46.919	9167700000	41	3454	176300000	Q9UGR2	Q9UGR2	Zinc finger CCCH domain-containing protein 7B	ZC3H7B	1.53807	0.251907	0.458234	1.93022	2.70997	0.0223158	0.702061	3.55986
30.2643	30.3333	30.3459	30.6499	30.8802	30.5114	30.0748	30.0971	30.2455							39	39	39	30	30	30	206.93	0	182.4	14053000000	117	3558	165320000	A0A0A0MTH9;O14981	A0A0A0MTH9;O14981	TATA-binding protein-associated factor 172	BTAF1	1.52846	0.297561	0.366	1.73848	1.38099	0.384083	-0.175372	-1.10113
34.166	34.2923	34.323	34.5362	34.4448	34.4086	34.3451	34.378	34.4363							52	52	51	56.7	56.7	56.7	111.33	0	323.31	228630000000	704	493	4482900000	Q9Y4L1;A0A087X054;E9PJ21;A0A087WWI4;K7EQK2;J3KTF1;J3QL06;Q9BST8;J3QQH7;J3QLE9;A0A087X214;A0A087WW13	Q9Y4L1;A0A087X054;E9PJ21;A0A087WWI4;K7EQK2	Hypoxia up-regulated protein 1	HYOU1	1.52814	0.46188	0.202726	1.25732	1.07783	0.505249	0.125988	0.8131
37.6737	37.5766	37.6057	37.9518	37.8533	37.7351	37.5892	37.6853	37.6613							155	155	155	71.7	71.7	71.7	273.42	0	323.31	2310100000000	3334	126	18481000000	P49327;J3KTF0	P49327	Fatty acid synthase;[Acyl-carrier-protein] S-acetyltransferase;[Acyl-carrier-protein] S-malonyltransferase;3-oxoacyl-[acyl-carrier-protein] synthase;3-oxoacyl-[acyl-carrier-protein] reductase;3-hydroxyacyl-[acyl-carrier-protein] dehydratase;Enoyl-[acyl-carrier-protein] reductase;Oleoyl-[acyl-carrier-protein] hydrolase	FASN	1.5277	0.427043	0.228095	1.3503	0.260446	0.889974	0.0266355	0.189246
28.1632	28.1079	27.8768	27.7238	27.6052	27.7936	28.204	27.9003	28.1944							9	9	9	29.5	29.5	29.5	46.669	0	58.474	2625800000	20	3824	131290000	E7ETR1;Q8NCB2;C9J9E2;B4DM24;F8WDJ4;C9JSB2;B4DSW8	E7ETR1;Q8NCB2;C9J9E2;B4DM24	CaM kinase-like vesicle-associated protein	CAMKV	1.52447	0.311844	-0.341776	-1.67932	0.140097	0.871491	0.0502574	0.215909
32.8889	32.8044	32.8826	32.9529	33.0166	32.9502	32.9274	33.142	33.1427							53	53	51	46.9	46.9	45.9	177.19	0	323.31	85362000000	377	1318	1169300000	Q9NYU2;H7BZG0;F8WCI2;F8WCE6	Q9NYU2	UDP-glucose:glycoprotein glucosyltransferase 1	UGGT1	1.52288	0.653419	0.11463	0.850617	1.29686	0.353701	0.212035	1.20046
27.7027	27.626	27.7204	27.9967	28.4082	28.0097	27.579	27.015	26.7971							6	6	3	17.2	17.2	9.4	53.172	0	23.666	2169600000	24	4367	83446000	P15882;C9J3G1;B8ZZ96;C9J3V9;C9JR98;F8WCQ9;F8WAY4	P15882;C9J3G1;B8ZZ96	N-chimaerin	CHN1	1.52197	0.245751	0.455141	1.91144	1.10697	0.23763	-0.552667	-1.65087
28.9925	28.9638	28.9019	29.1856	29.4469	29.1634	29.4813	28.5326	29.1417							9	9	9	25.8	25.8	25.8	52.488	0	59.283	5858300000	50	2947	266290000	Q96EY1;I3L1T6	Q96EY1	DnaJ homolog subfamily A member 3, mitochondrial	DNAJA3	1.52173	0.334074	0.312606	1.60411	0.130758	0.838674	0.0991732	0.261811
31.0135	30.9629	31.1174	30.9104	30.8196	30.8388	30.7816	30.8509	30.7781							17	17	13	40.9	40.9	34	52.642	0	76.465	20242000000	121	1534	920090000	O75688;C9JIR6;B8ZZF0	O75688;C9JIR6;B8ZZF0	Protein phosphatase 1B	PPM1B	1.51949	0.507004	-0.175049	-1.14249	1.94578	0.273767	-0.227751	-1.5054
28.8836	28.8826	28.865	28.5565	28.6226	28.7839	29.0201	28.7134	28.7412							9	9	9	36	36	36	40.228	0	77.974	4750200000	37	2956	263900000	Q12907;D6RBV2;D6RDX1;D6RIU4;D6RBH1	Q12907;D6RBV2;D6RDX1;D6RIU4	Vesicular integral-membrane protein VIP36	LMAN2	1.51741	0.437227	-0.222754	-1.32729	0.205461	0.838149	-0.0521819	-0.263364
30.555	30.4196	30.5778	29.9813	30.3282	30.1432	30.2482	30.3642	30.4485							7	7	1	29.2	29.2	3.2	25.079	0	24.999	13752000000	76	1191	1375200000	Q9H8S9;D6RCK3	Q9H8S9;D6RCK3	MOB kinase activator 1A	MOB1A;MOB1B	1.51626	0.300932	-0.366567	-1.73145	1.00838	0.452291	-0.163805	-0.929533
29.5118	29.4644	29.6417	29.9296	29.8987	29.6914	29.3033	29.6835	29.445							16	16	16	40.1	40.1	40.1	64.699	0	125.04	8296400000	47	2816	296300000	O00499	O00499	Myc box-dependent-interacting protein 1	BIN1	1.51588	0.344217	0.300592	1.5686	0.193621	0.830419	-0.0620492	-0.278324
26.228	26.6102	26.602	27.2662	27.5276	26.8774	26.5882	26.496	26.4694							6	5	5	17.4	16.1	16.1	58.025	0	24.536	1124800000	17	4962	48903000	P34059;H3BP66	P34059;H3BP66	N-acetylgalactosamine-6-sulfatase	GALNS	1.51339	0.16452	0.743652	2.27338	0.103852	0.910221	0.0378227	0.163655
27.2405	27.4255	27.3869	27.1767	27.0188	27.135	27.0881	27.0404	27.0678							4	3	3	7.8	6.1	6.1	82.932	0	11.307	1535200000	12	4397	80802000	Q9UIU6;G3V2N2	Q9UIU6;G3V2N2	Homeobox protein SIX4	SIX4	1.51322	0.410288	-0.240776	-1.38742	2.10067	0.194625	-0.2855	-1.8066
34.1347	34.314	34.3217	34.5942	34.585	34.4166	34.293	34.4911	34.4193							68	68	58	67	67	56.7	144.73	0	323.31	232360000000	761	543	4006300000	O15067;J3QSG0;J3QSH6;J3KTL4;J3QL39;J3KT98;J3KTQ5	O15067	Phosphoribosylformylglycinamidine synthase	PFAS	1.51299	0.364484	0.275167	1.49497	0.791761	0.51925	0.144343	0.783734
29.087	28.7771	28.8737	29.2372	29.444	29.2083	29.1789	29.5802	29.1322							17	17	17	46.2	46.2	46.2	58.042	0	72.938	6119300000	75	3389	185430000	Q6UW63	Q6UW63	KDEL motif-containing protein 1	KDELC1	1.50653	0.294383	0.383914	1.76227	1.0685	0.297876	0.38449	1.42865
30.6328	30.3903	30.5227	30.8593	30.8117	30.6993	30.6277	30.5441	30.582							33	33	33	16.9	16.9	16.9	282.58	0	139.01	16798000000	131	3718	143570000	P46100;A0A096LNW1;A0A096LNL9;A0A096LNN3;A0A096LNL6;H0Y3T0;A0A096LNL7;A0A087WWG0;A0A096LNX6;A0A096LNR8	P46100	Transcriptional regulator ATRX	ATRX	1.50235	0.366414	0.274837	1.48856	0.394864	0.750421	0.069313	0.398002
31.8409	31.9536	31.7959	32.1996	32.3367	32.0292	31.8107	32.0788	31.9542							19	19	19	46	46	46	54.548	0	164.83	43786000000	165	969	1824400000	P12955;V9GYE4;K7ES25;V9GYL0;V9GY89	P12955	Xaa-Pro dipeptidase	PEPD	1.49615	0.325675	0.325057	1.62072	0.393793	0.718001	0.0844504	0.443176
28.6665	28.7183	28.7683	28.2076	27.4887	28.1723	28.5405	28.3344	28.3332							1	1	1	13.9	13.9	13.9	18.12	0	55.833	3550000000	29	2172	507150000	A0A087WZ04;Q01629	A0A087WZ04;Q01629	Interferon-induced transmembrane protein 2	IFITM2	1.49495	0.158514	-0.761525	-2.26774	1.86576	0.194745	-0.315016	-1.80129
31.0366	31.0632	31.1532	31.3376	31.2239	31.2103	31.2106	31.4226	31.1784							79	79	79	29.9	29.9	29.9	367.76	0	292.67	25332000000	177	3845	128590000	P49454;A0A087WTY4;E9PDD2;P19320	P49454	Centromere protein F	CENPF	1.49353	0.512921	0.172917	1.12575	1.03671	0.409903	0.186193	1.01
28.3743	27.7337	27.9712	27.292	27.3613	27.5121	27.884	28.0782	27.9007							6	6	6	25.3	25.3	25.3	36.201	0	28.08	2394300000	22	3675	149650000	Q9Y3S2;D6RBR7;D6R9C8;D6R8Y9	Q9Y3S2;D6RBR7;D6R9C8;D6R8Y9	Zinc finger protein 330	ZNF330	1.4922	0.184992	-0.637955	-2.14113	0.134968	0.854452	-0.0721251	-0.242808
33.118	33.1392	33.2778	32.9611	33.0229	33.0256	33.0457	33.0723	33.1068							29	29	18	69.2	69.2	51.6	49.183	0	323.31	92824000000	282	563	3867700000	B4E0Y9;Q9P289;Q8NBY1;C9JJV0	B4E0Y9;Q9P289;Q8NBY1	Serine/threonine-protein kinase MST4	RBM4B;MST4	1.49211	0.506612	-0.175158	-1.13478	0.90843	0.570509	-0.10343	-0.675396
31.1405	31.5044	31.4124	31.7726	31.9562	31.6652	31.267	31.2585	31.4378							24	24	24	57.7	57.7	57.7	58.449	0	123.5	30488000000	128	1441	1016300000	O43172	O43172	U4/U6 small nuclear ribonucleoprotein Prp4	PRPF4	1.49107	0.255035	0.445561	1.86918	0.0901141	0.927527	-0.0313568	-0.140075
27.9063	27.9154	27.466	28.2677	28.4535	28.1873	28.2483	28.5176	28.5382		+					8	8	8	30.6	30.6	30.6	37.979	0	58.106	3179200000	34	3296	198700000	Q9H3Q1;J3KRZ9;J3QQS6;J3QR93	Q9H3Q1;J3KRZ9	Cdc42 effector protein 4	CDC42EP4	1.48976	0.225547	0.540277	2.01632	1.73205	0.121867	0.672164	2.44196
30.8717	30.6521	30.6767	31.2599	31.0962	30.9457	30.9427	30.8761	31.0739							21	21	21	53.2	53.2	53.2	41.465	0	76.607	20477000000	124	1433	1023900000	P30533;D6REW6	P30533	Alpha-2-macroglobulin receptor-associated protein	LRPAP1	1.48812	0.306039	0.367115	1.71338	1.19744	0.35306	0.230733	1.21075
29.2525	29.2643	29.3522	29.718	29.539	29.4435	29.3466	29.5732	29.5701							13	13	13	27.8	27.8	27.8	85.076	0	120.21	7366900000	69	3430	179680000	Q9UJX4;F5H0F9;F5GY68;F5H3S5;H0YFB5;F5H0N1;F5GZ05	Q9UJX4;F5H0F9	Anaphase-promoting complex subunit 5	ANAPC5	1.48634	0.365082	0.277149	1.48703	1.19569	0.373595	0.206935	1.14108
30.5333	30.9514	30.9593	31.441	31.1709	31.4161	30.9395	30.5607	30.6252							6	6	6	73.1	73.1	73.1	11.951	0	65.468	21397000000	61	332	7132500000	P62942;Q5W0X3;Q1JUQ5;A0A087WZM5;Q5VVH2;Q1JUQ3;A0A087WTS4;A0A087WV48	P62942;Q5W0X3;Q1JUQ5;A0A087WZM5	Peptidyl-prolyl cis-trans isomerase FKBP1A;Peptidyl-prolyl cis-trans isomerase	FKBP1A;FKBP12-Exip2	1.48278	0.232282	0.527984	1.99241	0.227123	0.770472	-0.106211	-0.375319
29.7088	29.5865	29.6053	30.0414	30.1986	29.8077	29.5552	29.8161	29.8748							15	15	15	33.4	33.4	33.4	68.42	0	75.661	9453600000	80	3167	219850000	Q9NUW8;G3V2F4;E7EPD8;H0YJ44;G3V2J6;G3V2U6;Q9BRS7;H0YJL7;G3V3Q0;G3V5F9;G3V5B8;G3V554;G3V4W8;G3V5H9	Q9NUW8;G3V2F4;E7EPD8	Tyrosyl-DNA phosphodiesterase 1	TDP1	1.47999	0.299737	0.382385	1.7401	0.474251	0.647376	0.11518	0.560991
28.4653	28.4048	28.5753	29.0306	28.7069	28.769	28.6089	28.6667	28.7094							10	9	9	27.7	25.8	25.8	56.928	0	36.622	4269300000	32	3650	152470000	Q9NP61;H0Y6A0;B0QYV8	Q9NP61;H0Y6A0	ADP-ribosylation factor GTPase-activating protein 3	ARFGAP3	1.47695	0.312421	0.353686	1.67611	1.44612	0.375376	0.179832	1.13973
29.7276	29.6688	29.6839	30.2749	29.9304	29.9507	30.0252	29.7271	29.8468							12	9	9	44	39.2	39.2	43.294	0	80.174	9983100000	60	2072	554620000	B6VEX4;A0A0A0MRT6;Q8IZP0	B6VEX4;A0A0A0MRT6;Q8IZP0	Abl interactor 1	ABI1	1.47215	0.309247	0.358586	1.68379	0.913731	0.455653	0.172977	0.918189
29.9791	29.9248	30.0771	29.4334	29.7074	29.7696	29.5979	29.3984	29.5577		+					28	28	28	17.3	17.3	17.3	248.42	0	92.176	8823200000	83	4559	71155000	Q92673;E9PPB3;E9PKB0;E9PS32;E9PP43	Q92673	Sortilin-related receptor	SORL1	1.47144	0.312954	-0.356869	-1.67952	2.48938	0.125488	-0.475651	-2.71065
27.6528	28.0924	27.7713	28.5989	28.6973	28.1798	28.3222	27.9814	27.6863							5	5	5	19.5	19.5	19.5	47.019	0	28.31	3014400000	19	3448	177320000	Q9HC36;I3L443;I3L0T6	Q9HC36;I3L443	RNA methyltransferase-like protein 1	RNMTL1	1.47101	0.187433	0.653182	2.13495	0.281302	0.69328	0.157787	0.484258
29.5513	29.4305	29.4977	29.9404	29.6485	29.7639	29.5513	29.3065	29.5527							13	10	10	18.9	16.7	16.7	125.87	0	93.126	7957500000	52	3031	248670000	O95104	O95104	Splicing factor, arginine/serine-rich 15	SCAF4	1.47091	0.359771	0.291133	1.51789	0.0920882	0.940211	-0.0229848	-0.121619
27.0942	26.8184	27.2985	27.971	27.8878	27.4293	27.3313	27.9075	27.7969							11	11	11	3.7	3.7	3.7	409.8	0	29.395	1994200000	31	6198	11730000	Q8IZT6;Q5VYL4;A0A087WV76	Q8IZT6	Abnormal spindle-like microcephaly-associated protein	ASPM	1.4702	0.180991	0.692383	2.17429	1.26961	0.175911	0.608237	1.87287
29.381	29.1663	29.4415	28.666	28.6573	29.091	29.5951	28.708	29.2499							9	9	9	21.7	21.7	21.7	57.668	0	36.691	5992500000	51	2979	260540000	B7Z4W5;Q16773;Q5T278;Q5T276;Q5T277	B7Z4W5;Q16773	Kynurenine--oxoglutarate transaminase 1	CCBL1	1.46928	0.242475	-0.524836	-1.97532	0.207026	0.757202	-0.145242	-0.39113
28.5254	28.7491	28.4594	28.3419	27.9792	28.1032	28.6338	28.6981	28.7166							11	11	11	24	24	24	80.551	0	82.246	3784800000	19	3960	118280000	Q92615;H0Y641;H0Y4V9;X6RCG6;B5MCU2;V9GYI5;A0A087X183	Q92615	La-related protein 4B	LARP4B	1.46869	0.266762	-0.436485	-1.83501	0.503025	0.655325	0.104905	0.54872
28.8987	29.2351	29.2097	28.8049	28.616	28.7614	29.3891	29.2871	29.2118							15	15	15	48.3	48.3	48.3	48.075	0	50.207	5843500000	52	3138	224750000	Q99541;Q5SYF3;Q5SYF5;Q5SYF4	Q99541	Perilipin-2	PLIN2	1.46819	0.29914	-0.387082	-1.7412	0.689959	0.497646	0.181482	0.825896
29.9811	29.8434	29.6871	30.4508	30.6622	30.1143	30.1167	30.1935	30.341							12	12	12	40.2	40.2	40.2	44.047	0	80.652	12080000000	48	1868	671090000	Q9BXR0;K7ESP6;K7EJ21;K7EL95;K7EPI1	Q9BXR0	Queuine tRNA-ribosyltransferase	QTRT1	1.46802	0.21691	0.571892	2.03719	1.61775	0.189481	0.37984	1.83109
31.1358	31.2583	31.2646	30.9778	30.9078	31.1024	31.1753	31.0694	30.9528							30	30	19	53.1	53.1	36	81.146	0	176.59	23592000000	151	2109	536180000	E9PRI4;E9PGT3;Q15418;E9PAN7;E9PMM7;D6R910;Q5SVM6;D6RHW7;Q5SVM7;V9GXZ1;E7ERL6;E7EWQ5;J3QT34;Q9Y2H9;Q6P0Q8;O15021	E9PRI4;E9PGT3;Q15418	Ribosomal protein S6 kinase;Ribosomal protein S6 kinase alpha-1	RPS6KA1	1.46697	0.447233	-0.223551	-1.3096	0.936933	0.47708	-0.153746	-0.86994
28.8278	28.9529	28.6035	29.0449	29.2876	29.294	28.7055	29.1296	29.1238							13	5	5	62.8	29.7	29.7	19.827	0	34.424	5432900000	29	1981	603650000	P24844	P24844	Myosin regulatory light polypeptide 9	MYL9	1.46652	0.283964	0.414118	1.79259	0.47913	0.557285	0.191609	0.700162
28.4346	28.733	28.8055	28.325	28.2865	28.278	28.4651	28.5916	28.3672							12	12	12	17.3	17.3	17.3	93.629	0	34.627	3784300000	21	4406	80516000	G5E9C5;O76074;C9JGT3;H0YA14	G5E9C5;O76074	cGMP-specific 3,5-cyclic phosphodiesterase	PDE5A	1.46504	0.309237	-0.361188	-1.68465	0.630644	0.514854	-0.183081	-0.79337
29.2211	29.6552	29.5733	29.9484	29.942	29.8515	29.5335	29.7596	29.9461							10	10	10	47.1	47.1	47.1	36.049	0	64.214	8854600000	46	2003	590300000	O14908;K7EM11;K7ESN1;K7EIT0;Q8TF64	O14908;K7EM11	PDZ domain-containing protein GIPC1	GIPC1	1.46173	0.271148	0.43073	1.8192	0.667814	0.445932	0.263227	0.944265
31.0237	30.5555	30.6991	29.9747	29.5509	30.3076	30.6878	30.5203	30.2934							8	8	8	29.2	29.2	29.2	37.893	0	57.371	14873000000	34	1603	874890000	B5MCA4;P16422;C9JKY3	B5MCA4;P16422	Epithelial cell adhesion molecule	EPCAM	1.46032	0.160738	-0.815046	-2.26984	0.652317	0.452596	-0.258962	-0.92636
30.353	30.0354	30.4644	30.8965	30.6453	30.7147	31.0085	31.1029	30.9532		+					16	16	16	61.7	61.7	61.7	41.9	0	135.14	18439000000	121	1764	737560000	Q15738;C9JDR0	Q15738;C9JDR0	Sterol-4-alpha-carboxylate 3-dehydrogenase, decarboxylating	NSDHL	1.46011	0.255528	0.467907	1.88098	2.25364	0.0424286	0.737257	3.12726
28.0245	27.7624	28.2184	27.5989	27.5761	27.5823	27.8704	27.8986	28.0625							7	7	7	22.2	22.2	22.2	51.727	0	35.93	2498000000	25	4117	104090000	Q9HAD4;H0YAA3;D6RBY6;D6RE66;D6RJA5;D6RH33;D6R9E7;D6RB94;B4DK73;H0Y9Z3;B4DHS8;H0YAI6;D6RA22;D6R9M1	Q9HAD4;H0YAA3	WD repeat-containing protein 41	WDR41	1.45973	0.285593	-0.416	-1.79085	0.148741	0.859222	-0.0579351	-0.236418
30.1081	30.1142	30.0663	30.1709	30.2787	30.1857	30.1871	30.2968	30.2898							17	17	9	47.1	47.1	27.9	58.467	0	98.423	12347000000	104	2416	411560000	Q9BVI4	Q9BVI4	Nucleolar complex protein 4 homolog	NOC4L	1.45223	0.655277	0.115583	0.843872	1.86198	0.362741	0.161688	1.16713
29.5535	29.5041	29.3268	29.7659	29.7561	29.6288	29.4721	29.5095	29.8188							12	12	12	31.7	31.7	31.7	44.402	0	40.054	8113600000	38	2435	405680000	Q9H814	Q9H814	Phosphorylated adapter RNA export protein	PHAX	1.45093	0.393391	0.255435	1.40521	0.462001	0.618769	0.138626	0.603683
27.7974	28.0472	27.8159	27.6813	27.5038	27.582	28.0265	28.4186	27.9726							8	8	8	18.9	18.9	18.9	61.77	0	19.23	2550600000	22	4486	75017000	Q8WUY9;H0YES2;Q5TB30	Q8WUY9	DEP domain-containing protein 1B	DEPDC1B	1.4505	0.355864	-0.297819	-1.52432	0.712123	0.433109	0.252379	0.96365
27.8062	27.9563	27.8506	27.3603	27.7093	27.5086	27.7643	27.6878	27.4629							10	10	10	20.2	20.2	20.2	89.09	0	51.938	2212500000	24	4732	61459000	Q8WUF5;A0A087WUG2;K7EPP1;K7EN03	Q8WUF5	RelA-associated inhibitor	PPP1R13L	1.4502	0.317528	-0.344923	-1.63868	1.08498	0.366341	-0.23266	-1.15859
29.795	30.2481	30.0495	30.8246	31.2972	30.4866	30.2103	30.1349	30.0864							10	10	10	62.6	62.6	62.6	21.452	0	53.34	14181000000	73	1377	1090800000	P00374;B4DM58;C9JJ68;Q86XF0	P00374;B4DM58	Dihydrofolate reductase	DHFR	1.44765	0.162891	0.838652	2.27174	0.344185	0.696028	0.112998	0.478846
26.7614	27.1258	27.0813	27.633	27.4994	27.2786	27.184	27.186	27.6546							6	6	6	11.3	11.3	11.3	104.06	0	36.191	1666900000	13	5173	40656000	Q13608	Q13608	Peroxisome assembly factor 2	PEX6	1.44667	0.252808	0.480799	1.88971	0.841887	0.356693	0.352029	1.19702
32.9791	32.8959	32.9424	33.2331	33.2851	33.0372	32.8718	33.1048	33.0833							63	63	63	58	58	58	138.35	0	323.31	89427000000	428	1162	1419500000	P29144;Q5VZU9	P29144;Q5VZU9	Tripeptidyl-peptidase 2	TPP2	1.44343	0.415483	0.246031	1.37279	0.444437	0.712323	0.0808525	0.453809
27.1537	27.092	26.9548	27.472	27.4896	27.2194	27.2939	27.1943	27.4019							5	5	5	16	16	16	52.248	0	27.424	1618000000	12	4461	77050000	P35790;E9PM06	P35790;E9PM06	Choline kinase alpha	CHKA	1.44322	0.334635	0.326807	1.59227	1.28362	0.343731	0.229841	1.24938
32.7993	32.7089	32.719	32.4933	32.6621	32.5228	32.7204	32.6059	32.6546							42	42	42	71.5	71.5	71.5	80.699	0	297.32	67819000000	372	1143	1443000000	P48147	P48147	Prolyl endopeptidase	PREP	1.43268	0.502738	-0.183006	-1.14799	0.872689	0.640851	-0.0821431	-0.571188
32.0938	32.2036	32.2084	32.008	31.8651	32.036	32.3067	32.3198	32.2259							18	18	18	73	73	73	35.079	0	143.49	47785000000	187	797	2389300000	P13804;H0YLU7;H0YNX6;H0YK49;H0YL12;H0YKF0;H0YL83;H0YM12;J3KN60	P13804;H0YLU7;H0YNX6;H0YK49;H0YL12;H0YKF0	Electron transfer flavoprotein subunit alpha, mitochondrial	ETFA	1.42767	0.482826	-0.198849	-1.20656	1.14281	0.519742	0.115565	0.783193
29.6187	29.6863	29.4077	29.1327	28.652	29.1866	29.4425	29.3853	29.4909							26	10	0	66.9	29	0	28.747	0	22.11	6998300000	36	2287	466550000	H7BYY1	H7BYY1		TPM1	1.42538	0.226156	-0.580491	-2.00501	0.66759	0.560421	-0.131412	-0.694303
28.5168	28.3391	28.0663	27.775	27.9947	27.7774	27.6189	27.8611	28.1181							4	4	4	8.6	8.6	8.6	67.168	0	20.708	2719000000	28	3662	151060000	Q8WY07	Q8WY07	Cationic amino acid transporter 3	SLC7A3	1.42314	0.266616	-0.45834	-1.83409	1.06502	0.272456	-0.441359	-1.49733
30.0299	30.0197	30.0632	30.5559	30.442	30.1695	29.8567	30.0279	30.027							24	24	11	40.3	40.3	19.8	79.817	0	99.605	11736000000	90	2865	286250000	Q96T51;H0YAC8;J3KPP6;H0Y9Y8	Q96T51	RUN and FYVE domain-containing protein 1	RUFY1	1.41855	0.317712	0.351571	1.63226	0.501815	0.732783	-0.0670586	-0.423331
28.6147	28.4461	28.6825	29.1711	28.9324	28.8073	28.3286	28.5029	28.5651							6	6	4	5.5	5.5	4	109.68	0	10.696	4312800000	24	2588	359400000	Q15714;A0A087X0H8;H0Y865;O75157;C9IZ15	Q15714;A0A087X0H8;H0Y865;O75157	TSC22 domain family protein 1;TSC22 domain family protein 2	TSC22D1;TSC22D2	1.41799	0.308429	0.38917	1.7085	0.507351	0.634552	-0.115602	-0.578764
28.9298	28.9642	29.0025	29.2995	29.216	29.0573	28.9243	29.2939	29.6418							9	7	7	17.1	14.6	14.6	39.609	0	13.649	6088500000	34	2278	468340000	P54725;K7ENJ0;K7ELW1;K7EQ16	P54725;K7ENJ0;K7ELW1	UV excision repair protein RAD23 homolog A	RAD23A	1.4173	0.446968	0.225454	1.29521	0.703626	0.40298	0.321152	1.04192
30.2279	30.065	30.1743	30.4288	30.3997	30.2675	30.1463	30.2477	30.3446							15	13	13	56.4	50.9	50.9	39.178	0	86.015	12882000000	64	1860	677980000	G3V5T9;P24941;E7ESI2;Q00526;G3V317;K7EJ83	G3V5T9;P24941;E7ESI2	Cyclin-dependent kinase 2	CDK2	1.41472	0.467453	0.209625	1.24035	0.534046	0.672233	0.0904681	0.517921
33.2618	33.1947	33.2422	33.1675	33.0346	33.1026	33.1354	33.2212	33.2511							72	72	72	54.1	54.1	54.1	141.54	0	323.31	97639000000	468	1109	1502100000	Q9UQE7	Q9UQE7	Structural maintenance of chromosomes protein 3	SMC3	1.41447	0.614066	-0.131311	-0.916759	0.30934	0.870572	-0.0303205	-0.216594
32.0618	32.1022	32.1032	32.4575	32.268	32.2178	32.1601	32.3564	32.3238							32	32	32	36.2	36.2	36.2	113.37	0	204.15	50812000000	263	1239	1302900000	Q8WWM7;H3BUF6;H3BSK9;H3BUE3;H3BSQ5;H3BRB0	Q8WWM7;H3BUF6	Ataxin-2-like protein	ATXN2L	1.41358	0.444939	0.225334	1.29323	1.42726	0.363023	0.190974	1.17696
26.173	26.0378	26.1835	27.0889	27.8872	26.6775	26.9244	26.9947	26.9577		+					5	5	5	15	15	15	38.339	0	8.376	1247400000	13	4514	73378000	P17707;F6R5I9;B4DZ60;Q5VXN5	P17707	S-adenosylmethionine decarboxylase proenzyme;S-adenosylmethionine decarboxylase alpha chain;S-adenosylmethionine decarboxylase beta chain	AMD1	1.41269	0.16159	1.08642	2.37109	4.0692	0.0413333	0.827536	5.47558
27.9976	27.7822	27.8772	28.0745	28.0701	28.0793	27.8887	28.552	28.0527							9	9	9	20	20	20	69.239	0	22.116	2823000000	15	4571	70576000	Q96LB3;E5RIF0;E5RH29;E5RGX6;E5RJK3	Q96LB3	Intraflagellar transport protein 74 homolog	IFT74	1.41153	0.498193	0.188994	1.16399	0.596905	0.466213	0.278817	0.902455
27.3474	27.5573	27.1355	27.9282	28.0837	27.6413	27.7033	27.707	27.5107							6	6	6	33.5	33.5	33.5	24.325	0	16.134	2096000000	23	3466	174670000	E7ESL0;J3KQY1;Q9NWU5	E7ESL0;J3KQY1;Q9NWU5	39S ribosomal protein L22, mitochondrial	MRPL22	1.40894	0.251571	0.537702	1.9356	0.998416	0.348032	0.293626	1.23402
33.4154	33.4649	33.4605	33.5112	33.6838	33.6267	33.3453	33.341	33.3683							40	40	39	44.3	44.3	43.4	119.52	0	323.31	120550000000	429	705	2870200000	O95373;E9PLB2;E9PLJ0	O95373	Importin-7	IPO7	1.40502	0.551259	0.160327	1.04669	2.22016	0.508032	-0.0954094	-0.808904
27.2113	26.9722	26.8116	26.5339	26.6566	26.6788	27.6158	27.0859	27.1404							6	6	6	18.7	18.7	18.7	29.842	0	11.371	1384300000	13	4261	92285000	P82914	P82914	28S ribosomal protein S15, mitochondrial	MRPS15	1.40414	0.310824	-0.375278	-1.67123	0.620718	0.452814	0.28229	0.927225
27.9466	27.9302	27.9338	28.4822	28.1385	28.1746	28.0615	27.9037	28.5099							10	10	9	19.7	19.7	18.4	96.661	0	56.071	2978600000	33	4678	64752000	O95985;H0Y6W0;H7C4B0;C9JEI7	O95985;H0Y6W0	DNA topoisomerase 3-beta-1;DNA topoisomerase	TOP3B	1.40189	0.344549	0.328256	1.56958	0.538066	0.517087	0.221495	0.786425
31.1284	31.0168	31.0711	31.3951	31.5134	31.195	30.9093	30.8659	31.0437							35	35	35	33.6	33.6	33.6	146.18	0	179.03	23456000000	159	2526	372320000	O95155;K7EP75;K7ERA7;B1AQ61	O95155	Ubiquitin conjugation factor E4 B	UBE4B	1.40121	0.364694	0.295699	1.49069	0.994786	0.504932	-0.132474	-0.815461
29.3167	29.0664	29.3189	29.4439	29.5706	29.5109	29.1988	29.2411	29.3542							18	18	3	16.5	16.5	3	164.58	0	97.234	6870100000	45	3982	116440000	Q96QZ7;H7C4U7;H7C535	Q96QZ7;H7C4U7;H7C535	Membrane-associated guanylate kinase, WW and PDZ domain-containing protein 1	MAGI1	1.39916	0.385247	0.274454	1.43361	0.116421	0.914217	0.0306683	0.156645
32.6234	32.54	32.5328	32.6955	32.7207	32.6324	32.6767	32.6348	32.3572							22	22	22	67.8	67.8	67.8	44.23	0	210.14	65111000000	238	656	3255500000	Q13561;F8W1I6;H0YI98;F8VW18;F8VRV7;F8VX93;H0YHL1;F8W0U6	Q13561;F8W1I6;H0YI98;F8VW18	Dynactin subunit 2	DCTN2	1.39688	0.655052	0.117442	0.843697	0.0294781	0.979439	-0.00914764	-0.0447581
27.2721	27.7465	27.8205	28.2767	28.5847	28.0523	27.6966	27.9152	27.9456							7	7	7	38.1	38.1	38.1	29.246	0	25.677	2585300000	20	3295	198870000	P00918;E5RID5;E5RK37	P00918	Carbonic anhydrase 2	CA2	1.39628	0.193072	0.691508	2.08969	0.562859	0.495926	0.239445	0.82895
29.054	29.2728	28.9943	28.6102	28.7315	28.9027	28.9514	28.8483	28.5555							10	10	10	26.5	26.5	26.5	41.806	0	29.026	5017600000	38	2902	278760000	Q9BRK5;G3V1E2;H0Y3T6	Q9BRK5;G3V1E2;H0Y3T6	45 kDa calcium-binding protein	SDF4	1.39627	0.318731	-0.358923	-1.63254	1.03794	0.328245	-0.321967	-1.31045
26.6794	26.5133	26.7401	26.967	27.166	26.8424	26.7854	26.3942	26.5681							5	5	5	15.5	15.5	15.5	34.143	0	13.927	1143200000	20	4314	87938000	Q9H477	Q9H477	Ribokinase	RBKS	1.39597	0.332755	0.347579	1.60846	0.177437	0.836442	-0.0616519	-0.265819
28.5561	28.4577	28.5402	28.3307	28.3014	28.0341	28.5133	28.6076	28.6255							7	7	7	15.7	15.7	15.7	53.54	0	18.959	3682600000	30	2425	409170000	Q16656;C9JP85	Q16656;C9JP85	Nuclear respiratory factor 1	NRF1	1.39188	0.365812	-0.295949	-1.48595	0.623038	0.720736	0.0641289	0.438358
31.2162	31.2235	31.2915	31.3451	31.5374	31.4023	31.4299	31.671	31.2328							21	21	20	50.7	50.7	48.3	46.816	0	113.51	28198000000	124	1314	1174900000	Q9Y5X3;Q5QPE5;Q5QPE4;A0A087WUY5;U3KQL0;U3KQP5	Q9Y5X3;Q5QPE5;Q5QPE4	Sorting nexin-5	SNX5	1.39173	0.507951	0.184517	1.14016	0.711251	0.473769	0.200807	0.877052
29.3169	29.3086	29.3096	29.6082	29.6254	29.3875	29.2675	29.4842	29.3892							11	11	11	35.1	35.1	35.1	50.854	0	50.219	7203000000	38	2805	300130000	Q9NS86	Q9NS86	LanC-like protein 2	LANCL2	1.39158	0.445672	0.228634	1.29444	0.473486	0.733394	0.0685743	0.421249
27.8868	28.0591	28.1142	28.3395	28.3094	28.1742	28.0833	27.9261	27.805							6	6	6	40.2	40.2	40.2	27.873	0	38.01	2836700000	27	3362	189110000	O95571;M0QXB5;M0QY80	O95571;M0QXB5	Persulfide dioxygenase ETHE1, mitochondrial	ETHE1	1.39113	0.416085	0.254349	1.37281	0.317008	0.750275	-0.0818729	-0.397965
26.4681	26.4812	26.1087	26.8081	26.8969	26.6384	26.3765	26.2654	26.6063							2	2	2	34.8	34.8	34.8	7.8078	0	19.059	965710000	10	3069	241430000	Q8N300	Q8N300	Coiled-coil domain-containing protein 23	CCDC23	1.39096	0.294759	0.428459	1.75836	0.149416	0.85151	0.0633647	0.245594
33.6932	33.6112	33.7196	33.5913	33.5691	33.5289	33.5381	33.6615	33.6242							27	27	27	76.7	76.7	76.7	38.242	0	248	132930000000	328	362	6329900000	Q9Y266;A0A0A0MSU9;A0A0A0MSS4	Q9Y266	Nuclear migration protein nudC	NUDC	1.39065	0.66976	-0.11153	-0.811678	0.610952	0.716166	-0.0667254	-0.44782
30.5306	30.6842	30.5822	30.864	30.7048	30.8081	30.7739	30.9337	30.8194							11	11	11	53.1	53.1	53.1	29.909	0	118.51	18463000000	113	1161	1420300000	Q8WXX5	Q8WXX5	DnaJ homolog subfamily C member 9	DNAJC9	1.38934	0.496742	0.193319	1.1723	1.68603	0.286615	0.243357	1.47002
27.9333	27.9384	28.07	28.3451	28.2978	28.0943	27.8763	27.8326	27.8583							9	9	9	14.3	14.3	14.3	98.565	0	25.578	2734300000	40	4840	55801000	P49754;C9J3F8;H7BXH3;C9JZ11;H7BZX6;C9JU58;C9J2U9	P49754	Vacuolar protein sorting-associated protein 41 homolog	VPS41	1.38929	0.39468	0.265134	1.40268	1.25926	0.489002	-0.124821	-0.851904
30.6969	30.8018	30.6799	31.2289	30.8906	31.0052	30.9961	30.9045	30.8722							30	30	1	45.8	45.8	2	101.43	0	233.55	20207000000	125	2604	354510000	Q7Z2W4	Q7Z2W4	Zinc finger CCCH-type antiviral protein 1	ZC3HAV1	1.38293	0.355597	0.315365	1.52783	1.68997	0.332777	0.198038	1.29275
29.1027	28.5947	29.2786	29.5666	29.6884	29.5765	29.9745	29.3785	28.8898							2	2	2	28.9	28.9	28.9	18.045	0	38.782	7852700000	23	1351	1121800000	Q9UIL1	Q9UIL1	Short coiled-coil protein	SCOC	1.38269	0.226297	0.618468	2.00328	0.49104	0.470356	0.422244	0.88949
31.7417	31.9757	31.8289	32.0829	32.3215	32.0779	32.0346	32.0162	31.7713							12	12	12	78	78	78	12.349	0	37.978	43012000000	107	423	5376500000	Q9GZT3;A0A087WUN7;H0YJ40;G3V4X6;G3V2S9;H0YJW7;H0YJ07;H0YJU7;H0YJI1;J3KPY6	Q9GZT3;A0A087WUN7;H0YJ40;G3V4X6;G3V2S9;H0YJW7	SRA stem-loop-interacting RNA-binding protein, mitochondrial	SLIRP	1.38055	0.35949	0.311984	1.5184	0.350519	0.719409	0.0919431	0.440072
30.5104	30.4169	30.3446	30.1278	29.9517	30.2709	30.4281	30.4489	30.4158							17	17	17	27	27	27	86.942	0	77.587	14052000000	102	2446	401490000	P05067;E9PG40;A0A0A0MRG2;H7C0V9;H7C2L2	P05067;E9PG40;A0A0A0MRG2;H7C0V9	Amyloid beta A4 protein;N-APP;Soluble APP-alpha;Soluble APP-beta;C99;Beta-amyloid protein 42;Beta-amyloid protein 40;C83;P3(42);P3(40);C80;Gamma-secretase C-terminal fragment 59;Gamma-secretase C-terminal fragment 57;Gamma-secretase C-terminal fragment 50;C31	APP	1.37817	0.361182	-0.307163	-1.50546	0.0489849	0.978769	0.00699425	0.0469501
29.5082	29.5677	29.5946	29.8146	29.684	29.6575	29.3895	29.4153	29.725							17	17	17	32.4	32.4	32.4	78.948	0	62.031	8127000000	78	3299	198220000	J3KR72;P49848;C9JFL8;C9JTY6;E5RKA5;C9JIS2;E5RHA1;C9J088;F8WEJ7;C9J7C4;C9JHQ8	J3KR72;P49848	Transcription initiation factor TFIID subunit 6	TAF6	1.37783	0.55073	0.161886	1.04548	0.158838	0.867272	-0.0469119	-0.222582
32.3521	32.4897	32.4831	32.7793	32.617	32.588	32.65	32.497	32.3358							20	19	19	49.4	47.7	47.7	54.12	0	198.46	62800000000	213	708	2854600000	Q9UN86;D6RAC7;D6RB17;D6RGJ4;D6RE13;D6RBW8;D6RBM9;D6REX8;D6RBR0;D6R9X5;D6R9A4	Q9UN86	Ras GTPase-activating protein-binding protein 2	G3BP2	1.37725	0.460862	0.219789	1.25958	0.200278	0.838312	0.0526098	0.2615
27.2395	27.3555	27.3998	27.4673	27.6644	27.5295	27.5544	27.8592	27.6994							14	14	14	18.2	18.2	18.2	120.79	0	21.957	1978300000	16	5382	33531000	Q8TF46;E9PS35	Q8TF46	DIS3-like exonuclease 1	DIS3L	1.37713	0.458019	0.222134	1.2672	1.68921	0.1768	0.37275	1.86216
27.8465	28.0672	28.3194	27.3443	27.7695	27.4813	28.5141	28.6355	28.2392							8	8	8	23.4	23.4	23.4	49.244	0	21.951	2973700000	14	3956	118950000	Q15118;C9IYB4;C9JKT3;F8WEJ6;F8WC75	Q15118;C9IYB4;C9JKT3	[Pyruvate dehydrogenase (acetyl-transferring)] kinase isozyme 1, mitochondrial	PDK1	1.37495	0.247869	-0.545996	-1.91315	1.00391	0.313535	0.38522	1.37568
29.7402	29.9467	29.7315	30.3669	30.2435	29.9833	30.2375	29.9896	29.9058							18	18	18	27.6	27.6	27.6	97.55	0	102.57	10949000000	57	3147	223450000	P29590;H3BT57;H3BT29;H3BUJ5;H3BVD2	P29590;H3BT57	Protein PML	PML	1.37383	0.312443	0.391799	1.68045	0.912046	0.392682	0.238174	1.07327
29.4401	29.5112	29.66	30.1629	30.078	29.7137	29.4211	29.5117	29.6323							14	14	14	29.5	29.5	29.5	82.303	0	71.571	8610900000	75	2905	277770000	Q8TB52	Q8TB52	F-box only protein 30	FBXO30	1.37319	0.292942	0.447772	1.77511	0.0599412	0.965704	-0.0154088	-0.0814901
29.6253	29.7522	29.6336	29.5438	29.2208	29.3402	29.4887	29.74	29.7081							12	12	12	50.9	50.9	50.9	33.043	0	63.516	9460300000	72	2125	525570000	P29084;E5RH41;E5RIW4;E5RK24	P29084;E5RH41	Transcription initiation factor IIE subunit beta	GTF2E2	1.372	0.365385	-0.302104	-1.48955	0.0997539	0.933872	-0.0247409	-0.13091
28.5422	28.4845	28.4561	28.3993	28.4261	28.3388	28.7742	28.6567	28.6287							12	12	12	22.3	22.3	22.3	80.64	0	44.474	3977200000	37	4329	86461000	Q99797	Q99797	Mitochondrial intermediate peptidase	MIPEP	1.37102	0.684747	-0.106216	-0.779988	1.70013	0.340559	0.192244	1.27091
31.3651	31.4118	31.5519	31.0693	31.2175	31.2885	31.2324	31.4921	31.3845							28	28	28	76.1	76.1	76.1	47.355	0	186.73	27602000000	165	1436	1022300000	O75955;A2AB10;A2AB12;A2AB09;A2AB13;A2AB11;A2ABJ5	O75955;A2AB10	Flotillin-1	FLOT1	1.37061	0.427828	-0.25113	-1.35335	0.319536	0.768348	-0.0732613	-0.377704
30.7914	30.8135	30.8406	31.0351	31.0291	30.8709	31.2061	30.9173	31.1109							21	21	21	32.9	32.9	32.9	75.143	0	106.49	21051000000	120	1859	679050000	Q86V21;E7EW25	Q86V21	Acetoacetyl-CoA synthetase	AACS	1.37054	0.55216	0.16316	1.04863	1.42092	0.302082	0.262894	1.41244
30.4883	30.5022	30.5649	31.0076	30.6801	30.7597	30.4909	30.8893	30.5354							10	10	10	34	34	34	35.964	0	86.682	17300000000	92	1393	1081200000	Q92820	Q92820	Gamma-glutamyl hydrolase	GGH	1.36939	0.366168	0.297358	1.47638	0.395558	0.665986	0.120035	0.525953
28.09	27.9402	28.2	27.4913	27.225	27.8328	28.608	28.1173	28.5476							11	11	11	28.3	28.3	28.3	53.764	0	36.441	2883800000	18	4047	110910000	O43854	O43854	EGF-like repeat and discoidin I-like domain-containing protein 3	EDIL3	1.36786	0.250409	-0.560386	-1.92346	0.946113	0.337846	0.347544	1.27838
31.2524	31.1058	31.3503	32.0236	32.0531	31.4541	31.6407	31.0285	31.5217							4	4	1	40.5	40.5	4.7	16.817	0	61.473	30303000000	49	314	7575800000	A0A087WY85;P61077;D6RA11;D6R9F6;D6R933;D6RGD0;D6R980;D6RIZ3	A0A087WY85;P61077;D6RA11	Ubiquitin-conjugating enzyme E2 D3	UBE2D3	1.36756	0.24322	0.607461	1.97571	0.330388	0.663905	0.160819	0.535283
29.476	29.6051	29.6998	29.9203	29.7822	29.7783	29.795	29.9694	29.7997							13	13	13	37.4	37.4	37.4	39.039	0	45.938	9217300000	52	1886	658380000	Q15633;H3BV98;F8VZ57;F8VYK6;F8VZZ7;F8VP94;F8VYK3;F8VTT7;F8VW32	Q15633	RISC-loading complex subunit TARBP2	TARBP2	1.36379	0.447065	0.233303	1.29673	1.40489	0.309681	0.261068	1.39911
28.7229	28.3446	28.712	29.3759	29.0508	28.9373	28.5667	28.7218	28.5027							15	15	15	19	19	19	117.82	0	91.935	4639200000	47	4298	89214000	Q9Y6X9;H7C1V1;H7C3M1;Q86VD1	Q9Y6X9	MORC family CW-type zinc finger protein 2	MORC2	1.36372	0.254755	0.528168	1.88007	0.0091533	0.991591	0.00390244	0.0162389
29.0281	28.9148	29.1518	29.433	29.4735	29.1831	29.0998	29.2693	29.0226							20	20	20	11.7	11.7	11.7	261.51	0	56.062	6147700000	58	4849	55385000	Q07864;F5H1D6;F5H7E4	Q07864;F5H1D6	DNA polymerase epsilon catalytic subunit A;DNA polymerase	POLE	1.36224	0.346831	0.331604	1.55152	0.422402	0.687058	0.0989978	0.495065
30.8286	30.7026	30.6046	31.3276	31.1303	30.8993	30.7345	31.0582	30.8421							34	34	34	39.9	39.9	39.9	127.46	0	204.4	20260000000	121	2695	332140000	Q9HAU0;A0JP02;B4DJX4;H0YGJ6;H0YG48	Q9HAU0;A0JP02;B4DJX4	Pleckstrin homology domain-containing family A member 5	PLEKHA5	1.36142	0.303587	0.407139	1.69836	0.653384	0.522552	0.166331	0.773066
29.4676	29.6869	29.5574	29.9302	29.9695	29.7102	29.6405	29.293	29.685							19	19	19	28.8	28.8	28.8	83.638	0	80.237	8779800000	70	3108	231050000	Q5VZE5;B1AM43	Q5VZE5	N-alpha-acetyltransferase 35, NatC auxiliary subunit	NAA35	1.3611	0.36681	0.299373	1.47644	0.0786691	0.934825	-0.0310911	-0.129926
31.7554	31.6864	31.8433	31.8754	32.0915	31.993	31.7421	31.8467	31.6664							29	29	18	64.4	64.4	45.5	60.626	0	163.91	38236000000	181	1223	1318500000	Q9H4M9;A0A024R571;C9JC03;C9J2Z4;C9JDQ8;C9JIJ3;C9IZH1	Q9H4M9;A0A024R571;C9JC03;C9J2Z4	EH domain-containing protein 1	EHD1	1.36088	0.457073	0.224956	1.26926	0.0492886	0.97353	-0.00994619	-0.0587725
29.5498	29.4359	29.6564	30.0022	30.1283	29.7149	29.5224	29.793	29.6814							20	20	20	29.3	29.3	29.3	103.71	0	114.32	9016800000	68	3196	214690000	Q6P3W7;F8VSC5;H0YIK6;H0YI32;F8VPW3	Q6P3W7;F8VSC5	SCY1-like protein 2	SCYL2	1.35906	0.31071	0.401117	1.68597	0.512883	0.627113	0.118267	0.588131
31.426	32.0666	31.7931	31.143	30.5637	31.1901	31.6092	31.6604	31.4276							11	10	10	52.9	47.8	47.8	15.693	0	121.37	30222000000	99	575	3777700000	P29373;Q5SYZ4	P29373;Q5SYZ4	Cellular retinoic acid-binding protein 2	CRABP2	1.35863	0.185488	-0.79628	-2.1298	0.421132	0.580571	-0.196147	-0.656926
28.1912	28.3746	28.1736	28.0149	27.4455	27.7427	28.4034	28.4947	28.4996							7	6	6	25.4	25.4	25.4	23.906	0	11.913	3015500000	25	2800	301550000	Q9UQN3;A0A087WW88;C9J0A7	Q9UQN3;A0A087WW88;C9J0A7	Charged multivesicular body protein 2b	CHMP2B	1.35551	0.261471	-0.512097	-1.85161	1.42796	0.33833	0.21943	1.27949
27.0109	26.9641	27.1894	27.4588	27.4113	27.2027	27.0784	27.045	27.0988							4	4	4	40.7	40.7	40.7	13.171	0	12.811	1510300000	12	3365	188790000	A6ZKI3;Q9BWD3;Q17RB0	A6ZKI3;Q9BWD3;Q17RB0	Protein FAM127A;Protein FAM127B;Protein FAM127C	FAM127A;FAM127B;FAM127C	1.3553	0.36876	0.302778	1.48121	0.0977954	0.946995	0.0192223	0.112799
34.8321	34.7493	34.8484	34.737	34.6642	34.7064	34.5996	34.7032	34.6506							103	103	90	62.2	62.2	55.5	236.02	0	323.31	287060000000	1046	731	2760200000	F8VPD4;P27708;H7C2E4;H7C3Z5	F8VPD4;P27708	CAD protein;Glutamine-dependent carbamoyl-phosphate synthase;Aspartate carbamoyltransferase;Dihydroorotase	CAD	1.34802	0.681938	-0.107386	-0.782433	1.6828	0.382872	-0.158774	-1.11137
28.5922	28.1932	28.4775	28.9861	28.6708	28.9321	28.2269	28.2906	28.4058							12	12	11	34.5	34.5	32.8	46.105	0	20.842	3962200000	23	3366	188680000	P32121;K7ENA6;I3L412;Q68DZ5;K7EL17;I3L0V6	P32121;K7ENA6;I3L412	Beta-arrestin-2	ARRB2	1.34713	0.298241	0.442052	1.74426	0.364636	0.688802	-0.113178	-0.492882
31.5315	31.4053	31.6745	31.1332	31.3353	31.2889	31.36	31.5086	31.451							21	21	21	59.4	59.4	59.4	54.392	0	167.31	28860000000	117	1329	1154400000	Q96HE7;G3V3E6;G3V5B3;G3V2H0;G3V503;Q5TAE8;Q86YB8	Q96HE7	ERO1-like protein alpha	ERO1L	1.34585	0.384869	-0.284646	-1.43111	0.473947	0.673064	-0.0972506	-0.514634
27.6501	27.6847	27.4006	27.9207	28.0681	27.7876	27.9694	28.3383	28.2701		+					7	7	7	27.8	27.8	27.8	30.009	0	17.592	2574800000	18	3658	151460000	Q9Y680;F8WE12;H7BZJ4;F8WCU2;F8WBF2	Q9Y680	Peptidyl-prolyl cis-trans isomerase FKBP7	FKBP7	1.34433	0.343748	0.346999	1.5722	1.88223	0.1175	0.61415	2.51324
27.5573	27.6459	27.6996	27.284	27.0299	27.4587	27.4967	27.0481	27.3319							4	2	2	43.3	29.9	29.9	14.288	0	18.324	1786100000	11	2809	297680000	Q16143;G4Y816	Q16143;G4Y816	Beta-synuclein	SNCB	1.34254	0.320203	-0.376685	-1.6291	1.1703	0.292669	-0.342012	-1.44058
29.0369	29.4471	29.204	28.9442	28.7975	28.5873	29.081	29.1188	29.1662							13	10	10	38.1	31.4	31.4	48.108	0	30.834	5806500000	46	3010	252460000	Q9Y6Q5;K7EPR4;K7EJJ1;K7EMG5;K7ERH5;K7EL08;K7EK69	Q9Y6Q5	AP-1 complex subunit mu-2	AP1M2	1.34217	0.292684	-0.452962	-1.75674	0.369151	0.693012	-0.107322	-0.484241
29.3424	29.0836	29.294	28.638	28.965	28.9607	29.0074	29.0395	29.0993							11	10	10	31.8	29.7	29.7	44.049	0	30.87	5705300000	43	3084	237720000	Q14344;P19086	Q14344	Guanine nucleotide-binding protein subunit alpha-13	GNA13	1.34216	0.315163	-0.385436	-1.64497	1.07186	0.402778	-0.19128	-1.04024
30.0358	29.9735	29.9839	30.7713	30.6859	30.1666	31.2538	30.8749	30.3933		+					8	8	8	58.8	58.8	58.8	17.259	0	55.973	16169000000	73	898	2021200000	Q04837;E7EUY5;C9K0U8	Q04837;E7EUY5;C9K0U8	Single-stranded DNA-binding protein, mitochondrial	SSBP1	1.3388	0.255858	0.54356	1.87486	1.55423	0.124101	0.842927	2.41011
28.1012	28.0288	28.0135	28.2793	28.9553	28.601	28.1239	28.0307	28.4756							9	9	9	22.4	22.4	22.4	45.467	0	20.186	3324400000	37	3549	166220000	Q99519;E9PIF4	Q99519;E9PIF4	Sialidase-1	NEU1	1.33876	0.248638	0.564054	1.89861	0.514978	0.568813	0.162205	0.681077
33.0978	33.275	33.4923	32.9308	32.9507	32.9931	33.0471	33.0419	32.9838							22	19	17	70.7	62.2	55.3	47.268	0	323.31	94758000000	271	473	4737900000	P09104;F5H0C8;F5H1C3;U3KQP4;U3KQQ1	P09104;F5H0C8	Gamma-enolase;Enolase	ENO2	1.33689	0.354372	-0.330158	-1.53182	1.07153	0.350752	-0.264105	-1.22356
29.0503	29.1916	29.0004	29.2859	29.2883	29.2076	29.1671	29.1201	29.1848							5	5	5	32.3	32.3	32.3	17.942	0	28.454	6095600000	36	1861	677290000	A0A087X1G7;O60613;A0A087WXL0;A8MZD0	A0A087X1G7;O60613	15 kDa selenoprotein	2015-09-15	1.33394	0.522331	0.179831	1.10273	0.562657	0.697718	0.0765711	0.477342
31.6323	31.4909	31.6209	31.9056	32.0867	31.7248	31.6574	31.6763	31.6011							20	20	20	70.2	70.2	70.2	43.404	0	200.34	35715000000	194	948	1879700000	P53602;H3BP35;H3BQ47;A0A087WV85;H3BRZ1;H3BVC4	P53602;H3BP35	Diphosphomevalonate decarboxylase	MVD	1.33271	0.358791	0.324326	1.51644	0.556133	0.732887	0.0635573	0.421876
33.1229	33.1212	33.15	33.4244	33.3528	33.1966	33.1838	33.1519	33.2498							52	52	52	60.8	60.8	60.8	108.58	0	323.31	101550000000	455	861	2160700000	Q9H0D6	Q9H0D6	5-3 exoribonuclease 2	XRN2	1.33194	0.502191	0.193277	1.15113	0.987892	0.690016	0.0638428	0.489971
29.8088	30.0534	29.9651	29.7558	29.5643	29.7183	29.8334	30.0495	30.0788							15	15	15	39.6	39.6	39.6	49.452	0	115.96	10016000000	79	2364	435480000	P29083;E9PER7;C9IYL4;C9J329	P29083;E9PER7	General transcription factor IIE subunit 1	GTF2E1	1.33113	0.417908	-0.262961	-1.36643	0.159416	0.870456	0.0447667	0.217996
34.3085	34.4219	34.4144	34.1299	33.9318	34.2442	34.0759	33.8525	33.8552			+				39	34	19	67.2	60.5	37.9	70.051	0	323.31	190560000000	551	387	5955100000	P08107;V9GZ37	P08107;V9GZ37	Heat shock 70 kDa protein 1A/1B	HSPA1A	1.33094	0.393303	-0.279601	-1.40993	2.27173	0.11258	-0.453725	-2.48501
30.4719	30.4817	30.3645	30.6677	30.7022	30.5207	30.4431	30.0288	29.9635							32	6	3	76.1	16.2	10.1	49.585	0	80.629	14325000000	51	1798	716230000	P04350;M0QY85;M0R278;M0R0X0;M0QY37;M0QX14;M0QZL7;M0R1I1	P04350	Tubulin beta-4A chain	TUBB4A	1.32998	0.507153	0.190817	1.14164	0.885665	0.367078	-0.294249	-1.15482
31.9273	31.9289	31.9367	32.2946	32.0842	32.0558	31.933	31.887	32.1775							19	19	19	67.9	67.9	67.9	33.582	0	110.79	43425000000	172	888	2067900000	Q6FI81;H3BV90;H3BT65;H3BUG4;H3BPG7;H3BQ23;H3BTZ8	Q6FI81;H3BV90;H3BT65;H3BUG4;H3BPG7	Anamorsin	CIAPIN1	1.32771	0.480788	0.213879	1.21941	0.308347	0.781479	0.0682081	0.358605
29.2305	28.9691	29.0412	29.2551	29.6956	29.6365	28.9876	28.8709	28.979							16	11	11	41.8	30.5	30.5	49.355	0	52.386	6131000000	37	2729	322680000	A0A087X142;A6NMH6;A6NFQ9;F8W8I8;Q92599;C9JV02;C9J4G8;A0A0A0MRP8	A0A087X142;A6NMH6;A6NFQ9;F8W8I8;Q92599	Septin-8	2015-09-08	1.32538	0.298348	0.448847	1.73622	0.709326	0.550463	-0.134396	-0.720556
29.35	29.5215	29.1761	29.9803	29.9894	29.5563	29.575	29.377	29.7288							12	12	12	19.6	19.6	19.6	81.372	0	57.921	8229600000	44	2520	374070000	Q9UER7;F5ANJ6;Q4VX54;Q5STR5	Q9UER7;F5ANJ6	Death domain-associated protein 6	DAXX	1.32402	0.283306	0.492826	1.79705	0.672111	0.477776	0.21106	0.870259
29.7344	29.5951	29.7121	29.5432	29.575	29.5478	29.6437	29.5733	29.4358							24	24	24	17.5	17.5	17.5	190.36	0	69.677	8003700000	64	4198	97606000	Q7Z3U7;F8VZV1;F8VZV6;F8VQS2	Q7Z3U7;F8VZV1	Protein MON2 homolog	MON2	1.32201	0.638416	-0.125168	-0.86726	0.800839	0.53861	-0.129571	-0.741336
31.0934	30.8678	31.0748	31.3349	31.2129	31.1991	30.9326	30.9028	30.9256							37	37	35	45.2	45.2	42.9	113.07	0	196.37	22441000000	118	2428	408010000	V5LU97;O00291;C9JMG5	V5LU97;O00291	Huntingtin-interacting protein 1	HIP1	1.31785	0.449801	0.236986	1.28654	0.557597	0.666237	-0.0916348	-0.530095
27.5275	27.5327	27.7257	27.4044	26.8001	26.963	27.677	27.5205	27.7713							4	4	4	31.9	31.9	31.9	18.848	0	58.928	1876100000	36	2277	469030000	P14209;A0A096LP69;A8MQT7;H7C2F2	P14209;A0A096LP69;A8MQT7;H7C2F2	CD99 antigen	CD99	1.31616	0.260734	-0.539462	-1.84785	0.246033	0.812783	0.0609786	0.307974
29.7941	29.5151	30.0895	30.3085	30.4689	30.1835	30.3473	30.2643	30.1258							10	10	10	33.8	33.8	33.8	50.8	0	50.793	12042000000	75	2130	523550000	P39656;U3KQ84	P39656;U3KQ84	Dolichyl-diphosphooligosaccharide--protein glycosyltransferase 48 kDa subunit	DDOST	1.31612	0.268935	0.520716	1.82531	1.17874	0.245006	0.446235	1.60524
31.7559	31.954	31.8549	32.2307	32.1364	31.98	31.9198	32.0735	32.028							45	45	45	52.5	52.5	52.5	116.92	0	312.84	43204000000	272	1617	864080000	O15294;C9JZL3;H7C2T7	O15294	UDP-N-acetylglucosamine--peptide N-acetylglucosaminyltransferase 110 kDa subunit	OGT	1.3157	0.427925	0.260801	1.35251	0.974681	0.473824	0.152159	0.878783
29.4463	29.7929	29.537	30.1288	29.9121	29.8544	29.6372	29.468	29.6598							5	5	5	50.9	50.9	50.9	11.776	0	29.609	8782900000	32	1001	1756600000	P35754	P35754	Glutaredoxin-1	GLRX	1.31151	0.334272	0.373004	1.59942	0.0103145	0.99164	-0.00376002	-0.017081
28.2442	27.8	28.1907	28.7481	28.7848	28.3509	28.0569	28.3537	28.4432							6	6	4	10.7	10.7	7	78.17	0	18.318	3434300000	9	3615	156100000	Q71SY5;B9TX31;B9TX33;M0QYR4;A0A087WW16	Q71SY5;B9TX31	Mediator of RNA polymerase II transcription subunit 25	MED25	1.30558	0.261107	0.549592	1.84911	0.493495	0.543219	0.206289	0.730799
31.3845	31.2565	31.1996	31.9355	31.8458	31.4305	31.2219	31.2504	31.2072							26	26	26	57.7	57.7	57.7	52.221	0	132.49	28832000000	144	1364	1108900000	P11172;E9PFD2;F2Z3P2;F2Z303;F8WDG4	P11172;E9PFD2	Uridine 5-monophosphate synthase;Orotate phosphoribosyltransferase;Orotidine 5-phosphate decarboxylase	UMPS	1.29901	0.305778	0.457102	1.72553	0.405467	0.790082	-0.0536639	-0.343728
28.9068	28.9164	29.0281	29.3117	29.2351	29.0432	28.909	28.9075	29.4108							5	5	5	20.1	20.1	20.1	43.818	0	18.247	5705700000	26	2804	300300000	Q9BUL5;I3L4Q4;I3L1N0;I3L0Y2;I3L410;I3L2W6;A0A087WVQ2;I3L0X3	Q9BUL5;I3L4Q4;I3L1N0;I3L0Y2;I3L410	PHD finger protein 23	PHF23	1.29886	0.447721	0.246243	1.30394	0.295372	0.708031	0.125319	0.460773
29.1966	29.3544	29.1528	29.7054	29.4364	29.4498	29.3339	29.3808	29.4019							16	14	14	38.7	35.4	35.4	55.405	0	70.905	6994200000	37	2691	333060000	P20839;C9J381;C9K0R9;C9J029;H7C5T1;H7C511	P20839;C9J381;C9K0R9	Inosine-5-monophosphate dehydrogenase 1;Inosine-5-monophosphate dehydrogenase	IMPDH1	1.29851	0.384266	0.295927	1.43096	1.00203	0.491746	0.13759	0.83685
30.3537	30.1365	30.072	30.6692	30.5497	30.3643	30.2494	30.4525	30.3358							28	28	28	45.3	45.3	45.3	94.474	0	176.7	13736000000	123	2832	292250000	Q5T5X7	Q5T5X7	BEN domain-containing protein 3	BEND3	1.29678	0.356391	0.340296	1.52607	0.69748	0.520915	0.158469	0.77851
28.633	28.3614	28.6644	28.8959	28.8866	28.757	28.6716	28.9204	28.8815							11	11	11	13.2	13.2	13.2	104.82	0	24.111	4606500000	34	3881	124500000	Q12872;H0YFR9;F5H1A5	Q12872	Splicing factor, suppressor of white-apricot homolog	SFSWAP	1.29627	0.386622	0.293556	1.42406	1.0334	0.352628	0.271545	1.21551
27.7498	27.5936	27.863	28.3183	29.3823	28.4065	28.3803	28.0533	28.1585		+					13	13	13	27.1	27.1	27.1	79.387	0	64.23	3341300000	28	4502	74251000	Q6SZW1;J3QRE0;J3KSG7;J3KRZ6	Q6SZW1	Sterile alpha and TIR motif-containing protein 1	SARM1	1.29563	0.184488	0.966894	2.14972	1.69003	0.151926	0.461895	2.06152
29.4172	29.1311	29.3621	29.5915	29.4964	29.7086	29.4203	29.7503	29.348							22	22	22	27.7	27.7	27.7	130.96	0	68.81	7576400000	68	3978	116560000	Q86XI2;H0Y6U5;F8WE06	Q86XI2;H0Y6U5	Condensin-2 complex subunit G2	NCAPG2	1.29428	0.3856	0.295391	1.42717	0.59801	0.508865	0.20273	0.805484
28.2459	27.9655	28.1142	28.9074	28.8294	28.3011	28.6169	27.6982	28.1021							10	10	10	25.4	25.4	25.4	70.369	0	50.661	3355800000	20	3941	119850000	Q7L775;A0A096LPB0	Q7L775	EPM2A-interacting protein 1	EPM2AIP1	1.29278	0.26068	0.570744	1.85941	0.037265	0.966	0.0305456	0.080828
35.1987	35.3677	35.2618	35.0837	34.9021	35.1329	35.3486	35.3177	35.3401							53	53	53	72.6	72.6	72.6	62.639	0	323.31	413780000000	773	235	11822000000	P31948;F5H783;F5GXD8;H0YGI8	P31948	Stress-induced-phosphoprotein 1	STIP1	1.29269	0.455351	-0.236499	-1.27315	0.520222	0.752804	0.0594101	0.395638
29.8593	30.0042	29.9682	30.2548	30.3196	30.041	29.9174	29.9188	30.1235							19	19	19	30.5	30.5	30.5	95.05	0	94.703	11080000000	90	3092	235740000	O15381;E9PH71;E9PGD8;E7EWK7;F8WF01;C9JP83;C9J6P7	O15381	Nuclear valosin-containing protein-like	NVL	1.29216	0.431314	0.261255	1.3413	0.202955	0.85924	0.0426852	0.235641
26.9811	27.122	27.096	27.2553	27.1775	27.181	26.7708	27.3095	27.216							6	6	5	12	12	10.6	92.525	0	23.107	1455400000	15	5450	30967000	Q6GQQ9;Q5SZ59	Q6GQQ9;Q5SZ59	OTU domain-containing protein 7B	OTUD7B	1.29177	0.613185	0.138255	0.920646	0.0656984	0.942554	0.0323836	0.119175
28.1242	28.2042	28.4788	28.7723	28.8997	28.4842	28.1885	28.3396	28.5026							11	11	11	39.1	39.1	39.1	49.669	0	76.334	3823300000	43	3783	136550000	O95396	O95396	Adenylyltransferase and sulfurtransferase MOCS3;Molybdopterin-synthase adenylyltransferase;Molybdopterin-synthase sulfurtransferase	MOCS3	1.29157	0.307252	0.449684	1.70844	0.204776	0.812812	0.0745188	0.309778
32.6292	32.6198	32.6559	32.4215	32.5701	32.3314	32.1653	32.2766	32.3121		+					23	23	23	56.9	56.9	56.9	56.195	0	224.72	58267000000	221	885	2080900000	Q16401;Q4VXH0;F2Z3J2;Q4VXG9	Q16401	26S proteasome non-ATPase regulatory subunit 5	PSMD5	1.291	0.507578	-0.193943	-1.138	2.96449	0.127347	-0.383621	-2.63628
30.8615	30.8249	30.7342	30.6718	30.6125	30.7248	30.6167	30.428	30.3573							23	23	22	43.9	43.9	42.9	79.663	0	137.97	17029000000	99	2264	473020000	Q9UKG1;C9JAB0;C9K0C4	Q9UKG1	DCC-interacting protein 13-alpha	APPL1	1.29048	0.614926	-0.13715	-0.915413	1.771	0.187647	-0.339537	-1.82398
29.9825	30.1892	30.0702	29.6219	29.8048	29.9287	30.3407	30.1757	30.1321							21	21	21	41.2	41.2	41.2	80.473	0	87.581	11202000000	78	2735	320050000	Q04446;E9PGM4	Q04446;E9PGM4	1,4-alpha-glucan-branching enzyme	GBE1	1.29019	0.386356	-0.295509	-1.42499	0.708723	0.549126	0.13554	0.723577
30.7728	30.5462	30.4333	30.1294	29.9824	30.3789	30.7158	31.0244	30.9485							7	7	7	14.6	14.6	14.6	56.598	0	44.34	16483000000	65	1431	1030200000	Q15758;M0QXM4;M0QX44	Q15758;M0QXM4	Neutral amino acid transporter B(0)	SLC1A5	1.29007	0.312447	-0.42056	-1.66342	1.07627	0.327484	0.312131	1.32077
30.7244	30.928	30.8576	31.2024	31.4879	31.0287	30.7233	30.7017	30.9038							17	17	17	54.4	54.4	54.4	40.545	0	92.061	21027000000	124	1496	955780000	P55263	P55263	Adenosine kinase	ADK	1.289	0.318328	0.403028	1.63443	0.277023	0.802971	-0.0603956	-0.321952
31.7202	31.5506	31.6931	31.4802	31.5429	31.4649	31.2812	31.2732	31.3098		+					19	19	15	41.2	41.2	35.7	58.022	0	112.74	29859000000	169	1301	1194400000	O95747;C9JIG9;F8WBK9	O95747;C9JIG9	Serine/threonine-protein kinase OSR1	OXSR1	1.28828	0.563847	-0.158653	-1.0058	2.61717	0.1216	-0.366597	-2.38451
29.975	30.0259	30.0351	29.7438	29.7739	29.9546	29.9414	29.984	29.7779							22	22	22	31.4	31.4	31.4	101.37	0	101.75	10210000000	94	3388	185640000	Q5JSH3;H7BY83	Q5JSH3;H7BY83	WD repeat-containing protein 44	WDR44	1.28726	0.518558	-0.187892	-1.11551	0.78035	0.573718	-0.110905	-0.669994
31.0384	30.963	30.9596	31.2735	31.0577	31.1871	30.9538	30.8898	30.7291							9	9	9	60.4	60.4	60.4	20.505	0	48.41	21452000000	68	863	2145200000	Q9UBQ0;F8VXU5;Q05DG7	Q9UBQ0;F8VXU5	Vacuolar protein sorting-associated protein 29	VPS29	1.28515	0.521253	0.185746	1.10714	0.83888	0.533749	-0.129431	-0.754277
32.314	32.633	32.4172	32.7156	32.7562	32.6838	32.384	32.4203	32.5638							29	29	29	40.4	40.4	40.4	95.737	0	323.31	62554000000	293	983	1787300000	Q9BUJ2;A0A0A0MRA5;B7Z4B8;M0R3F1;M0QYZ0;M0R0K8;M0QYI8;M0QZV6;M0R203;M0QYM5;M0QYG9;M0R247;A0A087X1I2	Q9BUJ2;A0A0A0MRA5;B7Z4B8;M0R3F1;M0QYZ0	Heterogeneous nuclear ribonucleoprotein U-like protein 1	HNRNPUL1	1.28474	0.430099	0.263813	1.34402	0.00389918	0.997365	0.001297	0.00621079
34.2023	34.2538	34.3766	33.8179	34.0625	34.1043	34.0243	33.9775	34.1116							26	26	26	50.4	50.4	50.4	61.692	0	191.62	194670000000	363	365	6279700000	B1AVU8;P07602;C9JIZ6;Q5BJH1	B1AVU8;P07602;C9JIZ6;Q5BJH1	Prosaposin;Saposin-A;Saposin-B-Val;Saposin-B;Saposin-C;Saposin-D	PSAP	1.2842	0.410056	-0.282626	-1.39089	1.67844	0.290703	-0.23976	-1.45373
31.1447	31.0181	31.1272	30.7584	30.9985	30.8777	30.9766	31.0496	30.6325							22	22	22	39.8	39.8	39.8	70.389	0	181.92	20976000000	103	2167	511620000	P49748;G3V1M7;K7EQP4;K7EJW8;J3KSR4;J3QKU9;J3QRJ8;K7EMF8;J3KS89	P49748	Very long-chain specific acyl-CoA dehydrogenase, mitochondrial	ACADVL	1.28311	0.480573	-0.218438	-1.21468	0.714596	0.467082	-0.210416	-0.897054
29.0377	29.2686	29.274	29.4589	29.8172	29.4643	29.0861	29.2933	29.2483							21	21	19	25.4	25.4	24.1	109.65	0	60.981	7016400000	41	3618	155920000	H0YAN8;O15013;E9PB39	H0YAN8;O15013	Rho guanine nucleotide exchange factor 10	ARHGEF10	1.27871	0.333265	0.386719	1.59906	0.0544071	0.966276	0.0158005	0.0789537
28.0709	27.8558	27.8908	27.7241	27.5798	27.2535	28.3417	27.7842	27.9459							6	6	6	41.3	41.3	41.3	21.831	0	20.396	2509700000	20	2901	278860000	Q9Y6M9;E9PH64;E7EWZ0;E9PF49	Q9Y6M9;E9PH64;E7EWZ0;E9PF49	NADH dehydrogenase [ubiquinone] 1 beta subcomplex subunit 9	NDUFB9	1.27659	0.313974	-0.420036	-1.65155	0.180677	0.813994	0.0847588	0.304341
31.1363	31.4294	31.4638	30.9903	31.1207	30.8355	31.2482	30.9475	31.0997							12	12	12	20.6	20.6	20.6	89.003	0	27.896	22787000000	47	2017	584280000	Q92609;C9J3F6;C9JDR8	Q92609;C9J3F6	TBC1 domain family member 5	TBC1D5	1.27659	0.348736	-0.361001	-1.55177	0.838314	0.402781	-0.244651	-1.03923
34.4727	34.5395	34.5497	34.3724	34.4332	34.463	34.3486	34.4114	34.4404							45	45	45	84.5	84.5	84.5	51.804	0	323.31	235880000000	627	312	7609000000	Q02790;F5H1U3;H0YFG2;F5H120	Q02790	Peptidyl-prolyl cis-trans isomerase FKBP4;Peptidyl-prolyl cis-trans isomerase FKBP4, N-terminally processed	FKBP4	1.27439	0.6983	-0.0977325	-0.718761	1.53191	0.472588	-0.120491	-0.884051
30.8707	30.9304	30.861	30.7343	30.6133	30.812	30.7331	30.8956	31.1031							16	16	16	33.5	33.5	33.5	76.889	0	84.743	20239000000	111	1964	613300000	Q969X6;H3BSH7;H3BPD7;I3L4T9;J3KSI1;H3BRM8;J3KSE6;J3KTR0	Q969X6;H3BSH7	Cirhin	CIRH1A	1.27277	0.553515	-0.16749	-1.0356	0.0747318	0.947683	0.0232436	0.111082
28.6831	28.5589	28.6691	28.7337	28.865	28.7647	28.807	28.8102	29.0096							13	13	13	27.4	27.4	27.4	67.195	0	49.389	4533200000	43	3660	151110000	O43318;Q9UG54	O43318;Q9UG54	Mitogen-activated protein kinase kinase kinase 7	MAP3K7;DKFZp586F0420	1.268	0.586005	0.150763	0.967763	1.42885	0.319625	0.238579	1.34271
29.6529	29.6985	29.8549	29.4971	29.6161	29.512	29.7392	29.1547	29.5842							30	30	30	27.6	27.6	27.6	161.31	0	59.986	8210100000	48	4180	98916000	H0YNH8;Q9BZF9;F5H2B9;H0YN48;H0YMI1	H0YNH8;Q9BZF9;F5H2B9	Uveal autoantigen with coiled-coil domains and ankyrin repeats	UACA	1.26751	0.514081	-0.193679	-1.12805	0.584711	0.488576	-0.242708	-0.851029
29.0888	29.1904	28.9501	28.1931	28.6546	28.7984	28.6994	28.8808	29.1713							12	12	12	26.4	26.4	26.4	52.206	0	39.988	4960600000	29	3246	206690000	Q96GN5;C9IZR6;C9JFL7;C9J8L0	Q96GN5	Cell division cycle-associated 7-like protein	CDCA7L	1.26723	0.284865	-0.527764	-1.78657	0.444266	0.602445	-0.159307	-0.627043
31.5809	31.6637	31.6797	30.6791	31.1914	31.3658	31.4348	31.4592	31.5109							40	40	40	39	39	39	134.55	0	212.12	29931000000	209	2218	490670000	Q92896;H3BM42;H3BQU9;H3BQT1;H3BRD8	Q92896;H3BM42	Golgi apparatus protein 1	GLG1	1.26717	0.2688	-0.562663	-1.82482	1.98642	0.34167	-0.173138	-1.25511
30.2449	30.1242	30.2301	30.7145	30.8887	30.3409	30.3507	30.4372	30.2957							19	19	18	27.9	27.9	26.7	91.099	0	106.84	14274000000	99	2626	348150000	A0A087WVR3;A0A087WTW0;Q96T88;A0A087WWG9	A0A087WVR3;A0A087WTW0;Q96T88;A0A087WWG9	E3 ubiquitin-protein ligase UHRF1	UHRF1	1.26698	0.310354	0.448261	1.68516	1.3473	0.403886	0.161448	1.03473
30.5123	31.0156	31.1046	30.4466	30.3525	30.3023	29.7804	29.8275	29.7851		+					19	19	17	59.6	59.6	53.7	42.403	0	93.725	14038000000	95	1919	638080000	P50453;C9J7N5	P50453	Serpin B9	SERPINB9	1.26589	0.296456	-0.510398	-1.76495	2.36712	0.0224	-1.07985	-3.78889
27.4988	27.0609	26.992	26.7299	26.5392	26.8288	27.2272	27.4014	27.0709							5	5	5	20.5	20.5	20.5	34.18	0	12.619	1416800000	14	4234	94452000	Q12846;C9JFM5;A0A087WWW0;H3BMK2	Q12846;C9JFM5;A0A087WWW0	Syntaxin-4	STX4	1.26316	0.300688	-0.48461	-1.73056	0.0950465	0.903993	0.049249	0.172684
29.9163	29.8459	29.8337	30.002	29.9117	29.9966	29.951	29.7379	29.71							35	35	35	22.9	22.9	22.9	216.04	0	136.23	9878100000	78	4099	105090000	Q3V6T2;H0Y470;H7C2C6;H0Y7U8;A0A087WXD9;H0Y7K3;C9J225	Q3V6T2;H0Y470;H7C2C6	Girdin	CCDC88A	1.26276	0.691286	0.104788	0.754192	0.33743	0.777939	-0.0656376	-0.363964
32.0409	32.0499	32.1459	32.009	31.9727	31.9568	31.9676	32.1067	32.1191							28	28	27	67.8	67.8	66.2	72.379	0	323.31	44719000000	245	1227	1315300000	Q8WVM8;J3KNG4;G3V2M8;G3V4I1;G3V363;H0YJS6;G3V5F3;G3V3K9;H0YJY1;H0YIZ7	Q8WVM8	Sec1 family domain-containing protein 1	SCFD1	1.2614	0.694528	-0.0993621	-0.725448	0.0867689	0.960779	-0.0144335	-0.0907531
32.3478	32.6136	32.5537	32.9605	33.2521	32.714	32.6836	32.5755	32.5202							31	31	31	78.1	78.1	78.1	46.937	0	232.43	70713000000	233	748	2619000000	J3KQ32;Q9NTK5;C9JCJ9;C9JTK6	J3KQ32;Q9NTK5	Obg-like ATPase 1	OLA1	1.26091	0.307985	0.47049	1.71018	0.397375	0.712383	0.0880585	0.454619
27.407	27.3832	27.7033	27.0133	27.1518	27.2851	27.7938	26.9304	27.3572							9	9	9	7.5	7.5	7.5	191.16	0	24.068	1751800000	15	5754	22458000	Q14999;E9PEZ1;Q8IWT3	Q14999	Cullin-7	CUL7	1.26071	0.358087	-0.347776	-1.51563	0.195581	0.773861	-0.137323	-0.371466
35.5041	35.316	35.2794	35.7751	35.6874	35.4994	35.4141	35.5759	35.3977							69	69	69	68.7	68.7	68.7	120.84	0	323.31	497220000000	1006	295	8427400000	P53396;K7EIE7;K7ESG8	P53396	ATP-citrate synthase	ACLY	1.26048	0.410635	0.287481	1.38856	0.461972	0.679419	0.096096	0.506122
31.4594	31.4121	31.4904	31.6805	31.7339	31.5131	31.4082	31.7023	31.5805							63	63	63	27	27	27	347.6	0	323.31	31931000000	275	3179	218710000	P42858;H0YA07	P42858	Huntingtin	HTT	1.25916	0.521845	0.188546	1.10729	0.549878	0.631159	0.109696	0.582601
26.5017	26.5438	27.1207	27.4737	27.2213	27.2173	27.1421	27.0618	27.1811							5	5	5	49.4	49.4	49.4	18.09	0	14.393	1460000000	21	3698	146000000	E7ETY7;Q8TED1;J3KNB5	E7ETY7;Q8TED1	Glutathione peroxidase;Probable glutathione peroxidase 8	GPX8	1.25914	0.266354	0.582087	1.83646	0.936951	0.319592	0.40628	1.34191
30.4482	29.8957	30.0593	30.527	30.71	30.5591	30.3026	30.4095	30.5375							26	26	25	28.2	28.2	26.9	137.91	0	189.92	14255000000	105	2872	285090000	P04626;J3QLU9;B4DTR1;F5H1T4;J3KS21;J3KTI5;J3QRX1;J3QRJ7;J3QL83;J3KRI9;J3QLV2;A0A0A0MSE1;Q15303	P04626;J3QLU9;B4DTR1;F5H1T4	Receptor tyrosine-protein kinase erbB-2	ERBB2	1.25766	0.303852	0.464307	1.69905	0.72853	0.405829	0.282152	1.0173
30.4886	30.189	30.2625	30.5648	30.895	30.5936	30.5543	30.7666	30.477							34	34	34	32.6	32.6	32.6	170.51	0	147.8	15734000000	98	3294	199160000	Q9NRY4;A2RRE5	Q9NRY4;A2RRE5	Rho GTPase-activating protein 35	ARHGAP35;GRLF1	1.25488	0.348785	0.371141	1.55403	1.07548	0.341055	0.285957	1.27101
28.1398	28.0645	28.2696	27.7694	27.7069	28.0425	28.1016	27.965	27.8825							16	16	16	27.2	27.2	27.2	83.023	0	46.028	2757200000	31	4666	65648000	Q8TBA6;H0YK03	Q8TBA6	Golgin subfamily A member 5	GOLGA5	1.25355	0.376771	-0.318336	-1.45223	0.933706	0.452256	-0.174934	-0.932532
28.2685	28.4883	28.135	29.1303	28.7917	28.5501	28.1398	28.4206	28.4928							28	13	13	31.1	15.6	15.6	117.38	0	25.886	3997200000	24	4594	68918000	Q12840;J3KNA1	Q12840;J3KNA1	Kinesin heavy chain isoform 5A	KIF5A	1.25346	0.292335	0.526798	1.77207	0.132944	0.871286	0.053798	0.216064
30.7063	30.8315	30.9091	30.9615	31.1247	30.9847	30.7876	30.901	30.9163							18	18	1	30.2	30.2	3	69.476	0	88.204	20339000000	136	1818	701340000	P18887;M0R0D2	P18887	DNA repair protein XRCC1	XRCC1	1.25108	0.498039	0.208003	1.16824	0.29821	0.813508	0.0526797	0.306812
30.2371	30.506	30.4758	30.7014	30.8547	30.5852	30.4371	30.3265	30.2674							17	14	14	42.4	37.9	37.9	59.689	0	237.63	15312000000	80	1563	900710000	O95758;X6R242	O95758	Polypyrimidine tract-binding protein 3	PTBP3	1.25068	0.386838	0.307502	1.42744	0.252113	0.808843	-0.0626157	-0.315409
30.4358	30.2426	30.3072	30.9896	31.2335	30.5131	30.3647	30.5646	30.517							14	14	10	41.6	41.6	29.1	33.428	0	59.765	16380000000	99	1434	1023800000	P53004	P53004	Biliverdin reductase A	BLVRA	1.25058	0.268453	0.583541	1.82899	0.86258	0.490865	0.153574	0.840133
25.8037	25.8824	26.026	26.2104	26.1289	26.0336	26.9417	26.6328	26.0488							6	6	6	10.8	10.8	10.8	93.159	0	28.681	818330000	7	5654	24798000	E7ER77;Q7Z2K6	E7ER77;Q7Z2K6	Endoplasmic reticulum metallopeptidase 1	ERMP1	1.25	0.483273	0.220273	1.20548	1.11051	0.217647	0.637079	1.72288
30.8403	30.9158	30.9983	31.1325	31.3062	31.0389	30.8717	31.2315	31.3044							36	36	36	47.9	47.9	47.9	110.52	0	160.55	23013000000	151	2296	460250000	Q15042;C9J1R5	Q15042	Rab3 GTPase-activating protein catalytic subunit	RAB3GAP1	1.24881	0.457081	0.24106	1.26459	0.703017	0.465871	0.217754	0.902428
27.5945	27.6927	27.643	27.1702	27.398	27.5177	27.3116	27.5448	26.9862							6	6	6	14.9	14.9	14.9	57.13	0	7.8983	1808200000	12	4791	58330000	O00515;E9PDI4;H0Y901	O00515;E9PDI4	Ladinin-1	LAD1	1.2486	0.417606	-0.281401	-1.36731	1.03534	0.312661	-0.362525	-1.37089
27.0192	27.2204	27.3018	26.8573	26.5911	26.9718	27.171	26.6157	26.5027							9	9	9	6.9	6.9	6.9	160.81	0	17.78	1292000000	20	6072	14355000	Q6ZV73;F8VY01;H0YI21	Q6ZV73;F8VY01	FYVE, RhoGEF and PH domain-containing protein 6	FGD6	1.24788	0.34876	-0.373751	-1.55332	0.871155	0.332461	-0.417358	-1.29228
28.914	29.5645	29.1081	30.0878	29.776	29.6159	29.7228	29.6238	29.5279							10	10	10	49.7	49.7	49.7	21.521	0	43.004	8019300000	48	1874	668270000	Q4TT34;F2Z2X0;O00746;H0Y6J0;A0A087WVT9;A2IDC9	Q4TT34;F2Z2X0;O00746;H0Y6J0;A0A087WVT9	Nucleoside diphosphate kinase;Nucleoside diphosphate kinase, mitochondrial	NME4	1.24779	0.256323	0.631037	1.87013	1.00271	0.298131	0.429306	1.42696
27.4184	27.7637	27.6026	27.8131	28.2923	28.0394	27.2118	27.8611	27.454							6	6	6	39.2	39.2	39.2	22.578	0	11.737	2226500000	11	3601	159030000	Q96S19;A0A087WYU2;H3BS73;H3BRT2;H3BNB2;H3BQ55;H3BNT3;H3BMF3	Q96S19;A0A087WYU2;H3BS73;H3BRT2;H3BNB2	UPF0585 protein C16orf13	C16orf13	1.2477	0.311329	0.453362	1.67544	0.149546	0.83151	-0.085928	-0.273567
29.779	29.7183	29.8435	29.4961	29.3168	29.6687	29.6964	29.6058	29.6101							14	14	14	26.8	26.8	26.8	70.973	0	142.68	8407900000	68	2927	271220000	Q14258	Q14258	E3 ubiquitin/ISG15 ligase TRIM25	TRIM25	1.24678	0.413224	-0.286408	-1.37794	1.42406	0.426667	-0.142846	-0.973834
33.2365	33.2813	33.1767	33.1738	33.0715	33.0268	33.1389	33.2001	33.3192							40	40	34	63.5	63.5	53.1	78.806	0	323.31	98594000000	384	826	2292900000	Q06210	Q06210	Glutamine--fructose-6-phosphate aminotransferase [isomerizing] 1	GFPT1	1.24654	0.612902	-0.140794	-0.920047	0.0691697	0.967644	-0.0120672	-0.0749638
30.733	30.8511	30.7668	30.9812	30.8982	30.8643	31.058	31.0162	30.9652							42	42	38	30	30	27.7	242.56	0	236.97	20637000000	176	3361	189330000	Q96N67;H0Y7L2	Q96N67;H0Y7L2	Dedicator of cytokinesis protein 7	DOCK7	1.24489	0.635755	0.130974	0.876678	2.18393	0.248894	0.229529	1.59175
28.8731	28.7274	29.0727	28.5773	28.5304	28.6877	28.5555	28.5904	28.797							7	7	7	21.5	21.5	21.5	42.368	0	20.217	4391400000	29	3171	219570000	P53609	P53609	Geranylgeranyl transferase type-1 subunit beta	PGGT1B	1.24413	0.40965	-0.292594	-1.39049	0.90682	0.391232	-0.243445	-1.08061
30.0215	30.0508	30.103	30.194	30.2233	30.1027	30.0428	30.1539	30.2557							20	20	20	25.7	25.7	25.7	118.56	0	92.926	11784000000	66	3073	240500000	Q5GLZ8;H0Y6K7;D6RCL5	Q5GLZ8	Probable E3 ubiquitin-protein ligase HERC4	HERC4	1.24268	0.672594	0.11492	0.801267	0.631173	0.650885	0.0923837	0.556744
35.3511	35.4969	35.3737	35.5501	35.6209	35.5023	35.4099	35.522	35.5213							83	83	83	74.4	74.4	74.4	123.8	0	323.31	500660000000	1141	348	6675400000	P18206;Q5JQ13;A0A096LPE1	P18206;Q5JQ13	Vinculin	VCL	1.24143	0.591377	0.150505	0.959068	0.587282	0.692476	0.0771662	0.486375
29.8838	29.9902	29.8772	30.3157	30.1171	30.0368	30.2433	30.196	30.1623							37	37	37	16.3	16.3	16.3	316.05	0	171.2	11646000000	123	4280	90986000	Q6KC79;A2RRA7	Q6KC79	Nipped-B-like protein	NIPBL	1.24079	0.463022	0.239456	1.25618	2.54257	0.165604	0.283471	1.97517
27.8501	27.4015	27.71	27.1923	27.3867	26.9748	27.2928	27.5073	27.6061							10	10	10	11.6	11.6	11.6	134.99	0	43.611	1867700000	22	5401	32768000	A0A0A0MS99;I3L4X2;P33527	A0A0A0MS99;I3L4X2;P33527	Multidrug resistance-associated protein 1	ABCC1	1.23733	0.310662	-0.469243	-1.68733	0.50056	0.553597	-0.185129	-0.707701
29.3046	29.3477	29.3288	29.6664	30.1024	29.5481	29.283	29.3297	29.3749							24	24	24	13	13	13	276.9	0	70.468	7465900000	46	4792	58327000	Q12923	Q12923	Tyrosine-protein phosphatase non-receptor type 13	PTPN13	1.23731	0.31212	0.445265	1.65525	0.0253066	0.991839	0.0022157	0.0171332
29.4251	29.4374	29.3487	30.019	29.703	29.5674	29.4913	29.3767	29.4434							22	20	20	26.6	25.2	25.2	135.25	0	77.974	7983100000	42	3774	137640000	O75155;F8WBB8;C9JH00	O75155	Cullin-associated NEDD8-dissociated protein 2	CAND2	1.23507	0.360428	0.359367	1.51853	0.315489	0.860165	0.0333881	0.233003
32.6472	32.5818	32.564	32.4367	32.3048	32.5195	32.4734	32.6265	32.9404							11	11	11	70.7	70.7	70.7	25.357	0	166.77	74251000000	169	346	6750000000	P28072;A0A087X2I4;I3L3X7	P28072;A0A087X2I4	Proteasome subunit beta type-6	PSMB6	1.23487	0.550681	-0.177316	-1.059	0.231341	0.79013	0.0824242	0.343794
27.3525	28.047	27.3577	26.5545	26.9406	27.0706	27.6777	27.39	27.7567							8	8	8	25.6	25.6	25.6	44.065	0	13.56	1856700000	28	4399	80725000	Q9P0Z9;K7EK30;K7EJU8	Q9P0Z9;K7EK30;K7EJU8	Peroxisomal sarcosine oxidase	PIPOX	1.23483	0.250698	-0.730524	-1.93339	0.0293647	0.971652	0.0223618	0.0627935
28.9322	28.8316	29.1533	29.2326	29.4984	29.2212	28.5814	28.97	29.1758							10	10	10	36.9	36.9	36.9	31.15	0	37.084	5687400000	44	2434	406240000	Q9BR61	Q9BR61	Acyl-CoA-binding domain-containing protein 6	ACBD6	1.23431	0.365255	0.345008	1.49175	0.11596	0.873982	-0.063324	-0.21215
31.9175	31.74	31.8925	32.1784	32.3722	31.9843	32.2091	32.3941	32.2475					+		40	40	2	47.5	47.5	3.4	139.44	0	323.31	47462000000	361	1791	719120000	Q5JPE7;J3KN36;P69849;A0A087WTD5;H3BPS9;I3L0Q6;H3BTW1	Q5JPE7;J3KN36;P69849	Nodal modulator 2;Nodal modulator 3	NOMO2;NOMO3	1.23402	0.37079	0.328283	1.4594	2.26848	0.124519	0.433524	2.42095
29.8449	29.7953	29.6986	29.9635	30.1177	29.888	30.132	29.7801	29.8932							14	14	14	51.6	51.6	51.6	42.033	0	50.007	10054000000	55	2357	437120000	Q9Y2S7;B4DEM9	Q9Y2S7;B4DEM9	Polymerase delta-interacting protein 2	POLDIP2	1.23225	0.498023	0.210108	1.16672	0.623124	0.543021	0.155511	0.73269
35.3002	35.2283	35.356	35.4264	35.3686	35.4892	35.46	35.4511	35.4859							60	60	10	68.5	68.5	10.6	106.87	0	323.31	462290000000	930	252	10751000000	Q14697;F5H6X6	Q14697;F5H6X6	Neutral alpha-glucosidase AB	GANAB	1.23217	0.629989	0.133242	0.883628	1.94868	0.347865	0.170858	1.2345
30.6599	30.4699	30.6082	30.844	30.7584	30.6956	30.7216	30.5566	30.6932							24	24	24	30.1	30.1	30.1	118.07	0	184.59	17317000000	118	2714	326740000	Q68E01;A0A096LNW8;H0Y8Z1	Q68E01	Integrator complex subunit 3	INTS3	1.23163	0.528744	0.186685	1.09049	0.437583	0.71772	0.0778116	0.441526
30.236	30.0045	30.2245	30.0202	29.8368	29.7598	29.9417	29.8359	29.8126							14	14	14	27.5	27.5	27.5	78.346	0	127.03	10567000000	82	2509	377380000	E9PC74;Q13144;C9JRD9;H7C2X0	E9PC74;Q13144	Translation initiation factor eIF-2B subunit epsilon	EIF2B5	1.2309	0.422205	-0.282724	-1.36	1.57399	0.252598	-0.291591	-1.57491
33.8922	34.0066	33.9655	33.781	33.8859	33.7001	33.7581	33.9437	33.8516							42	42	42	78.6	78.6	78.6	57.136	0	236.95	157130000000	440	514	4246700000	P14868;H7BZ35;C9J7S3;C9JLC1;H7C278;C9JQM9	P14868	Aspartate--tRNA ligase, cytoplasmic	DARS	1.22892	0.561681	-0.165785	-1.0148	0.754092	0.598663	-0.103638	-0.635196
31.1996	31.1322	31.0361	31.2967	31.2722	31.2159	31.0596	31.0613	31.2153							21	21	21	40.4	40.4	40.4	76.12	0	273.25	23941000000	140	1533	920810000	Q7Z417	Q7Z417	Nuclear fragile X mental retardation-interacting protein 2	NUFIP2	1.2284	0.618546	0.13895	0.90738	0.0519063	0.971087	-0.0105807	-0.0621991
30.125	30.1676	30.0941	29.9117	30.0839	29.9456	30.0089	29.6055	30.1176							17	17	17	40.1	40.1	40.1	54.141	0	72.466	10830000000	67	2369	433180000	Q6NXE6;B4E1N1;F5H4P3;F5GWV0;H0YH65;H0YGL0;F5H6J3;F5H2X2;F5H2K4;F5H3X1;F5H052;F5GZP0;H0YGQ5;F5H7V0	Q6NXE6;B4E1N1;F5H4P3	Armadillo repeat-containing protein 6	ARMC6	1.22809	0.591739	-0.148497	-0.947052	0.624453	0.490001	-0.218204	-0.848371
33.1896	33.2046	33.1835	33.5998	33.5906	33.2614	33.1252	33.1244	33.081							38	38	38	48	48	48	118.71	0	323.31	103970000000	411	904	1999300000	Q8TEX9;H0YN14;H0YMR4;H0YN07;H0YLV0;H0YL92;H0YKG5;H0YK93	Q8TEX9;H0YN14	Importin-4	IPO4	1.22755	0.412591	0.291321	1.37755	2.18184	0.552369	-0.0823886	-0.710941
33.2201	33.6483	33.535	33.9346	33.9222	33.7063	33.4994	33.6936	33.6033							21	21	21	66.6	66.6	66.6	42.966	0	263.63	148400000000	291	300	8244700000	P54687;F5H2F2;A0A087WYF2	P54687	Branched-chain-amino-acid aminotransferase, cytosolic	BCAT1	1.22704	0.347967	0.386542	1.55877	0.395901	0.656801	0.130995	0.546206
27.8856	28.4407	28.1594	27.6494	27.0295	27.7051	27.9234	27.9877	28.076							8	8	7	14.1	14.1	12.8	59.763	0	13.33	2560400000	29	4228	94831000	Q92828	Q92828	Coronin-2A	CORO2A	1.22188	0.25037	-0.700569	-1.8967	0.427147	0.604099	-0.166208	-0.624278
30.4349	30.3872	30.5181	30.3829	30.2633	30.2651	30.3741	30.4041	30.6016							18	18	18	41.4	41.4	41.4	59.975	0	82.37	14441000000	103	2153	515760000	Q8N7H5;B4DGJ5;M0QYC7	Q8N7H5;B4DGJ5	RNA polymerase II-associated factor 1 homolog	PAF1	1.22061	0.612062	-0.143006	-0.92236	0.0561963	0.967912	0.0131766	0.072809
31.3072	30.9311	31.2435	30.49	30.8822	30.8073	30.7811	31.0814	30.9597							17	17	17	49.1	49.1	49.1	47.142	0	90.34	21198000000	124	1674	815310000	J3QLD9;E7EMK3;Q14254;K7EKW9	J3QLD9;E7EMK3;Q14254;K7EKW9	Flotillin-2	FLOT2	1.2197	0.323874	-0.434087	-1.62452	0.688609	0.467208	-0.219864	-0.896247
32.2309	32.0201	32.0876	32.2203	32.3801	32.3604	32.3241	32.1952	32.3636							49	49	49	50.7	50.7	50.7	148.53	0	323.31	51170000000	288	1719	775300000	P19174;V9GY63;V9GY71;V9GYH5;M0QX77	P19174	1-phosphatidylinositol 4,5-bisphosphate phosphodiesterase gamma-1	PLCG1	1.21834	0.502177	0.207396	1.15233	1.06175	0.41102	0.181446	1.0063
29.118	29.1839	28.8657	29.4124	29.586	29.2446	28.8591	29.1259	29.1984							20	20	20	30.2	30.2	30.2	99.278	0	62.369	6134400000	36	3910	122690000	Q8IYB7;H7C440;C9JGP4;H7C036;H7C1Q8	Q8IYB7	DIS3-like exonuclease 2	DIS3L2	1.21826	0.360877	0.358484	1.50462	0.0123124	0.98938	0.00527827	0.0218487
28.3248	28.2942	28.4028	28.7717	28.8449	28.4299	28.4114	28.5303	28.0642							14	14	14	18.7	18.7	18.7	108.17	0	44.842	3721100000	38	4649	66449000	Q96HW7;F8WAA7;E9PIM3;Q2T9F4;Q96LV5	Q96HW7	Integrator complex subunit 4	INTS4	1.21655	0.366407	0.341565	1.47277	0.0121706	0.989381	-0.00528844	-0.0217196
32.5981	32.4188	32.5924	32.939	33.1199	32.668	32.3458	32.3225	32.4252							17	17	17	60.6	60.6	60.6	29.506	0	93.908	65763000000	203	447	5058700000	P61289;K9J957;K7ENH2;K7ESG5;A0A087WTV2;B3KQ25;B7Z8D3;K7EMD0;K7EPX6;K7EKR3	P61289;K9J957;K7ENH2;K7ESG5;A0A087WTV2;B3KQ25	Proteasome activator complex subunit 3	PSME3	1.21645	0.354963	0.372505	1.5274	1.21379	0.405005	-0.17194	-1.03229
27.808	27.9477	27.2894	27.0686	26.5899	27.2311	27.9195	28.4225	28.2359							12	7	7	21.3	14.2	14.2	56.678	0	43.694	2261400000	44	3474	173950000	Q08170	Q08170	Serine/arginine-rich splicing factor 4	SRSF4	1.21561	0.246524	-0.718528	-1.90222	0.963559	0.288111	0.510914	1.46684
31.8203	31.9958	31.978	32.7993	32.3169	32.1869	32.275	32.4835	32.5118		+					15	15	15	73.9	73.9	73.9	25.898	0	160.9	54573000000	199	523	4197900000	P25787;C9JCK5;H3BT36;H7C402	P25787;C9JCK5	Proteasome subunit alpha type-2	PSMA2	1.21528	0.306479	0.502988	1.70809	2.20993	0.117377	0.492086	2.54723
28.5199	28.5029	28.6096	28.1168	28.4656	28.1779	28.2037	27.6226	28.172							7	7	7	26.2	26.2	26.2	40.929	0	28.361	3345100000	23	3231	209070000	O95551;X6R5A3	O95551;X6R5A3	Tyrosyl-DNA phosphodiesterase 2	TDP2	1.21383	0.418207	-0.290691	-1.36776	1.33084	0.176832	-0.544671	-1.86836
30.2369	30.3706	30.5157	30.689	31.0553	30.6093	30.0184	29.9973	30.2033							10	10	10	56	56	56	25.007	0	85.443	14421000000	57	1362	1109300000	P78330;C9JBI3;C9JEJ7;F8WD74	P78330;C9JBI3	Phosphoserine phosphatase	PSPH	1.21084	0.33888	0.410144	1.58251	1.35798	0.281809	-0.301438	-1.47959
27.2452	27.3319	26.6472	27.6301	27.8332	27.5483	27.4637	27.4952	27.6804							7	7	5	26.8	26.8	19.2	36.099	0	12.422	1907500000	16	3787	136250000	E9PFI4;G5E9Y7;O43679;H0YA09;D6RAT1	E9PFI4;G5E9Y7;O43679;H0YA09	LIM domain-binding protein 2	LDB2	1.21047	0.283706	0.595802	1.79839	0.979934	0.291021	0.471688	1.4487
32.0064	31.8965	31.824	31.2657	31.4548	31.7786	31.7997	31.97	31.7791							20	20	13	60.8	60.8	42	40.45	0	280.93	38397000000	173	833	2258600000	P04899	P04899	Guanine nucleotide-binding protein G(i) subunit alpha-2	GNAI2	1.21045	0.339767	-0.409238	-1.58084	0.299486	0.80002	-0.0593408	-0.328812
34.4342	34.4366	34.4473	34.5518	34.8374	34.6061	34.1827	34.1205	34.159		+					25	25	25	71.4	71.4	71.4	40.422	0	255.31	232530000000	407	239	11627000000	Q9Y617	Q9Y617	Phosphoserine aminotransferase	PSAT1	1.21026	0.485343	0.225732	1.20296	3.98157	0.121037	-0.285286	-2.40642
29.2178	29.0049	29.2425	28.3592	28.9117	28.7808	28.9794	29.246	29.065							8	8	8	39.5	39.5	39.5	29.172	0	31.579	5408400000	34	2407	416030000	Q14331;E9PRR7;Q9BZ01;H0YEZ2;E9PLY7;A0A096LP18	Q14331;E9PRR7;Q9BZ01	Protein FRG1;Protein FRG1B	FRG1;FRG1B	1.21001	0.312519	-0.471157	-1.66498	0.20686	0.830324	-0.058272	-0.278894
31.6316	31.9504	31.7278	32.1095	32.0634	31.951	32.0049	32.0341	32.0079							20	20	15	39.5	39.5	32.2	61.163	0	197.37	42191000000	183	842	2220600000	A0A087WXZ3;Q9Y5A9;S4R3J8;S4R3V3	A0A087WXZ3;Q9Y5A9	YTH domain-containing family protein 2	YTHDF2	1.20871	0.441511	0.27135	1.32045	1.21698	0.340603	0.245725	1.26097
29.2815	29.7429	29.5072	29.9358	30.1617	29.7757	29.5312	29.6559	29.9923							14	14	4	54.2	54.2	14.4	41.94	0	64.93	9069600000	61	2460	394330000	Q9Y5K3	Q9Y5K3	Choline-phosphate cytidylyltransferase B	PCYT1B	1.20766	0.317452	0.447175	1.63196	0.491139	0.539223	0.215911	0.740516
29.2259	28.9672	28.0234	30.0062	29.4141	29.982	29.6787	30.2663	30.4431		+					6	6	6	9.2	9.2	9.2	84.109	0	13.131	9214500000	39	3109	230360000	G3V325;O75127;C9JJT5;C9JU26;C9JGL8;P56134;C9JQN9	G3V325;O75127	Pentatricopeptide repeat-containing protein 1, mitochondrial	ATP5J2-PTCD1;PTCD1	1.20694	0.203105	1.06191	2.06806	1.48952	0.124077	1.39052	2.61209
30.1236	30.1055	29.9442	29.9106	29.8394	29.9333	30.1264	30.026	29.9727							9	9	9	37	37	37	20.497	0	24.416	10763000000	26	1299	1195900000	Q15382;C9J931;C9J469;F8WBL3	Q15382;C9J931	GTP-binding protein Rheb	RHEB	1.20614	0.567227	-0.163349	-0.998178	0.0777298	0.961027	-0.016044	-0.0929056
28.9898	29.1646	29.0142	29.842	29.193	29.7758	29.3772	29.3677	29.4538		+					11	11	11	34.4	34.4	34.4	44.205	0	45.886	7007300000	54	2834	291970000	J3KNW4;A0A0A0MSG2;Q14192;C9J3S8;F8WDA8;U3KQT4	J3KNW4;A0A0A0MSG2;Q14192	Four and a half LIM domains protein 2	FHL2	1.20597	0.2961	0.547368	1.74707	2.30773	0.139228	0.343316	2.13144
27.9271	27.4192	28.1157	27.3777	26.577	27.0979	27.1173	26.8609	27.0506							5	5	5	20.4	20.4	20.4	26.261	0	7.7062	1704200000	12	3921	121730000	Q8N9Z2	Q8N9Z2	Coiled-coil domain-containing protein 71L	CCDC71L	1.20391	0.246539	-0.803106	-1.94215	1.66515	0.119365	-0.811012	-2.52091
35.0224	35.1265	35.1511	35.2276	35.4005	35.2183	34.6797	34.8216	34.609		+					16	16	6	71.9	71.9	24	32.642	0	135.67	367280000000	466	114	19330000000	Q32Q12;J3KPD9;P22392;E7ERL0;O60361;E5RHP0;F6XY72;C9K028	Q32Q12;J3KPD9;P22392;E7ERL0;O60361	Nucleoside diphosphate kinase;Nucleoside diphosphate kinase B;Putative nucleoside diphosphate kinase	NME1-NME2;NME2;NME1;NME2P1	1.20314	0.54687	0.182163	1.0643	2.23489	0.138706	-0.396573	-2.28042
27.7744	27.6161	27.4227	27.9739	27.9551	27.7872	27.4316	27.669	27.6548							12	12	10	26.3	26.3	22.6	58.476	0	30.646	2311100000	19	4660	66033000	O60825;H0Y483;Q4VBA9;F2Z2I2;Q5W015;Q5VX20;Q16875;F6RAZ1	O60825	6-phosphofructo-2-kinase/fructose-2,6-bisphosphatase 2;6-phosphofructo-2-kinase;Fructose-2,6-bisphosphatase	PFKFB2	1.20157	0.411653	0.301001	1.3824	0.0520077	0.96484	-0.0192738	-0.0847288
28.884	28.9599	29.0151	29.2404	29.4864	29.0807	28.9567	29.1413	29.1664							10	10	10	46.2	46.2	46.2	34.833	0	66.576	5803500000	37	2731	322420000	Q00403;B1APE1;B1APE2	Q00403;B1APE1;B1APE2	Transcription initiation factor IIB	GTF2B	1.19901	0.393358	0.316203	1.41191	0.820749	0.526231	0.135145	0.766696
29.0053	29.1872	29.318	27.5768	28.6916	28.5108	28.5964	28.7736	29.0047							14	14	14	24.3	24.3	24.3	81.169	0	65.814	4822000000	45	3804	133940000	E7ETU9;O00469;C9JXZ0	E7ETU9;O00469	Procollagen-lysine,2-oxoglutarate 5-dioxygenase 2	PLOD2	1.19817	0.230803	-0.9104	-1.99152	1.19451	0.268678	-0.378583	-1.52055
29.4794	29.534	29.6397	29.6402	29.7019	29.7688	29.6941	29.0821	29.3062							11	11	11	50.2	50.2	50.2	25.709	0	38.994	7794600000	52	2144	519640000	Q96BR5	Q96BR5	Cytochrome c oxidase assembly factor 7	COA7	1.19698	0.590178	0.152617	0.954268	0.441728	0.575572	-0.190207	-0.667746
27.116	26.9029	27.3487	27.8064	27.4145	27.4908	27.2167	27.4367	27.1998							7	7	2	23.8	23.8	7.2	46.804	0	27.919	1764300000	19	4410	80195000	Q6PCB0;J3QRR0	Q6PCB0	von Willebrand factor A domain-containing protein 1	VWA1	1.19673	0.32361	0.448007	1.62343	0.468001	0.588651	0.161842	0.648207
30.0563	30.0333	29.8824	29.8949	29.6212	29.7144	29.5714	29.6204	29.6702		+					11	11	11	36.8	36.8	36.8	41.949	0	48.02	9267500000	64	2599	356440000	O60547	O60547	GDP-mannose 4,6 dehydratase	GMDS	1.19669	0.463779	-0.247187	-1.25418	2.41356	0.140939	-0.369993	-2.2901
28.6472	28.955	29.0819	29.3566	29.2214	29.1757	28.841	28.8542	28.9853							10	10	8	18.9	18.9	15.2	78.375	0	36.976	5435700000	31	3417	181190000	I3L2N2;O14641;I3L2W9;I3L0M7;I3L0Z8;C9K0P9	I3L2N2;O14641;I3L2W9	Segment polarity protein dishevelled homolog DVL-2	DVL2	1.19662	0.365065	0.356477	1.48516	0.00296129	0.997964	-0.00124168	-0.00523829
28.7383	28.6208	28.2382	29.1911	28.8806	28.9062	28.6899	28.2778	28.8225							7	7	7	40.2	40.2	40.2	26.092	0	32.908	4445300000	26	2531	370450000	Q9NXV2;H3BSS5	Q9NXV2;H3BSS5	BTB/POZ domain-containing protein KCTD5	KCTD5	1.19644	0.318558	0.460201	1.63891	0.103842	0.881955	0.0642993	0.199123
32.7875	32.7305	32.8419	33.022	33.0696	32.8449	32.8665	32.9647	32.9115							24	24	21	50.8	50.8	45.8	59.379	0	243.68	81926000000	303	627	3413600000	Q14498;G3XAC6;H0Y4X3;Q5QP23;Q5QP22;Q5QP21;F8WF24;F2Z2Z5;A8MYG5;F2Z3E6;F8WF73;G3V5Z6;H0YJJ3;A0A087X122	Q14498;G3XAC6;H0Y4X3	RNA-binding protein 39	RBM39	1.1958	0.52618	0.192198	1.09484	1.38738	0.469257	0.127605	0.892921
30.1155	30.096	30.3327	30.3717	30.5563	30.3655	30.2774	30.302	30.1279							14	14	14	41.5	41.5	41.5	52.337	0	82.414	13156000000	85	2087	548160000	Q9UJW0;H9KVE0;E5RGG1;E5RK21;E5RI97	Q9UJW0	Dynactin subunit 4	DCTN4	1.19392	0.460452	0.249789	1.25937	0.228327	0.831911	0.0544319	0.281522
26.3294	26.3037	26.5628	26.607	26.5846	26.6462	26.2512	26.5353	26.2712							5	5	5	16.4	16.4	16.4	39.153	0	14.92	927570000	11	5075	44170000	Q9H9L3	Q9H9L3	Interferon-stimulated 20 kDa exonuclease-like 2	ISG20L2	1.19207	0.498736	0.213963	1.16049	0.13828	0.877802	-0.0460828	-0.206482
28.1957	27.9737	28.0687	28.3178	28.6723	28.2957	28.0149	28.2013	28.5959							15	15	14	7.1	7.1	6.8	339.59	0	47.944	3192500000	35	5709	23648000	O94915;F2Z2S2;H0Y9X0;D6RJI4;D6R9B9	O94915;F2Z2S2	Protein furry homolog-like	FRYL	1.1902	0.370244	0.34921	1.46773	0.450223	0.570695	0.19136	0.676289
31.5287	31.6732	31.5661	31.7901	31.9069	31.6755	31.5902	31.7482	31.7927							38	38	0	39.8	39.8	0	131.69	0	266.89	35146000000	187	2066	557880000	Q9ULU4	Q9ULU4	Protein kinase C-binding protein 1	ZMYND8	1.18976	0.515421	0.20152	1.1219	0.73837	0.562063	0.121024	0.690919
27.4507	27.456	27.7335	27.7906	28.0512	27.7779	27.3956	27.2539	27.492							6	6	6	18.2	18.2	18.2	53.946	0	15.165	2013500000	24	4212	95879000	Q9UMX1	Q9UMX1	Suppressor of fused homolog	SUFU	1.18929	0.386989	0.326504	1.42542	0.646228	0.524109	-0.166245	-0.768871
31.3551	31.6237	31.3363	32.2476	32.0904	31.6049	31.8	31.5241	31.3468							12	12	12	85.8	85.8	85.8	17.605	0	103.87	34812000000	104	741	2677800000	C9J0K6;P30626;B4DHQ6	C9J0K6;P30626;B4DHQ6	Sorcin	SRI	1.18883	0.305518	0.542583	1.72494	0.29858	0.712451	0.118593	0.453962
29.4942	29.2026	29.5596	29.9356	29.7636	29.628	29.1978	29.3208	29.3949							14	14	13	42.9	42.9	41.2	54.173	0	62.342	7636800000	48	2632	347130000	A1L020	A1L020	RNA-binding protein MEX3A	MEX3A	1.1876	0.367716	0.356941	1.47928	0.388975	0.676541	-0.11431	-0.510598
29.6003	30.0149	29.345	28.5818	28.6601	29.3503	29.6697	30.224	30.1647							3	3	1	65.6	65.6	32.8	6.0683	0	17.522	8561800000	19	709	2853900000	P80297;P02795;P13640;H3BSF1;U3KQD7;P04731	P80297;P02795;P13640	Metallothionein-1X;Metallothionein-2;Metallothionein-1G	MT1X;MT2A;MT1G	1.18715	0.249231	-0.789384	-1.91322	0.627352	0.410419	0.366039	1.00937
32.2778	32.6215	32.5061	32.861	32.7467	32.6703	32.7024	32.6623	32.7107							30	30	30	64.5	64.5	64.5	56.166	0	257.98	68224000000	312	808	2352500000	P28838;H0Y9Q1;H0Y983	P28838	Cytosol aminopeptidase	LAP3	1.18703	0.427613	0.290854	1.35162	1.02685	0.38097	0.223286	1.10485
30.5883	30.7023	30.7425	30.8019	31.0311	30.8397	30.6875	30.8382	30.828							29	29	27	30.6	30.6	29.7	119.75	0	136.74	19801000000	194	2112	535160000	O95486;H0Y9J6	O95486	Protein transport protein Sec24A	SEC24A	1.18374	0.501435	0.213196	1.15446	0.729896	0.595083	0.106878	0.639726
30.736	30.5277	30.6004	30.9071	31.0133	30.7264	30.6926	30.6416	30.6394							23	23	23	44.7	44.7	44.7	70.441	0	253.57	18097000000	101	2086	548380000	Q6PCE3	Q6PCE3	Glucose 1,6-bisphosphate synthase	PGM2L1	1.18359	0.450261	0.260906	1.28125	0.224948	0.867357	0.0365378	0.223499
27.9518	28.2635	27.9404	28.5444	28.3496	28.2702	28.3679	29.0494	28.8113		+					20	16	16	15.1	13.2	13.2	184.7	0	69.701	3739600000	26	5163	41094000	Q86VI3;F2Z2E2	Q86VI3;F2Z2E2	Ras GTPase-activating-like protein IQGAP3	IQGAP3	1.1832	0.384596	0.336145	1.4392	1.42295	0.140541	0.690955	2.11944
29.8895	29.9777	29.916	29.8343	29.5755	29.7608	29.8516	29.9397	29.812							9	9	2	29.7	29.7	10.1	37.865	0	45.278	9578900000	52	1608	870810000	B0QYV1;O43251;S4R469;B0QYY4;S4R3K7	B0QYV1;O43251;S4R469;B0QYY4;S4R3K7	RNA binding protein fox-1 homolog;RNA binding protein fox-1 homolog 2	RBFOX2	1.18062	0.513597	-0.204224	-1.12628	0.58249	0.741223	-0.0599677	-0.410993
26.9238	27.1484	27.0895	27.3304	27.4487	27.1714	27.274	27.6361	27.5491							6	5	5	12.5	10.7	10.7	74.071	0	19.578	1670400000	14	4926	50618000	P26374	P26374	Rab proteins geranylgeranyltransferase component A 2	CHML	1.17995	0.44964	0.262929	1.28406	1.55378	0.172981	0.432512	1.89541
31.629	31.6443	31.6234	31.6889	31.7912	31.6839	31.7324	31.7327	31.7742							16	16	3	71.9	71.9	21.6	35.348	0	231.34	35421000000	198	884	2083600000	Q13155;A8MU58;F8WCL2	Q13155;A8MU58	Aminoacyl tRNA synthase complex-interacting multifunctional protein 2	AIMP2	1.17959	0.730788	0.0890789	0.657387	2.77128	0.414868	0.114188	0.99095
31.213	31.3015	31.3112	31.4496	31.6353	31.3727	31.4424	31.5214	31.4799							46	46	21	25.2	25.2	13.9	269.45	0	302.89	28954000000	154	2568	361930000	Q8IWZ3;E9PDP5;H7C2F5;H3BLS9;H0Y4P6;A0A0A0MQZ8;H0Y7Y3;H0Y785;H0Y472;H7C0V5;H7C2E1	Q8IWZ3;E9PDP5	Ankyrin repeat and KH domain-containing protein 1	ANKHD1	1.17953	0.505704	0.210658	1.14508	2.22366	0.278989	0.205985	1.4855
29.5689	29.3409	29.624	28.7639	29.2916	29.1332	29.0252	29.0549	29.3375							21	21	21	24.7	24.7	24.7	136.68	0	75.322	6449100000	47	4175	99216000	Q9BZH6;S4R3Z0;S4R3P9;S4R451	Q9BZH6	WD repeat-containing protein 11	WDR11	1.17925	0.331728	-0.448377	-1.60845	1.31991	0.246152	-0.37203	-1.60379
30.0946	30.1808	30.1703	30.5889	30.4151	30.2357	30.1875	30.2112	30.1745							26	26	25	31.7	31.7	30.9	132.37	0	208.71	12918000000	99	3053	243740000	Q96KQ7;A2ABF8;A2ABF9;H0Y4K5	Q96KQ7;A2ABF8;A2ABF9	Histone-lysine N-methyltransferase EHMT2	EHMT2	1.17918	0.450334	0.264646	1.2877	0.65898	0.799944	0.0425014	0.328946
27.7396	28.2218	27.9017	28.6068	28.6065	28.1721	28.2538	28.6223	28.2194							6	6	6	29	29	29	37.329	0	56.88	3329700000	27	3391	184990000	O60911	O60911	Cathepsin L2	CTSV	1.17742	0.312676	0.507422	1.67675	1.00602	0.30472	0.410794	1.40883
30.1507	30.1092	30.3519	30.8165	30.4409	30.4453	30.221	30.236	30.3087							17	17	17	61.3	61.3	61.3	38.478	0	161.81	13557000000	95	1482	968350000	Q12972;A0A0A0MT09	Q12972;A0A0A0MT09	Nuclear inhibitor of protein phosphatase 1;Activator of RNA decay	PPP1R8	1.17665	0.369098	0.363607	1.48235	0.255668	0.828249	0.0512638	0.285293
29.7473	30.1289	29.9806	30.5361	30.6478	30.1261	29.9952	30.3307	30.3056							10	10	10	48.3	48.3	48.3	29.816	0	44.501	12983000000	58	1310	1180200000	Q92530;Q5QPM7;F5H4Z3;H0Y555;Q5QPM9	Q92530;Q5QPM7;F5H4Z3	Proteasome inhibitor PI31 subunit	PSMF1	1.17624	0.314337	0.484381	1.6497	0.767861	0.408642	0.258253	1.0134
29.4702	29.7911	29.4378	29.3474	29.2527	29.1764	29.2818	29.5298	29.4447							26	26	26	27.9	27.9	27.9	129.59	0	66.556	7230100000	59	4131	103290000	Q9UNY4;X6RI15	Q9UNY4	Transcription termination factor 2	TTF2	1.17447	0.413562	-0.307528	-1.37834	0.47746	0.598615	-0.147591	-0.630271
28.2626	28.4604	28.3758	28.4908	28.8387	29.0359	28.6184	28.996	28.8323					+		15	15	15	10.9	10.9	10.9	213.7	0	53.943	4412900000	21	5191	40117000	Q5JRA6;A0A0A0MRH6	Q5JRA6;A0A0A0MRH6	Melanoma inhibitory activity protein 3	MIA3	1.17239	0.343717	0.422202	1.56763	1.65832	0.15627	0.449295	2.01091
32.1949	32.2804	32.1767	32.5296	32.6096	32.2838	32.2309	32.3706	32.359							32	32	1	44.7	44.7	1.1	87.435	0	128.26	54283000000	247	1086	1550900000	E9PKP7;E9PMM2;E9PLT2;H0YDH7	E9PKP7		UBTF	1.17207	0.456939	0.25702	1.26544	0.869807	0.576379	0.10283	0.663365
30.6504	30.652	30.6459	30.8409	31.2327	30.844	30.5902	30.6379	30.6524							26	26	26	42.7	42.7	42.7	97.071	0	166.18	18058000000	117	2492	384220000	P33981;D6RF82;D6REX1;D6RIC6;D6RFY1	P33981	Dual specificity protein kinase TTK	TTK	1.16772	0.393698	0.323069	1.40409	0.526987	0.88947	-0.0225995	-0.19012
30.9592	30.779	30.9526	31.3854	31.2475	31.0017	30.8866	30.7516	30.8069							19	19	19	39.5	39.5	39.5	54.163	0	77.04	21394000000	131	1581	891410000	Q9H3G5;H7C0X5;A0A087WVP6;A0A087WXJ9;C9JLV0;H7C218;C9J6L4;C9JI22;C9JVI2;C9JZ94	Q9H3G5;H7C0X5	Probable serine carboxypeptidase CPVL	CPVL	1.16682	0.41006	0.314574	1.38719	0.506179	0.695995	-0.0819149	-0.47955
28.618	28.504	28.6114	28.3039	28.5053	28.411	28.7053	28.9045	28.8298							10	10	10	13.9	13.9	13.9	107.33	0	45.479	4218200000	48	4266	91700000	Q9Y4C8;H0YIL2	Q9Y4C8	Probable RNA-binding protein 19	RBM19	1.16668	0.562742	-0.171037	-1.01245	1.57194	0.310955	0.235455	1.39439
30.4882	30.5779	30.5788	30.8515	30.7129	30.6231	30.7024	31.0384	30.8246							15	15	15	32	32	32	59.356	0	87.14	17879000000	89	1953	616520000	Q8WVX9;E9PNW8;E9PPB8	Q8WVX9;E9PNW8	Fatty acyl-CoA reductase 1	FAR1	1.16576	0.551196	0.180854	1.04571	1.39323	0.272259	0.306797	1.51361
28.1613	28.2284	28.059	27.7894	27.9745	28.0307	28.5459	28.2992	28.0373							4	4	4	6.7	6.7	6.7	97.288	0	20.63	3092500000	25	4365	83581000	P51797	P51797	Chloride transport protein 6	CLCN6	1.1656	0.4985	-0.218061	-1.16009	0.394264	0.642255	0.144578	0.567251
31.6053	31.6614	31.544	32.0997	31.9635	31.6858	31.8202	31.9261	31.8847							27	27	27	41.4	41.4	41.4	91.809	0	153.55	38230000000	208	1326	1158500000	Q2NL82;I3L1Q5;I3L4E8	Q2NL82	Pre-rRNA-processing protein TSR1 homolog	TSR1	1.1633	0.412094	0.312791	1.38136	2.40182	0.175587	0.273424	1.87493
28.8367	28.7959	28.6405	28.5231	28.6633	28.5279	28.7628	29.4177	28.928							3	3	3	5.7	5.7	5.7	56.025	0	42.86	4853500000	24	2440	404460000	Q96QD8;F8VUY8	Q96QD8;F8VUY8	Sodium-coupled neutral amino acid transporter 2	SLC38A2	1.16227	0.548671	-0.186328	-1.06239	0.607347	0.459566	0.278435	0.911311
30.9061	31.291	31.1812	31.819	31.4827	31.3779	31.3874	31.4839	31.4101							23	23	15	52.9	52.9	43	49.301	0	75.173	28175000000	134	1345	1127000000	O75351;K7EL71;K7EKZ3	O75351	Vacuolar protein sorting-associated protein 4B	VPS4B	1.16198	0.343115	0.433776	1.57426	1.19765	0.312283	0.301044	1.38
28.5019	28.8336	28.8486	28.1234	27.989	28.5549	28.7657	29.0887	28.6532							4	4	4	18.7	18.7	18.7	20.838	0	6.7141	4177700000	17	2133	522220000	P17900;H0YBY3;E5RJD0	P17900;H0YBY3;E5RJD0	Ganglioside GM2 activator;Ganglioside GM2 activator isoform short	GM2A	1.16102	0.311557	-0.505583	-1.65889	0.247052	0.752533	0.107866	0.395501
33.4441	33.4522	33.2548	33.8188	33.7091	33.4878	33.3402	33.4946	33.6498							19	17	17	47.4	44.6	44.6	40.04	0	151.47	125350000000	242	385	5969200000	A0A087WUK2;O14979	A0A087WUK2;O14979	Heterogeneous nuclear ribonucleoprotein D-like	HNRNPDL	1.16087	0.435936	0.288249	1.32979	0.431649	0.667079	0.111192	0.528934
27.6798	27.6231	27.5717	27.7493	27.706	27.8891	27.4891	27.5495	27.3515							8	8	8	9.3	9.3	9.3	124.88	0	17.68	2096100000	24	5273	37431000	Q93100;I3L3F2;I3L0Z1;H3BV13;I3NHZ9;H3BQ89	Q93100	Phosphorylase b kinase regulatory subunit beta	PHKB	1.16057	0.590099	0.156607	0.958112	1.14402	0.429462	-0.161496	-0.970602
28.8724	29.0389	29.1342	29.2649	29.6598	29.2563	28.9603	28.7325	29.3133							8	8	8	44.6	44.6	44.6	20.878	0	76.156	5833400000	41	1903	648150000	P36404;V9GYD0	P36404;V9GYD0	ADP-ribosylation factor-like protein 2	ARL2;ARL2-SNX15	1.15939	0.365042	0.37848	1.49296	0.0236692	0.978539	-0.0131308	-0.0459967
28.4037	28.5997	28.5182	27.9916	28.1223	28.4077	28.5362	28.3808	28.4857							10	10	10	33.2	33.2	33.2	36.085	0	40.486	3549800000	28	3382	186830000	Q96KB5;E5RIE1;E5RFX4	Q96KB5	Lymphokine-activated killer T-cell-originated protein kinase	PBK	1.15785	0.389904	-0.333314	-1.41611	0.210255	0.864199	-0.0396048	-0.228939
31.6444	31.6935	31.7867	31.5743	31.5986	31.4037	31.3277	31.3928	31.4128			+				17	17	17	74.7	74.7	74.7	25.206	0	60.636	31963000000	169	830	2283100000	P62993;J3KT38;J3QRL5;J3QLF6	P62993;J3KT38	Growth factor receptor-bound protein 2	GRB2	1.15773	0.552598	-0.182685	-1.04869	2.59777	0.136033	-0.330447	-2.21739
30.7175	30.6463	30.7293	30.9149	30.7643	30.8001	30.537	30.7059	30.6427							30	30	30	32.4	32.4	32.4	134.28	0	116.39	17672000000	123	3008	252460000	Q12768;E7EQI7;E5RFU6	Q12768;E7EQI7	WASH complex subunit strumpellin	KIAA0196	1.15723	0.656051	0.128717	0.845123	0.549688	0.71682	-0.0691471	-0.444195
27.4835	27.5896	27.6005	28.0754	28.0312	27.635	27.6232	27.6256	27.8348							6	6	6	21.1	21.1	21.1	52.569	0	55.447	2243900000	20	4141	101990000	Q9Y5X2;C9J8E6;C9J014;C9J271;C9IYC5;C9JCB9	Q9Y5X2	Sorting nexin-8	SNX8	1.15522	0.375452	0.355965	1.4535	0.794231	0.52833	0.136667	0.761496
28.606	28.4026	28.7634	29.1701	29.4441	28.7775	28.3553	28.5892	28.2233							11	11	11	15.3	15.3	15.3	96.792	0	33.315	4408100000	15	4164	100190000	Q9Y2X0;U3KQ43;K7EKS6;B9TWZ6;U3KQB4;B9TX03;B9TX12;B9TX11;K7EKX2;A0A087WU12	Q9Y2X0;U3KQ43;K7EKS6;B9TWZ6;U3KQB4	Mediator of RNA polymerase II transcription subunit 16	MED16	1.15503	0.31219	0.539913	1.68818	0.603478	0.508578	-0.201388	-0.807197
27.3389	27.4088	27.4411	28.4116	28.0672	27.5549	27.1512	27.828	27.8185							6	6	6	10.3	10.3	10.3	94.5	0	28.815	2171100000	17	4814	57135000	Q6P2P2	Q6P2P2	Putative protein arginine N-methyltransferase 9	PRMT9	1.1535	0.292542	0.614951	1.75347	0.376801	0.605017	0.203	0.62259
31.314	31.3237	31.0897	31.5166	31.5435	31.3639	31.3776	31.4825	31.4412							24	9	4	71.8	36.7	21.5	37.512	0	80.45	29855000000	149	1036	1658600000	P62136;E9PMD7;H0Y3Y6;F5H1L6;F5H037;F8W0V8;F8WE71;F8W1A0	P62136;E9PMD7	Serine/threonine-protein phosphatase PP1-alpha catalytic subunit;Serine/threonine-protein phosphatase	PPP1CA	1.15298	0.491003	0.232171	1.19249	1.0931	0.399531	0.191295	1.04944
30.5513	30.5874	30.7224	31.1401	30.8861	30.7533	30.8165	30.2715	30.5932							27	27	27	35.6	35.6	35.6	129.63	0	142.44	17499000000	99	2814	296600000	P11498;E9PRE7;E9PS68	P11498	Pyruvate carboxylase, mitochondrial	PC	1.15289	0.421829	0.306107	1.36132	0.132554	0.8665	-0.0599683	-0.225004
30.4987	30.2677	30.4295	30.0552	29.9878	30.2983	30.2108	30.3201	30.2319							19	19	19	42.5	42.5	42.5	47.578	0	105.31	13143000000	85	2232	486760000	P09543;K7ERC4;K7EN66;C9K0L8;K7ERZ0	P09543	2,3-cyclic-nucleotide 3-phosphodiesterase	CNP	1.14977	0.44345	-0.284876	-1.31572	0.882733	0.504422	-0.144351	-0.819356
30.1498	29.9983	30.038	30.4707	30.4114	30.1341	30.0001	30.1793	30.0605							22	22	22	39.9	39.9	39.9	85.718	0	122.09	12133000000	101	2712	327930000	E9PS17;E9PK59;Q96KG9;E9PPN3;A0A0A0MQX4;H0YCI6;H0YDH0	E9PS17;E9PK59;Q96KG9;E9PPN3	N-terminal kinase-like protein	SCYL1	1.14919	0.449183	0.276712	1.29768	0.0918546	0.951271	0.0179005	0.105628
29.4824	29.2892	29.3172	29.89	29.5593	29.5592	29.4494	29.4358	29.4725							16	16	13	12.1	12.1	10.2	187.18	0	77.047	7640700000	68	3997	115770000	Q7Z4S6;H0YHT2;H0YIM7;H0YIM6;H0YI78;H0YHG9;Q86VH2	Q7Z4S6;H0YHT2	Kinesin-like protein KIF21A	KIF21A	1.14737	0.422079	0.30656	1.35857	0.663169	0.65128	0.0896149	0.5558
29.8525	30.2863	30.2542	30.4567	30.517	30.4517	30.4369	30.3035	30.2841							18	18	18	33.6	33.6	33.6	81.836	0	100.07	14818000000	85	2363	435820000	Q8IVL6;U3KQI6	Q8IVL6	Prolyl 3-hydroxylase 3	LEPREL2	1.14699	0.386013	0.344138	1.42737	0.64408	0.489545	0.210471	0.850152
28.6346	28.8309	29.0492	29.171	29.6039	29.1405	28.832	29.2515	29.285							19	19	18	16.6	16.6	16.1	171.49	0	82.514	5918200000	39	4508	73978000	Q9P265;H0YIU5	Q9P265	Disco-interacting protein 2 homolog B	DIP2B	1.14554	0.33414	0.466853	1.6007	0.68634	0.418437	0.284553	0.985899
28.0984	28.4869	28.5605	28.8294	28.8808	28.6266	28.1705	28.5536	28.0149							10	10	10	33.1	33.1	33.1	44.825	0	40.946	3690000000	25	3330	194210000	Q9BVC3	Q9BVC3	Sister chromatid cohesion protein DCC1	DSCC1	1.14538	0.359239	0.397018	1.50951	0.250003	0.726333	-0.135572	-0.430558
30.5942	30.7059	30.2903	31.1722	31.0743	30.7115	30.7764	30.6861	30.8731							6	6	6	40.4	40.4	40.4	18.237	0	54.288	18680000000	59	813	2335000000	Q9Y3C6	Q9Y3C6	Peptidyl-prolyl cis-trans isomerase-like 1	PPIL1	1.14514	0.338153	0.455867	1.58722	0.852363	0.400832	0.248368	1.05516
29.7959	29.9555	29.8136	30.1553	30.1086	29.9273	29.9131	30.1156	30.1244							15	15	15	45.4	45.4	45.4	60.182	0	95.981	10754000000	73	2530	370820000	Q9BZE9;J3QL04;J3KRY8;J3QR12;J3QRW3;J3QR50;J3KRG1;J3KRF7;C9JAL9	Q9BZE9	Tether containing UBX domain for GLUT4	ASPSCR1	1.14252	0.515354	0.208759	1.12279	1.07784	0.40017	0.196021	1.05677
31.6335	31.7613	31.8037	31.8848	31.8569	31.8412	31.5651	31.8207	31.8051							26	26	18	65.7	65.7	44.8	59.851	0	154.39	36936000000	188	1258	1273700000	O95394;J3KN95;A0A087WT27;D6RF77;D6RIS6;H0Y8I3;H0Y987;D6RCD1;D6RC77	O95394;J3KN95;A0A087WT27	Phosphoacetylglucosamine mutase	PGM3	1.1423	0.655236	0.128096	0.838673	0.00864102	0.993472	-0.00255521	-0.0129532
31.7524	32.0363	32.0017	32.2047	32.5519	32.1523	32.215	31.993	31.8178							23	23	23	62.2	62.2	62.2	48.534	0	168.64	45815000000	207	827	2290800000	P04181	P04181	Ornithine aminotransferase, mitochondrial;Ornithine aminotransferase, hepatic form;Ornithine aminotransferase, renal form	OAT	1.13849	0.371097	0.372858	1.46784	0.208597	0.805082	0.0784664	0.319459
29.9548	30.1453	29.9708	29.4497	29.6209	29.9166	29.6821	29.7365	29.9106							6	6	6	20.3	20.3	20.3	49.411	0	31.604	9643100000	53	2240	482150000	Q99538;G3V4E4;G3V2T4;G3V5B2;G3V4P5;H0YJN9;G3V3Z4	Q99538;G3V4E4	Legumain	LGMN	1.13716	0.378649	-0.361221	-1.44843	1.26065	0.333151	-0.247227	-1.28741
30.4969	30.4372	30.3759	30.5581	30.9028	30.6424	30.461	30.691	30.7681							34	22	22	39.4	28.3	28.3	102.75	0	145.24	16625000000	123	2796	302270000	K4DI93;Q13620;A6NE76	K4DI93;Q13620	Cullin-4B	CUL4B	1.13621	0.458511	0.264442	1.26253	0.965785	0.406784	0.203383	1.02393
32.5674	32.4669	32.4338	32.6309	32.6533	32.5513	32.5577	32.6027	32.52							40	40	3	68.3	68.3	8.2	81.876	0	323.31	64234000000	380	1252	1284700000	O00429;F8VZ52;B4DPZ9;F8W1W3;F8VUJ9;B4DDQ3;F8VR28;F8VYL3;H0YHY4;H0YI79	O00429	Dynamin-1-like protein	DNM1L	1.13575	0.670147	0.122451	0.812526	0.688861	0.693444	0.0707372	0.482066
30.5801	30.4912	30.6634	30.7911	30.9698	30.6813	30.4127	30.8804	30.7023							12	12	9	51.5	51.5	42.3	37.655	0	118.2	17269000000	96	1333	1151200000	Q99496;X6RFN3	Q99496;X6RFN3	E3 ubiquitin-protein ligase RING2	RNF2	1.13541	0.491989	0.235813	1.19294	0.235405	0.783763	0.0868715	0.354471
30.7162	30.7981	30.9112	31.0277	31.3251	30.969	30.8562	31.0389	30.9794							19	19	19	54.6	54.6	54.6	51.49	0	134.28	21008000000	140	1454	1000400000	Q9UHJ6	Q9UHJ6	Sedoheptulokinase	SHPK	1.13413	0.43154	0.298768	1.33444	0.893965	0.490671	0.149654	0.840514
27.335	27.1564	27.081	27.3758	27.4167	27.3449	27.428	27.2976	27.2747							7	7	7	16.3	16.3	16.3	78.873	0	19.103	1679300000	27	5197	39982000	Q9H6R0;I3L1L6;Q05BE5;I3L0M5	Q9H6R0;I3L1L6	Putative ATP-dependent RNA helicase DHX33	DHX33	1.1333	0.553577	0.188277	1.05697	0.732959	0.533884	0.142621	0.753961
29.8791	29.8992	30.0042	29.534	29.8095	29.7635	29.7464	30.0643	30.1749							32	32	32	14.8	14.8	14.8	351.15	0	151.19	9981100000	95	4569	70788000	Q5SZK8	Q5SZK8	FRAS1-related extracellular matrix protein 2	FREM2	1.13082	0.498264	-0.22516	-1.16278	0.193565	0.826065	0.0676912	0.289092
27.4165	27.8185	27.537	28.1381	27.8591	27.8623	27.7772	27.1077	27.541							9	9	9	28.3	28.3	28.3	38.808	0	20.852	2164600000	30	4327	86585000	Q9NXR1;I3L2R9;I3L533;I3L2T8;I3L522;Q9GZM8;I3L2R3;J3QRZ1;A6NIZ0;J3QSD2;I3L3G9;I3L2S8;J3KRK9;J3QL85	Q9NXR1;I3L2R9;I3L533;I3L2T8;I3L522;Q9GZM8	Nuclear distribution protein nudE homolog 1;Nuclear distribution protein nudE-like 1	NDE1;NDEL1	1.13034	0.378092	0.36249	1.44524	0.192894	0.78617	-0.115395	-0.350328
27.4499	26.9418	27.2656	26.5194	26.1138	26.9609	27.715	27.067	26.9451							4	4	4	39.5	39.5	39.5	14.013	0	44.198	1417900000	19	3449	177240000	I3L1U7;I3L0X9;I3L3T0;Q9Y3D7	I3L1U7;I3L0X9;I3L3T0;Q9Y3D7	Mitochondrial import inner membrane translocase subunit TIM16	PAM16	1.13026	0.287982	-0.687723	-1.78097	0.0278166	0.971968	0.023304	0.0611155
29.0515	29.4513	28.995	30.012	29.8623	29.3671	29.3049	29.5224	29.5528							7	7	7	22.9	22.9	22.9	30.752	0	13.775	8252600000	50	1663	825260000	A0A087WUF6;P09038	A0A087WUF6;P09038	Fibroblast growth factor 2	FGF2	1.12914	0.304981	0.581201	1.69908	0.834639	0.381234	0.294116	1.11639
30.7818	31.0686	30.8684	31.0698	31.136	31.1485	31.2249	31.3629	31.2812		+					14	14	14	53.6	53.6	53.6	34.006	0	98.376	24370000000	114	1201	1353900000	A6NDG6;H3BV17	A6NDG6	Phosphoglycolate phosphatase	PGP	1.1277	0.513407	0.211849	1.12478	1.82241	0.163376	0.383406	1.97749
28.5405	28.3787	28.4047	28.3164	28.042	28.2625	28.2996	28.8073	28.5943							4	4	4	46.6	46.6	46.6	12.58	0	22.633	3557100000	27	1307	1185700000	Q13541	Q13541	Eukaryotic translation initiation factor 4E-binding protein 1	EIF4EBP1	1.12714	0.491415	-0.234371	-1.18496	0.333345	0.689157	0.125747	0.492099
29.8206	29.5706	29.8323	29.5081	29.3751	29.585	29.0271	28.9525	28.9948		+					8	8	8	26.5	26.5	26.5	37.821	0	51.51	7198600000	54	2503	378880000	P07858;E9PR54;E9PJ67;E9PCB3;E9PKQ7;E9PNL5;E9PHZ5;E9PLY3;E9PSG5;E9PQM1;R4GMQ5;E9PS78	P07858	Cathepsin B;Cathepsin B light chain;Cathepsin B heavy chain	CTSB	1.12671	0.473724	-0.251759	-1.2276	2.98194	0.0336	-0.749677	-3.98725
32.0399	31.904	31.9887	32.4549	32.3413	32.0492	32.088	32.0856	32.1688							29	29	3	49.4	49.4	8.5	77.86	0	183.55	47828000000	215	1244	1292700000	Q96AC1;G3V281;G3V5R2;G3V3J0;G3V379	Q96AC1	Fermitin family homolog 2	FERMT2	1.12511	0.429768	0.304245	1.33928	1.32752	0.453281	0.136585	0.921906
32.2983	32.3481	32.2616	32.1289	32.2089	32.2532	32.3118	32.1228	32.1658							33	33	31	62.1	62.1	59.9	80.853	0	265.33	50469000000	236	1144	1442000000	P35612;C9JTM0;C9J080;C9J299	P35612	Beta-adducin	ADD2	1.12499	0.693158	-0.10569	-0.733034	0.755108	0.598678	-0.102551	-0.631389
29.4193	29.655	29.5555	30.1585	29.8841	29.6855	29.6316	29.6505	29.4785							17	17	17	25.6	25.6	25.6	84.733	0	78.278	8594600000	50	3194	214870000	F5H039;Q9NQX3;G3V582;H0YJ30;H0YJR5;G3V4D2;G3V4R0;G3V355	F5H039;Q9NQX3	Gephyrin;Molybdopterin adenylyltransferase;Molybdopterin molybdenumtransferase	GPHN	1.12402	0.378985	0.366115	1.44607	0.191108	0.860017	0.0435931	0.232657
27.885	27.572	27.7346	27.9134	27.9982	27.9512	27.806	27.766	27.7013							7	7	7	28.1	28.1	28.1	36.346	0	23.754	2348600000	29	3897	123610000	Q9H425;E5RI90;E5RFY9	Q9H425	Uncharacterized protein C1orf198	C1orf198	1.12359	0.502436	0.223754	1.15544	0.102916	0.927498	0.0272878	0.139664
28.1945	28.4396	28.4438	28.9387	29.1646	28.4976	28.4758	28.3345	28.6907							5	5	5	23	23	23	29.647	0	11.935	4030500000	19	2328	447830000	Q15527	Q15527	Surfeit locus protein 2	SURF2	1.12353	0.324899	0.507666	1.62456	0.460179	0.615748	0.141043	0.607049
28.0129	28.0955	28.031	27.9769	27.5654	27.7178	28.1983	27.6998	27.7649							11	10	8	18.4	17.1	14.6	82.68	0	29.84	2476800000	19	4484	75053000	Q16659	Q16659	Mitogen-activated protein kinase 6	MAPK6	1.12345	0.444223	-0.293102	-1.31617	0.428333	0.608726	-0.158792	-0.614411
30.8296	30.9249	30.8312	30.739	30.652	30.8052	30.766	30.6375	30.7545							15	14	14	43.5	41.9	41.9	54.461	0	218.15	18426000000	110	1388	1083900000	P46937;H0YCI3	P46937;H0YCI3	Yorkie homolog	YAP1	1.12271	0.656303	-0.129883	-0.841182	1.29175	0.449291	-0.142614	-0.939772
26.6835	26.7935	26.4653	26.947	26.8107	26.9486	26.7381	26.0899	26.5718							3	3	3	15.1	15.1	15.1	33.128	0	21.32	1070500000	13	4554	71366000	Q9H8T0;H3BM79	Q9H8T0;H3BM79	AKT-interacting protein	AKTIP	1.122	0.475659	0.254648	1.23177	0.345376	0.641297	-0.180855	-0.570529
30.4044	30.9925	30.707	31.2572	31.1894	30.9943	30.7216	30.8079	30.8421							26	26	26	38.3	38.3	38.3	100.6	0	148.74	20006000000	121	1972	606230000	P57737;I3L167;E7EP81;I3L442;I3L212;I3L351;I3L2Y6;I3L359;I3L1M1;I3L0X8;I3NI06;I3L426;I3L1G9	P57737	Coronin-7	CORO7	1.11947	0.347781	0.445634	1.55163	0.197654	0.800729	0.0891997	0.326074
29.0263	28.5822	28.7905	29.3442	29.9366	29.1058	29.0697	29.1967	28.9102							8	8	8	34	34	34	37.808	0	24.765	6119900000	17	2584	360000000	O14656	O14656	Torsin-1A	TOR1A	1.11944	0.294549	0.662513	1.7512	0.782783	0.406572	0.259201	1.02563
29.8361	29.9459	29.9523	29.6572	29.2434	29.7254	29.7198	29.8656	29.6147							20	20	20	52.5	52.5	52.5	57.818	0	146.38	9103400000	60	2561	364140000	O95376;C9JZ71;C9JCL4;F8WCS4;C9JBC5	O95376	E3 ubiquitin-protein ligase ARIH2	ARIH2	1.11891	0.378531	-0.36941	-1.44718	1.02039	0.423732	-0.178065	-0.978823
27.8924	27.929	28.1093	28.3993	28.728	28.1288	28.0269	28.2888	28.2077							7	6	6	21.9	20.2	20.2	54.448	0	55.835	3139400000	38	3560	165230000	A0A096LP25;A0A096LNZ0;Q6ZSR9;A0A096LP60	A0A096LP25;A0A096LNZ0;Q6ZSR9	Uncharacterized protein FLJ45252		1.11845	0.345757	0.441798	1.54604	0.899915	0.424827	0.197591	0.976162
32.3406	32.326	32.2672	32.5655	32.4802	32.3541	32.3522	32.3944	32.495							27	27	27	50.7	50.7	50.7	72.683	0	173.84	57221000000	270	982	1788100000	O14744;G3V580;H0YJX6;G3V5L5;G3V2L6;G3V2X6;C9JSX3;H7BZ44;H0YJ77;H0YJD3;G3V507;G3V2F5;G3V5T6;H0YJY6	O14744	Protein arginine N-methyltransferase 5;Protein arginine N-methyltransferase 5, N-terminally processed	PRMT5	1.11784	0.598705	0.15536	0.93953	1.00452	0.560435	0.102632	0.693768
30.7867	31.0272	30.8988	31.6324	31.2026	31.1169	31.2044	31.3438	31.0093							28	28	28	40.4	40.4	40.4	112.21	0	248.77	24067000000	180	1873	668520000	Q66K74;M0QXQ9;M0QY41;M0R1J2;M0R1M7;M0QZ50;M0QXE8	Q66K74	Microtubule-associated protein 1S;MAP1S heavy chain;MAP1S light chain	MAP1S	1.11655	0.360273	0.413057	1.50767	1.10978	0.336072	0.281562	1.28388
27.2165	26.6315	27.4202	27.5947	27.649	27.7316	28.0671	27.6136	27.4821							5	5	5	14.1	14.1	14.1	63.523	0	17.928	1916400000	11	4563	70976000	O95470;H0Y3V8;H7BXL7	O95470	Sphingosine-1-phosphate lyase 1	SGPL1	1.11632	0.310955	0.569064	1.67506	1.00285	0.246986	0.631561	1.5971
27.017	27.0742	26.7372	27.2856	27.7439	27.2049	27.5285	27.5065	27.4933				+			7	7	7	34.4	34.4	34.4	27.388	0	15.861	1678200000	22	3841	129090000	Q96EY8;S4R3P5;F5H4Z7;A0A087X114;S4R3Z1	Q96EY8;S4R3P5	Cob(I)yrinic acid a,c-diamide adenosyltransferase, mitochondrial	MMAB	1.11589	0.34287	0.468641	1.57528	2.24951	0.105	0.566612	2.76927
29.6296	29.4059	29.6456	29.9314	29.8002	29.6904	29.4535	29.673	29.6262							39	39	39	11.6	11.6	11.6	492.62	0	106.55	8413200000	78	5332	35350000	Q8NCM8;H0YDE0;H0YEX1	Q8NCM8	Cytoplasmic dynein 2 heavy chain 1	DYNC2H1	1.11564	0.480858	0.246969	1.21002	0.0825026	0.943628	0.0238368	0.117902
29.059	29.1193	29.0386	29.5649	29.6844	29.1448	28.8428	29.2017	28.5666							10	10	7	42.7	42.7	29.3	33.698	0	32.952	6072600000	49	2666	337370000	Q9NTX5;H0Y5L2;F2Z2D6;E9PJS8;H0YCS9;J3KP84;E9PRU6;E9PLY6;H0Y525;E9PIU8	Q9NTX5;H0Y5L2	Ethylmalonyl-CoA decarboxylase	ECHDC1	1.11542	0.367868	0.392352	1.47825	0.471884	0.55354	-0.201953	-0.707486
35.3266	35.3271	35.4023	35.64	35.7226	35.4014	35.406	35.3995	35.313							27	27	24	72.7	72.7	68	57.221	0	323.31	484930000000	703	76	25523000000	P26599;A6NLN1;K7EKJ7;K7EK45;K7ES59;K7ELW5;A0A087WU68;K7EKX4;A0A087WUW5	P26599;A6NLN1;K7EKJ7	Polypyrimidine tract-binding protein 1	PTBP1	1.11504	0.492148	0.236027	1.18284	0.206108	0.922032	0.0208499	0.149887
27.8229	27.8634	27.8749	28.1552	28.3268	27.9215	28.1032	27.795	28.267							12	12	12	19.3	19.3	19.3	102.93	0	45.416	2724400000	26	4726	61918000	Q8WUI4;J3KPH8;H0YH91;A0A087WYQ4;C9JNI4;F8VWY3;C9J102;H0YI41	Q8WUI4;J3KPH8;H0YH91	Histone deacetylase 7	HDAC7	1.11408	0.450094	0.280729	1.28481	0.653918	0.490826	0.201298	0.841314
33.7935	33.9728	33.9761	33.6481	33.7105	33.8227	33.6489	33.8023	33.8558							17	17	17	43.2	43.2	43.2	30.302	0	94.59	152040000000	228	238	11696000000	D6R9P3;D6RD18;D6RBZ0;A0A087WZV1;Q99729	D6R9P3;D6RD18;D6RBZ0;A0A087WZV1;Q99729	Heterogeneous nuclear ribonucleoprotein A/B	HNRNPAB	1.11294	0.550979	-0.18708	-1.04486	0.772888	0.520792	-0.145134	-0.778178
30.4281	30.2181	30.3422	30.1558	30.219	30.1558	30.0045	30.2343	30.3815							17	17	17	52.2	52.2	52.2	47.219	0	161.1	12818000000	82	1866	674630000	Q14653;M0QYT9;M0R205;M0QZB8;M0QZB7;M0QXC8;M0R3C2;M0R0X9;M0R0R8;M0QX56;M0R007;M0R3E9;M0QYX3	Q14653;M0QYT9;M0R205;M0QZB8;M0QZB7	Interferon regulatory factor 3	IRF3	1.11266	0.60607	-0.152603	-0.927698	0.416136	0.65788	-0.122704	-0.544132
29.9485	30.2755	30.0379	29.6725	29.605	29.956	30.2171	30.1688	30.3862							15	15	15	28.1	28.1	28.1	79.443	0	108.58	11357000000	75	2395	420640000	Q8NBF2	Q8NBF2	NHL repeat-containing protein 2	NHLRC2	1.11011	0.400259	-0.342779	-1.39794	0.653203	0.518999	0.170041	0.780884
30.5218	30.6661	30.355	30.9467	30.8765	30.6378	30.5275	29.7294	30.385							3	3	3	30.6	30.6	30.6	12.274	0	76.043	15390000000	33	441	5130000000	P62877	P62877	E3 ubiquitin-protein ligase RBX1;E3 ubiquitin-protein ligase RBX1, N-terminally processed	RBX1	1.10967	0.431586	0.30604	1.3324	0.501591	0.495313	-0.30033	-0.83037
27.2743	27.2802	27.3998	27.6798	27.6865	27.3734	27.35	27.6745	27.8246							4	4	4	25.4	25.4	25.4	25.858	0	36.926	1896500000	11	3867	126430000	Q9BVC5;C9J4K0	Q9BVC5;C9J4K0	Ashwin	C2orf49	1.10853	0.467982	0.261806	1.24044	0.957071	0.352756	0.298265	1.21299
30.6656	30.5879	30.6598	30.5971	30.4486	30.3765	30.3879	30.4261	30.5358							28	28	28	20.6	20.6	20.6	186.91	0	112.72	15426000000	107	3340	192830000	Q9P2K8;H0YME5;H0YNY9;H0YND8	Q9P2K8;H0YME5	Eukaryotic translation initiation factor 2-alpha kinase 4	EIF2AK4	1.10635	0.58762	-0.163708	-0.965364	1.67849	0.345114	-0.187845	-1.2451
27.6566	27.9756	27.848	27.9905	28.0774	28.1177	27.9392	28.356	28.2318							5	5	5	45.9	45.9	45.9	16.436	0	26.565	3008700000	13	2512	376080000	I3L521;F5GXV8;F5GY08;J3KPD3;Q9Y580;F5H606;F5H674;G3V1T9	I3L521;F5GXV8;F5GY08;J3KPD3;Q9Y580;F5H606	RNA-binding protein 7	RBM7	1.10532	0.493656	0.235127	1.17546	1.06162	0.312996	0.34895	1.37129
31.9053	31.9209	31.8607	32.2348	32.1108	31.9451	31.9156	31.8858	31.7718							19	19	19	54.2	54.2	54.2	50.435	0	132.02	41848000000	184	1087	1549900000	Q07960;H0YE29;E9PNR6	Q07960;H0YE29	Rho GTPase-activating protein 1	ARHGAP1	1.1027	0.534546	0.201253	1.08305	0.329312	0.840949	-0.0379308	-0.257319
27.4855	27.7167	27.468	28.624	27.89	27.9271	27.9119	27.2028	27.8852							9	9	9	50.2	50.2	50.2	28.637	0	43.585	2385200000	23	3401	183480000	F5H7W8;Q96C57;H0YGK4;E7ENF1;F5H3K2;F5H8B7;G5EA44;H0YF83	F5H7W8;Q96C57;H0YGK4;E7ENF1;F5H3K2;F5H8B7;G5EA44	Uncharacterized protein C12orf43	C12orf43	1.10222	0.312367	0.590277	1.67779	0.169013	0.807008	0.10989	0.318045
38.1265	38.0652	38.1045	38.2303	38.2354	38.1211	38.0096	38.019	38.1089							36	36	0	90.7	90.7	0	41.736	0	323.31	3640400000000	3460	2	182020000000	P60709;E7EVS6;G5E9R0;Q6S8J3;A5A3E0;P0CG38;P0CG39;Q9BYX7	P60709	Actin, cytoplasmic 1;Actin, cytoplasmic 1, N-terminally processed	ACTB	1.10115	0.716523	0.096859	0.685188	0.658297	0.760691	-0.0528895	-0.38782
30.1419	30.1393	30.2348	30.0981	29.8086	29.9795	30.3535	29.8743	30.126							10	10	10	37.2	37.2	37.2	35.39	0	43.448	11486000000	51	1918	638140000	P43897;C9JT21;C9JG32;F8VPA7;F8VS27;F8WCK2	P43897;C9JT21;C9JG32;F8VPA7;F8VS27	Elongation factor Ts, mitochondrial;Elongation factor Ts	TSFM	1.10028	0.520331	-0.209929	-1.10655	0.141116	0.867577	-0.0540746	-0.223514
26.9183	27.1475	26.8395	27.5257	27.2038	27.1857	27.0113	27.1733	27.0148							6	6	6	1.8	1.8	1.8	448.66	0	4.5184	1545600000	9	6366	7805800	Q7Z7G8	Q7Z7G8	Vacuolar protein sorting-associated protein 13B	VPS13B	1.09933	0.412737	0.336598	1.37967	0.386692	0.699794	0.0979869	0.474002
29.7822	29.5381	29.7969	30.1935	30.0202	29.8359	29.7658	29.604	29.6294							17	17	17	22.9	22.9	22.9	102.12	0	58.306	9299600000	73	3047	244730000	Q9Y4C2	Q9Y4C2	Protein FAM115A	FAM115A	1.09833	0.432811	0.310827	1.33364	0.149873	0.881946	-0.0393384	-0.198853
31.5067	31.5043	31.3507	31.5571	32.0501	31.8154	31.4479	31.4002	31.6559							26	26	25	9.9	9.9	9.6	337.08	0	94.422	32906000000	165	3173	219370000	P25391;A0A087WYH7;A0A075B783;A0A087WYF1;A0A087WX80;P24043	P25391	Laminin subunit alpha-1	LAMA1	1.09814	0.392861	0.353606	1.4065	0.193678	0.853346	0.0474256	0.244537
29.0726	28.9931	28.948	29.3481	29.2931	29.0539	29.252	29.3341	29.3304					+		12	12	9	31.8	31.8	24	45.567	0	43.947	6205500000	44	2819	295500000	P49137	P49137	MAP kinase-activated protein kinase 2	MAPKAPK2	1.09684	0.501697	0.227128	1.1508	2.57778	0.153114	0.3009	2.07236
29.1831	29.0906	29.0779	29.2681	29.5989	29.2784	29.1748	29.3398	29.3221							16	9	8	33.5	17.7	17.7	64.063	0	27.076	6548400000	42	2967	261940000	H0YJ75;Q13362;Q96B13;H0YN84;H0YJU0;H0YJ49;G3V2U3;H0YJZ3	H0YJ75;Q13362;Q96B13	Serine/threonine-protein phosphatase 2A 56 kDa regulatory subunit gamma isoform	PPP2R5C	1.09576	0.468024	0.264608	1.23913	1.22666	0.414014	0.161669	0.998506
34.6315	34.7472	34.6981	34.8492	34.776	34.7571	34.7271	34.6605	34.6361							29	29	29	56.5	56.5	56.5	47.716	0	283.82	286240000000	539	186	14312000000	P23526	P23526	Adenosylhomocysteinase	AHCY	1.09502	0.703308	0.101821	0.708462	0.153407	0.939867	-0.0177167	-0.123764
28.9929	28.8526	28.9287	29.0036	29.2351	29.0865	28.7146	28.5071	28.7292							9	9	9	47.3	47.3	47.3	33.601	0	72.128	5006900000	36	2904	278160000	B1AHR1;Q9UH03;B1AHR2	B1AHR1;Q9UH03	Neuronal-specific septin-3	2015-09-03	1.09426	0.561495	0.183657	1.02651	1.5365	0.27368	-0.274459	-1.50478
32.4712	32.2703	32.4749	32.5597	32.6758	32.5384	32.4222	32.0083	32.2291							13	13	13	52.2	52.2	52.2	22.949	0	120.8	57548000000	166	361	6394200000	P49720;A0A087WUL2;A0A087WXQ8;A0A087WY10	P49720;A0A087WUL2;A0A087WXQ8;A0A087WY10	Proteasome subunit beta type-3	PSMB3	1.09254	0.554055	0.185786	1.03241	0.605651	0.520869	-0.185619	-0.782037
29.5016	29.6354	29.7514	30.1099	30.2871	29.7339	29.4447	29.7251	29.8631							7	7	7	43.6	43.6	43.6	21.452	0	30.221	9337400000	63	1423	1037500000	Q9Y3B2;B1AMU7;B1AMU3;B1AMU4;R4GNH9;R4GMQ7	Q9Y3B2;B1AMU7;B1AMU3;B1AMU4;R4GNH9;R4GMQ7	Exosome complex component CSL4	EXOSC1	1.09171	0.365443	0.414179	1.48784	0.12349	0.881982	0.0482	0.198605
31.083	31.0497	31.1794	31.2659	31.2952	31.1543	31.0404	31.2351	31.1929							37	37	37	49.8	49.8	49.8	91.981	0	150.43	24299000000	171	2342	441800000	Q9UKN8;F2Z356	Q9UKN8	General transcription factor 3C polypeptide 4	GTF3C4	1.09106	0.653374	0.134408	0.851113	0.298631	0.813564	0.0520802	0.304922
31.856	31.4557	31.7909	31.3788	31.3575	31.4701	31.849	31.7707	31.7131							36	36	36	41.2	41.2	41.2	126.6	0	277.95	33951000000	216	2053	565840000	P23229;C9JXX7;H7BZ97	P23229	Integrin alpha-6;Integrin alpha-6 heavy chain;Integrin alpha-6 light chain;Processed integrin alpha-6	ITGA6	1.09088	0.449756	-0.298721	-1.3059	0.23133	0.796314	0.0767511	0.333504
29.1402	28.9563	29.1782	28.6387	28.9722	28.8382	28.9432	28.6925	29.0012							15	15	15	19.6	19.6	19.6	126.32	0	65.54	5169600000	53	4378	82057000	Q96SB8;C9JMN1;A0A0A0MRY1	Q96SB8;C9JMN1	Structural maintenance of chromosomes protein 6	SMC6	1.09031	0.461762	-0.275229	-1.25857	0.844175	0.42203	-0.212623	-0.98012
31.9974	32.3542	32.231	32.0256	31.8147	31.8985	32.0311	31.9067	32.0028							16	12	12	79	64.7	64.7	32.949	0	174.21	43754000000	141	638	3365700000	P47755;F8W9N7;C9JUG7;F8WED3	P47755;F8W9N7	F-actin-capping protein subunit alpha-2	CAPZA2	1.09028	0.458041	-0.281228	-1.27095	0.89732	0.408045	-0.213956	-1.01306
28.3472	28.3335	28.5506	28.7506	28.5265	28.6191	28.5546	28.5707	28.2772							14	14	14	10.7	10.7	10.7	173.05	0	46.598	3796800000	37	5051	45200000	O94913;E9PKN0;E9PQ01;E9PQF9	O94913;E9PKN0;E9PQ01	Pre-mRNA cleavage complex 2 protein Pcf11	PCF11	1.08904	0.507862	0.221633	1.13262	0.18395	0.837996	0.0570774	0.261449
29.6275	29.6354	29.6345	29.213	29.5933	29.231	29.577	29.7337	29.552							20	20	20	36.9	36.9	36.9	81.035	0	97.749	7809900000	56	3444	177500000	Q9BW92;U3KQG0;F6S7Q7;U3KQ50;Q5T5F2;Q5T5E9	Q9BW92;U3KQG0	Threonine--tRNA ligase, mitochondrial	TARS2	1.08797	0.450868	-0.286707	-1.28054	0.0713025	0.967396	-0.0115903	-0.0738608
34.7762	34.6752	34.8359	34.6821	34.5229	34.6242	34.644	34.5291	34.5454							21	21	21	75.8	75.8	75.8	22.127	0	323.31	279110000000	370	66	27911000000	P62081;B5MCP9	P62081;B5MCP9	40S ribosomal protein S7	RPS7	1.08711	0.61271	-0.152692	-0.919638	1.48725	0.357375	-0.189599	-1.19207
28.4658	28.5619	28.5181	29.2956	29.0348	28.611	28.3928	28.1575	28.456							10	10	10	32.1	32.1	32.1	59.309	0	76.024	4118800000	35	3184	216780000	Q9BUR4;E9PMG4;E9PMR3	Q9BUR4;E9PMG4	Telomerase Cajal body protein 1	WRAP53	1.08591	0.345137	0.46519	1.54343	0.882301	0.453214	-0.179848	-0.922526
33.3342	33.4208	33.2512	33.2104	33.0624	33.2321	33.4576	33.3235	33.422							48	35	33	61.1	47.1	45.7	69.371	0	220.02	108880000000	369	649	3299400000	E7EQR4;P15311	E7EQR4;P15311	Ezrin	EZR	1.0854	0.586378	-0.167119	-0.969447	0.445794	0.745697	0.0656306	0.401945
35.9977	36.0174	35.9532	35.8957	35.9668	35.8871	36.0162	35.9611	36.0847							62	59	59	64.1	61.8	61.8	92.468	0	323.31	693950000000	1156	143	17349000000	P14625;Q96GW1;Q58FF3;H0YIV0;F8W026	P14625	Endoplasmin	HSP90B1	1.08472	0.774655	-0.0728963	-0.553949	0.315693	0.867255	0.0312398	0.222369
32.6551	32.4334	32.4277	32.6418	32.8872	32.7111	32.6105	32.4507	32.4835							52	52	52	39.5	39.5	39.5	177.6	0	323.31	64715000000	335	1604	874530000	P11047;R4GNC7;Q5JTC4;Q9Y6N6	P11047	Laminin subunit gamma-1	LAMC1	1.08469	0.494644	0.241308	1.17948	0.03589	0.9764	0.00946935	0.050015
29.6451	30.0285	29.8664	29.2975	29.5682	29.6299	30.0938	30.0885	30.0562							19	19	19	50.6	50.6	50.6	55.708	0	120.8	9848500000	79	2659	339600000	E7EUY3;E7EX59;P05166;E7ETT1;E9PDR0;C9JQS9;E7ETT4;E9PEC3;F8WBI9;E7ENC1;H7C5C9;C9JVW9;C9JVY9;C9JAW3	E7EUY3;E7EX59;P05166;E7ETT1;E9PDR0;C9JQS9;E7ETT4;E9PEC3;F8WBI9	Propionyl-CoA carboxylase beta chain, mitochondrial	PCCB	1.08467	0.41111	-0.348145	-1.38761	0.976341	0.384369	0.232822	1.09955
28.8463	28.3947	28.5157	29.4152	29.135	28.7818	28.4437	28.7386	28.644							10	10	10	25.9	25.9	25.9	62.328	0	37.934	4692000000	41	3209	213270000	Q13057;K7ES73;K7EN91;K7EP09;K7ESK6;K7EPT0;K7EPC2;K7EQ60	Q13057	Bifunctional coenzyme A synthase;Phosphopantetheine adenylyltransferase;Dephospho-CoA kinase	COASY	1.08453	0.333646	0.525068	1.60273	0.0495719	0.960956	0.0231921	0.089011
29.1178	29.405	29.5066	29.0622	29.008	29.1223	29.2607	29.0433	29.1612							6	6	6	35.9	35.9	35.9	18.824	0	21.965	6122200000	35	1437	1020400000	Q8WXD5;B9A037;B8ZZ85	Q8WXD5	Gem-associated protein 6	GEMIN6	1.08395	0.45796	-0.278985	-1.26238	0.641691	0.507536	-0.188073	-0.809627
31.8283	31.7797	31.6923	32.0593	31.837	31.9279	31.9686	32.013	31.934							41	41	41	46.4	46.4	46.4	141.15	0	323.31	40719000000	280	2004	590130000	Q92797;A0A087WUE9;M0R3C7;M0R033;M0QXP5;M0R1C2;M0R180;M0R039	Q92797;A0A087WUE9	Symplekin	SYMPK	1.08285	0.571206	0.174635	0.993275	1.95552	0.305313	0.205097	1.40586
32.4006	32.2817	32.4916	32.6181	32.8093	32.4989	32.4443	32.3437	32.5219							17	17	17	61.8	61.8	61.8	49.512	0	232.02	62484000000	250	560	3905200000	O14929;F8W9G7;F8WEW1	O14929	Histone acetyltransferase type B catalytic subunit	HAT1	1.0824	0.487725	0.250791	1.20039	0.221812	0.844667	0.0453237	0.252197
32.32	32.2574	32.3077	32.4568	32.6386	32.3632	32.1473	32.5792	32.5625							47	47	47	53.5	53.5	53.5	128.98	0	323.31	58073000000	298	1440	1018800000	Q8WUM0	Q8WUM0	Nuclear pore complex protein Nup133	NUP133	1.08197	0.55119	0.19118	1.04432	0.399587	0.652027	0.134617	0.554989
29.5358	29.4032	29.5103	29.5806	29.5903	29.5639	29.6224	29.5926	29.6515							9	7	7	29	25.3	25.3	34.812	0	47.802	8304800000	46	1742	754980000	B4DHE8;Q96DH6;J3KTC1;B4DM51;J3QKT5	B4DHE8;Q96DH6;J3KTC1;B4DM51	RNA-binding protein Musashi homolog 2	IGSF9B;MSI2	1.08183	0.718986	0.0951443	0.673135	1.46498	0.433301	0.139048	0.965325
33.082	33.0038	33.0942	33.3018	33.1491	33.1403	32.9774	33.0191	32.9694							39	39	39	47.3	47.3	47.3	115.96	0	323.31	91843000000	382	851	2186700000	Q96P70	Q96P70	Importin-9	IPO9	1.08145	0.64566	0.137095	0.859019	1.04003	0.66105	-0.0713488	-0.539611
28.6902	28.8165	28.8489	28.7285	28.5342	28.5407	28.6809	28.4955	28.681							19	19	19	6.9	6.9	6.9	404.23	0	52.104	4268200000	46	5718	23324000	Q70CQ2;H7C183;H7C150;H7BZ73	Q70CQ2	Ubiquitin carboxyl-terminal hydrolase 34	USP34	1.08124	0.562585	-0.184031	-1.02232	0.9915	0.452371	-0.166029	-0.930026
30.3438	30.7651	30.7217	30.3335	29.8317	30.2529	30.3593	30.6918	30.3793							11	11	11	45.1	45.1	45.1	38.498	0	113.66	14616000000	71	1412	1044000000	P40121;E7ENU9;B8ZZL6;H7C0X8	P40121;E7ENU9	Macrophage-capping protein	CAPG	1.07858	0.34448	-0.470823	-1.54266	0.318223	0.689373	-0.133407	-0.490984
31.1035	31.5826	31.6047	31.882	32.2831	31.727	31.437	31.8264	31.9142							9	9	9	71.9	71.9	71.9	13.569	0	115.76	37054000000	143	485	4631800000	P35244;B5MC59	P35244	Replication protein A 14 kDa subunit	RPA3	1.07791	0.333321	0.533754	1.60396	0.602895	0.45207	0.295617	0.924895
28.1838	28.5013	28.6936	28.2714	27.8719	27.7834	27.867	28.2576	27.9481							8	8	8	12.7	12.7	12.7	108.34	0	30.473	3093000000	32	4789	58358000	A0A087X0S5;P12109	A0A087X0S5;P12109	Collagen alpha-1(VI) chain	COL6A1	1.07699	0.350478	-0.484008	-1.55502	1.07461	0.273977	-0.435343	-1.49897
35.378	35.1995	35.2537	35.38	35.578	35.4223	35.1289	34.9779	35.0132							19	19	16	71.9	71.9	62.4	23.356	0	323.31	415730000000	450	29	37793000000	P09211;A8MX94;A0A087X2E9	P09211;A8MX94	Glutathione S-transferase P	GSTP1	1.07395	0.561077	0.183016	1.01617	1.56327	0.311393	-0.237081	-1.39642
27.6344	28.0603	27.6744	27.4235	27.4068	27.5552	27.8973	27.9224	27.8875							7	7	7	31.7	31.7	31.7	32.009	0	31.179	2266800000	23	3014	251870000	Q9H467	Q9H467	CUE domain-containing protein 2	CUEDC2	1.07278	0.428691	-0.327876	-1.34563	0.342489	0.69717	0.112685	0.477117
28.2236	28.0795	28.107	28.2592	28.5038	28.2708	27.9488	28.5274	28.3565							13	13	13	19.8	19.8	19.8	107	0	62.639	3160400000	28	4513	73498000	Q8TF05;J3QL26;J3KSB0;J3QLA6;J3QQV0;J3KRU1;J3QRV2;F8WAJ9;J3KSS1	Q8TF05	Serine/threonine-protein phosphatase 4 regulatory subunit 1	PPP4R1	1.07246	0.530896	0.207867	1.08772	0.326847	0.678139	0.140881	0.508194
29.9156	29.721	30.1328	30.5809	30.4158	30.0757	29.8722	29.6943	29.6767							10	10	10	38.9	38.9	38.9	39.834	0	58.499	10967000000	62	1907	645110000	Q9Y5P6	Q9Y5P6	Mannose-1-phosphate guanyltransferase beta	GMPPB	1.07203	0.365079	0.434329	1.49545	0.582372	0.536072	-0.175434	-0.748664
31.0605	30.7959	30.9454	31.1219	31.163	31.0714	30.9885	31.0344	30.9768							42	42	42	28.5	28.5	28.5	196.04	0	198.71	21915000000	147	2917	273930000	Q5SRE5;H7C4K7	Q5SRE5	Nucleoporin NUP188 homolog	NUP188	1.07169	0.561659	0.184821	1.02077	0.347935	0.773646	0.0659224	0.369113
29.2142	28.811	29.1548	28.5703	28.8218	28.7798	29.0148	28.9626	28.876							6	6	6	24.8	24.8	24.8	35.061	0	54.282	5094300000	35	2387	424520000	P05026;V9GYR2	P05026	Sodium/potassium-transporting ATPase subunit beta-1	ATP1B1	1.06863	0.424946	-0.336035	-1.3561	0.341109	0.70303	-0.108884	-0.469242
27.7927	28.0807	28.3195	27.4787	27.8055	27.6839	27.9772	27.7374	28.2163							16	11	11	25.5	18.1	18.1	91.953	0	38.597	2558000000	24	4937	50157000	E9PDE8;O95757;D6RJ96	E9PDE8;O95757;D6RJ96	Heat shock 70 kDa protein 4L	HSPA4L	1.06771	0.371629	-0.408232	-1.45954	0.159232	0.828355	-0.0873152	-0.285622
27.8813	28.279	28.1873	28.2923	29.0022	28.6728	27.8254	29.0022	28.5372							5	5	5	36.4	36.4	36.4	17.482	0	13.384	3733200000	14	2523	373320000	H3BV16;O96000;H3BPJ9	H3BV16;O96000;H3BPJ9	NADH dehydrogenase [ubiquinone] 1 beta subcomplex subunit 10	NDUFB10	1.0673	0.33355	0.53991	1.59853	0.394897	0.543207	0.339066	0.732776
32.4086	32.3934	32.3007	32.6115	32.6047	32.404	32.3756	32.5642	32.4916							22	22	22	76.6	76.6	76.6	38.274	0	232.72	59128000000	227	698	2956400000	O95433;G3V438;H0YJG7;H0YJU2;G3V3W9;H0YJ63;H0YJG6	O95433;G3V438;H0YJG7	Activator of 90 kDa heat shock protein ATPase homolog 1	AHSA1	1.06727	0.57584	0.172488	0.980274	0.784323	0.575885	0.109556	0.666248
28.5233	28.5344	28.7483	28.7202	29.1886	28.9438	28.7408	28.7622	28.574							5	5	4	20	20	12.8	27.277	0	27.375	4611000000	40	2702	329360000	Q9BVK6	Q9BVK6	Transmembrane emp24 domain-containing protein 9	TMED9	1.06591	0.415651	0.34884	1.37441	0.406096	0.705369	0.0903314	0.464798
28.1949	28.4233	28.764	28.8212	29.2516	28.8084	28.3901	28.504	28.4107							6	6	6	67	67	67	9.7902	0	30.562	4118300000	29	1848	686390000	Q8N6N7	Q8N6N7	Acyl-CoA-binding domain-containing protein 7	ACBD7	1.0657	0.348762	0.499667	1.55972	0.052463	0.957677	-0.0257702	-0.0957867
30.6834	30.7489	30.7326	31.053	31.1958	30.7723	30.7501	30.9438	30.9656							39	39	39	45.1	45.1	45.1	140.53	0	185.42	19590000000	149	2909	275920000	Q99707;B1ANE3	Q99707;B1ANE3	Methionine synthase	MTR	1.06484	0.458502	0.285356	1.26295	1.08744	0.434335	0.164859	0.962536
27.6129	27.7102	27.9024	28.125	28.0627	27.8486	28.138	27.9485	27.9204							8	8	8	32.2	32.2	32.2	43.113	0	28.241	2643900000	16	4009	114950000	Q9NQZ5;C9JTD3	Q9NQZ5	StAR-related lipid transfer protein 7, mitochondrial	STARD7	1.06443	0.47643	0.270274	1.23226	1.12248	0.345021	0.260477	1.24552
30.0245	29.8463	30.1178	29.8722	29.7547	29.5981	29.7221	29.7745	30.0856							18	18	18	30.7	30.7	30.7	80.926	0	99.336	9802900000	60	2857	288320000	Q9H8Y5;B8ZZS4;C9JS61;C9K022;C9JQZ3	Q9H8Y5;B8ZZS4	Ankyrin repeat and zinc finger domain-containing protein 1	ANKZF1	1.0637	0.487463	-0.254532	-1.19804	0.415899	0.642281	-0.135457	-0.567677
31.956	31.846	31.9153	32.286	32.274	31.9454	31.7767	31.8592	31.8761							15	15	8	55	55	27.2	40.786	0	183.45	41802000000	193	751	2612600000	P06132;H0Y5R6	P06132;H0Y5R6	Uroporphyrinogen decarboxylase	UROD	1.06348	0.480364	0.262728	1.21576	0.702613	0.699486	-0.0684268	-0.473791
32.2967	32.6596	32.5612	32.8452	32.7703	32.6945	32.9132	32.8383	32.6271							11	11	3	63.8	63.8	20.7	23.277	0	127.31	71205000000	185	389	5933700000	P48047;H7C068	P48047	ATP synthase subunit O, mitochondrial	ATP5O	1.06333	0.481661	0.264155	1.21872	0.973606	0.352123	0.287009	1.20532
33.1393	33.0377	33.0834	32.8537	33.0183	32.9902	32.9046	32.6681	32.8138							36	36	31	64.8	64.8	57.7	85.496	0	323.31	85357000000	291	895	2032300000	P35222;B4DGU4;E7EMJ5;E9PDF9;E7EV28;C9IZ65	P35222;B4DGU4	Catenin beta-1	CTNNB1	1.06272	0.655285	-0.132769	-0.836539	1.75247	0.231726	-0.291298	-1.66577
33.4805	33.5332	33.6249	33.6349	33.7091	33.6296	33.523	33.5985	33.6808							50	50	27	55.6	55.6	36	104.55	0	308.8	131410000000	507	692	2986700000	P63010;A0A087X253;A0A087WU93;A0A087WZQ6;A0A087WYD1;K7ERB2;K7EN71;K7EJX1;K7EJ01;A0A087WXS3;K7EKZ5	P63010;A0A087X253;A0A087WU93;A0A087WZQ6;A0A087WYD1	AP-2 complex subunit beta	AP2B1	1.06253	0.688496	0.111669	0.747496	0.366907	0.79513	0.0545209	0.336315
32.2493	32.2265	31.9467	31.7871	31.7071	32.0173	32.2607	32.3628	32.2742							9	9	9	52.5	52.5	52.5	23.896	0	102.75	47420000000	100	509	4310900000	A0A087X2B5;P35613;I3L192;A0A087WUV8;R4GMX5;R4GN83	A0A087X2B5;P35613;I3L192;A0A087WUV8	Basigin	BSG	1.06052	0.446412	-0.303687	-1.29467	0.705863	0.520393	0.158417	0.782592
31.5587	31.5029	31.6625	31.7321	31.9201	31.6703	31.543	31.6902	31.6262							40	40	40	31.9	31.9	31.9	155.98	0	215.9	33705000000	268	2075	552540000	Q9H2M9;F8WDJ2;K7ES43;K7ELI4;P13994	Q9H2M9	Rab3 GTPase-activating protein non-catalytic subunit	RAB3GAP2	1.05969	0.551173	0.199498	1.05853	0.288042	0.830934	0.0451031	0.276283
29.6827	29.8282	29.8661	29.5926	29.7147	29.49	29.9893	29.9825	29.9771							12	12	12	37.7	37.7	37.7	39.591	0	58.741	9602300000	66	2305	457250000	P50213;H0YL72;H0YKD0;H0YLI6;H0YMU3;H0YNF5;H0YM64;H0YM46	P50213;H0YL72;H0YKD0;H0YLI6;H0YMU3	Isocitrate dehydrogenase [NAD] subunit alpha, mitochondrial	IDH3A	1.05967	0.549591	-0.193232	-1.04061	1.5655	0.351306	0.190634	1.22189
28.4394	28.3679	28.4711	28.3161	28.3298	28.1108	28.187	28.1182	28.3314							4	4	4	15.3	15.3	15.3	38.638	0	4.5558	3422600000	9	3279	201330000	Q6IN84;A0A087WZC1	Q6IN84	rRNA methyltransferase 1, mitochondrial	MRM1	1.05927	0.576689	-0.173845	-0.981498	1.42516	0.340124	-0.213908	-1.2594
30.7116	30.9318	30.7258	30.5626	30.2208	30.6181	30.4852	30.4319	30.2663		+					15	15	15	72.1	72.1	72.1	22.611	0	53.535	16029000000	106	1451	1001800000	Q01995;H0YCU9;E9PJ32	Q01995;H0YCU9	Transgelin	TAGLN	1.05904	0.437012	-0.322602	-1.32679	1.81962	0.157654	-0.395273	-2.00669
30.025	30.2063	30.0045	29.8865	29.3416	29.7918	30.1343	30.0436	30.1202							13	13	13	34.7	34.7	34.7	25.104	0	25.296	10819000000	64	1295	1202100000	O43633;M0R1L7;M0R1T5;M0QXX8	O43633;M0R1L7;M0R1T5;M0QXX8	Charged multivesicular body protein 2a	CHMP2A	1.05873	0.378386	-0.405302	-1.44807	0.106996	0.940475	0.0207634	0.12211
28.5713	28.3825	28.5707	28.0485	28.364	28.3212	28.2491	27.7204	28.0756							12	12	12	16.1	16.1	16.1	113.38	0	22.447	3217200000	34	4523	73118000	J3QRV5;Q6P1M3;J3QLD8;J3KRE1;J3QLV4;J3QRZ8;J3QL58;J3QSA6	J3QRV5;Q6P1M3	Lethal(2) giant larvae protein homolog 2	SPATS2;LLGL2	1.05788	0.479508	-0.263614	-1.21427	1.37244	0.1864	-0.493149	-1.84163
32.1426	32.0448	32.1389	32.3757	32.3506	32.1429	32.1114	32.1806	32.16							13	13	1	60.7	60.7	5.1	26.888	0	276.76	49775000000	182	569	3828900000	Q86V81	Q86V81	THO complex subunit 4	ALYREF	1.05763	0.565261	0.180962	1.00311	0.479195	0.814608	0.0419261	0.303823
29.539	29.0498	29.7316	28.4791	29.1443	28.8112	28.6617	29.4277	29.0567							3	3	3	22	22	22	17.764	0	45.342	6299200000	40	1265	1259800000	A6NNI4;G8JLH6;P21926	A6NNI4;G8JLH6;P21926	CD9 antigen	CD9	1.05721	0.311653	-0.62863	-1.65687	0.581369	0.423683	-0.391448	-0.978178
29.9358	30.0691	29.8593	29.2992	29.775	29.7066	29.8456	30.1974	30.1332							8	8	7	67.5	67.5	62.3	16.32	0	93.663	10366000000	49	1425	1036600000	O15511;B1ALC0	O15511;B1ALC0	Actin-related protein 2/3 complex subunit 5	ARPC5	1.05613	0.410254	-0.361123	-1.38537	0.346786	0.706786	0.103992	0.463552
30.5526	30.3134	30.38	30.2938	30.0089	30.201	30.5349	30.2617	30.2954							16	16	10	20.1	20.1	12.6	114.74	0	112.91	13458000000	84	2674	336450000	Q08174;H0Y9F5;D6RBG2	Q08174	Protocadherin-1	PCDH1	1.05606	0.492565	-0.247413	-1.17768	0.174186	0.854631	-0.0513509	-0.242562
31.4045	31.4724	31.4009	31.516	31.5199	31.4541	31.3054	31.3698	31.2814							31	31	29	42.4	42.4	40.8	116.83	0	259.69	28754000000	198	2205	495760000	O15164;A0A087X1V3	O15164;A0A087X1V3	Transcription intermediary factor 1-alpha	TRIM24	1.05378	0.782267	0.0707289	0.537713	1.41628	0.51478	-0.107045	-0.791782
31.0489	31.0799	31.0859	31.3515	31.5556	31.1327	31.0592	31.0291	31.1248							32	32	32	50.6	50.6	50.6	88.828	0	216.53	24149000000	185	2008	589000000	O43264;F5H3C1	O43264	Centromere/kinetochore protein zw10 homolog	ZW10	1.05365	0.473064	0.275009	1.23524	0.00591625	0.997297	-0.000550588	-0.00421849
34.3986	34.3288	34.4012	34.4277	34.4942	34.4262	34.2525	34.3805	34.5046							52	52	52	58.8	58.8	58.8	135.58	0	323.31	228950000000	529	501	4402900000	Q15393;I3L4G7;J3QL37;H3BMB0;J3QRB2;J3QKV4	Q15393	Splicing factor 3B subunit 3	SF3B3	1.05348	0.774633	0.0731608	0.551615	0.0128626	0.991373	0.00297928	0.0168756
30.6972	30.5319	30.7296	30.3835	30.5813	30.4043	30.5908	30.5682	30.6722							21	21	21	39.2	39.2	39.2	71.635	0	75.091	16412000000	109	2160	512880000	Q8NBJ5;M0QYH0;M0QX72	Q8NBJ5	Procollagen galactosyltransferase 1	COLGALT1	1.05323	0.551373	-0.196547	-1.04723	0.243611	0.844819	-0.0425084	-0.251671
32.2513	32.4265	32.4587	32.6247	32.4736	32.5621	32.4603	32.604	32.4199							20	19	19	69.2	66.1	66.1	25.542	0	64.641	60856000000	226	535	4057100000	Q13242;H0YIB4;S4R3G0	Q13242;H0YIB4	Serine/arginine-rich splicing factor 9	SRSF9	1.05277	0.576396	0.174628	0.981407	0.609547	0.602985	0.115902	0.625532
28.361	28.7214	28.4988	28.938	28.773	28.7102	28.8669	28.6237	28.7863							6	6	6	48.8	48.8	48.8	13.604	0	26.798	4284200000	25	1966	612030000	F6VZ39;Q9H0Z9;Q9BX46;H0YA61;A6NG75;E9PSF1;H0Y8S7	F6VZ39;Q9H0Z9;Q9BX46;H0YA61;A6NG75	RNA-binding protein 38;RNA-binding protein 24	RBM38;RBM24	1.05207	0.467771	0.280013	1.24422	0.847724	0.405557	0.231882	1.02135
30.7875	31.0882	31.1934	31.4439	31.3303	31.22	31.2239	30.9969	31.1087							11	11	11	44.7	44.7	44.7	30.344	0	59.66	24689000000	86	994	1763500000	O94903;E5RFX7;E5RG77;H0YBG2;E5RFZ4	O94903;E5RFX7;E5RG77	Proline synthase co-transcribed bacterial homolog protein	PROSC	1.05193	0.448792	0.308346	1.29708	0.248742	0.778095	0.0867875	0.36441
34.017	34.0363	33.9766	34.1972	34.5086	34.1243	33.8726	33.9574	33.8816							51	51	32	59.1	59.1	38.9	96.557	0	323.31	181650000000	516	539	4036600000	P33991;E5RFJ8;E5RFR3;E5RG53;Q9UJA3	P33991	DNA replication licensing factor MCM4	MCM4	1.05185	0.480291	0.26672	1.21713	1.52496	0.509281	-0.106113	-0.803105
28.5414	28.4741	28.5373	28.7869	29.1992	28.6626	28.9418	28.6866	28.8502							15	15	15	29.2	29.2	29.2	81.249	0	71.22	4545100000	48	3944	119610000	Q92503;K7EJ08;K7EPE4;K7EIJ7;K7ELM0;K7EQK4;K7ELU0;K7ERB3;K7ESI4;O43304	Q92503;K7EJ08	SEC14-like protein 1	SEC14L1	1.04884	0.410616	0.365264	1.3856	1.78083	0.211141	0.308574	1.73588
28.0467	28.8789	28.4928	29.6815	28.978	28.9945	28.7486	28.6507	28.6281							5	5	5	36.4	36.4	36.4	18.566	0	21.111	4808900000	17	1492	961780000	P60604;F8WCB9;F8WDB1	P60604	Ubiquitin-conjugating enzyme E2 G2	UBE2G2	1.0482	0.306366	0.745192	1.71706	0.34583	0.626413	0.202991	0.591328
30.6745	30.4069	30.5171	30.7654	30.7815	30.6454	30.6492	30.9014	30.6954							15	15	15	38.9	38.9	38.9	49.601	0	52.575	17400000000	108	1829	696010000	Q13895;H7BY94;F8WBL2	Q13895	Bystin	BYSL	1.04814	0.553606	0.197952	1.04888	0.918676	0.40582	0.215816	1.02906
28.2837	27.8828	28.2889	26.6285	27.6195	27.7155	28.5347	28.2833	28.27							3	3	3	4.9	4.9	4.9	88.234	0	7.6162	2787900000	11	4619	67997000	Q9UQ90	Q9UQ90	Paraplegin	SPG7	1.04739	0.29394	-0.830629	-1.7577	0.589592	0.506943	0.210854	0.811827
28.2148	28.772	28.5321	29.1844	28.95	28.7505	28.6211	28.8721	28.9651							11	11	10	12.1	12.1	11.4	150.56	0	29.522	4465500000	39	4566	70881000	Q8WX93;F8WA26;D6R9F5;H0YA05	Q8WX93	Palladin	PALLD	1.04664	0.365211	0.455307	1.49593	0.751978	0.393093	0.313109	1.07488
27.6822	27.1842	27.4751	27.9123	28.1022	27.6418	27.7134	27.7836	27.8479							9	6	6	17.8	14.5	14.5	86.699	0	36.204	2218700000	22	4754	59965000	Q9UKI8;B3KRP1;F8W7X8;C9JWT6	Q9UKI8;B3KRP1	Serine/threonine-protein kinase tousled-like 1	TLK1	1.04655	0.366883	0.438271	1.47698	1.05059	0.320093	0.334447	1.34011
31.6651	31.7657	31.7769	31.9737	31.9893	31.771	31.8693	31.5558	31.7999							22	22	22	20.7	20.7	20.7	97.394	0	77.033	37320000000	173	1249	1286900000	Q9NTZ6;A6PVI1;A6PVI0;Q5JX62	Q9NTZ6	RNA-binding protein 12	RBM12	1.04625	0.576214	0.175406	0.981242	0.0187604	0.986648	0.00572522	0.0284134
29.464	29.9031	29.6572	30.3239	29.9296	29.9657	29.7105	29.8801	29.9459							10	10	10	64.6	64.6	64.6	26.047	0	57.979	9836000000	61	1889	655730000	Q9BRT9;E5RFF9;E5RH56	Q9BRT9;E5RFF9	DNA replication complex GINS protein SLD5;DNA replication complex GINS protein SLD5, N-terminally processed	GINS4	1.04621	0.386741	0.398279	1.42835	0.516171	0.558718	0.170715	0.696461
27.7554	27.9532	27.9888	28.0115	28.1756	28.3922	27.6386	28.0192	27.8138							3	3	3	26.5	26.5	26.5	15.865	0	12.537	2660700000	25	2692	332590000	Q96E14;I3L2E0	Q96E14	RecQ-mediated genome instability protein 2	RMI2	1.04611	0.4573	0.293952	1.26701	0.222968	0.801735	-0.0752633	-0.324726
29.4819	29.16	29.3865	29.8776	30.0821	29.4555	29.3546	29.3746	29.4696							14	13	13	45.6	43.9	43.9	44.287	0	83.066	8312900000	66	2572	361430000	P45985;R4GN37	P45985	Dual specificity mitogen-activated protein kinase kinase 4	MAP2K4	1.04537	0.362804	0.46224	1.50214	0.216731	0.831653	0.0567443	0.281131
29.4572	29.3771	29.4646	29.6863	30.014	29.5448	29.532	29.6522	29.5591							14	14	14	24.4	24.4	24.4	80.245	0	76.334	8377600000	54	3290	199470000	Q9C0H6;Q96PQ7	Q9C0H6	Kelch-like protein 4	KLHL4	1.04505	0.447761	0.315351	1.30443	1.49302	0.407052	0.148095	1.01487
28.0766	28.3077	27.6831	27.7155	27.1438	27.5473	27.4229	27.3145	27.4454		+					7	7	7	15.9	15.9	15.9	44.712	0	31.175	2146000000	23	3872	126230000	P25490;H0YJV7;O15391;H0YJU4;Q96MM3	P25490;H0YJV7;O15391	Transcriptional repressor protein YY1;Transcription factor YY2	YY1;YY2	1.0443	0.338135	-0.553599	-1.58613	1.54974	0.133477	-0.628234	-2.19085
30.0836	30.5165	30.4055	30.1158	29.9156	30.0264	30.1322	30.1207	30.2171							14	14	11	31.9	31.9	27.8	51.657	0	38.419	12270000000	45	2168	511240000	P04424;F8W943	P04424;F8W943	Argininosuccinate lyase	ASL	1.04396	0.448369	-0.315929	-1.30464	0.599349	0.526439	-0.178549	-0.765209
30.2054	30.5509	30.3868	30.6978	30.5209	30.6943	30.4736	30.6851	30.7277							6	6	6	96.7	96.7	96.7	9.6138	0	188.87	16044000000	63	661	3208800000	O43504;R4GMU8;E9PLX3	O43504;R4GMU8;E9PLX3	Ragulator complex protein LAMTOR5	LAMTOR5	1.04295	0.490472	0.256681	1.1905	0.910896	0.387639	0.247805	1.09168
28.9255	28.9122	29.0112	28.6714	28.9094	28.575	28.6573	29.0372	29.0854							14	14	13	33.3	33.3	32	60.914	0	52.592	4821600000	48	3339	192860000	O96017;H0Y820;B7ZBF6;B7ZBF7;B7ZBF2;A0A087X102;H0Y4V6;C9JFD7;H7C0V7;F8WCV2;B7ZBF8	O96017;H0Y820	Serine/threonine-protein kinase Chk2	CHEK2	1.04262	0.506562	-0.231053	-1.13208	0.0573026	0.956932	-0.0230236	-0.096373
27.4975	27.3313	27.5402	27.0362	27.3946	27.0484	27.6109	27.8076	27.7446							10	10	10	8.4	8.4	8.4	145.47	0	14.678	1859700000	14	5564	27757000	E9PH70;Q9ULH0;H0Y8E4;H7C584	E9PH70;Q9ULH0;H0Y8E4	Kinase D-interacting substrate of 220 kDa	KIDINS220	1.04225	0.456353	-0.296542	-1.26918	1.42951	0.298145	0.264734	1.4221
32.5517	32.6218	32.6698	32.7487	32.6541	32.7761	32.7533	32.8627	32.8399							38	38	26	66.3	66.3	46.8	75.491	0	323.31	71419000000	335	908	1983900000	P42166	P42166	Lamina-associated polypeptide 2, isoform alpha;Thymopoietin;Thymopentin	TMPO	1.04225	0.690327	0.111875	0.743747	1.88766	0.312838	0.204238	1.38154
26.8618	27.0804	27.0119	26.8473	26.7788	26.8646	27.2161	26.9652	27.3591							5	5	5	10.8	10.8	10.8	77.454	0	18.836	1368200000	11	5557	27922000	Q13948;P39880;O14529	Q13948;P39880	Protein CASP;Homeobox protein cut-like 1	CUX1	1.0418	0.616655	-0.154482	-0.910579	0.67209	0.490776	0.195434	0.84247
31.7185	31.6954	31.7199	31.9121	32.1551	31.7872	31.5684	31.9141	31.7648							21	21	21	55.3	55.3	55.3	51.596	0	118.93	37937000000	186	976	1806500000	P61201;B4DIH5;H0YKU5;H0YM03;H0YMC2	P61201;B4DIH5	COP9 signalosome complex subunit 2	COPS2	1.04177	0.502757	0.240208	1.15314	0.139341	0.890535	0.0378253	0.188735
29.4234	29.3668	29.3566	29.9191	29.738	29.4364	29.5446	29.5794	29.6617							14	14	14	49.4	49.4	49.4	46.306	0	121.52	8084800000	76	2490	384990000	Q9NZ32;V9GYX7;G3V2Q5;G3V5Y4;F6S9Y6;H0YJD9;G3V524;H0YJE8;G3V4K6	Q9NZ32;V9GYX7	Actin-related protein 10	ACTR10	1.04163	0.446951	0.315561	1.30235	2.20523	0.271033	0.212945	1.5162
28.6877	28.6059	28.4514	28.4792	28.2818	28.388	28.6855	28.5001	28.5282							10	10	10	22.5	22.5	22.5	68.76	0	32.995	3835600000	27	4059	109590000	Q9H845;H0Y8Z9;D6RCD8	Q9H845;H0Y8Z9	Acyl-CoA dehydrogenase family member 9, mitochondrial	ACAD9	1.04011	0.551829	-0.198704	-1.04729	0.0392507	0.974277	-0.0104148	-0.054774
28.0618	28.2823	28.31	28.4112	28.3441	28.4989	28.3539	27.9077	28.0085							12	12	10	24.7	24.7	22.1	85.759	0	43.595	3192000000	28	4086	106400000	A0A087WUK0;Q2M2I8;E9PG46;K4DI97	A0A087WUK0;Q2M2I8;E9PG46	AP2-associated protein kinase 1	AAK1	1.03906	0.554705	0.200033	1.05048	0.338322	0.682502	-0.127961	-0.499319
29.519	29.618	29.6094	29.7659	29.7451	29.6142	29.9146	29.5426	29.9425							14	14	14	32.1	32.1	32.1	54.122	0	53.848	8718400000	49	2623	348740000	O00330;H0YD97;E9PLU0;E9PRI6	O00330;H0YD97	Pyruvate dehydrogenase protein X component, mitochondrial	PDHX	1.0388	0.673431	0.126272	0.803805	0.753917	0.451152	0.217763	0.935664
31.5163	31.4594	31.5152	31.6716	31.6127	31.5217	31.4299	31.4348	31.5294							40	40	40	42.2	42.2	42.2	150.25	0	213.13	30873000000	215	2222	490050000	O95163;F5H2T0;H0YDF3	O95163;F5H2T0	Elongator complex protein 1	IKBKAP	1.03863	0.702458	0.105007	0.71198	0.359002	0.859046	-0.0322653	-0.234742
28.4859	28.5197	28.39	28.423	28.0629	28.1401	28.5912	28.6695	28.4757							9	9	9	27.3	27.3	27.3	34.005	0	19.109	3644700000	30	3269	202490000	Q9HAB8;Q5VVM3	Q9HAB8	Phosphopantothenate--cysteine ligase	PPCS	1.0373	0.492043	-0.256517	-1.18678	0.7644	0.571067	0.113597	0.67462
33.5881	33.515	33.4699	33.8086	33.7988	33.5568	33.4154	33.4487	33.4754							75	75	75	54.4	54.4	54.4	204.29	0	323.31	129150000000	660	1186	1388700000	Q5VYK3;J3KN16;R4GMY1;F6XAQ5;R4GMY3	Q5VYK3;J3KN16	Proteasome-associated protein ECM29 homolog	ECM29;KIAA0368	1.03702	0.54953	0.197081	1.04134	0.943398	0.646695	-0.0778033	-0.561437
27.2759	27.2635	27.2627	26.9403	26.4771	27.1185	27.9562	27.3455	28.2657							10	6	6	8.3	5.7	5.7	146.68	0	18.026	2035600000	10	5351	34502000	E9PFH7;A0A087WYG2;Q9UPT6	E9PFH7;A0A087WYG2;Q9UPT6	C-Jun-amino-terminal kinase-interacting protein 3	MAPK8IP3	1.03654	0.378708	-0.422028	-1.44917	1.02182	0.249073	0.588469	1.58893
29.5297	29.6412	29.4958	29.6034	29.739	29.7576	29.6889	29.6345	29.0954							6	6	6	31.8	31.8	31.8	16.628	0	54.254	8283400000	41	1309	1183300000	Q86SX6	Q86SX6	Glutaredoxin-related protein 5, mitochondrial	GLRX5	1.03554	0.635562	0.14443	0.872678	0.159425	0.831294	-0.0826219	-0.280612
27.9934	27.8897	27.9379	27.5443	27.8997	27.4494	27.3986	27.222	27.109		+					4	4	4	18.5	18.5	18.5	23.398	0	10.012	2033200000	26	3261	203320000	H0YLI7;P59780;H0YLX6;H0YN38	H0YLI7;P59780	AP-3 complex subunit sigma-2	AP3S2	1.03504	0.449922	-0.309192	-1.28673	2.83519	0.0249412	-0.697114	-3.67991
29.098	29.4187	29.396	29.6405	29.5399	29.4809	29.3973	29.2168	29.333							12	12	12	62.7	62.7	62.7	32.054	0	128.96	7094100000	59	2092	545700000	Q7L266;A0A087WUG3;A0A087WZI5;E9PJK6	Q7L266	Isoaspartyl peptidase/L-asparaginase;Isoaspartyl peptidase/L-asparaginase alpha chain;Isoaspartyl peptidase/L-asparaginase beta chain	ASRGL1	1.03397	0.496799	0.249566	1.16974	0.0334436	0.974455	0.0114911	0.0531887
27.722	27.1988	27.8204	28.278	28.0025	27.9208	28.1336	27.7511	27.485							3	3	3	10	10	10	56.777	0	42.216	2448600000	30	3793	136030000	Q92575;F8WB86;Q6PJ80;C9JLR4	Q92575	UBX domain-containing protein 4	UBXN4	1.03377	0.35901	0.486713	1.51575	0.318428	0.642078	0.209515	0.566983
32.0142	32.1173	32.2875	31.7866	31.8065	32.0534	32.4378	32.1443	32.1209							8	8	1	24.7	24.7	2.5	48.099	0	168.54	46585000000	115	844	2218300000	B4DLN1;F6QW41;F6RGN5;Q9UBX3	B4DLN1;F6QW41		MRPL12	1.03259	0.49223	-0.25749	-1.18603	0.296716	0.739423	0.0946693	0.412667
33.649	33.751	33.5703	33.921	33.7891	33.7479	33.6117	33.5913	33.6631							48	48	48	59.8	59.8	59.8	101.11	0	323.31	139680000000	499	629	3406800000	P56192;H0YIP0;H0YHV5;F5H2V6;H0YI94;H0YIC2;F8VS26;F8W0M7;F8W0S4;F8VZZ9;H0YHL6;H0YI27	P56192	Methionine--tRNA ligase, cytoplasmic	MARS	1.03243	0.604731	0.162484	0.934324	0.242821	0.867169	-0.034757	-0.22209
29.0388	29.4907	29.3143	29.9425	29.672	29.4743	29.7123	29.5551	29.2935							9	9	9	55.2	55.2	55.2	20.683	0	30.586	7719600000	47	1999	593820000	Q9Y3B7;E9PQB6;H0YCD5	Q9Y3B7	39S ribosomal protein L11, mitochondrial	MRPL11	1.03139	0.384504	0.415015	1.43627	0.595628	0.487532	0.239024	0.855287
27.2198	26.9924	27.3808	29.5996	27.4633	28.6698	28.2297	27.8912	28.1526		+			+		9	9	9	6.3	6.3	6.3	199.52	0	36.851	3022200000	30	5379	33580000	P11137;E7EV03	P11137	Microtubule-associated protein 2	MAP2	1.0308	0.248838	1.37988	1.89388	2.37553	0.0201905	0.893489	3.54186
33.347	33.4101	33.3774	33.665	33.4499	33.4789	33.3902	33.3942	33.4582							39	39	39	68.1	68.1	68.1	65.401	0	323.31	117110000000	386	726	2788400000	Q9UHD8;K7ENL0;K7EK18;K7EL40;K7EPY1;K7EJV0;K7ER52;K7EIE4;K7EQD7;K7ELJ9;K7ER14;K7EJ51;K7EJZ2;K7EIR4;K7EKN4;K7EN52;K7ENQ5;K7EJL9;K7ER34;K7EQ08;K7ERG1	Q9UHD8	Septin-9	2015-09-09	1.02985	0.619478	0.153107	0.901636	0.559659	0.830873	0.0360451	0.280353
30.0401	29.3256	29.8854	28.8779	29.4502	29.127	29.4579	29.5325	29.4459							13	13	13	27	27	27	58.397	0	40.56	7529300000	38	2713	327360000	O43278;H3BVD9;H3BR01;H3BMB6;H3BTQ8;H3BNW5;H3BSM2	O43278;H3BVD9;H3BR01;H3BMB6	Kunitz-type protease inhibitor 1	SPINT1	1.02959	0.334055	-0.598662	-1.60487	0.549537	0.489673	-0.271592	-0.852179
30.6496	30.6252	30.6726	30.4341	30.6217	30.5243	30.4163	30.6045	30.5624							24	24	24	38.6	38.6	38.6	73.584	0	100.18	16068000000	116	2266	472590000	Q15397;S4R3K8	Q15397	Pumilio domain-containing protein KIAA0020	KIAA0020	1.02944	0.680983	-0.122456	-0.785701	0.969709	0.526611	-0.121412	-0.765273
30.9769	30.9681	30.9764	31.1595	31.026	31.3457	31.1532	31.2203	31.1419							21	21	21	44.1	44.1	44.1	63.944	0	84.224	23343000000	117	1808	707370000	Q96HC4;F5H7Y0;H0Y8Y3;A0A0A0MSP3;H0YBI4;H0Y929;D6RAA1;D6RGG6	Q96HC4;F5H7Y0	PDZ and LIM domain protein 5	PDLIM5	1.02922	0.553304	0.20329	1.0547	2.88546	0.24773	0.197949	1.58824
28.3915	28.6719	28.418	28.1376	28.0144	28.3926	28.8774	28.9071	28.6094							11	11	11	19.1	19.1	19.1	93.846	0	51.803	3914100000	18	4191	97852000	Q9H6E5;F5H0R1;H3BRB1;F8WA97;C9JBX0;J3KN81	Q9H6E5;F5H0R1;H3BRB1	Speckle targeted PIP5K1A-regulated poly(A) polymerase	TUT1;MIR3654	1.02686	0.44944	-0.312277	-1.28623	1.09848	0.327942	0.304157	1.32131
28.0453	28.5722	28.2922	28.7132	28.8579	28.5228	28.2576	28.3074	28.3781							9	9	9	28.7	28.7	28.7	57.903	0	82.9	3664400000	42	3743	140940000	Q8TD30;H3BU54;P24298	Q8TD30	Alanine aminotransferase 2	GPT2	1.02668	0.393454	0.394723	1.40714	0.0237696	0.979447	0.0111033	0.0433403
27.7897	27.8375	27.7398	28.3718	28.6101	27.8558	27.7681	28.0875	27.8596							7	7	7	16	16	16	65.264	0	23.327	2713800000	30	3901	123360000	Q8WV41;H3BPR3	Q8WV41	Sorting nexin-33	SNX33	1.02582	0.359163	0.490222	1.51131	0.513507	0.63101	0.116028	0.582846
25.9749	26.0348	26.0479	27.4366	26.3627	26.486	26.0715	26.1988	26.2602							18	3	3	27.6	7.9	7.9	60.626	0	9.84	872200000	6	5380	33546000	A0A087X294;O75914;B1AKS5	A0A087X294;O75914	Serine/threonine-protein kinase PAK 3	PAK3	1.02536	0.311796	0.742584	1.68762	1.23505	0.418758	0.157616	0.985493
28.407	27.5336	28.3473	28.568	28.9364	28.7559	28.6713	28.5365	28.031							3	3	3	14.5	14.5	14.5	41.522	0	11.269	3803700000	15	2831	292590000	O00767	O00767	Acyl-CoA desaturase	SCD	1.02519	0.318827	0.657505	1.6392	0.390272	0.54986	0.317008	0.716312
30.9609	30.5418	30.8293	31.0094	31.1452	31.0322	30.7627	30.8236	30.5336							24	24	24	46.4	46.4	46.4	83.541	0	200.93	19373000000	128	1974	605420000	Q99567;J3KMX1;I3L245;I3L4K7;I3L2W3	Q99567;J3KMX1	Nuclear pore complex protein Nup88	NUP88	1.02387	0.473414	0.284964	1.2354	0.176379	0.831333	-0.0706558	-0.280378
29.499	29.7074	29.9679	29.9725	30.7705	30.2135	29.7701	29.61	29.9177							10	10	10	66.2	66.2	66.2	24.534	0	154.52	10532000000	43	1688	810160000	Q9BRX5	Q9BRX5	DNA replication complex GINS protein PSF3	GINS3	1.02365	0.336934	0.594081	1.59502	0.0903577	0.914134	0.0411517	0.156983
30.933	30.7222	30.7894	31.1169	31.1679	30.8757	30.8572	30.8829	30.8381							20	20	20	55	55	55	58.805	0	83.312	20135000000	83	1790	719120000	P49643;A0A096LP51	P49643	DNA primase large subunit	PRIM2	1.0234	0.508327	0.238681	1.13934	0.282462	0.831872	0.0445328	0.272352
29.4025	29.041	29.4869	28.7166	29.0442	29.0328	29.0287	28.9535	28.8686							14	14	14	15.3	15.3	15.3	116.04	0	37.103	5627600000	44	4203	97028000	P06756;H7BZG1	P06756	Integrin alpha-V;Integrin alpha-V heavy chain;Integrin alpha-V light chain	ITGAV	1.02314	0.411461	-0.378926	-1.3836	1.17188	0.286182	-0.359844	-1.47247
33.2763	33.3012	33.3852	33.8431	33.7161	33.3642	33.3227	33.434	33.328							41	41	41	73.3	73.3	73.3	63.541	0	323.31	121580000000	442	491	4502900000	P46060;H0Y4Q3;B0QYT5;B0QYT4;B0QYT6	P46060	Ran GTPase-activating protein 1	RANGAP1	1.02304	0.447639	0.320244	1.29676	0.343945	0.831403	0.0406926	0.273108
28.0458	28.0623	27.7764	28.2878	29.0676	28.3101	28.1645	28.266	27.8705							5	3	3	41.8	41.8	41.8	11.658	0	7.7076	3156800000	14	1707	789190000	H6UMI1;O95166;F5GZY7;Q9H0R8;I3L3J4	H6UMI1;O95166;F5GZY7;Q9H0R8	Gamma-aminobutyric acid receptor-associated protein;Gamma-aminobutyric acid receptor-associated protein-like 1	GABARAP;GABARAPL1	1.02261	0.336633	0.593646	1.59355	0.388669	0.652048	0.1388	0.554057
30.0108	29.9324	30.0104	29.9231	29.8635	29.9396	30.0436	29.9097	30.0528							31	25	25	27.2	23.2	23.2	160.9	0	91.727	10608000000	58	3812	132600000	O75116;E9PF63;Q14DU5;D6REE7;C9JFJ0	O75116;E9PF63	Rho-associated protein kinase 2	ROCK2	1.02179	0.769588	-0.0758108	-0.562269	0.120414	0.945872	0.0175266	0.114488
26.1998	26.2005	26.423	26.5848	26.6744	26.3536	26.5033	25.9873	26.2804							5	5	5	11.7	11.7	11.7	66.802	0	25.577	844970000	7	5737	22837000	Q5JX83;Q96MM6	Q5JX83;Q96MM6	Heat shock 70 kDa protein 12B	HSPA12B	1.0207	0.491135	0.263139	1.19057	0.0354008	0.969975	-0.0174554	-0.0654101
31.3698	31.3204	31.5152	31.7099	31.5005	31.5543	31.4577	31.4893	31.5331							19	19	19	65	65	65	38.496	0	138.02	31276000000	127	1238	1303200000	P40937;F5H5S0;E9PEP3;C9JH72;F5H304;F5H0U6	P40937	Replication factor C subunit 5	RFC5	1.02006	0.566002	0.18642	1.0034	0.664905	0.644293	0.0915343	0.563623
29.7216	29.7291	29.867	30.2796	29.9688	29.8956	29.6708	29.6199	29.6932							20	20	20	25.3	25.3	25.3	122.07	0	108.21	9668200000	58	3334	193360000	O43156	O43156	TELO2-interacting protein 1 homolog	TTI1	1.01942	0.480187	0.275495	1.2144	1.00328	0.54356	-0.111233	-0.731734
29.8795	29.6779	29.7267	29.5507	29.6893	29.5383	29.5412	29.6652	29.9193							20	20	20	27.5	27.5	27.5	103.57	0	90.924	8929500000	59	3385	186030000	Q96CW5;A0A087WWB5;A0A087WU06;A0A087WZV5	Q96CW5	Gamma-tubulin complex component 3	TUBGCP3	1.01918	0.591966	-0.168604	-0.949059	0.155777	0.860203	-0.0527598	-0.232678
28.4629	28.8091	28.8162	29.1158	28.8281	29.1814	28.8822	28.9445	28.855							15	15	15	44.7	44.7	44.7	52.39	0	58.894	5003400000	50	3581	161400000	Q13228;A6PVX1;H0Y532;F2Z2W8;F8WCR4;C9JVL0;F8WBA9	Q13228;A6PVX1;H0Y532	Selenium-binding protein 1	SELENBP1	1.01889	0.432688	0.345708	1.3334	0.761011	0.46547	0.19783	0.900973
30.8026	30.7811	30.9091	31.1475	30.9637	30.9124	30.7516	31.0644	30.8233							21	21	21	44.8	44.8	44.8	60.556	0	125.44	20043000000	121	1800	715830000	Q49A26;K7EMM8;K7EQB2;K7EPU6;K7ELL0	Q49A26;K7EMM8	Putative oxidoreductase GLYR1	GLYR1	1.01749	0.581305	0.176914	0.974128	0.181061	0.855926	0.0487881	0.240865
28.236	28.4553	28.3214	28.4741	28.4504	28.5947	28.5245	28.332	28.359							8	8	8	16.5	16.5	16.5	74.423	0	56.467	3640400000	25	3926	121350000	Q15067;K7ENF1;K7ESC7;K7ELT1;I3L0T4	Q15067	Peroxisomal acyl-coenzyme A oxidase 1	ACOX1	1.01739	0.592465	0.168833	0.949079	0.315198	0.781064	0.0675805	0.360041
30.2216	30.014	30.027	30.3508	30.5026	30.1701	30.3311	30.3242	30.0917							14	14	14	54	54	54	27.56	0	57.639	12712000000	96	1635	847470000	Q9UKD2	Q9UKD2	mRNA turnover protein 4 homolog	MRTO4	1.01548	0.497241	0.253637	1.1676	0.713327	0.514648	0.161474	0.793764
28.4768	28.3823	28.4873	28.5895	29.0554	28.6638	28.66	28.6166	28.7351							17	17	17	17.5	17.5	17.5	150.93	0	59.932	4180900000	33	4542	72085000	Q96HA7;A0A087X1F6	Q96HA7	Tonsoku-like protein	TONSL	1.01501	0.445861	0.320748	1.29171	2.0023	0.273067	0.221738	1.49734
30.5616	30.5956	30.6561	30.8926	30.8098	30.6346	30.5628	30.6688	30.6522							26	26	26	44.8	44.8	44.8	84.6	0	117.74	17506000000	120	2646	343250000	P40692;H0Y818;H0Y793;H0Y5L7;E7EUC9;A0A087WX20;F2Z298;E9PF25;H0Y5U4;C9JZ54;H0Y806	P40692;H0Y818	DNA mismatch repair protein Mlh1	MLH1	1.01267	0.587478	0.174608	0.965121	0.212457	0.909337	0.0235297	0.164575
33.7584	33.9655	33.9754	33.62	33.4821	33.8179	33.9249	33.9769	34.0225							40	40	23	78.6	78.6	57.7	48.057	0	323.31	163980000000	339	363	6307000000	P05783;F8VZY9;CON__H-INV:HIT000015463	P05783;F8VZY9	Keratin, type I cytoskeletal 18	KRT18	1.01221	0.493824	-0.259748	-1.17839	0.419696	0.731407	0.0749944	0.425746
30.8954	30.6929	30.9138	30.6181	30.7445	30.5788	30.5925	30.5884	30.913							9	9	9	43.2	43.2	43.2	31.102	0	89.348	17806000000	95	1118	1483800000	A0A087WY55;Q9NP79;Q5TGM0	A0A087WY55;Q9NP79;Q5TGM0	Vacuolar protein sorting-associated protein VTA1 homolog	VTA1	1.01203	0.565061	-0.186863	-1.00114	0.455762	0.62271	-0.136056	-0.594848
26.7474	27.217	26.6592	27.0954	27.392	27.5134	27.5677	27.6267	27.5469		+					5	5	5	18.3	18.3	18.3	41.998	0	31.188	1704900000	24	4230	94716000	Q96NB3	Q96NB3	Zinc finger protein 830	ZNF830	1.01126	0.369565	0.459046	1.4665	1.80667	0.123448	0.705922	2.56937
27.6962	27.7786	28.206	27.1418	27.5097	27.6324	27.7603	27.5481	27.6828							4	4	4	37.3	37.3	37.3	11.835	0	5.8466	2148200000	13	2783	306890000	Q9BW61	Q9BW61	DET1- and DDB1-associated protein 1	DDA1	1.01113	0.366766	-0.465616	-1.47302	0.607096	0.489346	-0.229861	-0.852165
30.8183	31.1054	30.9713	31.1699	31.1338	31.133	31.0435	31.1097	31.2655							19	19	19	50	50	50	57.193	0	167.17	23122000000	124	1724	770730000	O43660;D6RA26;H0YA24;B7Z982;H0YAA2	O43660	Pleiotropic regulator 1	PLRG1	1.01104	0.576466	0.180558	0.982329	0.758145	0.489423	0.174551	0.847902
28.1454	28.0637	27.9953	27.2323	27.3063	28.0208	27.8917	27.7148	27.7793							9	9	8	8.1	8.1	7.3	166.73	0	32.091	2443800000	22	5269	37596000	A0A087WZ85;A0A0A0MSX4;A0A087WTM1;Q9Y6N7;H7C4Y7;F8WBR3	A0A087WZ85;A0A0A0MSX4;A0A087WTM1;Q9Y6N7	Roundabout homolog 1	ROBO1	1.00855	0.345473	-0.548334	-1.54411	1.80791	0.241165	-0.272851	-1.62912
30.4732	30.2547	30.3037	30.6104	30.5888	30.4156	30.5152	30.5063	30.3874							27	27	27	39.7	39.7	39.7	96.819	0	131.23	15007000000	79	2715	326240000	Q9UBB9;H0Y4U8;F6SQZ1;F6XM96;F6UKU9	Q9UBB9	Tuftelin-interacting protein 11	TFIP11	1.00818	0.561305	0.194389	1.02056	0.73965	0.55319	0.125743	0.706527
26.2855	26.3124	26.4871	26.0821	26.1785	26.278	26.9542	25.894	25.9738							2	2	2	16.9	16.9	16.9	19.521	0	6.9031	839800000	13	4360	83980000	Q6P4F2;A0A0A0MTS8;E7EQL1	Q6P4F2;A0A0A0MTS8;E7EQL1	Adrenodoxin-like protein, mitochondrial	FDX1L	1.00781	0.576069	-0.18214	-0.985599	0.0899857	0.884647	-0.0876484	-0.19623
31.8294	32.0543	32.0133	32.4412	32.1078	32.1537	32.1297	32.1564	32.2011							40	40	40	46.4	46.4	46.4	123.56	0	231.99	47641000000	277	1728	768400000	Q9H2P0;E9PQK8	Q9H2P0	Activity-dependent neuroprotector homeobox protein	ADNP	1.0068	0.491842	0.268557	1.19276	1.27763	0.374527	0.196712	1.14226
31.7689	32.0099	31.9366	31.6262	31.7711	31.2869	31.9409	32.1761	32.2256							26	26	26	65.4	65.4	65.4	56.5	0	222.29	40728000000	307	1052	1629100000	P21281;H0YC04;C9JL73;P15313;E5RGH6;H0YAT8;C9JZ02;C9J5E3;C9JNS9;H0YC45	P21281;H0YC04	V-type proton ATPase subunit B, brain isoform	ATP6V1B2	1.00652	0.44285	-0.343723	-1.32085	0.859264	0.422326	0.209069	0.980999
35.2332	35.3587	35.5004	35.5108	35.5837	35.5166	35.1543	35.1422	35.1612							35	29	28	80.7	71.8	70.5	61.963	0	323.31	463220000000	820	160	15973000000	Q14195;H0YBT4;D6RF19;H0YB87	Q14195	Dihydropyrimidinase-related protein 3	DPYSL3	1.0063	0.58858	0.172953	0.957447	1.28175	0.357692	-0.21148	-1.19228
28.8207	28.7667	28.7717	29.0315	29.746	29.0727	28.6913	28.8309	28.6744							18	18	18	23.4	23.4	23.4	97.915	0	52.862	5281500000	55	3844	128820000	P52630;B4DLC8	P52630	Signal transducer and activator of transcription 2	STAT2	1.00403	0.366119	0.497046	1.49598	0.443146	0.783241	-0.0541528	-0.35514
34.6124	34.7143	34.6992	34.6156	34.5124	34.6052	34.4937	34.4478	34.5989							133	120	116	68.9	65.7	63.6	278.16	0	323.31	258610000000	1055	972	1821200000	O75369;E7EN95;H7C5L4;A0A0A0MT44	O75369;E7EN95	Filamin-B	FLNB	1.00312	0.720054	-0.0975978	-0.670111	1.37752	0.4013	-0.16185	-1.04524
32.9672	32.9613	32.8414	33.2139	33.3215	32.9635	32.8654	32.79	32.8243							29	29	29	63.5	63.5	63.5	53.165	0	323.31	83761000000	345	595	3641800000	P23381;G3V3H8;G3V3Y5;G3V277;G3V423;G3V5U1;G3V456;H0YJP3;G3V3P2;G3V227;G3V2Y7;G3V2F2;G3V3R3;G3V4S4;G3V313;G3V339;G3V2C0;G3V4C7;G3V4N8;G3V5W1;G3V3S7;G3V3X0;G3V5H5;P78534;G3V4A3;G3V4Q0;G3V4N0	P23381	Tryptophan--tRNA ligase, cytoplasmic;T1-TrpRS;T2-TrpRS	WARS	1.00259	0.505035	0.24298	1.13705	0.976598	0.577747	-0.0967674	-0.660835
34.6857	34.6283	34.6469	34.674	34.707	34.7135	34.6853	34.705	34.7146							120	120	120	59.5	59.5	59.5	244.5	0	323.31	281780000000	1128	799	2388000000	O75643;B4E0P5	O75643	U5 small nuclear ribonucleoprotein 200 kDa helicase	SNRNP200	1.00214	0.864948	0.0445582	0.368682	1.18926	0.745453	0.0480207	0.403597
32.62	32.502	32.6001	32.694	32.6301	32.8132	32.6635	32.6276	32.5552							22	22	22	67.2	67.2	67.2	35.611	0	242.3	66576000000	246	616	3504000000	O75821;K7EL20;K7ENA8;K7ER90;K7EP16;K7EL60;K7ENH0	O75821;K7EL20;K7ENA8;K7ER90	Eukaryotic translation initiation factor 3 subunit G	EIF3G	1.00089	0.65602	0.138428	0.839576	0.355701	0.830075	0.0413958	0.278891
34.2244	34.4245	34.3836	34.6841	34.8584	34.4106	34.282	34.2654	34.3184							19	19	19	58.8	58.8	58.8	23.742	0	89.927	235170000000	302	112	19598000000	P23284	P23284	Peptidyl-prolyl cis-trans isomerase B	PPIB	1.00019	0.461753	0.306858	1.25806	0.368847	0.791766	-0.0555573	-0.340825
33.4371	33.1238	33.3789	33.4215	33.78	33.6474	33.6072	33.3748	33.4312							32	32	32	81.5	81.5	81.5	48.115	0	323.31	120550000000	317	416	5479600000	P37268;E9PNM1;E9PJG4;E9PS69;E9PQ90;E9PNJ2;E9PSH1	P37268;E9PNM1	Squalene synthase	FDFT1	0.99996	0.462892	0.303045	1.25144	0.592566	0.550335	0.157767	0.72043
30.0237	30.4129	29.9882	29.9777	29.6747	29.4108	30.0767	30.4116	30.6723							5	5	5	59.3	59.3	59.3	13.757	0	55.925	12065000000	56	1015	1723600000	O75348;F2Z307;O95670	O75348	V-type proton ATPase subunit G 1	ATP6V1G1	0.999823	0.37725	-0.453833	-1.45032	0.486075	0.525417	0.245277	0.767517
29.4803	29.0655	29.3875	29.6655	29.5982	29.5181	29.5786	29.5911	29.3055							10	10	10	51.1	51.1	51.1	31.471	0	58.269	7474600000	65	1941	622880000	Q9UBP6;H0YIH0;F8VSD9;H0YHU4;H0YHX0	Q9UBP6;H0YIH0	tRNA (guanine-N(7)-)-methyltransferase	METTL1	0.999619	0.48029	0.282817	1.21531	0.505097	0.553155	0.180661	0.70441
27.5995	27.6718	27.6767	28.4494	28.0634	27.7456	27.7058	27.8203	28.1458							3	3	3	16.8	16.8	16.8	19.904	0	19.496	2563300000	17	2162	512660000	Q16626	Q16626	Male-enhanced antigen 1	MEA1	0.999418	0.385814	0.436801	1.4321	0.834248	0.404753	0.241297	1.0305
27.5262	27.7946	27.6767	28.2749	28.2238	27.725	27.574	27.5292	27.3535							5	5	5	20.8	20.8	20.8	28.506	0	9.4377	2317300000	23	3336	193110000	A2IDC6;Q4TT38;Q13084;A2IDC7;Q4TT37	A2IDC6;Q4TT38;Q13084;A2IDC7;Q4TT37	39S ribosomal protein L28, mitochondrial	MRPL28	0.999355	0.396333	0.408709	1.40048	0.811886	0.470272	-0.180288	-0.88917
31.5846	31.7316	31.7391	31.9692	31.9031	31.734	31.7215	32.1638	31.9459							15	15	15	37.1	37.1	37.1	49.255	0	159.4	39904000000	195	710	2850300000	Q15428;K7EMT0	Q15428;K7EMT0	Splicing factor 3A subunit 2	SF3A2	0.999223	0.575479	0.183668	0.986303	0.877502	0.387665	0.258629	1.09017
26.2092	26.0804	26.4582	26.4836	26.6363	26.435	26.0978	26.3715	26.384							6	6	6	4.5	4.5	4.5	167.7	0	8.0646	912830000	19	6160	12504000	O15085	O15085	Rho guanine nucleotide exchange factor 11	ARHGEF11	0.998473	0.491485	0.269059	1.18845	0.0860695	0.92415	0.0351741	0.143588
29.0405	28.9781	29.157	29.2486	29.3072	29.1145	28.9526	29.1117	28.9219							16	16	16	20.1	20.1	20.1	122.56	0	44.355	5725300000	42	4014	114510000	Q14139;B7Z7P0	Q14139;B7Z7P0	Ubiquitin conjugation factor E4 A	UBE4A	0.998333	0.605615	0.164865	0.929036	0.330109	0.783648	-0.0631561	-0.353278
29.4586	29.2076	29.3055	29.4101	29.558	29.6556	29.5468	29.4037	29.3982							5	5	5	26.2	26.2	26.2	26.941	0	32.419	7321500000	29	2059	563190000	F8WF49;Q9Y2H0;A0A087X246;A0A087WWE6	F8WF49;Q9Y2H0	Disks large-associated protein 4	DLGAP4	0.997982	0.540361	0.217285	1.07502	0.646953	0.57368	0.125653	0.669237
33.7458	34.0831	34.0022	34.3229	34.2052	34.0856	34.0613	34.2612	34.1456							49	48	48	75.5	75.5	75.5	73.243	0	323.31	185520000000	438	472	4756900000	O00571;O15523;C9J081;B4DLA0;C9J8G5;A0A087WX09;A0A087WVZ1;D6RCM4;Q9NQI0;H0Y960	O00571;O15523	ATP-dependent RNA helicase DDX3X;ATP-dependent RNA helicase DDX3Y	DDX3X;DDX3Y	0.997923	0.496953	0.260891	1.1719	0.84196	0.423334	0.212302	0.978162
28.3186	28.3941	28.0386	28.0696	27.3136	27.7978	28.2415	27.6057	27.5099							15	14	14	20.4	19.5	19.5	116.53	0	64.644	2586000000	18	5132	42393000	Q6WCQ1;J3KSW8;H0Y2S9;H0Y7E2;H7C3G6;K7EL39;J3QRL2;J3KSK7	Q6WCQ1;J3KSW8;H0Y2S9	Myosin phosphatase Rho-interacting protein	MPRIP	0.997452	0.359182	-0.523408	-1.51221	0.850669	0.328997	-0.464716	-1.31357
29.4078	29.1363	29.4549	29.5696	29.6865	29.4812	29.4116	29.1552	29.3847							12	12	12	35.4	35.4	35.4	50.282	0	53.867	7262000000	51	2848	290480000	O43913;G3V0H0	O43913	Origin recognition complex subunit 5	ORC5	0.997442	0.507638	0.246118	1.14085	0.0419576	0.969634	-0.0158106	-0.0692361
27.468	26.81	27.1496	27.6655	27.4581	27.5743	27.6399	27.4693	27.5338							10	10	10	12.5	12.5	12.5	155.26	0	55.662	1812800000	13	5396	32961000	Q68CZ2;E9PCX8;C9JHU5;C9JWN9;C9JTD0	Q68CZ2;E9PCX8	Tensin-3	TNS3	0.996883	0.390448	0.42345	1.41515	0.966276	0.313947	0.405125	1.36696
29.9229	29.7154	29.8848	30.0032	30.3235	29.996	29.9611	30.0788	30.1147							36	36	36	21.2	21.2	21.2	244.29	0	190.74	10903000000	82	4260	92398000	Q8N201	Q8N201	Integrator complex subunit 1	INTS1	0.996811	0.492148	0.266533	1.18244	1.25293	0.362583	0.210517	1.17692
30.8282	30.7384	31.0089	31.2012	31.0832	30.9618	31.0539	30.2817	30.5845							28	28	28	39.4	39.4	39.4	83.471	0	102.16	19687000000	107	2247	480180000	Q96RP9;C9IZ01;F8WAU4;C9JA25	Q96RP9;C9IZ01;F8WAU4	Elongation factor G, mitochondrial	GFM1	0.995007	0.530206	0.223525	1.08848	0.386036	0.589473	-0.218459	-0.645792
27.6844	27.7449	27.819	27.8431	28.6337	28.2441	27.848	27.6926	27.9617							8	8	8	11.8	11.8	11.8	93.827	0	15.583	2618900000	18	4637	67152000	Q9UJX6	Q9UJX6	Anaphase-promoting complex subunit 2	ANAPC2	0.994188	0.36837	0.490853	1.48053	0.412968	0.713034	0.0846844	0.452408
30.2262	30.3008	30.2128	30.4385	30.6298	30.3014	30.1258	30.3476	30.51							7	7	7	70.7	70.7	70.7	15.805	0	89.826	14082000000	61	998	1760200000	Q6GMV3	Q6GMV3	Putative peptidyl-tRNA hydrolase PTRHD1	PTRHD1	0.99346	0.552462	0.209955	1.05448	0.285803	0.767534	0.0812225	0.378361
27.4021	27.5362	27.4709	28.3586	28.244	27.5111	27.6125	27.9226	27.7925							11	11	10	13.6	13.6	12.6	98.262	0	17.454	2321200000	20	4910	51583000	Q86TI2;M0R2A8;M0R2G6;M0R3C4;M0R0I1;M0QXG6;M0R145;M0R1L4	Q86TI2;M0R2A8	Dipeptidyl peptidase 9	DPP9	0.993153	0.345123	0.568158	1.54276	1.45253	0.262363	0.306136	1.54701
29.0943	29.1639	29.2279	29.7625	29.4133	29.2701	29.1193	29.3653	29.0934							8	8	8	45.3	45.3	45.3	28.192	0	40.074	6535300000	36	1780	726140000	Q8WVD3;J3KSI2;J3QKM8;J3KRU4;J3QLQ3	Q8WVD3;J3KSI2;J3QKM8	E3 ubiquitin-protein ligase RNF138	RNF138	0.991986	0.456804	0.319919	1.27341	0.117418	0.914209	0.0306047	0.157071
26.5332	26.8655	26.5773	26.5136	26.2796	26.3947	26.7824	26.6087	26.6431							1	1	1	7.1	7.1	7.1	15.687	0.0023288	2.4797	1020000000	9	3259	204010000	H3BRB9	H3BRB9		PRICKLE2	0.991906	0.49631	-0.262701	-1.17177	0.0573014	0.960831	0.0193863	0.0893544
26.905	27.0738	26.6285	27.5512	27.8684	26.9985	27.0802	26.6992	27.2352							6	6	6	4.6	4.6	4.6	181.05	0	11.625	1466400000	12	5994	16293000	Q8WZ74;C9JFC9;F8WB16;C9J720;C9JVQ6;H0Y448	Q8WZ74;C9JFC9;F8WB16;C9J720;C9JVQ6	Cortactin-binding protein 2	CTTNBP2	0.991848	0.344215	0.603612	1.56631	0.263792	0.716589	0.135774	0.444551
30.4811	30.4697	30.6915	30.9655	30.9242	30.6058	30.4274	30.549	30.4291							19	13	8	49.3	40	25.9	47.535	0	82.55	16440000000	64	1713	782840000	Q13363;D6RAX2;H0Y8W7;H0Y9M9;H0Y8U5	Q13363;D6RAX2	C-terminal-binding protein 1	CTBP1	0.99115	0.480158	0.284455	1.21265	0.404876	0.725096	-0.0788663	-0.431947
28.7162	28.4679	28.6763	28.7207	29.1383	28.9079	28.7997	28.9598	28.8474							14	14	14	23.1	23.1	23.1	77.187	0	43.035	4880700000	36	3876	125150000	O15228;Q5TBH8;Q5TBH6	O15228;Q5TBH8	Dihydroxyacetone phosphate acyltransferase	GNPAT	0.989098	0.468826	0.30215	1.24224	1.28969	0.328885	0.248846	1.30657
31.3903	31.3399	31.2959	31.1481	31.3188	31.0851	31.2233	31.1323	31.4036							57	57	57	28.3	28.3	28.3	289.63	0	316.17	25992000000	168	3241	207940000	A0A087X2H1;Q9ULT8;H0YJP0;G3V4V5;H0YJD4;A0A087WVU6	A0A087X2H1;Q9ULT8	E3 ubiquitin-protein ligase HECTD1	HECTD1	0.988803	0.619335	-0.158065	-0.90349	0.455259	0.693537	-0.0889689	-0.48286
27.2951	26.9807	26.978	27.519	27.4666	27.1923	27.1897	27.2181	27.3368							10	10	10	11	11	11	122.22	0	17.976	1616400000	23	5610	26071000	Q9UHP3;Q96B65;H7C253;H7C1T8	Q9UHP3	Ubiquitin carboxyl-terminal hydrolase 25	USP25	0.988803	0.462927	0.308061	1.25191	0.645487	0.527548	0.163602	0.762758
28.7362	27.6892	28.326	26.8011	27.5101	27.7757	27.3234	27.8775	27.8785							6	6	6	9	9	9	94.134	0	15.125	2374400000	17	4351	84800000	P42226;G3V5I8;G3V370;G3V5K5;H0YJH6;Q5FBW6;G3V2L2;G3V2M3;G3V3E9;G3V2H4;G3V568;G3V2X7	P42226;G3V5I8;G3V370;G3V5K5;H0YJH6	Signal transducer and activator of transcription 6	STAT6	0.988737	0.307833	-0.888187	-1.70419	0.714839	0.351398	-0.557327	-1.22138
32.0587	32.0321	31.9096	31.9132	31.8251	31.9158	31.9505	31.7487	31.8502							20	20	19	75	75	72.4	39.594	0	285.65	40605000000	204	864	2137100000	Q9NYL9;H0YNJ8;H0YKU1;H0YNU8;P28289	Q9NYL9;H0YNJ8;H0YKU1	Tropomodulin-3	TMOD3	0.988737	0.689297	-0.115461	-0.746104	0.94828	0.481407	-0.150336	-0.863101
28.8448	29.1753	29.0408	29.5009	29.6211	29.1011	28.9873	29.2254	29.25							8	8	1	23.8	23.8	7.1	48.773	0	50.019	6181400000	36	2344	441530000	P49356	P49356	Protein farnesyltransferase subunit beta	FNTB	0.986269	0.420608	0.387414	1.36341	0.453039	0.626897	0.133945	0.589082
30.3881	30.198	30.0267	30.9708	30.5406	30.3865	30.693	30.4393	30.3268							42	42	42	17.2	17.2	17.2	318.38	0	120.85	14944000000	172	4071	108290000	O75691	O75691	Small subunit processome component 20 homolog	UTP20	0.986147	0.393934	0.428325	1.41072	0.872848	0.37966	0.282056	1.12638
28.3836	28.7912	28.6746	28.1984	28.0974	28.489	28.0975	27.9563	28.2501		+					8	8	8	14.3	14.3	14.3	83.607	0	34.938	3427900000	27	3962	118200000	A0A087WUL4;A0A087WX23;A0A087WZG9;B4DSP0;A0A087WXK2;Q86TG7;A0A087WYS2	A0A087WUL4;A0A087WX23;A0A087WZG9;B4DSP0;A0A087WXK2;Q86TG7	Retrotransposon-derived protein PEG10	hCG_1642748;PEG10	0.985987	0.442289	-0.354843	-1.32052	1.5967	0.152611	-0.515136	-2.07757
29.3711	29.2177	29.3165	29.419	29.9014	29.5403	29.4159	29.4402	29.5079							38	27	27	21.1	16.6	16.6	271.32	0	78.476	7416500000	40	4786	58398000	O15020;A4QPE4	O15020	Spectrin beta chain, non-erythrocytic 2	SPTBN2	0.984354	0.457655	0.318473	1.26547	1.35704	0.412688	0.152903	1.00162
32.8042	32.7315	32.9178	33.1938	32.9295	32.9583	32.9217	32.7862	32.6926							14	14	14	82.7	82.7	82.7	25.734	0	233.75	79815000000	219	454	4988400000	Q15102;M0R1K3;M0R389;M0QZT2;M0QXS6;M0R323	Q15102;M0R1K3;M0R389	Platelet-activating factor acetylhydrolase IB subunit gamma	PAFAH1B3	0.984062	0.551424	0.209363	1.04823	0.072106	0.958411	-0.017657	-0.0950268
29.2036	29.3796	29.0536	29.6243	29.2973	29.7428	29.8985	29.2666	29.789							6	6	5	59.1	59.1	51.3	11.777	0	32.422	7726000000	36	1367	1103700000	E7EPV7;P37840;H6UYS7;D6RA31	E7EPV7;P37840;H6UYS7;D6RA31	Alpha-synuclein	SNCA	0.98401	0.44698	0.34252	1.30152	0.948896	0.31089	0.439103	1.38721
31.4392	31.6005	31.2417	31.7854	31.5912	31.6513	31.4887	31.1223	31.6229							41	22	17	59.2	39.3	28.1	68.563	0	91.894	30552000000	149	1469	985560000	P35241;H0YE16;E9PKN5	P35241	Radixin	RDX	0.983591	0.508803	0.248824	1.13835	0.0291814	0.973772	-0.0157998	-0.0560154
27.8224	27.6363	27.7037	28.2235	28.0964	27.7662	27.8964	27.9338	27.9639							7	7	7	23.1	23.1	23.1	33.344	0	25.395	2751700000	38	3489	171980000	Q9HBL8;I3L1Y8;I3L3Z0;I3L543;I3L3I6;I3L0Y6	Q9HBL8;I3L1Y8;I3L3Z0	NmrA-like family domain-containing protein 1	NMRAL1	0.983404	0.464858	0.307869	1.2477	1.65921	0.320988	0.210559	1.33428
28.7689	28.0978	28.333	27.6004	26.742	28.0923	29.0996	28.5099	28.2783							5	5	5	39.6	39.6	39.6	16.698	0	19.073	3424700000	49	2382	428080000	Q9P0J0;B4DEZ3;K7EJE1;E7ENQ6;U3KQP3	Q9P0J0;B4DEZ3;K7EJE1;E7ENQ6	NADH dehydrogenase [ubiquinone] 1 alpha subcomplex subunit 13	NDUFA13	0.979872	0.306672	-0.921654	-1.70415	0.29656	0.65212	0.229391	0.554474
29.8346	29.9425	29.9393	30.4885	30.0928	30.0445	29.9452	30.1732	30.0056							14	14	14	51	51	51	44.667	0	128.78	11153000000	93	1945	619610000	Q8N6T3;F8VWH9;E5RHC5;F8W1U7;E5RHT6;F8VWB3;E5RHH7;E5RGL6;E5RIU2;H0YIQ0	Q8N6T3;F8VWH9;E5RHC5;F8W1U7;E5RHT6	ADP-ribosylation factor GTPase-activating protein 1	ARFGAP1	0.979658	0.470394	0.303132	1.23718	0.818343	0.52509	0.135841	0.768036
31.5168	31.4419	31.6062	31.783	31.5633	31.729	31.4536	31.6503	31.4873							7	7	4	82.6	82.6	45.3	10.116	0	87.451	32324000000	89	358	6464700000	Q9H3K6	Q9H3K6	BolA-like protein 2	BOLA2	0.979546	0.600936	0.170129	0.937872	0.0385122	0.977266	0.00874774	0.0493924
29.7958	29.9188	29.7828	30.1803	30.2639	29.8639	30.0775	30.0522	29.6634							4	4	4	43.5	43.5	43.5	16.859	0	49.834	10679000000	46	1211	1334900000	Q9NRF9	Q9NRF9	DNA polymerase epsilon subunit 3	POLE3	0.979517	0.494337	0.270234	1.17853	0.281822	0.741782	0.098554	0.409225
31.0515	30.8281	31.063	31.4177	31.2669	31.0622	31.1617	30.8059	30.7357							33	33	33	24.4	24.4	24.4	182.77	0	163.68	22238000000	161	2815	296510000	Q8NI27;H0Y815;F2Z2V2;B7ZBA0;H0Y594;H0Y7U4	Q8NI27	THO complex subunit 2	THOC2	0.979389	0.49414	0.268099	1.17437	0.201624	0.809141	-0.0797227	-0.31582
27.6176	27.7554	28.0225	28.1028	28.4294	27.9831	28.2655	28.2294	28.3438					+		4	4	4	16	16	16	42.319	0	27.153	2888400000	32	3343	192560000	Q16828;F8VW29;Q99956;Q16829	Q16828;F8VW29	Dual specificity protein phosphatase 6	DUSP6;PGS1	0.979137	0.431105	0.373233	1.33945	1.7536	0.136965	0.481038	2.15187
28.6254	28.4888	28.493	29.2103	28.7517	28.7	28.7113	28.7095	28.6681							13	13	13	20.8	20.8	20.8	103.28	0	52.203	4462000000	34	4437	78281000	M0QXA7;B9EGQ5;O95785	M0QXA7;B9EGQ5;O95785	Protein Wiz	WIZ	0.979129	0.447031	0.351569	1.31047	1.5697	0.387934	0.160563	1.09201
29.8891	29.8547	29.8615	28.6163	29.4344	29.6208	29.9023	29.6876	29.7619							16	16	16	27.1	27.1	27.1	86.849	0	56.85	8617400000	48	3285	200400000	Q86TB9	Q86TB9	Protein PAT1 homolog 1	PATL1	0.978598	0.341838	-0.644568	-1.57719	0.591754	0.673364	-0.0844905	-0.515815
29.789	29.4789	29.8389	30.0194	29.934	29.8954	29.9977	29.7406	29.8656							24	23	23	31.6	30.9	30.9	107.43	0	75.238	9655900000	75	3139	224550000	E7EXA6;Q8WVB6;F8WCC1;H0Y7D3	E7EXA6;Q8WVB6	Chromosome transmission fidelity protein 18 homolog	CHTF18	0.978518	0.507164	0.247307	1.13213	0.542558	0.554008	0.165664	0.705291
26.9468	27.3405	27.0454	26.8897	26.7229	26.8978	27.1854	26.9287	27.0254							6	6	5	16	16	14.3	63.966	0	31.963	1380000000	15	4853	55199000	Q15723	Q15723	ETS-related transcription factor Elf-2	ELF2	0.978451	0.492421	-0.274096	-1.18512	0.17437	0.834882	-0.0643934	-0.268371
29.5638	29.6399	29.6889	29.4511	29.5065	29.5919	29.8295	29.0718	29.6644							26	26	26	20.8	20.8	20.8	195.98	0	95.246	7967800000	52	4336	85675000	P55268;F5H520	P55268	Laminin subunit beta-2	LAMB2	0.978448	0.693323	-0.114379	-0.738959	0.177565	0.799792	-0.108905	-0.327138
30.6528	30.6079	30.4896	31.0404	30.7066	30.7369	30.8833	30.9416	30.8213							37	37	36	33.6	33.6	32.8	155.29	0	188.2	18770000000	142	2953	264370000	A0A087WYN9;Q7Z478;H0Y8L1	A0A087WYN9;Q7Z478	ATP-dependent RNA helicase DHX29	DHX29	0.978036	0.513379	0.244537	1.12601	2.12354	0.177618	0.298625	1.86873
32.763	32.6483	32.6335	32.9015	32.8854	32.7135	32.7648	32.8423	32.8623							44	44	44	62.8	62.8	62.8	104.85	0	323.31	74360000000	419	1102	1517600000	C9JZR2;O60716;E9PRE2;E9PKY0;H0YC95;E9PKL1	C9JZR2;O60716	Catenin delta-1	CTNND1	0.9779	0.63376	0.151875	0.878997	1.31036	0.449473	0.141556	0.939937
29.8338	29.6289	29.3713	28.8308	29.4451	29.1671	29.18	29.6042	29.4402							12	12	12	44	44	44	26.228	0	34.136	7284700000	35	1882	662240000	C9J384;Q9BQ75;H7C515	C9J384;Q9BQ75	Protein CMSS1	CMSS1	0.977268	0.383459	-0.46369	-1.43848	0.48546	0.549939	-0.203189	-0.72029
26.535	27.0858	26.9092	27.1391	27.7579	27.2171	26.9437	26.9914	27.3273							5	5	5	18.8	18.8	18.8	51.77	0	38.941	1539100000	21	4819	57003000	Q8TEA1	Q8TEA1	Putative methyltransferase NSUN6	NSUN6	0.976303	0.364621	0.52803	1.49398	0.531603	0.509044	0.244144	0.807554
29.7942	29.7966	29.4831	29.9666	30.1682	29.8302	29.8475	30.1166	29.9258							15	15	15	46.4	46.4	46.4	55.051	0	108.8	10093000000	65	2443	403720000	Q9UNW1	Q9UNW1	Multiple inositol polyphosphate phosphatase 1	MINPP1	0.972564	0.479769	0.297035	1.22191	0.971061	0.361553	0.272	1.17635
28.7733	28.7723	28.7429	28.7454	28.5582	28.6423	28.4844	28.3201	27.9132							10	8	8	14.4	12.5	12.5	97.204	0	31.051	3953500000	22	4316	87855000	Q8NDT2	Q8NDT2	Putative RNA-binding protein 15B	RBM15B	0.972204	0.692268	-0.114223	-0.736716	1.43204	0.17008	-0.523574	-1.9387
29.9979	30.2037	30.2376	30.5554	30.305	30.2896	30.3862	30.3229	30.148							9	9	9	46.2	46.2	46.2	26.076	0	27.103	13155000000	65	1225	1315500000	Q14696;H0YLI4	Q14696	LDLR chaperone MESD	MESDC2	0.972185	0.520122	0.236869	1.10609	0.603474	0.566313	0.139253	0.684733
29.1172	29.1476	29.087	29.4613	29.8727	29.2157	29.4493	29.3916	29.4278		+					19	19	19	27.5	27.5	27.5	79.87	0	60.945	7188600000	59	3250	205390000	Q9NVU7;E7EW05;F8W8T7;D6RC74	Q9NVU7;E7EW05	Protein SDA1 homolog	SDAD1	0.972095	0.417707	0.399321	1.36542	3.63974	0.117041	0.3056	2.45903
31.7225	31.6271	31.7785	31.5721	31.3467	31.6186	31.5092	31.7144	31.6841							55	55	55	42.9	42.9	42.9	153.89	0	200.9	33403000000	211	2303	457570000	Q92878;E7EN38;E7ESD9;H7C0P8;C9JNH8;E9PM98;H7C0V2	Q92878	DNA repair protein RAD50	RAD50	0.972051	0.563981	-0.196879	-1.01021	0.399795	0.739679	-0.0734463	-0.413214
29.994	29.8994	29.9245	30.1577	30.0822	29.9664	30.0493	29.717	30.0545							39	19	19	34.5	19.4	19.4	124.33	0	76.232	10675000000	55	3380	187280000	B7ZLQ5;P28370;A0A0A0MRP6	B7ZLQ5;P28370;A0A0A0MRP6	Probable global transcription activator SNF2L1	SMARCA1	0.971487	0.67507	0.129471	0.797062	0.00276449	0.99739	0.000974655	0.00452905
27.4979	27.2598	27.3356	27.4666	28.0426	27.7106	27.8561	27.326	27.5995							8	8	8	12.5	12.5	12.5	85.862	0	11.35	2020400000	12	4632	67345000	Q12797;E5RHK2;A0A087WW51	Q12797	Aspartyl/asparaginyl beta-hydroxylase	ASPH	0.97147	0.430955	0.375509	1.33592	0.611503	0.487323	0.229466	0.855011
28.5781	28.1599	28.6333	28.6318	29.1245	28.8991	28.5302	27.9405	28.0317							6	6	6	53.9	53.9	53.9	16.476	0	26.941	4149900000	20	2635	345830000	Q86U28;J3QSS7	Q86U28;J3QSS7	Iron-sulfur cluster assembly 2 homolog, mitochondrial	ISCA2	0.971325	0.402287	0.428037	1.39677	0.540733	0.483269	-0.289605	-0.860661
30.525	30.3429	30.4998	30.6824	30.5798	30.5434	30.3958	30.3656	30.3485							20	19	19	48.1	46.8	46.8	58.97	0	146.36	14793000000	106	2294	462270000	E9PH62;A0A0A0MTC5;Q9NUL3;A0A0A0MTC4;A0A0A0MTD1;F8VPI7;E7EPX0;A0A0A0MTC6;E7EVJ4;E5RJN7;G5EA18;E7EVI1;E5RJ67;H0YBY0;E5RFK1;E5RGT3	E9PH62;A0A0A0MTC5;Q9NUL3;A0A0A0MTC4;A0A0A0MTD1;F8VPI7;E7EPX0;A0A0A0MTC6;E7EVJ4;E5RJN7;G5EA18;E7EVI1	Double-stranded RNA-binding protein Staufen homolog 2	STAU2	0.969508	0.647755	0.146022	0.856162	0.664317	0.659689	-0.085928	-0.541698
27.6823	27.5658	28.2948	28.5705	28.7324	28.0875	28.098	26.5752	27.7578							8	8	8	27.9	27.9	27.9	43.992	0	26.036	2700500000	28	3908	122750000	Q9H871	Q9H871	Protein RMD5 homolog A	RMND5A	0.968813	0.346407	0.6158	1.54824	0.291878	0.6189	-0.370648	-0.603779
28.7835	29.1052	28.9563	29.5839	29.2447	29.0885	29.1603	29.2919	29.2689							11	11	11	61.1	61.1	61.1	34.919	0	50.522	6158900000	37	2421	410590000	Q9BYD3;K7ES61;X6RAY8;K7ELQ0;K7EKI4;K7ELF1;K7EJ73	Q9BYD3;K7ES61;X6RAY8;K7ELQ0	39S ribosomal protein L4, mitochondrial	MRPL4	0.965876	0.448234	0.357342	1.30762	1.34616	0.291085	0.292024	1.4497
29.266	29.5331	29.2922	29.5633	29.5395	29.5199	29.6342	29.5072	29.7076							11	11	11	50.7	50.7	50.7	32.805	0	46.672	7685100000	63	2163	512340000	Q53H82	Q53H82	Beta-lactamase-like protein 2	LACTB2	0.965516	0.591075	0.177097	0.952618	1.1511	0.346586	0.252565	1.24305
35.6409	35.8385	35.8401	35.5881	35.6545	35.6479	35.5702	35.6713	35.6426							68	68	64	75.7	75.7	72	94.33	0	323.31	556010000000	940	247	11120000000	P34932;A0A087WYC1;A0A087WTS8	P34932;A0A087WYC1;A0A087WTS8	Heat shock 70 kDa protein 4	HSPA4	0.964879	0.655596	-0.143022	-0.844186	0.934121	0.49091	-0.14514	-0.8407
28.5191	28.4686	28.6021	28.6029	28.6983	28.9236	28.4433	28.9201	28.7996							7	7	7	23.8	23.8	23.8	40.259	0	27.432	4690000000	42	2978	260550000	Q15545;A0A096LPC3	Q15545	Transcription initiation factor TFIID subunit 7	TAF7	0.964782	0.550884	0.211667	1.04399	0.573286	0.524826	0.191108	0.769524
29.8576	29.858	29.7763	28.8929	29.6165	29.5483	29.5234	29.2866	29.3303		+					21	21	21	33.8	33.8	33.8	96.753	0	82.713	7861300000	61	3640	154140000	Q9ULE6	Q9ULE6	Paladin	PALD1	0.964068	0.384	-0.478118	-1.43901	2.35776	0.119484	-0.450555	-2.53622
29.8384	29.2581	29.9672	30.055	30.2255	30.1642	29.8136	29.4851	29.5889							16	16	13	26.5	26.5	22.8	81.855	0	58.913	9591500000	73	2648	342550000	Q9HCM4	Q9HCM4	Band 4.1-like protein 5	EPB41L5	0.96368	0.385945	0.460357	1.42212	0.0873277	0.903567	-0.0586917	-0.173305
28.0237	28.2188	28.232	27.9179	28.0318	28.042	27.848	28.349	27.9661							10	10	8	12.7	12.7	10.6	124.13	0	39.995	2866500000	30	4834	56206000	Q13574;E9PNL8;H0YDN6;E9PNZ3	Q13574;E9PNL8	Diacylglycerol kinase zeta;Diacylglycerol kinase	DGKZ	0.9636	0.618481	-0.160923	-0.90301	0.248195	0.757163	-0.103781	-0.390849
31.4338	31.2817	31.5158	31.5575	31.7214	31.5212	31.3853	31.0895	31.2293							33	27	27	47.9	41.4	41.4	97.717	0	172.46	28886000000	206	2007	589500000	Q9Y678;H0Y8X7;H0Y8G2;D6RG17	Q9Y678	Coatomer subunit gamma-1	COPG1	0.963525	0.575496	0.189647	0.986851	0.735323	0.491512	-0.175709	-0.83858
34.6881	34.7203	34.8738	34.8824	34.8501	34.9346	34.6341	34.7589	34.7542							21	21	0	88.2	88.2	0	33.8	0	323.31	304020000000	386	133	17884000000	F8VZX2;F8VXH9;F8W1G6;F8VTZ0;H3BND9;H3BSP4;C9K0A2;F8WC71;C9IZV9;C9J7A9;C9JSA6;C9J5V4;C9JTY5;C9JZY3;C9J0A4;F6TJN8;P57723	F8VZX2		PCBP2	0.963449	0.677277	0.128278	0.790126	0.254059	0.836829	-0.0450185	-0.264249
33.3244	33.3771	33.3556	33.5013	33.5425	33.3624	33.2302	33.3065	33.2934							12	12	12	72.6	72.6	72.6	15.164	0	170.79	115320000000	187	184	14415000000	Q01469;I6L8B7;A8MUU1	Q01469;I6L8B7	Fatty acid-binding protein, epidermal	FABP5	0.96306	0.689833	0.116356	0.743117	1.26501	0.626447	-0.07569	-0.590977
27.9347	27.8846	27.8976	28.182	28.5726	28.0034	27.9727	28.0086	28.0481							11	10	10	36.9	35	35	48.847	0	76.359	2801000000	35	3976	116710000	O15379;E7ESJ6	O15379	Histone deacetylase 3	HDAC3	0.962988	0.445849	0.34702	1.29123	1.7714	0.49908	0.104164	0.823937
26.7648	27.052	27.3619	27.6722	27.4046	27.3363	27.4608	27.7829	27.456							4	4	4	8.6	8.6	8.6	62.066	0	16.501	1772200000	11	4460	77050000	H9KV50;Q9NZV5	H9KV50;Q9NZV5	Selenoprotein N	SEPN1	0.96068	0.418357	0.411494	1.36909	1.17142	0.23171	0.507042	1.67053
31.6821	31.8074	31.8092	31.9443	31.8663	31.8249	31.7699	31.6331	31.7501							17	17	17	55.9	55.9	55.9	39.681	0	154.62	36805000000	146	924	1937100000	P35249;C9JZI1;C9J8M3;C9JTT7;C9JXZ7;H7C1P0;C9JGY5;F8WE44;C9JW34	P35249;C9JZI1;C9J8M3;C9JTT7	Replication factor C subunit 4	RFC4	0.960292	0.69487	0.112255	0.725473	0.334043	0.814784	-0.0485433	-0.303521
33.9751	33.9213	33.9973	33.9869	34.0603	34.0397	33.787	34.014	33.943							47	47	47	63.1	63.1	63.1	101.89	0	323.31	168010000000	508	572	3818300000	P49736;H0Y8E6;F8WDM3;C9J013;C9JZ21;H7C4N9	P49736;H0Y8E6	DNA replication licensing factor MCM2	MCM2	0.959968	0.805998	0.0643857	0.489985	0.284449	0.825057	-0.0499026	-0.292271
27.6257	27.9176	28.0146	28.8	28.2671	28.0449	27.8298	27.901	27.9507							9	9	9	22	22	22	69.5	0	31.895	2774900000	22	4326	86717000	O95340	O95340	Bifunctional 3-phosphoadenosine 5-phosphosulfate synthase 2;Sulfate adenylyltransferase;Adenylyl-sulfate kinase	PAPSS2	0.959946	0.370346	0.518071	1.46892	0.123482	0.892054	0.0412153	0.185635
34.1141	34.289	34.2243	34.5152	34.3325	34.2988	34.3186	34.4312	34.2754							42	32	32	51.8	41.7	41.7	80.439	0	232.01	218670000000	463	392	5910100000	H3BLZ8;Q92841	H3BLZ8;Q92841	Probable ATP-dependent RNA helicase DDX17	DDX17	0.959841	0.600243	0.173061	0.938412	0.896326	0.519538	0.132613	0.784723
27.9426	27.0519	27.2021	26.505	27.0736	26.616	26.9185	27.6637	28.2361							39	3	2	71.1	5.2	3.7	53.045	0	6.1196	1753300000	14	4825	56558000	H3BTN5	H3BTN5	Pyruvate kinase	PKM	0.959343	0.344693	-0.667318	-1.56766	0.166063	0.778307	0.207283	0.363392
28.3325	28.4916	28.2641	28.0851	27.991	28.3058	28.3113	28.3869	28.71							16	15	15	9.5	9.1	9.1	270.21	0	45.063	3466600000	26	5590	26666000	O75376;A0A088AWL3;E7EVU5;E7EW50;J3KS51;E7EVK1;C9JAP0;J3QKP0;J3KT44;J3KRE4;J3KS29	O75376;A0A088AWL3	Nuclear receptor corepressor 1	NCOR1	0.957786	0.525916	-0.235421	-1.09461	0.312008	0.716847	0.106629	0.445044
30.3596	30.3411	30.2741	30.4411	30.7571	30.4416	30.5763	30.3442	30.4075							22	13	13	45.4	28.6	28.6	55.102	0	166.71	14525000000	99	1840	691660000	Q13547;Q5TEE2	Q13547;Q5TEE2	Histone deacetylase 1	HDAC1	0.957568	0.546074	0.2217	1.06388	0.729057	0.570653	0.117769	0.676916
28.0569	28.1825	27.8275	27.868	27.4368	27.7482	28.3641	28.3691	28.6326							5	5	5	54	54	54	13.711	0	36.215	2953900000	27	2539	369240000	O75380;D6RBT3	O75380;D6RBT3	NADH dehydrogenase [ubiquinone] iron-sulfur protein 6, mitochondrial	NDUFS6	0.957491	0.456966	-0.337978	-1.27419	1.47002	0.189131	0.432971	1.82984
28.4531	28.0089	28.4128	28.6603	28.6742	28.4862	27.9417	28.2002	28.002							5	5	5	21.4	21.4	21.4	34.687	0	30.423	3366100000	30	3142	224400000	Q9NVM6;H0YLQ7	Q9NVM6	DnaJ homolog subfamily C member 17	DNAJC17	0.957475	0.46868	0.315325	1.24058	0.684372	0.452402	-0.2436	-0.93017
28.5829	28.365	28.3104	28.1295	28.2516	28.288	28.2272	28.5501	28.3794							9	9	9	40.5	40.5	40.5	34.793	0	71.613	3443400000	30	3039	245960000	D3VVH9;A0A087X1A8;G3V3R7;F5H211;P54252;G3V328;A0A087WXY4;C9JQV6;S4R399;G3V3T6;G3V4U9;A0A0A0MS38;E9PJN5;G3V2G1;G3V4F5;G3V2G2;G3V4F4;G3V5H3;G3V526;G3V3T0;G3V390;G3V3A6;D3VVP3;D6R9I5;G3V4B1;G3V3S5	D3VVH9;A0A087X1A8;G3V3R7;F5H211;P54252;G3V328;A0A087WXY4;C9JQV6;S4R399;G3V3T6;G3V4U9;A0A0A0MS38;E9PJN5;G3V2G1	Ataxin-3	ATXN3	0.957473	0.564719	-0.19641	-1.00192	0.0970259	0.921607	-0.0338751	-0.150562
29.578	29.4249	29.6179	29.1248	29.4848	29.2773	29.3686	29.8103	29.4211							10	10	10	44.4	44.4	44.4	32.447	0	68.362	7516200000	56	2107	536870000	Q9H1Y0;L7UQJ2;Q7Z3H3	Q9H1Y0;L7UQJ2	Autophagy protein 5	ATG5	0.956295	0.520345	-0.244638	-1.11323	0.0151516	0.986442	-0.00691668	-0.0275308
28.7985	28.6596	28.6637	28.9606	28.7374	29.0167	28.6812	29.1886	29.4429							7	7	7	14.6	14.6	14.6	55.183	0	52.771	5186900000	25	2722	324180000	O15488;E5RIC9;J3QSZ3	O15488	Glycogenin-2	GYG2	0.956074	0.566344	0.197595	1.00431	0.803121	0.352237	0.396962	1.20838
27.6473	28.4354	28.1551	28.7843	28.4763	28.5108	28.1565	28.7609	28.5578							9	9	9	34.6	34.6	34.6	52.082	0	67.527	3807300000	43	3556	165530000	Q9BQC3;E9PLL2;E9PMH7;E9PJH6;H0YCR5;E9PIY4;E9PPU3	Q9BQC3	Diphthamide biosynthesis protein 2	DPH2	0.955813	0.370721	0.511186	1.45906	0.639412	0.400108	0.412487	1.05478
27.7138	27.8406	27.8979	28.8946	27.9754	28.2727	28.2059	27.7178	27.8883							6	6	6	16.5	16.5	16.5	29.537	0	8.5277	2853400000	25	3172	219500000	Q9BTZ2;F5GWZ1;P0CG22;H0YLE1;H0YKN3;A0A087WSZ6;A0A087WXI8;H0YN69;D3YTE6;Q6PKH6	Q9BTZ2;F5GWZ1	Dehydrogenase/reductase SDR family member 4	DHRS4	0.954814	0.365766	0.563435	1.49764	0.321351	0.6997	0.119896	0.473837
27.7419	27.9677	28.014	28.6995	28.6226	27.9485	27.1695	27.0919	27.216		+					7	7	6	8.8	8.8	7.8	124.11	0	24.427	2477600000	23	5027	45882000	O94875;H7BXR3;H7C1R7;H7BZK1;C9J3W4;C9JL62;C9IZ89	O94875;H7BXR3	Sorbin and SH3 domain-containing protein 2	SORBS2	0.954322	0.370658	0.51565	1.46112	2.91516	0.028	-0.748756	-3.90949
30.43	30.4554	30.4549	30.5279	30.6013	30.4622	30.7292	30.4952	30.6928							12	12	12	39.3	39.3	39.3	26.624	0	118.21	15803000000	65	912	1975400000	Q9P013	Q9P013	Spliceosome-associated protein CWC15 homolog	CWC15	0.953624	0.760589	0.0836601	0.593074	1.23428	0.383388	0.192293	1.11043
28.7094	28.8598	28.6185	29.051	29.0073	28.7876	28.6682	28.9045	28.8591							17	17	8	41.4	41.4	19.7	73.182	0	89.193	4760900000	45	3792	136030000	B4E0T2;P50542;F5H3X7;F5H432;F5GXX3;F5H205;F5H637;F5GZ41;F5H0L9;F5GYB4	B4E0T2;P50542	Peroxisomal targeting signal 1 receptor	PEX5	0.953595	0.552762	0.219398	1.05639	0.332083	0.744675	0.0813732	0.404891
32.3516	31.9577	32.0877	31.6419	31.1598	31.979	32.2167	32.0943	32.0787							13	13	13	21.5	21.5	21.5	58.635	0	204.62	43279000000	107	946	1881700000	O00592	O00592	Podocalyxin	PODXL	0.953495	0.367002	-0.538713	-1.47818	0.0063804	0.994644	-0.00240771	-0.0107579
27.4727	27.1287	27.3659	27.103	26.4675	27.0255	27.2609	27.6405	27.5522							8	8	7	16.6	16.6	14.1	86.69	0	31.496	1630500000	15	5285	37056000	E9PC69;E7ETY4;Q7KZI7;F5H6N2;F5H4F6;K7EN95;F5H4J8;Q6IPE9	E9PC69;E7ETY4;Q7KZI7	Serine/threonine-protein kinase MARK2	MARK2	0.952918	0.392938	-0.457115	-1.4086	0.456106	0.59483	0.162107	0.640053
31.6303	31.7722	31.6725	31.9942	31.7181	31.9357	31.9544	31.5666	31.6114							10	10	10	55.6	55.6	55.6	12.587	0	212.95	37552000000	101	319	7510500000	P18859;A8MUH2	P18859;A8MUH2	ATP synthase-coupling factor 6, mitochondrial	ATP5J	0.951616	0.575823	0.191001	0.984876	0.0507984	0.965625	0.0191466	0.0834276
30.5743	30.6885	30.5936	31.1128	30.8874	30.6677	30.9193	30.9214	30.928		+					36	36	35	30.6	30.6	30.6	152.6	0	202.77	18956000000	142	2751	315930000	A6NHB5;Q14202;A6NHN7;A6NL54;A6NC58	A6NHB5;Q14202;A6NHN7	Zinc finger MYM-type protein 3	ZMYM3	0.950124	0.49832	0.270558	1.15991	2.99687	0.133948	0.304098	2.24618
31.4979	31.3759	31.4177	31.2431	31.281	31.4026	31.3996	31.555	31.4308							37	37	29	32.4	32.4	26.9	141.32	0	183.06	28774000000	212	2289	464100000	Q8N3U4;B1AMT4;B1AMT1;B1AMT2;B1AMT3;D6W5U7;Q9UJ98;C9J3T3;H7C595	Q8N3U4	Cohesin subunit SA-2	STAG2	0.949261	0.691267	-0.121644	-0.760444	0.203054	0.884405	0.0312901	0.196229
30.0847	29.9321	30.1743	29.9636	29.8201	29.9078	30.0961	30.2134	30.1299							13	13	13	52.7	52.7	52.7	35.236	0	56.572	11141000000	70	1946	618950000	Q9UNQ2;D6RCL3	Q9UNQ2	Probable dimethyladenosine transferase	DIMT1	0.949094	0.615783	-0.166542	-0.914508	0.452216	0.706499	0.082744	0.462745
27.7446	28.3405	27.8149	29.1726	28.5431	28.2263	28.4143	29.024	28.8671				+			14	14	14	28.4	28.4	28.4	86.082	0	40.605	3925600000	28	4033	112160000	Q96II8;E9PD99;H7C1G3;H7C0J8;H7C0F9;Q9Y2L9	Q96II8;E9PD99	Leucine-rich repeat and calponin homology domain-containing protein 3	LRCH3	0.948829	0.347268	0.680708	1.56232	1.42318	0.132768	0.80184	2.21361
33.2811	33.2043	33.1791	33.4812	33.3959	33.2457	33.1403	33.0391	33.003							78	78	74	52.6	52.6	51.2	189.25	0	323.31	99367000000	492	1297	1197200000	P46940;H0YLE8;H0YKA5;A0A087X225;A0A087WWP1	P46940;H0YLE8	Ras GTPase-activating-like protein IQGAP1	IQGAP1	0.94857	0.636227	0.152789	0.871239	1.45441	0.395926	-0.160697	-1.06203
31.2689	31.1564	31.3393	31.2205	30.969	30.8977	30.8904	31.1004	30.8477							28	22	22	48.1	37.4	37.4	76.93	0	104	22773000000	135	2071	555440000	O94808;E5RJP4	O94808	Glutamine--fructose-6-phosphate aminotransferase [isomerizing] 2	GFPT2	0.948038	0.543362	-0.225801	-1.06789	1.51006	0.247624	-0.308713	-1.58708
34.1027	34.3463	34.2615	34.4838	34.3086	34.47	34.3927	34.4277	34.2113							20	20	20	53	53	53	48.121	0	227.19	217460000000	373	219	12791000000	Q15084	Q15084	Protein disulfide-isomerase A6	PDIA6	0.947123	0.588059	0.183989	0.96384	0.474064	0.660329	0.107079	0.540963
30.4123	30.6358	30.5567	30.7561	30.8613	30.5983	30.5829	30.7723	30.8053							36	36	36	33.1	33.1	33.1	141.1	0	238.32	17207000000	127	2977	260710000	Q2NKX8;B5MDQ0	Q2NKX8;B5MDQ0	DNA excision repair protein ERCC-6-like	ERCC6L	0.946987	0.561587	0.203665	1.01515	0.906867	0.444209	0.185224	0.948321
30.0178	30.5114	30.4777	30.8401	30.8847	30.4985	30.3423	30.6326	30.6204							12	12	12	56.7	56.7	56.7	31.441	0	75.287	15875000000	57	1342	1133900000	P19387;H3BRR2	P19387	DNA-directed RNA polymerase II subunit RPB3	POLR2C	0.945715	0.426595	0.405452	1.34891	0.456542	0.564558	0.196135	0.687487
30.1807	30.3261	30.4002	30.9178	31.4045	30.3949	30.8981	31.1245	30.7119					+		9	3	3	71.9	38	38	13.607	0	90.208	18520000000	73	679	3086600000	K7EM18;P41567	K7EM18;P41567	Eukaryotic translation initiation factor 1	EIF1	0.945498	0.358882	0.603385	1.51391	1.96326	0.127927	0.609161	2.58571
30.0955	29.9251	30.0389	29.9661	29.8648	29.7688	29.5298	29.7442	29.6351				+			29	29	27	28.4	28.4	27.2	136.38	0	165.52	9538500000	80	3770	138240000	Q9P2M7;A6PVU7;H0Y4A8;A2A3M4	Q9P2M7	Cingulin	CGN	0.944994	0.636168	-0.15324	-0.87136	2.06747	0.139472	-0.383434	-2.13432
28.4337	28.4557	28.1731	29.2985	28.8386	28.4729	28.6824	28.3106	28.6649							5	5	5	26	26	26	28.462	0	22.107	4039200000	32	2549	367200000	Q9UMS0;C9J8Q1;F8W9P7;H7C537	Q9UMS0;C9J8Q1;F8W9P7;H7C537	NFU1 iron-sulfur cluster scaffold homolog, mitochondrial	NFU1	0.94448	0.377861	0.515844	1.45102	0.585127	0.515978	0.198476	0.78964
31.9705	31.9578	32.015	32.4276	32.1901	32.0302	32.1312	32.2164	32.1601							42	42	42	40.2	40.2	40.2	112.91	0	222.48	47254000000	251	1653	829020000	P49916;K7ERZ5;K7EQB6;K7ENR9;K7EJR4	P49916;K7ERZ5	DNA ligase 3	LIG3	0.940912	0.534866	0.234838	1.08352	2.45755	0.292066	0.188122	1.4421
28.8188	29.2456	29.5324	29.7366	29.8746	29.4483	29.127	29.4457	29.1533							9	9	9	45	45	45	28.825	0	65.544	7084500000	43	2175	506040000	Q9Y5Y2;H3BNF0;H3BNS4;H3BQR2;H3BRK5;B7Z6P0;H3BMW1;H3BRE1	Q9Y5Y2;H3BNF0;H3BNS4	Cytosolic Fe-S cluster assembly factor NUBP2	NUBP2	0.940785	0.385992	0.487562	1.42399	0.0647951	0.934616	0.0430164	0.129917
31.2145	31.1074	31.2352	31.0028	30.4548	30.9872	31.0746	31.0275	31.0648							68	68	67	26.9	26.9	26.7	376.01	0	274.1	21495000000	136	4022	113730000	Q14789;F1T0J2;E7EU81;H0Y867;F8WF12;C9J8Q0;H7C5I7;REV__Q8N884	Q14789;F1T0J2;E7EU81	Golgin subfamily B member 1	GOLGB1	0.940338	0.44745	-0.370783	-1.30366	1.43611	0.456799	-0.130102	-0.915388
28.9295	29.1848	28.9456	29.1535	29.4368	29.1968	29.2393	29.3267	29.53							14	14	14	43.6	43.6	43.6	45.069	0	101.93	6311600000	49	3009	252460000	Q9UKU7;E9PLS3;H0YDR9	Q9UKU7	Isobutyryl-CoA dehydrogenase, mitochondrial	ACAD8	0.938933	0.523558	0.242437	1.09823	1.35312	0.252262	0.34536	1.5748
31.1944	30.9758	31.1285	31.2325	31.5288	31.2409	30.9061	31.0702	31.0708							24	24	21	31	31	27.2	97.016	0	116.63	23633000000	125	2083	549610000	P11171;Q4VB86	P11171;Q4VB86	Protein 4.1	EPB41	0.937584	0.53613	0.234472	1.0808	0.421899	0.712672	-0.0839062	-0.453999
30.3176	30.2814	30.2401	30.431	30.6508	30.3351	30.3685	30.1074	29.9489							12	12	12	28.9	28.9	28.9	50.317	0	73.607	13289000000	67	2216	492190000	Q9P2R7;Q5T9Q5;Q5T9Q8	Q9P2R7;Q5T9Q5	Succinyl-CoA ligase [ADP-forming] subunit beta, mitochondrial	SUCLA2	0.937242	0.576462	0.192577	0.982126	0.482914	0.608013	-0.138131	-0.615692
31.8778	31.9351	32.0223	32.1732	32.137	31.973	31.8403	32.0356	32.0631							39	39	39	56.6	56.6	56.6	103.08	0	323.31	43766000000	205	1701	795740000	Q9H3U1	Q9H3U1	Protein unc-45 homolog A	UNC45A	0.936869	0.647695	0.149366	0.855719	0.158817	0.889255	0.0346222	0.190489
28.6644	28.554	28.8403	28.3023	28.286	28.6304	28.5113	28.4869	28.6264							9	9	9	22.8	22.8	22.8	61.594	0	22.122	3867600000	23	4021	113750000	O95817;C9JFK9	O95817;C9JFK9	BAG family molecular chaperone regulator 3	BAG3	0.936707	0.497736	-0.27997	-1.16771	0.703605	0.535928	-0.144675	-0.746486
27.2152	27.1751	27.2889	27.6903	27.307	27.4024	27.3886	27.6621	27.6553							7	7	7	14.8	14.8	14.8	62.543	0	30.209	1870300000	18	4589	69272000	Q9P270;D6RIF6;H0Y9L2	Q9P270	SLAIN motif-containing protein 2	SLAIN2	0.936223	0.52853	0.240122	1.09183	1.6291	0.210812	0.342226	1.74597
27.3793	27.2885	27.6117	28.0714	27.5448	27.7498	27.7167	27.9243	27.7819							13	9	9	41.8	34.9	34.9	39.318	0	31.577	2179000000	24	4282	90790000	P46734;E9PRZ0;J3KRV4;J3QR49	P46734	Dual specificity mitogen-activated protein kinase kinase 3	MAP2K3	0.93581	0.449044	0.362188	1.28908	1.54017	0.198785	0.381108	1.78008
30.5766	30.6495	30.6901	30.5931	30.5615	30.5463	30.5715	30.7434	30.6794							17	17	17	47.6	47.6	47.6	50.27	0	130.55	16640000000	97	1649	832000000	Q5T4U5;P11310;B7Z9I1;E9PJM9;E9PRX4;H0YDT5	Q5T4U5;P11310;B7Z9I1	Medium-chain specific acyl-CoA dehydrogenase, mitochondrial	ACADM	0.933477	0.787267	-0.0717983	-0.528091	0.162901	0.910522	0.0260569	0.1627
27.8615	27.871	27.7481	27.4217	27.7582	27.0447	27.7941	27.3955	27.4163							6	6	6	12.7	12.7	12.7	80.984	0	30.965	2058700000	29	4811	57187000	Q8IVL5;C9J313;C9JSL4	Q8IVL5;C9J313	Prolyl 3-hydroxylase 2	LEPREL1	0.932846	0.426818	-0.418697	-1.35139	1.01041	0.347486	-0.291586	-1.23858
29.1349	29.5087	29.2807	28.9591	28.5519	29.1615	29.242	29.6467	29.6722							8	8	8	54.9	54.9	54.9	21.701	0	74.486	6743400000	48	1748	749260000	Q3MHD2;K7ELG9	Q3MHD2;K7ELG9	Protein LSM12 homolog	LSM12	0.93016	0.427469	-0.417282	-1.34743	0.528362	0.525927	0.212201	0.766663
31.9446	31.969	31.9745	31.9519	31.7791	31.8538	32.0353	32.0178	31.996							26	26	26	54.5	54.5	54.5	60.67	0	182.04	42226000000	198	1136	1456100000	P10155;H0Y9N5;G5E9R9;D6RE09;D6RDN1	P10155	60 kDa SS-A/Ro ribonucleoprotein	TROVE2	0.929371	0.720072	-0.101128	-0.670351	1.67016	0.703702	0.0536143	0.467819
29.7927	29.8118	29.6707	30.0259	29.8487	29.8441	30.0347	29.9588	29.8401							19	19	19	38.9	38.9	38.9	67.568	0	83.813	9879100000	78	2740	318680000	P61764;A0A096LP52	P61764	Syntaxin-binding protein 1	STXBP1	0.928822	0.654382	0.147846	0.847768	1.21746	0.390665	0.186134	1.08322
32.3349	32.2281	32.1379	32.4777	32.6938	32.2949	32.4505	32.4037	32.1684							23	23	12	71.8	71.8	43.6	42.613	0	243.58	55829000000	246	725	2791400000	P61163;R4GMT0	P61163;R4GMT0	Alpha-centractin	ACTR1A	0.927465	0.518136	0.25516	1.11633	0.44159	0.667024	0.107201	0.524956
29.4782	29.3695	29.4033	29.816	29.7449	29.4267	29.4681	29.6454	29.6685							20	20	20	24.3	24.3	24.3	128.78	0	118.25	8030200000	77	3636	154430000	Q6AI08;K7EIX2;A0A087WXZ7;K7ELR8;K7ESP5;K7EKW7;K7ELA5;K7EK31	Q6AI08;K7EIX2;A0A087WXZ7;K7ELR8	HEAT repeat-containing protein 6	HEATR6	0.926104	0.523164	0.245561	1.09672	1.17235	0.403941	0.177006	1.03518
33.5693	33.8677	33.905	34.2702	33.8739	34.1339	34.1908	34.3036	34.288		+					16	16	15	85.4	85.4	80.3	15.565	0	120.13	183620000000	222	127	18362000000	P29762;B5MCB5	P29762;B5MCB5	Cellular retinoic acid-binding protein 1	CRABP1	0.925932	0.480759	0.312004	1.21187	1.89454	0.134111	0.480108	2.26552
32.1022	32.273	32.1702	32.5931	32.2468	32.3744	32.2067	32.051	32.1729							23	23	23	67.3	67.3	67.3	40.572	0	192.79	51419000000	169	812	2337200000	Q9UNZ2;F2Z2K0;R4GNE6	Q9UNZ2;F2Z2K0	NSFL1 cofactor p47	NSFL1C	0.925086	0.553165	0.222993	1.04872	0.217272	0.864711	-0.0382868	-0.227132
27.9332	28.2203	28.1386	27.6763	27.4051	28.0272	27.965	27.8586	27.5131							5	5	5	27.3	27.3	27.3	17.887	0	9.3995	2486000000	20	3244	207170000	P05161;A0A096LPJ4;A0A096LNZ9	P05161;A0A096LPJ4;A0A096LNZ9	Ubiquitin-like protein ISG15	ISG15	0.924895	0.44279	-0.394471	-1.31804	0.924586	0.351036	-0.318421	-1.2204
28.4524	28.2814	28.4134	28.5836	28.5247	28.4365	28.3504	28.1577	28.3064							10	10	10	17.4	17.4	17.4	78.21	0	32.674	3516100000	36	4197	97671000	Q8IZ21	Q8IZ21	Phosphatase and actin regulator 4	PHACTR4	0.923173	0.675997	0.132558	0.793357	0.642467	0.604638	-0.110892	-0.623262
29.6063	29.5433	29.664	30.0153	29.9063	29.6202	29.7326	29.4385	29.6398							15	15	15	33	33	33	52.839	0	65.052	8912500000	71	2598	356500000	P56182;D6RE82	P56182	Ribosomal RNA processing protein 1 homolog A	RRP1	0.922739	0.53031	0.242697	1.08892	0.00316359	0.997584	-0.000905355	-0.00467756
29.4424	29.1832	29.3775	28.803	28.7032	29.3036	29.2521	29.1198	29.1333							19	19	19	23.7	23.7	23.7	122.09	0	69.536	6146600000	59	4020	113830000	C9JME2;Q9Y4F1;H0Y783;M0QYB0;M0QXT1	C9JME2;Q9Y4F1	FERM, RhoGEF and pleckstrin domain-containing protein 1	FARP1	0.922509	0.441881	-0.397737	-1.31953	0.873125	0.473121	-0.165975	-0.880588
28.1547	28.1277	28.2348	28.4235	28.2337	28.26	28.0506	28.331	27.9673							8	8	8	32.3	32.3	32.3	39.319	0	33.915	3039300000	24	3593	159960000	Q147X3;J3KNC2;B4DK34	Q147X3	N-alpha-acetyltransferase 30	NAA30	0.922163	0.675365	0.133298	0.79567	0.187056	0.838206	-0.056111	-0.261464
29.3131	29.504	29.6521	29.8201	30.2171	29.6206	29.5277	29.3771	29.2314							10	10	10	69.7	69.7	69.7	20.016	0	65.626	8075000000	59	1768	734090000	P32321;D6RBJ9;D6R9S0;D6RBN2;D6RC36;D6RAR9;D6RAD7	P32321;D6RBJ9	Deoxycytidylate deaminase	DCTD	0.921276	0.443867	0.396179	1.3167	0.354692	0.693865	-0.110991	-0.48222
28.5094	28.0075	28.4338	27.9937	28.0059	28.0276	28.4228	28.0835	28.2186							11	11	11	29.3	29.3	29.3	59.718	0	34.396	3166900000	27	4096	105560000	G3V4K3;Q9H9C1;G3V549	G3V4K3;Q9H9C1	Spermatogenesis-defective protein 39 homolog	VIPAS39	0.918281	0.487686	-0.307802	-1.19976	0.15195	0.836784	-0.0752157	-0.26414
27.4794	27.1204	27.889	28.2495	27.9644	27.7979	28.3623	28.02	27.8704							13	13	13	14.8	14.8	14.8	132.95	0	45.649	2564800000	17	5032	45801000	Q9HD20;H7C3H2	Q9HD20	Manganese-transporting ATPase 13A1	ATP13A1	0.918247	0.390154	0.507676	1.41722	1.04023	0.243864	0.58798	1.60872
30.6018	30.6751	30.6499	30.6119	30.4261	30.5443	30.6994	30.0535	30.5251							20	20	20	47.4	47.4	47.4	57.578	0	131.36	16611000000	104	1838	692140000	Q6XQN6;G5E977;C9J8U2;H0YF31;H0YDA6;A0A087WUT5	Q6XQN6;G5E977;C9J8U2	Nicotinate phosphoribosyltransferase	NAPRT	0.918148	0.694105	-0.114818	-0.724834	0.48462	0.543197	-0.216296	-0.73538
27.7441	28.6665	28.4503	28.8591	29.0423	28.7009	28.5703	28.4166	28.9068							5	5	5	54.7	54.7	54.7	15.383	0	18.914	4178600000	20	1826	696430000	Q8IXM3	Q8IXM3	39S ribosomal protein L41, mitochondrial	MRPL41	0.917383	0.369633	0.580434	1.46764	0.475829	0.494947	0.344287	0.831807
26.9135	27.0179	26.933	27.6855	27.1576	27.1166	27.3891	27.8767	27.2354							7	7	7	13.8	13.8	13.8	83.095	0	13.918	1613400000	13	5130	42459000	Q8ND82;Q9UJJ2;H0YLA6;H0YL38;Q86YH2;Q6N043	Q8ND82;Q9UJJ2	Zinc finger protein 280C	ZNF280C	0.916901	0.454955	0.365108	1.27678	1.30472	0.186118	0.545595	1.84371
28.1608	27.8746	28.1369	28.6195	28.5426	28.1015	27.8115	27.9333	27.9865							3	3	3	34.4	34.4	34.4	12.395	0	33.126	2938800000	40	2223	489810000	H7C173;H7C202;B8ZZ87;Q6P582;Q6NZ67;H7BZ50	H7C173;H7C202;B8ZZ87;Q6P582;Q6NZ67;H7BZ50	Mitotic-spindle organizing protein 2A;Mitotic-spindle organizing protein 2B	MZT2B;MZT2A	0.915281	0.456875	0.363791	1.27379	0.628631	0.54997	-0.146999	-0.716066
30.3768	30.2106	30.461	30.1721	30.2313	30.2012	30.3487	30.3502	30.3803							22	22	20	29.1	29.1	26.9	102.45	0	88.74	13556000000	99	2627	347580000	Q15269;C9J544	Q15269	Periodic tryptophan protein 2 homolog	PWP2	0.914494	0.655724	-0.147919	-0.842719	0.0472597	0.973922	0.0102526	0.0588276
30.3862	30.4408	30.4539	30.3182	30.1315	30.3783	30.0585	30.3407	30.3742							31	31	31	39.2	39.2	39.2	110.04	0	117.37	13453000000	88	3119	228010000	Q9P0K7;D6REL2;D6R9G6;D6RF74;D6RE17;D6RB27;D6R9G4;D6RBY4;D6RB25;D6RBW6	Q9P0K7	Ankycorbin	RAI14	0.913327	0.652964	-0.150923	-0.851941	0.760779	0.492132	-0.169101	-0.836153
26.9753	26.954	27.0529	27.5921	27.6845	26.9912	27.1249	26.7725	27.1754							7	7	7	19.4	19.4	19.4	45.348	0	14.219	1551000000	10	4761	59655000	Q9H5Q4	Q9H5Q4	Dimethyladenosine transferase 2, mitochondrial	TFB2M	0.91173	0.431686	0.428483	1.34153	0.0820086	0.934097	0.0302137	0.131231
27.8815	27.7946	27.9326	28.0496	27.8959	28.133	27.9427	27.9063	28.034							5	5	5	21.6	21.6	21.6	27.598	0	18.629	2649300000	21	3162	220780000	D3DPZ1;Q5VTB9;Q5TDE7;Q5TDE8	D3DPZ1;Q5VTB9;Q5TDE7;Q5TDE8	E3 ubiquitin-protein ligase RNF220	hCG_27868;RNF220	0.910722	0.638498	0.156603	0.868716	0.759333	0.627634	0.0913944	0.588309
27.2044	26.8772	26.8437	27.4891	27.0821	27.3184	27.74	27.1782	26.9109							7	7	7	24	24	24	39.542	0	18.371	1587300000	16	4539	72150000	Q8WVM0	Q8WVM0	Dimethyladenosine transferase 1, mitochondrial	TFB1M	0.910357	0.479311	0.321413	1.21376	0.485227	0.504507	0.301204	0.81397
28.1407	27.9526	28.1409	27.9425	27.996	27.8255	28.2592	27.9025	27.8339							9	9	9	25.5	25.5	25.5	54.226	0	34.659	2666800000	32	4136	102570000	Q9Y6V7;M0R1S3;M0QZC0;M0R0K1	Q9Y6V7	Probable ATP-dependent RNA helicase DDX49	DDX49	0.9097	0.638876	-0.156741	-0.868731	0.211311	0.802644	-0.07956	-0.323428
31.1694	31.1708	31.0809	31.5338	31.3094	31.1908	31.152	31.4788	31.2542							11	11	11	38.2	38.2	38.2	43.447	0	192.52	25868000000	83	961	1847700000	Q92734;K0J6K2;Q05BK6;C9JJP5;C9JUE0;C9JTY3	Q92734;K0J6K2;Q05BK6;C9JJP5;C9JUE0;C9JTY3	Protein TFG	TFG	0.909337	0.565951	0.204286	0.997197	0.697784	0.524519	0.154622	0.769258
33.7014	33.6189	33.7553	33.2873	33.3008	33.6873	33.575	33.7286	33.7735							10	10	7	52.3	52.3	40.9	17.302	0	45.107	130940000000	193	183	14549000000	P16949;A2A2D0	P16949;A2A2D0	Stathmin	STMN1	0.908825	0.512441	-0.266767	-1.12558	0.00217357	0.998099	0.00047938	0.00278682
29.1132	28.8855	29.2348	29.4334	29.776	29.1871	29.2154	28.9901	29.1367							20	20	20	28	28	28	110.3	0	102.58	6438300000	79	3871	126240000	O75448;F5GY88;B4DDR8;F5H5K2;E9PFL1;J3KSU0;F5H2D6;F5H0M2;J3KTL3;J3QLF8;J3KSL1;J3QRH9;F5H3E6;B9TX75;J3QLC0;B9TX62;H0YEG1	O75448;F5GY88;B4DDR8;F5H5K2	Mediator of RNA polymerase II transcription subunit 24	MED24	0.90881	0.446873	0.387638	1.29609	0.107279	0.910518	0.0361996	0.163199
28.9624	29.1939	29.2223	29.4506	29.5078	29.1806	29.1542	29.1591	29.1286							9	9	9	54.2	54.2	54.2	23.787	0	59.951	6233100000	54	2146	519420000	Q92882	Q92882	Osteoclast-stimulating factor 1	OSTF1	0.908725	0.52243	0.253483	1.10117	0.0908693	0.944997	0.0211385	0.115603
28.5888	28.4069	28.6054	28.6061	29.0076	28.764	28.9278	28.7454	28.6748							20	17	17	17.5	16	16	164.94	0	65.443	4426400000	46	4807	57485000	P31327;Q5R211;C9JTA4;E7EWJ3	P31327	Carbamoyl-phosphate synthase [ammonia], mitochondrial	CPS1	0.908562	0.521679	0.258828	1.11103	1.18691	0.342217	0.248954	1.25351
30.1972	29.9415	30.2596	30.3619	30.7875	30.3043	30.1833	30.4473	30.296							18	18	18	33.2	33.2	33.2	78.863	0	107.04	13484000000	95	2456	396580000	Q9UBB6;C9J5H8;H7C2R2	Q9UBB6	Neurochondrin	NCDN	0.90827	0.462889	0.351826	1.25298	0.642407	0.516884	0.176099	0.787027
29.1855	29.1316	29.217	29.0964	28.392	28.8376	29.1542	29.2785	29.3407							7	7	7	43.6	43.6	43.6	20.539	0	29.931	5788700000	40	1787	723590000	E2QRF9;O75496;H7C608;C9K0U5	E2QRF9;O75496;H7C608	Geminin	GMNN	0.907052	0.447016	-0.402746	-1.31095	0.591568	0.683829	0.0797615	0.497745
30.3485	30.2852	30.1823	30.219	29.9385	30.1059	30.1051	30.7654	30.6716							12	12	12	59.6	59.6	59.6	21.188	0	55.527	13537000000	72	1202	1353700000	Q9Y3C1;D6RIC3;Q6PIM0;A0A087X2G6;D6RC60;A0A087X1T1;A0A087WU10	Q9Y3C1;D6RIC3;Q6PIM0;A0A087X2G6	Nucleolar protein 16	NOP16	0.906816	0.593697	-0.184198	-0.945601	0.498992	0.521504	0.242054	0.776184
31.1135	31.071	31.0936	31.6958	31.4473	31.1157	31.1674	31.0544	31.0814							35	32	32	46.3	45.1	45.1	105.89	0	159	24631000000	140	2238	482960000	B7ZM99;A0A087WVM4;Q6UB35;H0Y327;Q4VXM0;Q5JYA8;Q5JYA3;Q4VXV2;Q4VXM1	B7ZM99;A0A087WVM4;Q6UB35	Monofunctional C1-tetrahydrofolate synthase, mitochondrial	MTHFD1L	0.905406	0.481368	0.326911	1.21761	0.0817934	0.971625	0.00838025	0.0615243
32.1391	31.9445	32.1503	32.3517	32.2812	32.1364	31.9293	31.9834	32.0075							39	39	39	42.6	42.6	42.6	121	0	284.6	45922000000	239	1565	900420000	O00267;A0A0A0MSV0;M0QYL9	O00267;A0A0A0MSV0	Transcription elongation factor SPT5	SUPT5H	0.904302	0.606111	0.17846	0.92909	0.671481	0.609402	-0.104571	-0.612695
29.5571	29.3974	29.5931	29.8586	30.2326	29.5918	29.5864	29.945	29.87							16	16	16	24.2	24.2	24.2	94.693	0	65.004	9066500000	57	3103	232470000	Q9H269;Q5JUA8;Q5JUA9;Q5JUB0	Q9H269;Q5JUA8	Vacuolar protein sorting-associated protein 16 homolog	VPS16	0.903989	0.450839	0.37844	1.28142	1.07301	0.340427	0.284582	1.2667
30.8278	30.591	30.8005	30.9875	31.0406	30.7994	30.7583	30.8757	30.7793							32	32	26	25	25	21.3	196.69	0	197.9	19085000000	162	3123	227200000	O14646;A0A087WVF4;H0Y8V4	O14646	Chromodomain-helicase-DNA-binding protein 1	CHD1	0.9038	0.572721	0.20271	0.990533	0.318577	0.783776	0.0646076	0.352893
33.7634	33.5552	33.7378	33.8859	34.1099	33.763	33.4943	33.6976	33.6458							29	29	9	81.2	81.2	26.8	37.709	0	199.62	146400000000	335	326	7320100000	E9PKG1;H7C2I1;Q99873;E9PIX6;E9PQ98;H0YDE4;E9PNR9;E9PMW9;E9PI83;Q9NR22;E9PMZ2	E9PKG1;H7C2I1;Q99873;E9PIX6;E9PQ98	Protein arginine N-methyltransferase 1	PRMT1	0.903672	0.550282	0.234114	1.05994	0.336157	0.763101	-0.072909	-0.384681
27.3141	27.1998	27.2263	26.5865	27.1697	26.9702	27.2252	27.0446	27.1451							8	8	8	11.4	11.4	11.4	118.36	0	16.754	1468400000	14	5544	28239000	A0A0A0MTG1;Q5ST30;B7ZCJ6	A0A0A0MTG1;Q5ST30	Valine--tRNA ligase, mitochondrial	VARS2	0.903082	0.476082	-0.337923	-1.23069	0.799968	0.576147	-0.108412	-0.666615
27.2768	27.1615	26.9066	27.2523	27.6603	27.3777	27.2385	27.2345	27.3337							7	7	7	12.3	12.3	12.3	71.921	0	25.169	1617000000	21	4721	62194000	H3BM14;H3BM74;Q9Y5A7;F8WDB6;C9JRT6;C9J7X7;H7C5N1	H3BM14;H3BM74;Q9Y5A7;F8WDB6;C9JRT6	NEDD8 ultimate buster 1	NUB1	0.90295	0.487769	0.315173	1.19907	0.604827	0.548471	0.153983	0.71928
30.4018	30.6944	30.6885	30.739	30.9937	30.7774	30.6526	30.3592	30.702							20	20	20	52.9	52.9	52.9	58.281	0	111.13	17101000000	94	2005	589700000	Q9C0B1;F8WCB8;X6R3I0	Q9C0B1	Alpha-ketoglutarate-dependent dioxygenase FTO	FTO	0.902888	0.539901	0.241777	1.07488	0.056714	0.956898	-0.0236556	-0.0969033
32.4047	32.5159	32.6529	32.6622	32.8449	32.6334	32.507	32.5202	32.423							22	22	22	55.4	55.4	55.4	49.03	0	180.36	63416000000	164	762	2536700000	P62495;B7Z7P8;I3L492;D6RJE8;D6RCB3	P62495;B7Z7P8	Eukaryotic peptide chain release factor subunit 1	ETF1	0.902844	0.590433	0.188966	0.956071	0.203506	0.861761	-0.0410995	-0.230968
27.9666	27.6632	27.9412	28.5311	28.1908	27.9614	27.8437	27.7486	27.2627							9	9	9	16.8	16.8	16.8	79.835	0	26.16	2504500000	17	4438	78264000	Q53GS7	Q53GS7	Nucleoporin GLE1	GLE1	0.90108	0.457258	0.370735	1.26995	0.511555	0.519741	-0.238713	-0.783954
31.9673	31.9764	32.0684	31.9818	31.8752	31.8804	31.9431	32.1183	32.0527							22	22	22	46.8	46.8	46.8	54.234	0	243.9	43264000000	214	859	2163200000	Q9BR76;A0A087WW53;F5H390;F5H0D2;A9Z1Z3	Q9BR76	Coronin-1B	CORO1B	0.900924	0.745079	-0.0915254	-0.620974	0.218979	0.874151	0.0339864	0.211819
29.5219	29.4433	29.4022	29.9614	29.7046	29.5002	29.3608	29.4701	28.8038							8	8	8	36.9	36.9	36.9	30.281	0	26.011	7386700000	36	2123	527620000	Q9H0E2;F2Z2Y8;E7EN89;E9PP67;E9PQ25;E9PNS3	Q9H0E2;F2Z2Y8;E7EN89	Toll-interacting protein	TOLLIP	0.900202	0.516451	0.266262	1.11889	0.511422	0.516214	-0.244228	-0.789692
28.897	29.2107	28.956	29.3204	29.1348	29.2471	29.7145	29.201	29.0161							8	8	8	41.1	41.1	41.1	21.905	0	25.557	6254100000	28	2045	568560000	J3KS15;Q14197;J3QRF8	J3KS15;Q14197	Peptidyl-tRNA hydrolase ICT1, mitochondrial	ICT1	0.899759	0.561715	0.212873	1.01197	0.557676	0.47374	0.289293	0.876625
29.6726	30.2405	30.2091	30.5053	31.138	30.2932	29.9473	29.8253	30.0409							14	14	14	43.3	43.3	43.3	51.289	0	79.738	12794000000	84	2024	581520000	P49005;A0A087WWF6;F8W8R3;C9IZD2;C9J8Z7;C9JLE1;C9JHC7	P49005;A0A087WWF6;F8W8R3;C9IZD2;C9J8Z7;C9JLE1	DNA polymerase delta subunit 2	POLD2	0.899499	0.371308	0.604762	1.4622	0.204254	0.786588	-0.102921	-0.349404
28.1947	28.5211	28.4309	28.5372	29.0152	28.6171	28.1714	28.3342	28.2303							14	14	13	25.7	25.7	24.5	85.664	0	84.335	3710100000	37	4063	109120000	P51178	P51178	1-phosphatidylinositol 4,5-bisphosphate phosphodiesterase delta-1	PLCD1	0.89823	0.475385	0.340892	1.23065	0.560962	0.580556	-0.136969	-0.65741
29.0404	29.3044	29.6239	28.7941	28.8737	29.1473	28.9264	29.045	29.067							9	9	9	40.5	40.5	40.5	27.049	0	22.206	5900300000	34	2462	393350000	Q9BUP3;E9PI87	Q9BUP3;E9PI87	Oxidoreductase HTATIP2	HTATIP2	0.897751	0.449738	-0.38453	-1.2828	0.82462	0.380464	-0.310096	-1.1307
30.483	30.234	30.4944	30.6031	30.9609	30.5443	30.7846	31.0618	30.9706					+		21	21	21	33.4	33.4	33.4	111.76	0	116.8	18441000000	103	2571	361590000	Q8N766;Q5TG59;H7C4E3	Q8N766	ER membrane protein complex subunit 1	EMC1	0.89702	0.496903	0.29901	1.17052	1.98016	0.115459	0.535197	2.45741
30.1064	29.9963	30.1369	30.3538	30.4121	30.0922	30.0982	30.1056	30.0318							23	23	23	24.8	24.8	24.8	138.66	0	89.146	12022000000	99	3218	210910000	Q9UNS1	Q9UNS1	Protein timeless homolog	TIMELESS	0.896683	0.569733	0.206181	0.994947	0.00869439	0.996216	-0.00128746	-0.00865753
27.9083	27.7589	27.7248	27.6355	27.4619	27.7332	27.7112	27.9475	28.228							7	7	7	26.1	26.1	26.1	50.714	0	41.16	2372900000	29	4226	94914000	O43159;E9PPP6;E9PPY3;E9PS87	O43159;E9PPP6;E9PPY3	Ribosomal RNA-processing protein 8	RRP8	0.896662	0.591976	-0.187148	-0.948394	0.443622	0.598641	0.164865	0.63499
33.199	33.0436	33.0543	33.4863	33.205	33.2122	33.3951	33.1647	33.0952							74	74	54	45.4	45.4	32.7	217.1	0	323.31	100700000000	528	1343	1131500000	F5GWX5;Q14839;K7EMY3;F2Z2R5;F5H6N4;F6T542;I3L229;H7C3H7;H7C0J3	F5GWX5;Q14839	Chromodomain-helicase-DNA-binding protein 4	CHD4	0.895343	0.575528	0.202151	0.984763	0.504071	0.628563	0.119348	0.586335
27.0699	27.1446	27.2152	27.4812	28.0721	27.274	27.109	27.1858	27.2087							2	2	2	12.2	12.2	12.2	25.75	0	12.437	1680200000	16	2895	280040000	Q9BS40	Q9BS40	Latexin	LXN	0.8948	0.422881	0.465884	1.35919	0.181258	0.910658	0.0246061	0.162231
34.0975	34.0268	34.024	34.2635	34.2792	34.0511	33.8569	33.7498	33.8291							9	9	9	51.5	51.5	51.5	15.798	0	85.095	175360000000	226	58	29226000000	P61353;K7ELC7;K7EQQ9;K7ERY7	P61353;K7ELC7	60S ribosomal protein L27	RPL27	0.894632	0.655306	0.148504	0.837126	2.38946	0.226297	-0.23749	-1.69492
32.5713	32.6756	32.8077	32.751	33.1157	32.9112	32.5681	32.5334	32.7061							14	14	14	44.7	44.7	44.7	41.796	0	80.058	71624000000	214	605	3581200000	O00154;K7EKP8;Q6ZUV0	O00154;K7EKP8	Cytosolic acyl coenzyme A thioester hydrolase	ACOT7	0.89366	0.542878	0.241108	1.06785	0.403928	0.718084	-0.0823237	-0.441705
30.6878	30.6634	30.7232	31.1078	30.6894	31.0091	30.9162	31.1195	30.6733							18	18	17	37.6	37.6	36.3	57.304	0	130.28	19578000000	132	1783	725120000	P05186;B1ANL0	P05186	Alkaline phosphatase, tissue-nonspecific isozyme	ALPL	0.89219	0.540722	0.243963	1.07249	0.746118	0.455206	0.21154	0.919121
29.8924	29.6359	29.9432	29.9735	30.1484	29.9843	29.8617	29.7903	29.9841							21	13	13	34.9	25.8	25.8	101.39	0	70.914	10157000000	37	3035	247740000	O14787;A0A075B780;K7ESC1;K7ESG1	O14787;A0A075B780	Transportin-2	TNPO2	0.891053	0.565815	0.211587	1.00427	0.189799	0.838326	0.0548941	0.260547
27.7758	27.6647	27.6384	27.1112	27.5656	27.5312	27.5931	26.6956	27.0362							3	3	3	10	10	10	59.659	0	7.7401	1795700000	7	4443	78073000	Q9H0X4;H7C2U8;B4DGG1	Q9H0X4;H7C2U8;B4DGG1	Protein ITFG3	ITFG3	0.890129	0.502005	-0.290318	-1.15196	1.03634	0.244981	-0.584634	-1.60197
28.1654	28.3907	28.3613	28.4676	28.8753	28.4592	28.3893	29.0787	28.5051							5	5	5	28.7	28.7	28.7	30.276	0	37.345	3910900000	18	2976	260730000	Q9UBW8;F5H4U8;F5H7C6;F5GYF7;F5H248;F5H4Z0;F5H3M6;G3XAP1;F5GXT7	Q9UBW8;F5H4U8;F5H7C6;F5GYF7;F5H248	COP9 signalosome complex subunit 7a	COPS7A	0.889984	0.498947	0.29489	1.15898	0.716378	0.389984	0.351915	1.0843
29.6426	29.3963	29.4797	29.2233	29.3536	29.4156	29.5262	29.7205	29.494							10	10	1	24.7	24.7	2.3	53.557	0	74.543	7496800000	75	2767	312360000	Q96ER3	Q96ER3	Protein SAAL1	SAAL1	0.88961	0.614336	-0.175377	-0.913976	0.296678	0.774537	0.0740191	0.367903
28.1349	28.9713	28.9211	29.4017	29.9585	28.9472	28.8319	28.9969	29.096							7	7	7	64.7	64.7	64.7	19.344	0	51.729	5678400000	39	1683	811190000	E9PGT6;Q99627;H7C3S9;F8WEF2	E9PGT6;Q99627;H7C3S9	COP9 signalosome complex subunit 8	COPS8	0.888783	0.3568	0.760064	1.52453	0.45859	0.519791	0.299171	0.784094
29.831	29.7794	30.1871	29.447	29.8024	29.609	29.2388	29.1553	29.2964			+				26	11	11	40.1	21.6	21.6	70.02	0	49.552	8157000000	65	3101	233060000	P54652	P54652	Heat shock-related 70 kDa protein 2	HSPA2	0.888109	0.490387	-0.313019	-1.18453	2.19175	0.0614194	-0.702293	-2.99412
32.3846	32.4282	32.3002	32.178	32.1704	32.3565	32.1864	32.2304	32.3452							23	23	23	67.9	67.9	67.9	38.868	0	145.05	52527000000	202	768	2501300000	O14745;J3QRP6;J3QRA3	O14745;J3QRP6	Na(+)/H(+) exchange regulatory cofactor NHE-RF1	SLC9A3R1	0.886578	0.675456	-0.136019	-0.793162	0.903095	0.543588	-0.116988	-0.729178
28.1701	28.093	27.8676	28.0046	27.6129	27.5149	28.134	27.6041	28.1781							13	12	12	23.6	22.1	22.1	80.354	0	24.34	2577300000	13	4587	69656000	J3KPF9;A0A087X011;E9PES4;Q9Y496;H7C2F6;C9J9X2;Q5JRK0;H0Y718;Q6ZMV9	J3KPF9;A0A087X011;E9PES4;Q9Y496	Kinesin-like protein KIF3A	KIF3A	0.886194	0.481534	-0.332759	-1.21019	0.127538	0.859411	-0.0714823	-0.233962
31.0076	30.7274	31.0601	30.7714	30.7355	30.6794	30.7321	30.5378	30.7871							13	13	13	56.5	56.5	56.5	36.748	0	110.7	19154000000	110	1446	1008100000	Q9NUQ9;A0A087X178;E5RI16;E5RJL8;E5RJE1;E5RIR8;E5RK61;E5RFS4;E5RHU5;E5RGI7;E5RK81;E5RH75;Q9H0Q0	Q9NUQ9;A0A087X178	Protein FAM49B	FAM49B	0.886148	0.577145	-0.20293	-0.981734	0.89645	0.39107	-0.246082	-1.07926
27.9823	27.7423	27.8024	28.0987	27.9386	27.9829	27.7158	27.8999	28.0127							7	7	7	16	16	16	59.68	0	26.236	2498000000	22	4257	92517000	Q14451	Q14451	Growth factor receptor-bound protein 7	GRB7	0.886094	0.631081	0.164413	0.881772	0.108463	0.913143	0.0338065	0.158997
26.893	27.4033	27.3797	27.6034	27.5088	27.5257	27.3857	27.6204	27.4723							8	8	8	14.4	14.4	14.4	111.01	0	30.928	1815600000	11	5240	38630000	E9PEI0;Q69YH5	E9PEI0;Q69YH5	Cell division cycle-associated protein 2	CDCA2	0.884732	0.491175	0.320646	1.19264	0.675118	0.438734	0.26746	0.955555
27.279	27.6486	26.8323	27.6363	27.781	27.7075	27.12	27.9181	28.0259							4	3	3	9.4	6.8	6.8	70.484	0	13.081	2074300000	20	4124	103720000	R4GMX8;Q6VN20;R4GNA3;R4GN91;R4GMX7	R4GMX8;Q6VN20;R4GNA3;R4GN91	Ran-binding protein 10	RANBP10	0.884402	0.430323	0.454957	1.33942	0.514474	0.45226	0.434682	0.92376
28.8667	28.9156	28.9657	29.3362	29.1252	28.9472	28.6588	28.5923	28.59		+					22	22	22	14	14	14	240.65	0	82.052	5127800000	67	4947	49785000	Q5TH69	Q5TH69	Brefeldin A-inhibited guanine nucleotide-exchange protein 3	ARFGEF3	0.884267	0.561724	0.220183	1.01933	2.93919	0.134927	-0.302294	-2.21594
29.1414	28.9412	29.2943	29.8264	29.8898	29.1423	28.8005	29.0145	28.8507							12	12	12	55.2	55.2	55.2	21.995	0	40.922	6359400000	59	2117	529950000	Q15126	Q15126	Phosphomevalonate kinase	PMVK	0.884123	0.416285	0.493842	1.37092	0.915509	0.392396	-0.237106	-1.07318
28.1298	28.5514	28.1876	28.5539	28.5626	28.5094	28.5079	28.7347	28.7362							4	4	4	25.1	25.1	25.1	23.026	0	83.125	3966300000	24	2204	495790000	Q99470;K7ELI9	Q99470	Stromal cell-derived factor 2	SDF2	0.884123	0.534532	0.252378	1.08322	1.14325	0.288009	0.370009	1.4671
30.4875	29.9946	30.4111	30.9376	30.7519	30.4243	30.1758	30.3053	30.0478							25	24	24	23.4	22.6	22.6	155.6	0	84.216	14155000000	91	3351	191290000	Q6P158;H7C109;A0A087WZ11	Q6P158;H7C109	Putative ATP-dependent RNA helicase DHX57	DHX57	0.884011	0.445126	0.40688	1.29403	0.288088	0.71474	-0.121435	-0.449311
30.7533	31.1011	30.8049	31.2116	31.0383	31.0916	31.1538	31.1365	31.0778							9	8	8	60.9	57.5	57.5	22.04	0	137.64	21823000000	79	907	1983900000	P30405;R4GN99;H0Y548	P30405	Peptidyl-prolyl cis-trans isomerase F, mitochondrial	PPIF	0.883677	0.553343	0.227406	1.0342	1.00045	0.381631	0.236277	1.12094
30.1374	29.7925	30.1101	30.3402	30.5016	30.1055	30.0792	29.5779	29.5265							13	13	13	18.7	18.7	18.7	125.61	0	35.414	10941000000	33	3197	214520000	Q13625;H0Y847;Q96KQ4	Q13625	Apoptosis-stimulating of p53 protein 2	TP53BP2	0.88268	0.499739	0.302452	1.16499	0.615969	0.452791	-0.28549	-0.926439
30.4869	30.6716	30.4933	30.9457	30.7922	30.5911	30.5506	30.7087	30.5688							25	25	25	45.4	45.4	45.4	83.629	0	180.07	16926000000	113	2198	497810000	Q14137;A0A075B729	Q14137	Ribosome biogenesis protein BOP1	BOP1	0.882262	0.557378	0.225702	1.02982	0.304905	0.799576	0.058768	0.329281
29.9506	30.1116	29.9731	30.544	30.0454	30.3124	30.2255	30.1493	30.2739							19	17	17	44.9	41.3	41.3	65.26	0	115.66	12136000000	89	2368	433420000	Q8WXI9	Q8WXI9	Transcriptional repressor p66-beta	GATAD2B	0.881734	0.507006	0.288825	1.14351	1.52201	0.341575	0.204451	1.26173
31.3142	30.9491	31.31	31.7476	31.3281	31.4763	31.9142	31.7529	31.4243							13	13	13	76.4	76.4	76.4	18.491	0	84.829	30969000000	143	675	3096900000	O75947;F5H608	O75947	ATP synthase subunit d, mitochondrial	ATP5H	0.881464	0.487081	0.326235	1.19768	1.26191	0.206963	0.506054	1.75596
27.5182	27.4425	27.4598	27.7995	27.6795	27.4823	27.1601	27.7941	27.0929							20	9	9	22.2	12.4	12.4	101.46	0	17.468	1889200000	11	5187	40196000	Q6N069	Q6N069	N-alpha-acetyltransferase 16, NatA auxiliary subunit	NAA16	0.88143	0.611321	0.180265	0.923207	0.215519	0.763596	-0.124502	-0.383615
27.9762	27.5151	27.7951	27.3904	27.5981	27.4615	28.3167	27.3132	27.5937							6	6	5	22.5	22.5	20.1	48.455	0	42.487	2190300000	19	4390	81123000	P50440;H0YKW9;H0YMX4	P50440	Glycine amidinotransferase, mitochondrial	GATM	0.881368	0.512987	-0.278776	-1.12716	0.0213278	0.977036	-0.0209522	-0.0489965
27.7094	27.4483	27.58	28.6107	27.809	27.8534	27.6215	28.1408	27.9127							7	7	7	42.3	42.3	42.3	22.988	0	23.415	2451600000	22	3367	188580000	Q14691	Q14691	DNA replication complex GINS protein PSF1	GINS1	0.880031	0.412896	0.511766	1.38003	0.864272	0.363205	0.312428	1.16518
28.5199	28.7521	28.6132	28.4144	28.5557	28.1667	28.3979	28.8117	29.3155							7	7	7	33.8	33.8	33.8	35.891	0	51.946	4291300000	36	2473	390120000	Q9H977;C9J016;B9A049	Q9H977;C9J016;B9A049	WD repeat-containing protein 54	WDR54	0.878954	0.538648	-0.249488	-1.07452	0.319285	0.64137	0.21329	0.570675
29.6312	29.3081	29.2402	28.7839	28.1667	29.2813	29.4443	29.6569	29.2254							5	5	5	19.6	19.6	19.6	22.109	0	7.6677	6487600000	31	1685	810950000	Q7LBR1	Q7LBR1	Charged multivesicular body protein 1b	CHMP1B	0.878281	0.370745	-0.649192	-1.46148	0.10153	0.897235	0.0489966	0.179209
29.6777	29.676	29.7732	29.711	29.2933	29.3802	29.4811	29.3402	29.4824							14	14	14	26.6	26.6	26.6	71.996	0	47.997	8273400000	57	2944	266890000	Q99543;H7C3L7;C9IZ83;F2Z3N9;F2Z3H0	Q99543;H7C3L7	DnaJ homolog subfamily C member 2;DnaJ homolog subfamily C member 2, N-terminally processed	DNAJC2	0.87817	0.542591	-0.247478	-1.07028	2.06523	0.211127	-0.274406	-1.74684
33.2802	33.3502	33.2752	33.4097	33.6153	33.3523	33.3842	33.359	33.4225							33	33	33	59.6	59.6	59.6	68.047	0	315.85	118180000000	377	555	3939400000	Q15046;H3BVA8;J3KRL2;H3BPV7;H3BRC9	Q15046	Lysine--tRNA ligase	KARS	0.877685	0.646165	0.157271	0.857354	1.33231	0.576127	0.0867386	0.664846
28.7779	29.3068	29.2483	28.7288	28.7816	28.8542	28.6712	28.7076	28.985							10	10	10	44.5	44.5	44.5	28.481	0	34.688	5023300000	44	2685	334890000	Q9H3R5;B3KVZ3;H0Y9E6;D6RBJ6	Q9H3R5;B3KVZ3;H0Y9E6	Centromere protein H	CENPH	0.877563	0.490868	-0.322828	-1.18996	0.764221	0.386037	-0.323063	-1.09688
32.6212	32.8223	33.0784	33.2484	33.3857	32.9415	32.9968	32.7281	32.7092							11	11	5	76.9	76.9	38.1	16.495	0	56.511	84657000000	122	294	8465700000	Q13404;I3L0A0;G3V2F7;A0A0A0MSL3;E5RIF1;D6RG00	Q13404;I3L0A0;G3V2F7;A0A0A0MSL3	Ubiquitin-conjugating enzyme E2 variant 1	UBE2V1	0.87735	0.474899	0.351251	1.22636	0.0629547	0.94738	-0.0292842	-0.111918
35.2139	35.2422	35.1731	35.1815	35.0132	35.1318	35.0958	35.3129	35.3146							21	21	12	40.6	40.6	25.1	38.434	0	263.47	442660000000	474	38	34051000000	Q14103;H0Y8G5;H0YA96;D6RAF8;D6RD83	Q14103;H0Y8G5;H0YA96;D6RAF8	Heterogeneous nuclear ribonucleoprotein D0	HNRNPD	0.873507	0.730538	-0.100932	-0.656316	0.155655	0.897716	0.0313517	0.178773
26.2284	25.77	26.1291	25.8218	25.7506	25.7646	25.9212	26.4296	25.8726							3	3	3	9.1	9.1	9.1	41.071	0.00066017	3.8416	739950000	4	5161	41108000	Q9NV79;F8W9F3;V9GYG6;V9GZ41	Q9NV79;F8W9F3	Protein-L-isoaspartate O-methyltransferase domain-containing protein 2	PCMTD2	0.870099	0.526283	-0.263492	-1.09368	0.0484761	0.956312	0.0319703	0.0980426
29.8353	29.635	29.7006	30.0898	29.8823	29.7927	29.8761	30.1528	29.9622							14	14	14	38.3	38.3	38.3	57.276	0	81.818	10053000000	78	2307	456960000	Q9H3P2;H0Y3X6;C9JHL4;H7C2C7;F8W954;F8WF98;C9JEM7;H7C2M8;H7C0W2;H7C3C2	Q9H3P2;H0Y3X6;C9JHL4	Negative elongation factor A	NELFA	0.86984	0.58691	0.197984	0.961482	1.27273	0.316258	0.273443	1.36186
29.4422	30.0197	29.8638	30.6256	30.1715	29.9768	29.828	29.75	29.7725							10	10	10	41.2	41.2	41.2	31.54	0	57.29	10772000000	81	1654	828630000	Q15404	Q15404	Ras suppressor protein 1	RSU1	0.86976	0.426681	0.482737	1.3474	0.0157725	0.985123	0.00828107	0.0302166
30.1125	29.8389	29.6966	30.5208	30.1982	30.0095	30.22	30.6763	30.4209		+					16	16	16	33.6	33.6	33.6	65.471	0	116.7	12656000000	86	2174	506220000	Q8NHP8	Q8NHP8	Putative phospholipase B-like 2;Putative phospholipase B-like 2 32 kDa form;Putative phospholipase B-like 2 45 kDa form	PLBD2	0.869239	0.474178	0.360188	1.2301	1.43878	0.159676	0.556443	1.98865
30.8	30.9315	30.9602	31.0723	30.9373	31.0405	31.3623	31.4115	31.2579		+					16	16	16	43	43	43	56.639	0	208.88	23603000000	87	1432	1026200000	Q9UHG3;F8W8W4;C9K055;C9JM55;C9JGT6	Q9UHG3;F8W8W4	Prenylcysteine oxidase 1	PCYOX1	0.868957	0.694341	0.119473	0.728605	2.58083	0.124622	0.446662	2.6752
27.8061	28.161	27.9222	27.7579	27.3291	27.7874	27.9726	28.3303	28.6496							10	10	8	10.5	10.5	9.1	169.6	0	69.154	2816500000	27	5211	39670000	A0A0A0MR23;Q8TEU7;E9PCH4;B7Z7Y1;D6RE77	A0A0A0MR23;Q8TEU7;E9PCH4;B7Z7Y1;D6RE77	Rap guanine nucleotide exchange factor 6	RAPGEF6	0.868709	0.486014	-0.338326	-1.2031	0.732488	0.38372	0.354397	1.10169
27.5922	27.9032	27.8994	27.8971	28.2956	28.0683	28.1109	27.761	28.1085							5	5	5	61	61	61	14.874	0	37.416	2654800000	17	2822	294980000	O95295	O95295	SNARE-associated protein Snapin	SNAPIN	0.868222	0.506525	0.288712	1.13345	0.557243	0.526902	0.195234	0.764637
31.1119	31.4246	31.1688	31.7698	31.4248	31.3828	31.5715	31.6716	31.7757		+					22	22	22	39.5	39.5	39.5	78.579	0	135.52	30681000000	146	1371	1095700000	Q9NR19;C9JY31;F8WCJ4;C9IYL0;B4DEH9;C9JXD9;C9J7L5;F8WDJ9	Q9NR19	Acetyl-coenzyme A synthetase, cytoplasmic	ACSS2	0.867911	0.505277	0.290709	1.13629	1.74917	0.153146	0.437859	2.05757
29.4888	29.2768	29.6288	29.8315	29.9617	29.5246	29.4228	29.3976	29.4567							29	29	29	19.2	19.2	19.2	219.6	0	87.896	7881300000	64	4482	75060000	Q6YHU6;H0Y3V5;B5MC89;F5H3M9;B6ZDE5;H7BYZ4	Q6YHU6	Thyroid adenoma-associated protein	THADA	0.8674	0.499089	0.307795	1.1611	0.139558	0.887671	-0.0391363	-0.192079
29.488	30.0541	30.1504	30.3318	30.4374	30.1621	29.8146	29.8033	30.007							4	4	4	37.2	37.2	37.2	14.494	0	12.595	10993000000	22	1079	1570500000	P52758;H0YBX3;H0YB34	P52758;H0YBX3;H0YB34	Ribonuclease UK114	HRSP12	0.866676	0.449773	0.412916	1.28377	0.0351106	0.969429	-0.0225156	-0.0710389
30.8979	31.0299	30.9514	30.9256	30.8278	30.8573	30.9447	30.9025	31.0884							24	24	24	38.5	38.5	38.5	92.239	0	128.27	20921000000	134	2196	498120000	Q9UHI6;E9PJ60	Q9UHI6	Probable ATP-dependent RNA helicase DDX20	DDX20	0.865724	0.753296	-0.0894489	-0.604127	0.0989817	0.946716	0.0188001	0.111834
28.7821	28.7828	28.9404	29.1443	29.4222	28.8724	29.0237	28.9751	29.1915							14	14	13	27.9	27.9	26.5	82.364	0	72.995	5614300000	65	3688	147740000	Q5JVZ5;Q96JJ3;Q5JW01;H0YCM7;Q5JVZ4;Q5JVZ8	Q5JVZ5;Q96JJ3;Q5JW01;H0YCM7	Engulfment and cell motility protein 2	ELMO2	0.865709	0.499148	0.31119	1.16458	1.27424	0.347439	0.228379	1.2407
29.9898	30.4542	30.5083	30.884	30.8563	30.4359	29.8688	30.4993	30.7428							11	7	7	59.3	50.7	50.7	22.496	0	110.74	15393000000	84	1092	1539300000	Q6ZRY4	Q6ZRY4	RNA-binding protein with multiple splicing 2	RBPMS2	0.865194	0.45503	0.407933	1.27752	0.0594262	0.934933	0.0528469	0.129513
31.1877	31.4665	31.015	31.3882	31.6936	31.4779	31.3376	31.0417	31.2843							15	15	14	17.1	17.1	17.1	136.38	0	52.313	26915000000	87	2171	507840000	P14543	P14543	Nidogen-1	NID1	0.864279	0.507219	0.296791	1.14274	0.00381753	0.996795	-0.00186666	-0.00718044
35.1496	35.2238	35.2962	35.4102	35.3442	35.2568	35.1265	34.9599	35.1658							33	6	6	74.9	19.2	19.2	47.766	0	212.33	417660000000	334	96	21982000000	Q5JP53;P07437;Q5ST81	Q5JP53;P07437;Q5ST81	Tubulin beta chain	TUBB	0.863374	0.703017	0.113874	0.705795	0.850492	0.515582	-0.139132	-0.790548
27.6978	28.0297	27.9064	27.6501	27.6211	27.7682	28.0325	27.7085	28.3626							5	5	5	30.2	30.2	30.2	14.125	0	7.7121	2507500000	23	3021	250750000	G3V2U7;P07311;G3V3F8;G3V597	G3V2U7;P07311	Acylphosphatase;Acylphosphatase-1	FBN3;ACYP1	0.862931	0.590488	-0.198132	-0.958179	0.299681	0.681388	0.156581	0.501516
27.3514	27.4371	27.2699	27.6129	27.3799	27.8152	27.5885	27.865	27.8529		+					4	4	4	18.9	18.9	18.9	33.733	0	32.479	2067700000	26	3838	129230000	Q9Y316	Q9Y316	Protein MEMO1	MEMO1	0.862513	0.547555	0.249851	1.0645	1.81585	0.153673	0.415995	2.05606
31.7635	31.5874	31.7086	31.8475	32.0672	31.746	31.7917	32.028	31.93							10	10	10	51	51	51	32.749	0	82.153	38514000000	123	660	3209500000	Q86U42;B4DEH8;G3V4T2;H0YJH9;A6NDY0	Q86U42;B4DEH8;G3V4T2	Polyadenylate-binding protein 2	PABPN1	0.862155	0.58799	0.200429	0.963103	1.25501	0.346793	0.23008	1.23665
27.6381	27.0325	27.673	26.6775	26.8471	27.2863	27.6695	27.0991	28.1174							4	4	4	12.5	12.5	12.5	31.616	0	11.67	1824500000	20	3268	202720000	Q32MN6;P20226;H0Y6D8;Q7Z6S5;Q6SJ96	Q32MN6;P20226;H0Y6D8	TATA-box-binding protein	TBP	0.860991	0.422083	-0.510914	-1.3591	0.192132	0.75627	0.180789	0.392474
31.4788	31.614	31.6404	31.14	31.42	31.5031	31.4401	31.8994	31.7946							14	14	14	61.9	61.9	61.9	22.658	0	94.925	33468000000	139	840	2231200000	P61758;B4DWR3	P61758;B4DWR3	Prefoldin subunit 3	VBP1	0.860654	0.561784	-0.223394	-1.01226	0.380011	0.660783	0.133607	0.539378
28.3802	28.6856	28.497	28.6771	29.2719	28.7591	28.7784	28.8555	28.6777							14	14	14	12.5	12.5	12.5	194.39	0	104.18	4499800000	30	4895	52939000	H3BMQ0;P49815;H3BQK4;H3BNT5;H3BQY7;Q5HYF7	H3BMQ0;P49815	Tuberin	TSC2	0.860613	0.465738	0.381795	1.24658	1.1419	0.34717	0.24962	1.23084
32.0772	32.0762	32.0947	32.2786	32.1368	32.1168	32.0991	32.1235	32.175							54	54	54	37.6	37.6	37.6	197.58	0	323.31	47482000000	338	1923	633090000	P52948;H7C3P6;H0YDF4;H0YEN4;H0YCT1;H0YCR0;H0YDA1	P52948;H7C3P6	Nuclear pore complex protein Nup98-Nup96;Nuclear pore complex protein Nup98;Nuclear pore complex protein Nup96	NUP98	0.858824	0.737961	0.0947151	0.62613	1.00863	0.745016	0.0498187	0.404449
29.9877	30.0158	29.8528	30.6754	30.0619	30.1907	30.2719	30.4368	30.2375		+					14	14	11	40.2	40.2	33.6	48.586	0	51.866	12611000000	77	2180	504430000	Q9BXS5;E7ENJ6;K7EJL1;K7ENA7;K7EPJ8;K7EQ90;K7ER75;A0A087WZX7;K7EQX3	Q9BXS5;E7ENJ6;K7EJL1	AP-1 complex subunit mu-1	AP1M1	0.858567	0.480811	0.357239	1.21745	1.98935	0.160588	0.363295	2.02429
28.8606	28.9027	28.8993	28.3373	28.8969	28.5082	28.4929	28.4485	28.4947		+					16	16	16	15.9	15.9	15.9	142.87	0	48.969	4256900000	37	4494	74683000	O43933;H7BZH3	O43933	Peroxisome biogenesis factor 1	PEX1	0.858266	0.502549	-0.306742	-1.15254	4.45008	0.0222609	-0.408844	-3.40016
27.7324	27.2374	28.1663	28.627	27.9488	28.4147	28.2255	28.413	27.9702							9	9	9	30.7	30.7	30.7	53.067	0	20.418	2903000000	17	3648	152790000	E7EVQ6;Q14534;H0YBN7;E5RJH9	E7EVQ6;Q14534	Squalene monooxygenase	SQLE	0.858059	0.385073	0.618136	1.42139	0.758829	0.347978	0.490887	1.23502
32.6793	32.6606	32.7539	32.7651	33.0528	32.8011	32.6068	32.7583	32.6985							21	21	21	77.9	77.9	77.9	28.068	0	161.34	74871000000	252	477	4679400000	Q9Y224;G3V4C6;H0YJB9;G3V4E7	Q9Y224;G3V4C6	UPF0568 protein C14orf166	C14orf166	0.857857	0.619858	0.175081	0.898438	0.0666368	0.969965	-0.0100276	-0.0657663
28.7726	29.0119	28.9776	29.2641	29.7903	29.0248	29.0465	28.8578	28.9617							13	13	13	30.8	30.8	30.8	68.556	0	36.693	5933800000	45	3307	197790000	O60942;Q5TCW7	O60942;Q5TCW7	mRNA-capping enzyme;Polynucleotide 5-triphosphatase;mRNA guanylyltransferase	RNGTT	0.857006	0.449212	0.439067	1.29848	0.138518	0.897415	0.0346603	0.180049
27.8158	27.8569	27.9224	28.2605	28.3067	27.8495	27.9557	28.1042	28.1024							5	5	5	42.3	42.3	42.3	19.661	0	32.182	2703000000	29	2665	337880000	Q9Y3C4	Q9Y3C4	EKC/KEOPS complex subunit TPRKB	TPRKB	0.856714	0.522276	0.273863	1.1017	1.5038	0.35719	0.189114	1.19563
30.1993	30.5733	30.5405	30.7191	30.5699	30.7562	30.5983	30.6045	30.4705							16	16	16	57.6	57.6	57.6	37.636	0	83.057	15976000000	96	1585	887530000	O00170;E9PMH2;V9GYQ3	O00170;E9PMH2	AH receptor-interacting protein	AIP	0.856604	0.554008	0.244055	1.05003	0.399278	0.666691	0.120121	0.52849
31.3117	31.0493	31.3745	31.8839	31.3363	31.553	31.5464	31.4035	31.206							39	39	39	40.5	40.5	40.5	122.85	0	187.05	28719000000	203	2012	586110000	Q9BSJ8;F8VZB1	Q9BSJ8	Extended synaptotagmin-1	ESYT1	0.856087	0.485732	0.345893	1.2019	0.427016	0.630818	0.140122	0.58339
30.2165	30.1573	30.2651	29.3761	29.7318	30.2013	30.0702	30.028	29.8873							10	10	10	55	55	55	23.772	0	47.949	11005000000	53	1710	786050000	O95816;A2A296	O95816	BAG family molecular chaperone regulator 2	BAG2	0.854714	0.447885	-0.443241	-1.29984	1.57624	0.321499	-0.217768	-1.33203
32.0414	31.8744	31.9294	32.1585	31.9668	32.1954	32.0475	31.9971	31.9674							26	26	26	51.4	51.4	51.4	64.244	0	115.54	44512000000	245	1229	1309200000	Q96AY3;H0Y827;K7ESG6;K7ELI6;C9JPC3;K7EM43	Q96AY3;H0Y827	Peptidyl-prolyl cis-trans isomerase FKBP10	FKBP10	0.854335	0.654148	0.158515	0.851212	0.438205	0.781132	0.0556157	0.360156
30.3974	30.9111	30.6668	30.8748	31.0428	30.9211	30.8499	31.1516	31.007							12	12	12	43.9	43.9	43.9	49.419	0	108.07	19834000000	88	1504	944460000	Q9BQ67;M0QX71	Q9BQ67;M0QX71	Glutamate-rich WD repeat-containing protein 1	GRWD1	0.854103	0.515576	0.287797	1.12165	0.936039	0.340461	0.344393	1.26599
33.7554	33.953	33.8274	34.0025	33.9889	33.9046	33.7144	33.7904	33.8979							18	18	18	66.5	66.5	66.5	18.431	0	75.696	161710000000	289	155	16171000000	P62280;M0QZC5;M0R1H5;M0R1H6	P62280;M0QZC5	40S ribosomal protein S11	RPS11	0.853949	0.694558	0.120069	0.726206	0.220338	0.847936	-0.0443878	-0.248636
28.6887	28.8189	28.8264	28.942	28.8894	28.8183	28.829	28.3209	28.5441							6	6	6	54.3	54.3	54.3	14.909	0	12.624	4494300000	26	1914	642050000	Q5T6K7;E9PI99;Q5T6K5;Q13952;A0A0A0MT00;E9PL11;E9PJA8;E9PQR2;A0A087WXG1	Q5T6K7;E9PI99;Q5T6K5;Q13952;A0A0A0MT00;E9PL11	Nuclear transcription factor Y subunit gamma	NFYC	0.853577	0.719885	0.105253	0.669132	0.624335	0.491162	-0.213297	-0.840764
29.7021	30.1547	30.0961	30.1409	30.3174	30.3595	30.048	29.9103	30.0751							8	8	8	54.8	54.8	54.8	20.48	0	41.33	11592000000	65	1486	965980000	Q9BW83;F5GZ09;B1AH58;H0Y6C7;B1AH56	Q9BW83;F5GZ09	Intraflagellar transport protein 27 homolog	IFT27	0.852678	0.514976	0.2883	1.12136	0.0616546	0.950735	0.0268199	0.106855
29.863	29.4796	30.1682	29.1866	29.299	29.668	30.1239	30.1283	29.9503							12	12	3	14.9	14.9	2.9	135.3	0	72.777	9554000000	72	3539	167610000	E9PFN4;A0A0A0MST8;Q9Y6M7	E9PFN4;A0A0A0MST8;Q9Y6M7	Sodium bicarbonate cotransporter 3	SLC4A7	0.852179	0.4488	-0.452368	-1.30503	0.482716	0.535804	0.230584	0.749492
28.5745	28.7408	28.0677	29.1255	28.7475	28.7991	28.9601	28.73	28.8021							18	12	11	29.9	23.4	22.2	79.541	0	43.8	4482900000	37	3752	140090000	Q15059;A9J571	Q15059	Bromodomain-containing protein 3	BRD3	0.851463	0.449364	0.429719	1.28478	0.800263	0.361858	0.369729	1.17927
29.4739	29.306	29.3159	29.3065	29.1097	29.2426	29.2992	29.1505	29.166							15	15	15	19.2	19.2	19.2	111.11	0	65.46	6445500000	60	3923	121610000	Q86W56	Q86W56	Poly(ADP-ribose) glycohydrolase	PARG	0.851321	0.669748	-0.145639	-0.811461	1.04399	0.452488	-0.160021	-0.93034
28.2896	28.3551	28.2359	28.2593	28.1507	27.971	28.2884	28.3831	28.0504							8	8	8	30.9	30.9	30.9	42.78	0	77.171	3126800000	22	3237	208460000	Q53T59;F6TR53;B5MC96;H7C0Y9;H7BZZ1;F8WDN8;H7BZ19	Q53T59;F6TR53;B5MC96	HCLS1-binding protein 3	HS1BP3	0.851242	0.635264	-0.166515	-0.872366	0.193683	0.839862	-0.0529048	-0.258335
32.1019	32.0372	32.1355	31.9528	32.0783	31.9823	32.0164	32.0848	32.0827							59	59	44	39.4	39.4	29.9	207.62	0	290.42	44812000000	266	2231	487090000	J3KN01;P55196;A8MQ02;Q5TIG5;F8W9I4;E9PFY5;H0Y8L4;H0YA98;H0Y9I0;H0Y948;H0Y8U8	J3KN01;P55196;A8MQ02;Q5TIG5	Afadin	MLLT4	0.850062	0.759594	-0.0871188	-0.590208	0.342614	0.867301	-0.0302518	-0.221548
30.2722	29.4665	30.0255	31.0561	30.259	30.3509	30.6054	30.616	30.4613							19	19	18	43.5	43.5	39.6	56.805	0	105.86	14370000000	105	2074	552710000	Q16850;H7C0D0	Q16850	Lanosterol 14-alpha demethylase	CYP51A1	0.849314	0.386971	0.633926	1.41915	1.23343	0.175276	0.639487	1.86164
30.0668	30.45	30.6595	28.8907	29.804	30.1787	30.1783	30.4209	30.4854							11	11	11	42.1	42.1	42.1	32.583	0	84.762	12556000000	76	1711	784770000	Q9Y624;A0A087WY82	Q9Y624;A0A087WY82	Junctional adhesion molecule A	F11R	0.848877	0.365315	-0.767628	-1.47616	0.0533898	0.953746	-0.0305551	-0.102838
31.596	31.6089	31.4032	31.3641	30.562	31.2571	31.5319	31.8877	31.8403							23	23	1	28.1	28.1	1.1	74.543	0	54.804	30489000000	151	1532	923920000	A0A0A0MRM9	A0A0A0MRM9			0.848213	0.441688	-0.47499	-1.31911	0.770466	0.445778	0.217247	0.94515
30.2008	30.4506	30.4058	30.5387	30.5948	30.4255	30.4667	30.3323	29.8989							15	11	10	38.9	29.9	23.7	41.59	0	66.833	13786000000	63	1619	861640000	Q01085;E7ETJ9;E7ETC0;A6NKZ9	Q01085;E7ETJ9;E7ETC0	Nucleolysin TIAR	TIAL1	0.848114	0.636626	0.167267	0.87301	0.25315	0.73708	-0.119759	-0.416169
30.4355	30.3665	30.5143	30.5844	30.8092	30.4906	30.3303	30.3418	30.4723							13	13	12	53.5	53.5	51.4	38.169	0	59.221	14761000000	82	1717	776900000	O75436;S4R3Q6;S4R2Y3	O75436;S4R3Q6	Vacuolar protein sorting-associated protein 26A	VPS26A	0.847514	0.606609	0.189311	0.929193	0.38663	0.783658	-0.0572929	-0.352769
28.9531	28.9424	29.2698	29.4037	29.4934	29.1199	29.3014	29.1876	29.0122							9	9	9	21.2	21.2	21.2	46.476	0	33.631	6195600000	43	2558	364450000	Q5VW32;F5GXQ0;Q5VW33	Q5VW32;F5GXQ0	BRO1 domain-containing protein BROX	BROX	0.847351	0.521379	0.283905	1.11074	0.33929	0.699522	0.111989	0.473665
29.4795	29.4347	29.8291	29.8332	29.8409	29.7642	29.5319	29.6172	29.3964							10	10	10	51	51	51	32.904	0	89.973	8379300000	51	2062	558620000	Q9BU89;K7EIV2;K7ERU8	Q9BU89;K7EIV2	Deoxyhypusine hydroxylase	DOHH	0.846838	0.561261	0.231646	1.02034	0.178777	0.831334	-0.0659803	-0.274623
34.5731	34.7114	34.7852	34.348	34.3188	34.6816	34.5599	34.7778	34.8114							19	19	19	59.3	59.3	59.3	34.362	0	166.94	287430000000	446	72	26130000000	P46777;Q5T7N0;R4GNJ2	P46777	60S ribosomal protein L5	RPL5	0.846278	0.553331	-0.240439	-1.03668	0.0941571	0.932989	0.0264689	0.13208
31.5889	31.803	31.9294	32.0076	32.1258	31.8674	31.8204	31.977	31.8404							25	25	25	55.8	55.8	55.8	77.843	0	323.31	40493000000	223	1057	1619700000	A0A087WZ13;E9PAU2;Q8IY67;K7EKR9;K7EQG2	A0A087WZ13;E9PAU2;Q8IY67	Ribonucleoprotein PTB-binding 1	RAVER1	0.846152	0.562608	0.226533	1.00987	0.402987	0.682139	0.105489	0.500175
32.4562	32.2777	32.3264	32.7349	32.5492	32.3917	32.4121	32.5519	32.4871							35	35	31	46.4	46.4	43.8	101.86	0	215.21	59342000000	332	1353	1119700000	Q9Y6K1;F8WE91	Q9Y6K1;F8WE91	DNA (cytosine-5)-methyltransferase 3A	DNMT3A	0.846094	0.587057	0.205125	0.964947	0.909734	0.518828	0.130262	0.780777
28.1192	28.1051	28.0703	28.1778	28.6969	28.2868	28.2054	28.2161	28.337							12	12	12	14	14	14	128.88	0	36.042	3202200000	22	4730	61580000	Q96QU8;I3L2K0;H3BPG8;H3BRV5;I3L0S8;H3BR41;H3BMW9	Q96QU8	Exportin-6	XPO6	0.845556	0.51698	0.288996	1.11711	1.58987	0.393638	0.154633	1.06914
31.5312	32.3531	31.9243	32.6177	32.5453	32.1583	32.1822	32.1856	32.1983							18	18	18	68.6	68.6	68.6	39.31	0	300.81	50480000000	153	668	3155000000	Q96DI7;Q9NSS8	Q96DI7	U5 small nuclear ribonucleoprotein 40 kDa protein	SNRNP40	0.845556	0.431465	0.504209	1.33784	0.459063	0.536133	0.252455	0.748292
34.9489	35.1808	34.9237	35.3332	35.165	35.1226	35.1175	34.7897	34.9439							18	18	18	48.9	48.9	48.9	26.224	0	152.54	361970000000	380	33	36197000000	B5MDF5;P62826;J3KQE5;F5H018;H0YFC6;B4DV51;A0A087X0W0	B5MDF5;P62826;J3KQE5;F5H018;H0YFC6	GTP-binding nuclear protein Ran	RAN	0.844058	0.605985	0.189186	0.927113	0.208576	0.818331	-0.0674146	-0.299457
30.0073	30.3597	30.3475	30.4267	30.6566	30.4012	30.1691	30.1875	30.3108							19	19	19	37.7	37.7	37.7	68.722	0	130.06	13553000000	112	2320	451760000	Q9UBL3;F5H8F7;H0YBF6;H0YAQ0;E5RFH5	Q9UBL3;F5H8F7	Set1/Ash2 histone methyltransferase complex subunit ASH2	ASH2L	0.843981	0.546402	0.256658	1.06416	0.0432059	0.968912	-0.0156784	-0.070068
31.2915	31.052	31.2606	31.2806	31.8321	31.4652	31.4712	31.5422	31.2961							44	44	44	41.6	41.6	41.6	149.32	0	216.86	28509000000	196	2578	360880000	Q9NVI1;F8W7R3;H3BP78;H3BT54;H3BMG4;H3BN35;H3BQE2;H3BS60	Q9NVI1;F8W7R3;H3BP78	Fanconi anemia group I protein	FANCI	0.843246	0.499525	0.324593	1.16468	1.05299	0.372745	0.235103	1.14738
31.8471	31.9627	31.899	31.715	31.7237	31.8979	31.964	32.1186	32.1212							23	23	14	52.4	52.4	32.1	64.436	0	275.15	41727000000	214	1114	1490300000	Q9H0L4	Q9H0L4	Cleavage stimulation factor subunit 2 tau variant	CSTF2T	0.842953	0.692685	-0.124053	-0.737025	1.25319	0.40521	0.165002	1.01976
28.3777	29.2119	29.0317	29.8187	30.1721	28.9879	28.8859	29.0525	28.9766							9	9	9	49.7	49.7	49.7	21.427	0	31.463	6409600000	28	1915	640960000	Q9Y248;M0QXS3;M0R043	Q9Y248	DNA replication complex GINS protein PSF2	GINS2	0.84254	0.365814	0.785799	1.47447	0.140473	0.831378	0.0978889	0.273444
27.8146	27.6873	27.7052	27.7392	28.3785	28.1241	27.8018	27.7297	27.868							3	3	3	13.1	13.1	13.1	46.031	0	59.92	2482100000	26	3773	137890000	Q13641	Q13641	Trophoblast glycoprotein	TPBG	0.842485	0.491446	0.344899	1.18917	0.496618	0.74093	0.0641511	0.410232
31.6873	31.5576	31.5653	31.2896	31.6081	31.1955	31.4546	31.4673	31.682							16	16	16	47.7	47.7	47.7	41.193	0	120.14	30763000000	135	1019	1709100000	Q15050	Q15050	Ribosome biogenesis regulatory protein homolog	RRS1	0.842239	0.555232	-0.239012	-1.03144	0.334121	0.77439	-0.0687739	-0.371963
28.3336	28.2306	27.9979	27.6851	28.0303	28.0242	27.877	28.0751	28.2645							9	9	9	22.1	22.1	22.1	57.983	0	49.669	2848000000	28	3959	118660000	Q8N108	Q8N108	Mesoderm induction early response protein 1	MIER1	0.841395	0.529133	-0.27417	-1.09126	0.314895	0.707521	-0.115167	-0.461442
29.5476	29.6706	29.644	29.9245	29.9256	29.613	29.3835	29.2727	29.508							18	18	18	44.4	44.4	44.4	50.562	0	90.313	8168700000	74	2839	291740000	C9J0I9;Q86WB0;C9J672;F8WAU5;F8WBD7;F8WDK5;F8WF13	C9J0I9;Q86WB0	Nuclear-interacting partner of ALK	ZC3HC1	0.841261	0.591456	0.200326	0.951561	1.39811	0.327875	-0.232654	-1.31014
26.9578	27.2218	27.1944	27.5876	27.8448	27.144	26.9669	27.1385	27.6434							5	5	5	17.4	17.4	17.4	37.337	0	8.6753	1668100000	20	3848	128310000	Q07820;A0A087WT64	Q07820	Induced myeloid leukemia cell differentiation protein Mcl-1	MCL1	0.841218	0.464708	0.40081	1.24807	0.221864	0.757137	0.124917	0.390781
28.5026	28.2962	28.1915	27.8482	27.7765	28.3177	28.1251	28.0219	28.3511							6	6	6	10.5	10.5	10.5	59.143	0	15.56	3043600000	30	3592	160190000	Q16625	Q16625	Occludin	OCLN	0.841031	0.493146	-0.349304	-1.19312	0.543109	0.554564	-0.164045	-0.702692
29.6543	29.4506	29.6291	29.6544	29.8994	29.7122	29.7238	29.6425	29.5436							15	15	15	38.7	38.7	38.7	63.245	0	72.578	8662700000	68	2577	360940000	Q8N543;A0A0A0MTR2;H3BUA6;H3BR79;H3BP48;H3BR02	Q8N543;A0A0A0MTR2;H3BUA6	Prolyl 3-hydroxylase OGFOD1	OGFOD1	0.840929	0.620423	0.177333	0.896193	0.286499	0.803338	0.0586452	0.32113
35.2796	35.3305	35.24	35.7449	35.3496	35.4278	35.5326	35.5526	35.6027		+					41	41	11	74.7	74.7	31.6	70.67	0	323.31	495610000000	763	199	13767000000	P11940;E7EQV3;A0A087WTT1;E7ERJ7;Q9H361;H0YBN4;H0YAP2;H0YB86;E5RGH3;E5RJB9;E5RH24;H0YAS6;H0YB75;Q4VXU2;H0YAS7;E5RHG7;H0YAW6;H0YC10;E5RGC4;E5RFD8;E5RJM8;Q96DU9	P11940;E7EQV3;A0A087WTT1;E7ERJ7;Q9H361	Polyadenylate-binding protein 1;Polyadenylate-binding protein 3	PABPC1;PABPC3	0.840792	0.564807	0.22406	1.00169	2.94629	0.149647	0.279247	2.09177
33.5811	33.4868	33.4116	33.5626	33.6717	33.572	33.6391	33.5527	33.5584							31	31	31	75.8	75.8	75.8	54.416	0	323.31	128480000000	340	488	4588500000	P26196;Q8IV96	P26196	Probable ATP-dependent RNA helicase DDX6	DDX6	0.840668	0.71695	0.108977	0.68041	0.733482	0.635588	0.0902863	0.577247
34.4692	34.3843	34.3642	34.6048	34.5995	34.4073	34.32	34.348	34.362							27	27	27	84.8	84.8	84.8	25.035	0	323.31	232460000000	448	166	15497000000	P30041	P30041	Peroxiredoxin-6	PRDX6	0.84057	0.691305	0.131311	0.761216	0.84223	0.705201	-0.0625547	-0.465173
30.4496	30.1998	30.1188	30.6205	30.4575	30.3658	30.5164	30.2689	30.3599							15	15	15	54.1	54.1	54.1	35.23	0	56.562	13987000000	110	1765	736170000	Q9Y315;E9PPM8;G3V158;E9PML7;E9PMH9;E9PJ44;E9PJB9;E9PPK3	Q9Y315;E9PPM8;G3V158	Putative deoxyribose-phosphate aldolase	DERA	0.840508	0.566015	0.225197	1.00378	0.437925	0.643941	0.125678	0.56346
33.1253	33.0764	33.1159	33.3358	33.3407	33.0925	33.1373	33.1423	33.1256							30	30	25	78.9	78.9	70.3	47.371	0	303.14	96833000000	282	486	4611100000	P61158;B4DXW1;F8WDR7;H7C4J1;F8WEW2;F8WE84	P61158;B4DXW1	Actin-related protein 3	ACTR3	0.838536	0.662089	0.150478	0.821076	0.860525	0.844422	0.0291977	0.252191
31.1743	31.2834	31.1986	31.7219	31.5654	31.2096	31.5075	31.1661	31.5247							21	3	2	77	14.2	6.3	38.58	0	62.815	28487000000	39	1027	1675700000	Q15366;H3BSS4	Q15366	Poly(rC)-binding protein 2	PCBP2	0.837912	0.523206	0.280196	1.09813	0.676268	0.505509	0.180684	0.816284
31.5472	31.3955	31.4755	31.7791	31.8798	31.4693	31.6709	31.424	31.4425							42	42	42	50.3	50.3	50.3	115.93	0	246.86	32309000000	207	1795	717990000	Q02218;E9PDF2;E9PCR7;E9PFG7;Q9ULD0;C9J4G7	Q02218;E9PDF2;E9PCR7;E9PFG7	2-oxoglutarate dehydrogenase, mitochondrial	OGDH	0.837741	0.561242	0.236659	1.02417	0.16492	0.877054	0.0397205	0.208291
32.091	31.6729	31.9773	32.1335	32.3849	32.0737	31.9979	31.9954	31.8055							4	4	4	76.5	76.5	76.5	9.0564	0	43.549	49565000000	116	151	16522000000	Q9P1F3;Q5SZC9	Q9P1F3	Costars family protein ABRACL	ABRACL	0.837738	0.522477	0.283602	1.1032	0.0468185	0.96626	0.0191695	0.0798276
35.6466	35.6088	35.5917	35.5094	35.6061	35.5569	35.5573	35.62	35.5614							57	57	50	81	81	67.1	82.704	0	323.31	540980000000	1076	189	14236000000	P13010;H7C0H9	P13010	X-ray repair cross-complementing protein 5	XRCC5	0.837093	0.834797	-0.0582364	-0.440261	0.627329	0.826734	-0.0361684	-0.287159
29.5262	29.5681	29.3353	29.7371	29.6214	29.5545	29.5207	29.487	29.244							18	15	15	31.6	27.7	27.7	88.06	0	46.352	7653000000	54	3212	212580000	P25440;H0Y6K2;U3KQA6;E9PIQ3;H0Y799;E9PKQ9;H0YDJ7;U3KPW0	P25440;H0Y6K2;U3KQA6	Bromodomain-containing protein 2	BRD2	0.836974	0.653745	0.161155	0.851183	0.202802	0.8302	-0.059316	-0.278695
30.6578	30.6555	30.7874	31.0157	31.0435	30.693	30.5652	30.8119	30.7825							16	16	16	38.5	38.5	38.5	42.906	0	91.974	18665000000	93	1634	848390000	Q9H0C8;F8SNU7;H7C2I8;E9PC05;F8SNU6	Q9H0C8;F8SNU7;H7C2I8	Integrin-linked kinase-associated serine/threonine phosphatase 2C	ILKAP;ILKAP3	0.835261	0.575305	0.217198	0.984477	0.077572	0.952496	0.0196444	0.103844
28.6404	28.1536	28.1439	28.0822	28.0191	27.9116	28.0036	28.0878	27.9187							11	11	11	16.4	16.4	16.4	92.306	0	52.916	2875400000	19	4672	65350000	Q9Y6X8;H0YKA3	Q9Y6X8	Zinc fingers and homeoboxes protein 2	ZHX2	0.83487	0.505534	-0.308317	-1.13644	0.839163	0.374018	-0.309258	-1.14111
32.3024	32.2792	32.3752	32.2943	32.2479	32.2149	32.2326	32.2466	32.2774							61	61	61	36.2	36.2	36.2	226.37	0	255.1	52214000000	305	2251	479030000	A6NHR9;J3KTL8;J3QSH1;J3KTK7;J3KRK8	A6NHR9;J3KTL8	Structural maintenance of chromosomes flexible hinge domain-containing protein 1	SMCHD1	0.834566	0.807088	-0.0665258	-0.485682	0.98253	0.679198	-0.0667114	-0.506058
30.8523	31.1457	30.9632	31.3406	31.0675	31.1818	31.3278	31.0831	31.2092							23	22	22	25.5	24.8	24.8	122.53	0	133.45	24328000000	132	2255	477020000	Q9UPN9;E7EN20;H0Y612	Q9UPN9;E7EN20;H0Y612	E3 ubiquitin-protein ligase TRIM33	TRIM33	0.833979	0.586518	0.209576	0.967777	0.925016	0.401927	0.219631	1.04119
28.3624	28.086	28.3748	27.9779	28.1099	28.1532	28.3841	28.0164	27.946							10	10	10	25.9	25.9	25.9	68.054	0	66.206	3037600000	32	3924	121510000	D6RB01;Q9Y6X4;D6RC41;D6R953;D6RFI5	D6RB01;Q9Y6X4	Soluble lamin-associated protein of 75 kDa	FAM169A	0.833252	0.605669	-0.194073	-0.932959	0.407862	0.621285	-0.15889	-0.598828
27.0398	26.9455	26.9727	27.0838	27.7188	27.2114	26.9722	26.9626	27.1996							5	5	5	8.7	8.7	8.7	93.948	0	22.456	1629200000	33	5048	45254000	Q2VPB7	Q2VPB7	AP-5 complex subunit beta-1	AP5B1	0.83314	0.491715	0.351993	1.18941	0.288542	0.802943	0.0588144	0.322529
28.6149	28.181	28.5921	28.7333	29.2284	28.6557	28.8376	28.6868	28.4407							11	11	11	32.9	32.9	32.9	51.199	0	58.698	4391300000	25	3404	182970000	Q9UL15;G3V274	Q9UL15	BAG family molecular chaperone regulator 5	BAG5	0.832941	0.46437	0.409794	1.24875	0.454629	0.569332	0.192347	0.681188
32.9452	33.127	33.0456	33.3506	33.4097	33.0389	32.9664	32.9228	32.7092							7	7	7	79.6	79.6	79.6	11.139	0	132.89	90890000000	142	169	15148000000	P04080	P04080	Cystatin-B	CSTB	0.832863	0.564713	0.22714	1.00293	0.843499	0.471293	-0.173149	-0.886596
30.0683	30.2167	30.1251	30.4844	30.4426	30.1296	30.0611	30.1322	30.0764							21	21	21	39.5	39.5	39.5	68.66	0	114.72	12460000000	86	2444	401940000	P36915;A2AB27	P36915	Guanine nucleotide-binding protein-like 1	GNL1	0.832861	0.575762	0.215522	0.979608	0.411538	0.809086	-0.0468171	-0.3156
29.0543	28.8775	29.1062	29.2296	29.2367	29.0587	29.09	29.2604	29.1844							19	19	18	11.7	11.7	11.3	268.04	0	77.753	5967800000	35	5037	45556000	C9JE98;C9J0Q5;C9JFD3;Q9Y618;C9J7T7;C9JQE8;C9J330;H0YGK8;H7C184;H7C1Y3;H7C0P3;H7C1J7	C9JE98;C9J0Q5;C9JFD3;Q9Y618;C9J7T7;C9JQE8	Nuclear receptor corepressor 2	NCOR2	0.832379	0.65252	0.162343	0.852439	0.9095	0.467642	0.16562	0.895251
26.2435	26.6665	26.4206	25.5976	26.2813	26.1465	26.4185	27.41	26.4263							3	3	3	20.1	20.1	20.1	31.55	0	23.584	953450000	7	3789	136210000	A0A0A0MSQ4;B1AK53;H0Y7L4	A0A0A0MSQ4;B1AK53;H0Y7L4	Espin	ESPN	0.832322	0.457652	-0.435086	-1.27065	0.366505	0.568419	0.308078	0.682636
28.8461	28.7754	28.848	28.7528	28.4103	28.7114	28.6028	28.0604	28.7177							10	10	10	10.4	10.4	10.4	111.28	0	22.578	4159200000	33	3803	134170000	H7BXF5;Q9H0E3;C9J683	H7BXF5;Q9H0E3	Histone deacetylase complex subunit SAP130	SAP130	0.832076	0.59606	-0.198311	-0.942003	0.823812	0.357782	-0.362857	-1.19329
29.837	30.0757	30.1892	30.1814	30.4129	30.1962	29.9266	30.119	30.0026							21	21	21	33.3	33.3	33.3	80.224	0	64.56	11754000000	87	2973	261200000	Q9NVM9;H0YH12;F5H457;F5H5W1;H0YI01;F8VRX9	Q9NVM9	Protein asunder homolog	ASUN	0.831974	0.564326	0.229516	1.00698	0.0521865	0.966146	-0.0178839	-0.0820747
29.4133	28.9584	29.149	29.9841	29.4921	29.324	29.4441	29.1126	29.1434							28	23	23	23.6	20.8	20.8	164.67	0	80.003	6853000000	48	4256	92608000	Q9NTI5;A9IYQ1	Q9NTI5	Sister chromatid cohesion protein PDS5 homolog B	PDS5B	0.831007	0.458429	0.426493	1.26193	0.12992	0.867165	0.0597916	0.22222
29.7552	29.8428	29.821	29.8186	30.1178	29.9676	29.8286	30.057	30.037							9	9	9	45.7	45.7	45.7	26.724	0	50.84	10054000000	41	1721	773350000	Q9BUT1;D6R9U8;D6RIR6;D6RFG2;D6R9P2;D6RBF6	Q9BUT1;D6R9U8;D6RIR6	3-hydroxybutyrate dehydrogenase type 2	BDH2	0.829936	0.654274	0.161653	0.849447	1.01491	0.445761	0.167839	0.944957
33.2941	33.553	33.4422	33.4209	33.004	33.0479	33.0334	33.053	33.3217							10	10	10	46.4	46.4	46.4	14.463	0	26.425	102460000000	122	182	14638000000	P62899;H7C2W9;C9JU56;B7Z4E3;B7Z4C8;B8ZZK4	P62899;H7C2W9;C9JU56;B7Z4E3;B7Z4C8;B8ZZK4	60S ribosomal protein L31	RPL31	0.829826	0.536	-0.272167	-1.07978	1.15585	0.319927	-0.293713	-1.33812
30.7218	31.2261	30.9977	31.5962	31.3018	31.1239	30.9911	30.8105	30.9358							12	12	12	70.9	70.9	70.9	20.455	0	241.07	22800000000	100	887	2072800000	P36405	P36405	ADP-ribosylation factor-like protein 3	ARL3	0.829243	0.493388	0.358744	1.1936	0.168793	0.831686	-0.069416	-0.271933
32.1383	32.1236	32.0508	32.075	31.8133	31.9871	32.0959	32.1532	32.065							47	47	47	56.7	56.7	56.7	117.97	0	303.98	44927000000	248	1694	802270000	A0AVT1;H0Y8S8;H0Y9U5	A0AVT1	Ubiquitin-like modifier-activating enzyme 6	UBA6	0.829215	0.673166	-0.14581	-0.803279	0.00381371	0.998033	0.000436147	0.00317398
28.6332	28.6364	28.4614	28.7961	29.028	28.6167	28.6089	28.7414	28.6209							8	8	8	28	28	28	37.531	0	21.812	4288500000	44	3130	225710000	A0A0A0MQR2;Q9BY42;A2A2L5;A2A2L6	A0A0A0MQR2;Q9BY42;A2A2L5;A2A2L6	Protein RTF2 homolog	RTFDC1	0.828914	0.562709	0.236638	1.01849	0.486564	0.703982	0.0801086	0.466694
28.8471	29.0027	29.0627	29.4333	29.4333	28.9599	28.7166	28.6366	28.7366							11	11	10	22.5	22.5	20.5	64.071	0	31.19	5309300000	32	3158	221220000	O96013;M0R3G6;M0R2X4;M0R1R1;M0R0L9	O96013	Serine/threonine-protein kinase PAK 4	PAK4	0.828824	0.513	0.304638	1.12667	1.739	0.246353	-0.274218	-1.60221
33.5873	33.6323	33.5288	33.9682	33.8156	33.5842	33.612	33.8919	33.7606							16	16	16	67.7	67.7	67.7	24.831	0	158.72	143090000000	302	187	14309000000	P62906	P62906	60S ribosomal protein L10a	RPL10A	0.828276	0.589179	0.206515	0.957965	0.932715	0.452602	0.172036	0.923805
29.3584	29.0064	28.9677	29.8383	30.043	29.1093	29.6505	29.6356	29.3178							21	21	21	15.4	15.4	15.4	254.39	0	95.846	7621900000	35	4616	68053000	O60287	O60287	Nucleolar pre-ribosomal-associated protein 1	URB1	0.828061	0.426252	0.552712	1.35005	1.20739	0.246533	0.423856	1.59961
30.0755	30.0246	30.4016	28.6744	29.7507	29.9068	30.1002	29.9248	30.3776							23	23	23	29.4	29.4	29.4	124.2	0	98.892	10708000000	62	3374	187860000	Q9NQW6;H7C3S1;H7C1K5;H7C1C2;C9JJT6;H7C167	Q9NQW6	Actin-binding protein anillin	ANLN	0.827678	0.384983	-0.723227	-1.43206	0.0649255	0.942377	-0.0330067	-0.11916
28.4956	28.4154	28.4334	28.1522	28.4167	28.3368	28.131	28.3689	28.2377							10	9	9	17.2	16.1	16.1	70.383	0	44.863	3363600000	26	3751	140150000	Q9UJY5;B0QYR6;A0A088AWK4;B0QYS5;B0QYS3	Q9UJY5;B0QYR6	ADP-ribosylation factor-binding protein GGA1	GGA1	0.826533	0.673315	-0.146245	-0.803525	1.29964	0.363212	-0.2023	-1.16974
30.2696	30.2562	30.323	30.2584	30.1884	30.0385	30.0184	30.256	30.3513							15	15	15	37.6	37.6	37.6	38.21	0	65.689	12715000000	86	1546	908220000	Q9H832;H0Y9X8;D6RB11;I3L4C5;I3L286;I3L3V3	Q9H832	Ubiquitin-conjugating enzyme E2 Z	UBE2Z	0.825845	0.698038	-0.121174	-0.721281	0.298847	0.773711	-0.0744006	-0.370009
31.0981	31.146	31.2116	31.7315	31.3229	31.2361	31.4961	31.5475	31.4182		+					17	17	17	56.2	56.2	56.2	38.534	0	176.7	28085000000	170	1084	1560300000	Q9UJZ1;A0A087WYB4;F2Z2I8	Q9UJZ1;A0A087WYB4	Stomatin-like protein 2, mitochondrial	STOML2	0.825292	0.53245	0.278264	1.08592	2.59082	0.136034	0.335321	2.23604
26.4485	26.4506	26.6865	27.0785	26.5422	26.9103	26.7629	26.7521	26.7705							6	6	6	6.5	6.5	6.5	165.76	0	18.236	1113200000	24	5374	33733000	O94916;J3KRL6	O94916	Nuclear factor of activated T-cells 5	NFAT5	0.825276	0.505739	0.315135	1.13786	1.37627	0.329654	0.233333	1.30248
31.8039	31.4056	31.5863	32.0707	32.0083	31.6495	31.6949	31.6121	31.8766							9	9	9	36.2	36.2	36.2	37.026	0	54.655	37141000000	37	744	2652900000	Q9NXK8;K7EPN7;K7ELM5;K7EIR3;K7EQJ7;K7EPT3;K7EK37	Q9NXK8	F-box/LRR-repeat protein 12	FBXL12	0.825246	0.507629	0.310905	1.13228	0.392073	0.660371	0.12928	0.540583
28.5482	28.8073	28.6373	29.0557	28.676	29.0312	28.78	29.0851	29.0441							8	8	8	20.4	20.4	20.4	70.723	0	62.734	4933500000	34	3508	170120000	Q9BTA9;A0A0A0MRT2	Q9BTA9;A0A0A0MRT2	WW domain-containing adapter protein with coiled-coil	WAC	0.824269	0.556062	0.256735	1.05081	1.17622	0.312971	0.305534	1.37547
29.2802	29.1672	29.248	29.6869	29.2038	29.6585	28.7348	28.8078	28.9511		+					15	15	14	20.5	20.5	19.8	107.17	0	73.786	6076400000	47	3837	129280000	Q8TD19;G3V459;G3V2Z5;REV__Q5SQT3	Q8TD19	Serine/threonine-protein kinase Nek9	NEK9	0.823648	0.525896	0.284602	1.09421	2.29422	0.134435	-0.400599	-2.33073
30.8709	30.7493	30.9509	31.3024	30.9997	30.942	30.8532	30.7167	30.6148							14	14	14	69.4	69.4	69.4	33.172	0	94.748	20004000000	121	1313	1176700000	Q9Y314;A0A075B6F9;M0R3B2;M0R1K2;A0A075B797;M0QX85;M0R1T7	Q9Y314;A0A075B6F9;M0R3B2	Nitric oxide synthase-interacting protein	NOSIP	0.823625	0.572102	0.224328	0.991746	0.641877	0.570504	-0.128792	-0.675814
35.2168	35.2394	35.3001	35.4006	35.4243	35.2505	35.4972	35.4072	35.4269							38	38	38	70.7	70.7	70.7	59.75	0	323.31	454270000000	657	179	14654000000	P25705;K7EK77;K7ENJ4;K7ERX7;K7EJP1;K7EQH4;K7ESA0	P25705	ATP synthase subunit alpha, mitochondrial	ATP5A1	0.823495	0.72408	0.106354	0.665387	2.18269	0.309947	0.191667	1.39966
29.1013	28.7289	29.2526	29.2867	29.6676	29.233	28.7022	28.798	28.7214							8	8	8	34.5	34.5	34.5	29.591	0	27.234	5630000000	34	2514	375340000	Q9BQ13	Q9BQ13	BTB/POZ domain-containing protein KCTD14	KCTD14	0.82337	0.487556	0.368181	1.19859	0.841567	0.382463	-0.287076	-1.11127
32.5369	32.4161	32.4848	32.6412	32.5597	32.5115	32.5472	32.6379	32.636							18	18	18	85.6	85.6	85.6	22.836	0	228.59	64925000000	178	356	6492500000	P49721;A0A087WVV1	P49721;A0A087WVV1	Proteasome subunit beta type-2	PSMB2	0.822653	0.753167	0.0915248	0.603954	1.30029	0.473795	0.127764	0.874831
33.7472	33.8788	33.9084	33.6245	33.8318	33.6282	33.5134	33.7591	33.5701							24	24	24	83.7	83.7	83.7	38.438	0	308.73	143210000000	323	344	6819400000	Q9Y3F4;H0YH33;F5H1G1	Q9Y3F4	Serine-threonine kinase receptor-associated protein	STRAP	0.821793	0.670475	-0.149965	-0.812666	1.21337	0.351863	-0.230602	-1.21816
29.473	29.4187	29.0556	28.4735	28.742	29.2841	29.9148	29.6378	29.1109							9	9	9	35.4	35.4	35.4	29.668	0	42.216	6936100000	33	2209	495440000	P47985;P0C7P4	P47985;P0C7P4	Cytochrome b-c1 complex subunit Rieske, mitochondrial;Cytochrome b-c1 complex subunit 11;Putative cytochrome b-c1 complex subunit Rieske-like protein 1	UQCRFS1;UQCRFS1P1	0.821715	0.44804	-0.482538	-1.29705	0.370588	0.589468	0.238798	0.645864
31.9232	32.1473	31.9564	32.083	32.2772	32.1468	32.0343	32.0795	32.1074							14	14	3	66.1	66.1	10.4	32.444	0	317.06	45696000000	130	532	4154200000	O00560;B4DHN5;E9PBU7	O00560;B4DHN5;E9PBU7	Syntenin-1	SDCBP	0.821536	0.655905	0.160003	0.841154	0.371824	0.771046	0.0647933	0.374573
29.4737	29.5401	29.2311	29.7618	29.4634	29.7254	29.4723	29.7368	29.7711							14	11	11	40.6	34.6	34.6	40.282	0	61.028	8277200000	48	2511	376240000	Q12792;F8VS81;F8W1Q9;F8VRG3	Q12792;F8VS81	Twinfilin-1	TWF1	0.819907	0.563028	0.235202	1.01005	0.855465	0.40059	0.245086	1.0512
28.9253	28.4388	28.901	28.6346	28.1075	28.3566	29.4304	28.9221	28.8118							5	5	5	62.3	62.3	62.3	7.9331	0	7.2534	4828200000	39	1062	1609400000	P56385	P56385	ATP synthase subunit e, mitochondrial	ATP5I	0.819844	0.480564	-0.388741	-1.21631	0.533413	0.482347	0.299753	0.862151
29.1903	29.0906	29.0158	29.2956	29.235	29.1335	28.8835	29.1785	29.2163							13	13	13	32	32	32	56.92	0	56.904	5925100000	60	3120	227890000	Q96JB5;J3QQY1;J3QRM1;J3KRK4;J3QL86;J3KS63;J3QS62;J3KRI2;J3QL95;J3KTA5	Q96JB5;J3QQY1	CDK5 regulatory subunit-associated protein 3	CDK5RAP3	0.819808	0.694512	0.122487	0.723926	0.0175123	0.98644	-0.00615311	-0.0283945
28.7583	28.8088	28.6468	28.1959	28.7334	28.4187	28.5081	28.6373	28.7022							13	13	11	16.7	16.7	14.5	111.93	0	48.774	4087800000	36	4342	85162000	Q96PU5;K7ERN1;K7EKL1;K7ENS6;K7EQC5;H0Y8H4;K7EN51	Q96PU5;K7ERN1	E3 ubiquitin-protein ligase NEDD4-like	NEDD4L;ZNF227	0.819611	0.523996	-0.288658	-1.0971	0.753223	0.556603	-0.122079	-0.699696
32	31.912	31.9391	32.0576	32.4428	32.051	32.0868	31.9199	31.8578							24	24	17	48.5	48.5	37.1	57.41	0	158.52	44891000000	188	1066	1603300000	P12081;B4DDD8;B3KWE1;B4E1C5;E7ETE2;D6RF05;D6RJE6	P12081;B4DDD8;B3KWE1;B4E1C5;E7ETE2	Histidine--tRNA ligase, cytoplasmic	HARS	0.81853	0.564277	0.23347	1.00597	0.020334	0.986632	0.0044651	0.0257867
29.5687	30.2042	30.3371	30.4817	30.5361	30.3738	30.1437	30.4483	30.1504							11	11	11	48.5	48.5	48.5	33.178	0	58.191	13009000000	60	1679	813040000	P25325;B1AH49	P25325;B1AH49	3-mercaptopyruvate sulfurtransferase;Sulfurtransferase	MPST	0.817878	0.463873	0.427204	1.24962	0.338153	0.626724	0.210764	0.589542
31.4619	31.5442	31.5387	31.3437	31.4615	31.4764	31.4092	31.6595	31.8428							69	69	67	19.7	19.7	19.3	504.6	0	217.25	31465000000	203	3795	135630000	Q07954;H0YJI8;Q6PJ72;Q7Z7K9	Q07954	Prolow-density lipoprotein receptor-related protein 1;Low-density lipoprotein receptor-related protein 1 85 kDa subunit;Low-density lipoprotein receptor-related protein 1 515 kDa subunit;Low-density lipoprotein receptor-related protein 1 intracellular domain	LRP1	0.817784	0.76046	-0.087705	-0.586027	0.403242	0.663908	0.122253	0.535119
29.8852	29.8258	29.962	30.0376	30.023	29.9104	29.9063	29.8799	29.7817							18	18	18	29.3	29.3	29.3	104.4	0	92.689	10090000000	88	3306	197840000	Q9Y5B0;K7EJD2;A0A0A0MR03;K7EPW4	Q9Y5B0;K7EJD2;A0A0A0MR03	RNA polymerase II subunit A C-terminal domain phosphatase	CTDP1	0.817443	0.733859	0.0993748	0.635838	0.25427	0.864868	-0.0350075	-0.226326
28.6326	28.8125	28.5829	28.5676	28.581	28.4184	28.3154	28.3666	28.5497							7	7	6	22.7	22.7	20	46.919	0	26.74	3890800000	19	3329	194540000	B8ZZJ1;Q9BYI3;H7C0W7;B8ZZA2	B8ZZJ1;Q9BYI3;H7C0W7	Hyccin	FAM126A	0.817336	0.662478	-0.153662	-0.821503	1.25092	0.323015	-0.265422	-1.32972
30.88	30.7058	30.8215	30.9942	31.068	30.8198	31.0058	30.727	30.6823							22	22	22	58.1	58.1	58.1	58.182	0	150.14	19597000000	137	1926	632170000	M0QWZ7;Q9NP81;M0R2C6;M0R259;B4DJM9;M0QX29;M0R2H5;M0R1C0	M0QWZ7;Q9NP81;M0R2C6;M0R259	Serine--tRNA ligase, mitochondrial	SARS2	0.817309	0.654431	0.158225	0.834355	0.00756763	0.994168	0.00261307	0.0122426
30.3631	29.1892	29.845	24.5746	29.1511	28.1174	27.8611	27.7497	28.4975		+					2	2	2	29.4	29.4	29.4	9.681	0	18.604	5076500000	14	1442	1015300000	R4GN98;P06703	R4GN98;P06703	Protein S100;Protein S100-A6	S100A6	0.817174	0.313303	-2.51808	-1.6493	1.89151	0.0192727	-1.76302	-3.44455
29.4345	29.4384	29.591	29.4215	29.3318	29.402	29.2516	29.4594	29.6971							32	32	32	17.1	17.1	17.1	268.57	0	83.723	7315500000	65	4624	67737000	A2RRP1;H0Y5G7;H7BZU5;H7C007;H7C1U4;H7C1Y9;H7BZR3	A2RRP1;H0Y5G7	Neuroblastoma-amplified sequence	NBAS	0.816797	0.72865	-0.102851	-0.649721	0.0458572	0.965731	-0.0185928	-0.0779117
32.8219	32.7724	32.8917	33.0184	33.1249	32.8317	32.7591	32.7397	32.8596							47	47	47	51.9	51.9	51.9	117.8	0	323.31	79053000000	334	1196	1363000000	P42285;H0YAC4;H0Y8U3;D6REC7	P42285	Superkiller viralicidic activity 2-like 2	SKIV2L2	0.81665	0.654563	0.162992	0.847123	0.348023	0.830998	-0.0425924	-0.282499
32.2025	32.2336	32.2191	32.4575	32.5177	32.1991	32.1648	32.8857	32.6936							23	21	21	51.1	48	48	48.043	0	95.532	57734000000	179	821	2309400000	Q7L1Q6;C9IZ80;C9JFN4;H0Y503;C9J188;C9JWF5;C9JV57	Q7L1Q6;C9IZ80	Basic leucine zipper and W2 domain-containing protein 1	BZW1	0.816454	0.635932	0.173079	0.87349	0.775457	0.370265	0.363012	1.14979
31.1226	30.8602	31.0196	30.9609	30.6694	30.7646	31.2381	30.8847	30.7202							29	29	29	34.3	34.3	34.3	113.79	0	98.185	20692000000	142	2243	481220000	Q9NSE4	Q9NSE4	Isoleucine--tRNA ligase, mitochondrial	IARS2	0.816322	0.596147	-0.202492	-0.942514	0.112683	0.884551	-0.0530866	-0.196036
34.9533	35.1764	35.2576	35.4528	35.5042	35.166	35.063	35.4197	35.2928							53	53	43	73	73	60.9	69.147	0	323.31	421080000000	795	212	13159000000	P17844;J3KTA4;J3QRQ7;J3KRX8;J3QR02;J3QSF1;J3KRZ1;X6RLV5;J3QKN9;J3QRN5;J3QS79;J3QLG9;J3QR62	P17844;J3KTA4	Probable ATP-dependent RNA helicase DDX5	DDX5	0.816191	0.561927	0.24522	1.02561	0.394842	0.658878	0.129417	0.542721
28.0459	28.0866	28.2084	28.4639	28.8312	28.1365	27.778	28.1259	28.1918							6	6	6	46.7	46.7	46.7	18.637	0	39.244	3161900000	35	2459	395240000	H3BLT4;O15392;K7EMW2;K7EP76;K7ELG2	H3BLT4;O15392;K7EMW2	Baculoviral IAP repeat-containing protein 5	BIRC5	0.815035	0.492888	0.363557	1.18621	0.233676	0.790784	-0.0817178	-0.344299
30.38	29.9351	30.1182	30.3612	30.4853	30.318	30.2388	30.349	30.2175							17	17	17	30.6	30.6	30.6	79.994	0	94.702	13172000000	101	2452	399160000	P17655	P17655	Calpain-2 catalytic subunit	CAPN2	0.814582	0.562582	0.24373	1.02193	0.385679	0.665592	0.124019	0.526891
28.3067	28.2907	27.955	28.3138	28.5413	28.3968	28.2712	28.443	28.4092							7	7	7	26.9	26.9	26.9	54.985	0	28.383	3439800000	27	3488	171990000	O15446	O15446	DNA-directed RNA polymerase I subunit RPA34	CD3EAP	0.814197	0.564876	0.233115	1.00253	0.686461	0.491301	0.190306	0.84158
28.3781	28.1931	28.5216	28.9096	28.3731	28.818	28.7378	28.7309	28.8581					+		27	27	26	4.8	4.8	4.6	796.43	0	68.66	4173200000	37	6248	10512000	Q8WXH0;G3V5X4;A0A0A0MRE3;G3V4T3;G3V3D4;G3V5D3;Q86YP9;H0Y326	Q8WXH0;G3V5X4;A0A0A0MRE3	Nesprin-2	SYNE2	0.814153	0.502063	0.335979	1.15452	1.78093	0.160069	0.411349	2.01983
30.6377	30.7514	30.7969	30.5994	30.6575	30.6588	30.4133	30.4862	30.5597							21	21	21	48.2	48.2	48.2	57.076	0	89.48	16902000000	114	2121	528180000	Q96T60;M0QYH2;M0R3C8;M0QYI1;M0QX49;M0R097	Q96T60;M0QYH2;M0R3C8	Bifunctional polynucleotide phosphatase/kinase;Polynucleotide 3-phosphatase;Polynucleotide 5-hydroxyl-kinase	PNKP	0.814027	0.758706	-0.0901108	-0.595823	1.7253	0.279059	-0.242299	-1.48217
32.1736	32.0406	32.5645	31.9403	32.023	31.9764	32.0705	31.9556	31.7388							4	4	4	26.1	26.1	26.1	17.041	0	49.3	45154000000	90	360	6450500000	E9PIM6;E9PNQ8;P04216;J3QRJ3	E9PIM6;E9PNQ8;P04216;J3QRJ3	Thy-1 membrane glycoprotein	THY1	0.81381	0.535948	-0.279654	-1.07953	0.848948	0.360208	-0.337937	-1.18619
32.1993	32.3838	32.2028	32.5538	32.2719	32.5419	32.6615	32.758	32.7727		+					23	23	23	44.5	44.5	44.5	49.222	0	149.13	61984000000	254	718	2817400000	P55010;H0YLZ1;H0YN40;H0YMJ8;H0YM54;H0YK11;H0YK29	P55010;H0YLZ1;H0YN40	Eukaryotic translation initiation factor 5	EIF5	0.813104	0.612603	0.193934	0.921799	2.58297	0.102439	0.468805	2.75459
28.1949	27.9352	28.4156	28.476	28.6611	28.3123	28.2954	28.0057	28.6513							6	6	6	28.7	28.7	28.7	23.85	0	17.414	3414900000	20	3052	243920000	Q9NZD2;F5H0U5;F5GZ49;H0YFS9	Q9NZD2;F5H0U5	Glycolipid transfer protein	GLTP	0.812689	0.521247	0.301222	1.10933	0.228097	0.742804	0.135541	0.407455
26.7152	26.3523	26.9408	26.4638	26.3703	26.1374	26.4579	26.3769	26.8143							5	3	3	5.4	4	4	128.56	0	13.766	971340000	12	6064	14498000	Q9UJF2;H0Y638	Q9UJF2	Ras GTPase-activating protein nGAP	RASAL2	0.811879	0.497708	-0.345601	-1.1637	0.213352	0.769487	-0.119697	-0.376642
29.2694	29.2175	28.8101	29.6735	29.3639	29.2629	29.3543	29.379	29.4539							8	8	8	21.7	21.7	21.7	64.239	0	43.781	6804000000	37	2657	340200000	O75909;G3V5E1;G3V2Q3;G3V235	O75909;G3V5E1;G3V2Q3	Cyclin-K	CCNK	0.811635	0.501229	0.334381	1.15049	0.93568	0.357491	0.296721	1.19513
31.0981	31.114	31.1143	31.5148	31.1848	31.1962	31.0897	31.2468	30.9809							48	35	31	58.5	43.9	39	109.49	0	168.22	24796000000	197	2383	427520000	O60282;C9JWB9	O60282	Kinesin heavy chain isoform 5C	KIF5C	0.811207	0.616593	0.189835	0.911424	0.0128505	0.99152	-0.00300916	-0.0169642
28.1848	28.1378	27.9221	28.3185	28.8736	28.2121	28.207	28.1042	28.435							9	9	9	25.8	25.8	25.8	61.68	0	36.006	3342100000	19	3949	119360000	P35052;H7C410;H7C024;C9J4Y6;H7BZE9;H7BZL4	P35052;H7C410;H7C024	Glypican-1;Secreted glypican-1	GPC1	0.811136	0.483106	0.386497	1.206	0.588214	0.542433	0.167143	0.736723
27.3419	27.1495	27.1916	27.0456	26.8389	27.1861	27.2519	27.2328	27.317							1	1	1	13.8	13.8	13.8	17.419	0	28.986	1532800000	17	3177	218980000	Q6RW13	Q6RW13	Type-1 angiotensin II receptor-associated protein	AGTRAP	0.810417	0.596644	-0.204092	-0.942603	0.245443	0.855023	0.039566	0.241669
32.3254	32.6483	32.3521	32.8903	32.5082	32.7229	32.5554	32.3316	32.5382							23	23	6	36	36	12.1	105.31	0	289.86	63600000000	226	777	2446200000	Q9Y467;H0YFS7	Q9Y467;H0YFS7	Sal-like protein 2	SALL2	0.810264	0.553752	0.265195	1.05474	0.0940808	0.923044	0.0331904	0.146866
31.5844	31.4776	31.3199	31.5087	31.7925	31.6719	31.7183	31.4735	31.4108							21	21	21	43.1	43.1	43.1	51.355	0	105.54	31751000000	194	1372	1094900000	O43615;M0QXU7;M0R301;M0QXM9;M0R124	O43615;M0QXU7	Mitochondrial import inner membrane translocase subunit TIM44	TIMM44	0.810132	0.606386	0.197054	0.927148	0.23898	0.797457	0.0735683	0.332501
32.8561	32.6821	32.8274	32.9392	33.1151	32.8305	32.6735	32.7056	32.6919							53	53	53	52.2	52.2	52.2	117.36	0	323.31	76305000000	368	1146	1439700000	Q7L014;D6RJA6;H0Y9U3	Q7L014	Probable ATP-dependent RNA helicase DDX46	DDX46	0.809843	0.637134	0.173082	0.870285	0.833741	0.598894	-0.0982399	-0.635242
30.6855	30.5115	30.4544	29.9781	30.2252	30.532	30.5064	30.5956	30.6695							14	14	14	39.5	39.5	39.5	35.582	0	57.653	15079000000	103	1395	1077100000	Q9H7B2;Q5VXN0	Q9H7B2;Q5VXN0	Ribosome production factor 2 homolog	RPF2	0.809018	0.520978	-0.305395	-1.11202	0.181092	0.870805	0.0399628	0.217201
26.5364	26.8157	26.4597	26.261	26.2885	26.5345	26.3467	26.9249	26.8162							3	3	3	20.8	20.8	20.8	36.138	0	19.461	1030300000	6	4511	73594000	B5MCA1;Q96G28;B5MC35;B5MD16	B5MCA1;Q96G28;B5MC35;B5MD16	Coiled-coil domain-containing protein 104	CCDC104	0.808785	0.560737	-0.242637	-1.01615	0.166919	0.81883	0.0919774	0.298837
26.6621	26.9662	27.4936	27.3414	27.5296	27.5799	27.2735	27.2266	27.8827							3	3	3	9.9	9.9	9.9	44.871	0	26.883	1744300000	9	4265	91806000	O15504;B4DT96;C9JYA1;F8WC66	O15504;B4DT96;C9JYA1	Nucleoporin-like protein 2	NUPL2	0.808337	0.463596	0.443012	1.25316	0.582059	0.41327	0.420301	0.996034
35.3219	35.3539	35.3668	35.3857	35.6325	35.4292	35.4094	35.4615	35.4975							64	64	46	77.8	77.8	61.9	123.63	0	323.31	476990000000	955	293	8517700000	O00410;H0Y8C6;E7ETV3;E7EQT5;E7EV12;C9JZD8;E7EWK4;E7EX05;C9JQT6;E7ESA1;E7ESZ1;E7ETV8;C9J875;C9JXE0	O00410;H0Y8C6	Importin-5	IPO5	0.808152	0.6916	0.134927	0.761315	1.70635	0.491034	0.108588	0.842881
28.6405	28.3095	28.3148	28.7043	28.6984	28.5186	28.4272	28.7654	28.725							10	10	9	49	49	43.4	21.809	0	26.557	4024600000	34	2774	309580000	K7EIN2;Q9BRJ7;K7ENA3;W4VSQ8	K7EIN2;Q9BRJ7;K7ENA3;W4VSQ8	Protein syndesmos	NUDT16L1	0.807926	0.585203	0.21884	0.971366	0.64288	0.483513	0.217597	0.860695
29.5219	29.3869	29.499	29.5558	29.9191	29.5827	29.5987	29.4575	29.4961							17	17	17	28.1	28.1	28.1	95.575	0	96.124	7940000000	78	3298	198500000	Q5VSL9;A4D1K4;Q9ULQ0	Q5VSL9	Striatin-interacting protein 1	STRIP1	0.807421	0.587067	0.216626	0.966675	0.335206	0.816053	0.0481663	0.302378
27.0521	27.3756	26.9463	27.6817	27.2188	27.4465	26.8066	27.8492	27.3657							4	3	3	11.7	9.8	9.8	41.513	0	62.581	1709500000	12	2651	341910000	P52655;J3KNC0	P52655;J3KNC0	Transcription initiation factor IIA subunit 1;Transcription initiation factor IIA alpha chain;Transcription initiation factor IIA beta chain	GTF2A1;HIST1H4F	0.807317	0.507219	0.324364	1.1348	0.262712	0.679779	0.215858	0.504646
27.1217	27.1314	26.9188	28.1385	27.9861	26.9804	27.2819	27.6139	27.3367							5	5	5	33.3	33.3	33.3	16.588	0	11.108	1811000000	8	3665	150920000	Q9BVJ7	Q9BVJ7	Dual specificity protein phosphatase 23	DUSP23	0.805701	0.416293	0.644387	1.37146	1.3344	0.251409	0.353543	1.57858
32.4742	32.5814	32.4926	32.5874	32.6094	32.548	32.4572	32.5519	32.6646							50	50	50	55.7	55.7	55.7	139.09	0	323.31	62875000000	335	1410	1047900000	E7EX90;Q14203;Q6AWB1;E7EWF7;C9JZA4;C9JTE5;C9JJN7;C9JJD0;C9JKG6;E9PCY0;C9JUI8;C9J1B7	E7EX90;Q14203;Q6AWB1	Dynactin subunit 1	DCTN1;DKFZp686E0752	0.805318	0.812905	0.0655314	0.476146	0.240828	0.848124	0.0418294	0.248269
30.4169	30.1636	30.234	30.4548	30.3666	30.4091	30.6647	30.2869	30.2295							25	25	25	38.6	38.6	38.6	101.97	0	136.52	14205000000	94	2754	315670000	Q15031;E9PHM2;C9JYR8;C9IZR7	Q15031;E9PHM2	Probable leucine--tRNA ligase, mitochondrial	LARS2	0.80504	0.689073	0.13869	0.771948	0.321355	0.697894	0.122201	0.477399
27.4003	27.3716	27.4781	27.8167	28.1461	27.4105	27.8244	27.1179	27.6036							7	6	6	36	32	32	26.559	0	13.203	2065000000	9	3925	121470000	P21266;A0A0A0MTN3	P21266;A0A0A0MTN3	Glutathione S-transferase Mu 3	GSTM3	0.804806	0.490826	0.374415	1.18817	0.177431	0.807637	0.098629	0.317067
31.7995	31.8507	31.7883	32.3591	31.9165	31.9291	31.9706	31.8166	31.862							27	27	26	54.4	54.4	53.2	63.182	0	197.06	40846000000	190	1257	1276400000	O95793;Q5JW30;A0A087X1A5;Q5JW28;F6UDC6	O95793;Q5JW30;A0A087X1A5	Double-stranded RNA-binding protein Staufen homolog 1	STAU1	0.804769	0.552652	0.255422	1.03511	0.639406	0.703333	0.0702387	0.469626
33.2913	33.0351	33.2825	32.7437	32.8078	33.1977	33.129	33.1687	33.1564							42	42	25	41.3	41.3	23.6	112.89	0	221.88	92884000000	304	889	2064100000	P05023;Q5TC01;P20648;Q5TC02;M0QXF2;Q5TC05	P05023	Sodium/potassium-transporting ATPase subunit alpha-1	ATP1A1	0.80386	0.53533	-0.286591	-1.08214	0.239883	0.830548	-0.0516129	-0.279303
30.3725	30.4151	30.5526	30.615	30.6597	30.4732	30.4597	30.6484	30.4816							18	18	18	50.6	50.6	50.6	59.737	0	149.85	15455000000	81	1950	618190000	Q9NZN8;F8VV52;F8VP97;F8W145;F8VVY1;F8VX63;F8VUB4;F8VRS8;F8VQD8;A0A087X050;H0YI11;H0YH84;F8VVD4;F8VWH8;H0YHT8;H0YI80;H0YHT6;F8VQF4	Q9NZN8;F8VV52;F8VP97	CCR4-NOT transcription complex subunit 2	CNOT2	0.803736	0.692871	0.13589	0.762699	0.443006	0.707961	0.0831744	0.460465
32.284	32.1381	31.9566	32.2501	32.4183	32.2746	31.9308	31.8343	31.8808							25	25	23	58.1	58.1	53.6	62.411	0	254.2	46037000000	226	1043	1644200000	O75487	O75487	Glypican-4;Secreted glypican-4	GPC4	0.803131	0.618963	0.18807	0.903053	1.16385	0.347706	-0.244293	-1.22945
28.8237	28.7567	28.823	28.7732	28.7624	28.6928	28.922	29.1738	29.0215							10	9	9	16.5	15.1	15.1	83.642	0	30.034	4965400000	58	3827	130670000	Q9BXB4	Q9BXB4	Oxysterol-binding protein-related protein 11	OSBPL11	0.80242	0.835413	-0.0583369	-0.436627	1.44498	0.318788	0.237984	1.34806
28.1725	28.0163	28.2444	28.4929	28.1572	28.4185	28.1639	28.535	28.1897							12	12	12	35.6	35.6	35.6	59.544	0	80.968	3332300000	33	3900	123420000	Q86XZ4;F8VS10;F8VZS5;F8VXP9;F8VRH4;F8VXB3	Q86XZ4;F8VS10	Spermatogenesis-associated serine-rich protein 2	SPATS2	0.802211	0.590418	0.211798	0.953849	0.480345	0.594851	0.151781	0.639706
31.4858	31.2976	31.4	31.5917	31.5367	31.4304	31.4948	31.5617	31.4985							55	55	55	34.7	34.7	34.7	190.68	0	239.37	30886000000	215	2707	328570000	O00443;E9PPP3	O00443	Phosphatidylinositol 4-phosphate 3-kinase C2 domain-containing subunit alpha	PIK3C2A	0.801945	0.694985	0.12509	0.726832	0.9919	0.51938	0.123854	0.781155
34.4025	34.522	34.5083	34.7886	34.628	34.4968	34.3418	34.2678	34.3069							17	16	16	82.8	77.3	77.3	21.892	0	259.14	250540000000	350	116	19273000000	P32119;A6NIW5	P32119;A6NIW5	Peroxiredoxin-2	PRDX2	0.800962	0.656124	0.16018	0.832396	1.78092	0.35415	-0.172125	-1.20054
35.1895	35.3781	35.3905	35.2048	35.1797	35.2283	35.1638	35.0233	35.1748							43	43	43	73.8	73.8	73.8	60.533	0	323.31	417200000000	711	206	13458000000	P49368;B4DUR8;E9PRC8;Q5SZX6;E9PM09;Q5SZX9;Q5SZW8;E9PQ35	P49368;B4DUR8	T-complex protein 1 subunit gamma	CCT3	0.79969	0.713092	-0.1151	-0.691227	1.14985	0.386403	-0.198732	-1.09628
27.6047	27.3304	27.8388	27.7331	28.1563	27.8821	27.3571	27.8562	27.3848							5	5	5	59.1	59.1	59.1	10.474	0	8.5283	2220700000	20	2534	370110000	D6RAN8;Q9P0M9;H7C5U8	D6RAN8;Q9P0M9;H7C5U8	39S ribosomal protein L27, mitochondrial	MRPL27	0.79938	0.506351	0.332507	1.13786	0.0958477	0.89349	-0.0585988	-0.183891
26.9327	27.0223	27.0233	27.2405	28.1444	27.1992	26.6536	26.8501	26.4504							5	5	5	40.1	40.1	40.1	24.418	0	17.571	1442700000	20	3590	160300000	Q8WZ82	Q8WZ82	Ovarian cancer-associated gene 2 protein	OVCA2	0.798109	0.448986	0.535251	1.30589	1.33937	0.256899	-0.341398	-1.55726
25.8793	25.7078	25.6186	25.5335	25.1069	25.6366	25.9421	25.7973	25.9305							2	2	2	10.1	10.1	10.1	24.777	0.0001681	4.2613	557740000	4	5013	46479000	Q9Y3Q3;G3V1J9;F5H4M7	Q9Y3Q3;G3V1J9;F5H4M7	Transmembrane emp24 domain-containing protein 3	TMED3	0.797859	0.520223	-0.309548	-1.10846	0.799037	0.505447	0.154746	0.816632
28.6109	28.3537	28.509	28.0264	28.3971	28.3395	28.528	28.6536	28.2605							13	13	13	18.9	18.9	18.9	87.054	0	35.337	3656000000	40	4182	98811000	Q68CQ4;H7C2R4	Q68CQ4	Digestive organ expansion factor homolog	DIEXF	0.796798	0.566925	-0.236855	-0.998007	0.0256176	0.979247	-0.0105489	-0.0443318
30.4737	30.5438	30.4844	30.8552	30.7349	30.4857	30.4596	30.5751	30.4568							19	19	19	44.5	44.5	44.5	54.611	0	71.111	16065000000	91	1871	669390000	A0A0A0MTH3;Q13418;A0A087WWY6;E9PQ52;A0A087WW45	A0A0A0MTH3;Q13418	Integrin-linked protein kinase	ILK	0.796207	0.618375	0.19127	0.90661	0.0261876	0.987202	-0.00348727	-0.0241102
28.084	27.6653	27.9409	28.1616	28.213	28.0178	27.7615	27.612	27.7373							12	12	12	23	23	23	66.953	0	21.217	2496900000	25	4444	78029000	A0A0A0MR09;P43378;H3BQT6	A0A0A0MR09;P43378	Tyrosine-protein phosphatase non-receptor type 9	PTPN9	0.794652	0.571974	0.234091	0.991666	0.666809	0.491902	-0.193111	-0.834818
29.7121	29.3813	29.48	29.7389	29.8634	29.6058	29.617	29.9758	29.607							15	15	15	31.3	31.3	31.3	66.476	0	106.47	8555700000	55	2527	371990000	A0A087WYU1;Q9Y5X1;A0A087WVE4;A0A087WZW2	A0A087WYU1;Q9Y5X1	Sorting nexin-9	SNX9	0.793792	0.591785	0.211524	0.948269	0.599077	0.50548	0.208785	0.815647
31.8933	31.9625	32.0622	32.1112	32.354	32.0222	32.1524	32.0499	31.9858							25	23	23	54.9	53.3	53.3	50.909	0	127.99	45204000000	203	914	1965400000	P48735;H0YL11	P48735	Isocitrate dehydrogenase [NADP], mitochondrial	IDH2	0.792328	0.619292	0.189775	0.901137	0.581917	0.664744	0.0900122	0.532714
29.0931	28.9968	28.5841	29.4521	29.1972	29.0391	28.7037	28.8716	29.0945							11	11	11	39.8	39.8	39.8	40.513	0	69.974	5449700000	36	2923	272490000	Q8TCE6;Q6NSW5;F6TM29	Q8TCE6;Q6NSW5	Protein FAM45A;Protein FAM45B	FAM45A;FAM45B	0.792127	0.50782	0.338133	1.13812	0.00231507	0.997417	-0.00136693	-0.00466797
31.2808	31.3523	31.3598	31.4819	31.7329	31.359	31.1869	31.362	31.4607							17	17	17	49.3	49.3	49.3	37.67	0	102.07	29555000000	189	873	2111100000	Q96PU8;H0YG47;F5GXS8;F5GYM3;H0YGD6;F5H8C8;F5H5U6;H0YFB7;F5GYT7	Q96PU8;H0YG47;F5GXS8;F5GYM3	Protein quaking	QKI	0.791998	0.617073	0.193613	0.909518	0.0219089	0.985325	0.00550906	0.029955
27.394	26.4604	27.3264	27.7722	27.3608	27.736	27.9048	27.8222	27.3583							4	4	4	27.2	27.2	27.2	17.033	0	8.1625	1959700000	13	3182	217740000	B4E1G1;Q9BUN8;E5RGY0	B4E1G1;Q9BUN8;E5RGY0	Derlin-1	DERL1	0.791886	0.443653	0.562706	1.31445	0.854158	0.298162	0.634822	1.42538
29.6093	29.4252	29.7074	29.8231	29.9342	29.6204	29.5125	29.4482	29.4772							9	9	9	33.3	33.3	33.3	40.47	0	45.135	8281600000	44	2362	435880000	H0Y9G6;E7ETU7;P09001;E9PF06;D6RC14	H0Y9G6;E7ETU7;P09001;E9PF06	39S ribosomal protein L3, mitochondrial	MRPL3	0.791884	0.591554	0.211994	0.948068	0.525677	0.655258	-0.101301	-0.548266
30.4172	30.4099	30.4381	30.7134	30.4675	30.4902	30.5609	30.5715	30.6058							18	18	18	28.9	28.9	28.9	71.289	0	52.31	15453000000	83	2279	468260000	Q9UG63;C9JHK9;C9JZV3	Q9UG63;C9JHK9;C9JZV3	ATP-binding cassette sub-family F member 2	ABCF2	0.791646	0.69062	0.135307	0.756267	3.2318	0.31684	0.157675	1.35995
29.9334	29.6063	29.7357	30.0304	30.1425	29.8067	29.8777	29.8985	29.8753							23	23	22	22	22	21.3	140.5	0	68.917	9932800000	81	3529	168350000	Q92620;J3KTG2;H3BQT9;H3BV01;J3KRT1;J3KSA8;H3BMS7	Q92620	Pre-mRNA-splicing factor ATP-dependent RNA helicase PRP16	DHX38	0.790704	0.571982	0.234744	0.990244	0.586582	0.592967	0.125362	0.641602
30.2686	30.1322	30.0392	30.4921	30.3752	30.1679	30.2671	30.2916	30.3296							13	13	13	44.5	44.5	44.5	42.92	0	98.201	13005000000	72	2188	500200000	G8JLB3;Q9Y606;F5H1S9;F5GY32;F5GXL3;F5H168;F8W9U5;F5H1B2	G8JLB3;Q9Y606;F5H1S9	tRNA pseudouridine synthase;tRNA pseudouridine synthase A, mitochondrial	PUS1	0.790605	0.613013	0.198413	0.919183	1.01538	0.47243	0.149416	0.883775
32.6587	32.643	32.7042	32.8833	32.677	32.7665	32.6296	32.8112	32.8369							49	49	2	33.7	33.7	1.4	213.47	0	323.31	72383000000	422	1509	940040000	A6NEM2;Q9Y5Z7	A6NEM2		HCFC1	0.790327	0.729851	0.106981	0.65839	0.597984	0.661094	0.0905914	0.539926
29.9495	29.7845	29.981	30.2468	30.2787	29.8946	29.939	29.6259	29.8426							23	23	23	21.6	21.6	21.6	147.81	0	88.15	10390000000	70	3595	159840000	Q9HAU5	Q9HAU5	Regulator of nonsense transcripts 2	UPF2	0.790189	0.5722	0.235062	0.99047	0.38991	0.692093	-0.102481	-0.486089
28.976	29.0088	29.0149	29.3658	29.1817	28.9989	28.9818	29.1989	29.3239							12	12	12	45.4	45.4	45.4	39.221	0	56.345	5795200000	54	2733	321950000	P78318	P78318	Immunoglobulin-binding protein 1	IGBP1	0.789285	0.630633	0.182293	0.88232	0.769878	0.491678	0.168328	0.838773
29.4543	29.461	29.3775	29.1958	29.4229	29.3107	29.3769	29.2408	29.3751							15	15	15	28.3	28.3	28.3	98.363	0	108.44	6911200000	48	3348	191980000	A0A0A0MTJ5;Q01973	A0A0A0MTJ5;Q01973	Tyrosine-protein kinase transmembrane receptor ROR1	ROR1	0.789189	0.704123	-0.12114	-0.709035	0.888952	0.58138	-0.10002	-0.656133
29.809	29.8688	29.787	30.0864	30.3346	29.8182	29.7678	29.8632	30.0737							12	12	12	57.2	57.2	57.2	30.255	0	96.064	10304000000	65	1911	643990000	O95639;C9JEV9;B7Z7B0;C9K0K2;H7C419;H7C016;F8WEL7;H9KVA5;A6NMK7	O95639;C9JEV9;B7Z7B0	Cleavage and polyadenylation specificity factor subunit 4	CPSF4	0.788547	0.559645	0.258121	1.02804	0.355323	0.739144	0.0799338	0.412878
26.7001	26.6453	26.5882	26.8016	27.3412	26.7618	26.5512	27.335	26.8346							4	4	2	20.7	20.7	13	22.313	0	8.5236	1219700000	7	4385	81315000	P37235;E9PC71;P84074;E5RK89;E5RFL9;E5RJT1;E5RJJ6;E5RGZ0;H7BZC1;E5RI95;E5RHE8;E5RI78;E5RHC8;E5RIG4;E5RIA5	P37235;E9PC71;P84074	Hippocalcin-like protein 1;Neuron-specific calcium-binding protein hippocalcin	HPCAL1;HPCA	0.787619	0.516727	0.323652	1.11744	0.494576	0.514545	0.262388	0.791727
29.2882	29.9749	29.4827	30.1665	29.8383	29.9054	29.952	29.9564	29.9091							8	8	8	59.1	59.1	59.1	25.249	0	107.35	9805400000	61	1672	817120000	Q9NQT4;M0R050;M0R102;M0R289	Q9NQT4;M0R050	Exosome complex component RRP46	EXOSC5	0.787204	0.491766	0.388165	1.18507	0.806393	0.362989	0.357271	1.17176
32.2963	32.4231	32.5071	32.4483	32.6897	32.5635	32.2172	32.2443	32.2606							26	26	13	54.4	54.4	34.1	49.005	0	268.61	57483000000	246	735	2737300000	D6RGI3;D6RER5;Q9NVA2;D6RDU5;H0Y961;D6RDP1;D6R9Y6;H0Y9G8	D6RGI3;D6RER5;Q9NVA2;D6RDU5;H0Y961	Septin-11	2015-09-11	0.787067	0.661804	0.158312	0.821041	1.26163	0.403707	-0.168181	-1.03459
27.1015	26.8768	26.8899	27.5327	26.9929	27.2246	27.1902	27.1391	27.1931							4	4	4	41.7	41.7	41.7	15.243	0	15.027	1471500000	12	3224	210210000	H0YAV5;P0CG13;J3KSJ7;H3BPP1	H0YAV5;P0CG13;J3KSJ7;H3BPP1	Chromosome transmission fidelity protein 8 homolog	CHTF8	0.786608	0.535987	0.294022	1.07907	1.36034	0.344935	0.218044	1.24673
33.4656	33.3527	33.4421	33.2861	33.3464	33.3923	33.5155	33.3883	33.3522							36	36	36	64.4	64.4	64.4	60.977	0	171.84	115230000000	368	634	3389200000	O43242;H0YGV8;F5H8K4	O43242	26S proteasome non-ATPase regulatory subunit 3	PSMD3	0.785656	0.782098	-0.0785561	-0.537567	0.00810483	0.995656	-0.00148646	-0.00927356
28.9139	29.2685	29.3948	29.7747	29.2926	29.5319	29.2789	28.6819	29.2055							3	3	3	27.4	27.4	27.4	13.193	0	6.9591	6442100000	30	1398	1073700000	P63272;D3DTZ5;J3QSB9;J3KSQ6;J3QR04	P63272;D3DTZ5;J3QSB9	Transcription elongation factor SPT4	SUPT4H1	0.78503	0.507525	0.340691	1.13481	0.226238	0.743455	-0.136951	-0.406679
30.2934	30.3267	30.1337	30.3855	30.4863	30.2953	30.3783	30.4776	30.6852							16	16	15	36.7	36.7	34.7	53.476	0	86.213	14530000000	118	2025	581200000	G5E9L0;Q8N6H7;E9PQP3;E9PIY6;E9PMU9;H0YDN9;E9PK28;E9PN48;E9PMR9;E9PM63;H0YDX1;E9PJT7;E9PNY8;E9PM18;H0YF45;B0QYV9	G5E9L0;Q8N6H7;E9PQP3;E9PIY6	ADP-ribosylation factor GTPase-activating protein 2	ARFGAP2	0.782504	0.690847	0.137735	0.760207	1.14009	0.339626	0.262457	1.26022
35.1993	35.3414	35.4423	35.441	35.4625	35.44	35.0654	35.0421	35.1404							30	30	30	64.2	64.2	64.2	56.65	0	323.31	424170000000	564	135	17674000000	O43175;Q5SZU1	O43175;Q5SZU1	D-3-phosphoglycerate dehydrogenase	PHGDH	0.782001	0.705753	0.120163	0.70326	1.48458	0.311063	-0.245037	-1.38854
30.7396	30.6592	30.5172	30.7179	30.9146	30.7406	30.6872	30.4926	30.4933							45	45	45	24.4	24.4	24.4	250.75	0	130.57	17156000000	131	3646	153180000	P50748;E7ES84;H0YFL5;J3KQF2;F5H5V0	P50748	Kinetochore-associated protein 1	KNTC1	0.781448	0.673085	0.152393	0.80236	0.369118	0.733022	-0.0809587	-0.422191
29.6498	30.2709	30.1636	30.4718	30.5929	30.1778	30.0154	30.2691	30.3089							11	11	11	54.1	54.1	54.1	22.222	0	54.67	12734000000	81	1328	1157700000	P30085;Q5T0D2;E9PJD2	P30085;Q5T0D2	UMP-CMP kinase	CMPK1	0.781322	0.491922	0.386093	1.17756	0.328509	0.658854	0.169721	0.542985
30.9353	31.0963	31.0665	31.2199	31.1213	31.0828	31.1384	31.0578	31.2351							10	10	5	66.9	66.9	29.4	18.048	0	89.489	22942000000	68	825	2294200000	Q9NWV4	Q9NWV4	UPF0587 protein C1orf123	C1orf123	0.781281	0.726257	0.108625	0.661884	0.712248	0.588248	0.111062	0.648596
35.1937	35.3142	35.3445	35.1424	35.2547	35.1628	35.1581	35.1549	35.2499							71	71	35	78.2	78.2	46.4	104.85	0	323.31	406990000000	1047	325	7399900000	O43707;F5GXS2;H7C144;K7EP19	O43707;F5GXS2	Alpha-actinin-4	ACTN4	0.781186	0.745289	-0.0975291	-0.61895	0.802687	0.605684	-0.0965385	-0.620431
29.9459	29.6049	29.8222	29.5449	29.6496	29.6436	29.5319	29.8333	29.8327							24	24	21	16.1	16.1	14.3	206.69	0	96.816	8813800000	65	4106	104930000	Q8WWQ0;H7BZR9	Q8WWQ0	PH-interacting protein	PHIP	0.78071	0.638335	-0.178253	-0.868335	0.154219	0.855269	-0.0583515	-0.241674
28.2498	27.9246	28.3351	27.4455	27.9165	28.0346	28.121	28.1126	28.1652							4	4	4	24.5	24.5	24.5	20.783	0	14.226	2787500000	26	3006	253410000	Q8IUR0;M0QZQ8	Q8IUR0	Trafficking protein particle complex subunit 5	TRAPPC5	0.780663	0.497906	-0.370989	-1.16251	0.105496	0.910672	-0.0369129	-0.163237
28.7157	28.9974	29.0327	29.0328	29.5561	29.1223	29.201	29.2752	29.2555							13	10	6	31.4	24.6	18.2	57.796	0	47.741	6056300000	37	3063	242250000	Q5SWX3;A0A0A0MS52;A0A0A0MT11;Q13555;H0Y6G2;Q8WU40;H7BXS4;H7C394	Q5SWX3;A0A0A0MS52;A0A0A0MT11;Q13555;H0Y6G2;Q8WU40	Calcium/calmodulin-dependent protein kinase type II subunit gamma	CAMK2G	0.780056	0.520917	0.321785	1.10884	1.48261	0.240081	0.328615	1.62114
29.9342	29.955	30.0682	30.1765	30.2184	29.9844	30.0946	30.0779	30.0324							31	31	31	17.4	17.4	17.4	284.52	0	243.28	11499000000	85	4300	89143000	Q15652;H7BXU7	Q15652	Probable JmjC domain-containing histone demethylation protein 2C	JMJD1C	0.779273	0.691894	0.14061	0.767576	0.839561	0.641347	0.0824572	0.566413
32.3186	32.2323	32.2591	32.5351	32.4111	32.2713	32.2872	32.2967	32.2014							33	33	25	57.6	57.6	45.1	79.372	0	165.66	53165000000	274	1278	1236400000	E7ESY4;Q13330;H0Y4T7;F8VSM3;F8W9Y9;C9JJM0;H0YIV8;F8VPC5;H7C3F3;H0YIT0	E7ESY4;Q13330;H0Y4T7	Metastasis-associated protein MTA1	MTA1	0.779241	0.691964	0.135811	0.753037	0.0728204	0.974044	-0.00822194	-0.0589004
28.7363	28.8828	28.8899	28.9117	29.2017	28.9326	28.8167	28.2398	28.8917							15	15	15	17.7	17.7	17.7	134.32	0	60.09	4825000000	48	4581	69927000	Q96JH7	Q96JH7	Deubiquitinating protein VCIP135	VCPIP1	0.778709	0.63869	0.179006	0.869079	0.369092	0.621085	-0.18698	-0.599417
31.4003	31.3048	31.3259	31.6102	31.6258	31.3199	31.2833	31.5314	31.4397							25	25	18	47.6	47.6	33	69.116	0	145.58	29214000000	181	1413	1043300000	E9PFR3;Q14738;H0Y8C4;H7C5Q9;H0YJ35	E9PFR3;Q14738;H0Y8C4	Serine/threonine-protein phosphatase 2A 56 kDa regulatory subunit delta isoform	PPP2R5D	0.778593	0.645296	0.174964	0.859381	0.40468	0.736119	0.0744673	0.418334
28.9099	29.0242	29.0914	28.7057	28.8179	28.9962	29.1242	28.9907	28.7538							8	8	8	32.3	32.3	32.3	33.62	0	28.162	5178300000	33	2791	304610000	A6NDU8	A6NDU8	UPF0600 protein C5orf51	C5orf51	0.778566	0.654591	-0.168578	-0.84367	0.163011	0.858355	-0.0522652	-0.23694
28.9534	28.4624	28.6042	28.1602	28.5617	28.3542	28.3831	28.487	28.5561							16	16	14	22.4	22.4	20.3	102.56	0	63.401	3944400000	36	4475	75853000	Q96L35;P54760;P54753;J3KR66;A0A087WVA5;P54762;Q15375;Q9UF33;C9JXA2;P29320	Q96L35;P54760	Ephrin type-B receptor 4	EPHB4	0.778372	0.523709	-0.31462	-1.09881	0.570502	0.52091	-0.197941	-0.778373
30.4282	30.4093	30.4279	30.445	30.483	30.4269	30.41	30.3361	30.4818							16	14	14	43.5	37.3	37.3	54.699	0	65.128	14586000000	82	1831	694580000	Q16537;Q15173	Q16537	Serine/threonine-protein phosphatase 2A 56 kDa regulatory subunit epsilon isoform	PPP2R5E	0.778016	0.916372	0.0298131	0.253376	0.106061	0.961855	-0.0125109	-0.0877706
29.4419	29.6787	29.5723	29.7153	29.6856	29.6511	29.6827	29.6209	30.0192							18	18	18	22.6	22.6	22.6	106.83	0	72.122	8798100000	54	3484	172510000	Q9NVH2;A0A087WYC2;A0A087X1Q0;A0A087X0F3	Q9NVH2	Integrator complex subunit 7	INTS7	0.77758	0.707926	0.119713	0.700227	0.673943	0.476944	0.20996	0.869609
29.2925	30.0918	29.66	30.5469	30.368	29.7822	29.7763	29.6699	29.6721							10	10	10	49	49	49	32.363	0	76.515	10179000000	46	1990	598740000	Q9NWS0;M0QYA2;M0R3A4;M0QYF4;M0QXD5;M0R2P8;M0R028;M0R3A8;M0QZM3;M0R0J2;M0QZ61;M0QZZ1;M0R1R3	Q9NWS0;M0QYA2;M0R3A4;M0QYF4;M0QXD5	PIH1 domain-containing protein 1	PIH1D1	0.777466	0.446359	0.550938	1.29138	0.0357661	0.967372	0.0246849	0.0739854
30.4763	30.6875	30.7357	30.6568	31.0615	30.8997	30.4665	30.0125	30.2562							14	14	14	40.3	40.3	40.3	41.968	0	50.787	16351000000	81	1716	778640000	Q9GZT8;E7EXA3;Q6X734;B8ZZI0;C9JN42;H7C1A8	Q9GZT8;E7EXA3;Q6X734	Putative GTP cyclohydrolase 1 type 2 NIF3L1	NIF3L1	0.777367	0.572817	0.239526	0.989688	1.18901	0.265866	-0.388107	-1.53133
33.9753	33.9731	33.9784	33.6974	34.0093	33.6429	33.5852	33.562	33.6854					+		60	60	60	60.3	60.3	60.3	120.51	0	323.31	153560000000	538	753	2602700000	Q9NX02;J3KN39;K7EMK2;K7ERG0;Q8WX94;F5GYZ4;K7EPE6;F5H5B1;K7ELX1;K7EJ90;F5H7Q5;H0YH35	Q9NX02;J3KN39	NACHT, LRR and PYD domains-containing protein 2	NLRP2	0.776921	0.620265	-0.192422	-0.898532	3.18552	0.13	-0.364765	-2.64495
29.4938	30.0727	30.1086	30.2677	30.613	30.0765	29.9119	30.2015	30.0841							14	14	14	38.6	38.6	38.6	56.077	0	75.485	11623000000	72	2447	400790000	Q96F86;H3BSQ0;H3BPN4;H3BPW9;H3BQ37;H3BNJ7;H3BMB8;H3BTH0;H3BQP5;H3BU87;H3BTF8;H3BTD6	Q96F86	Enhancer of mRNA-decapping protein 3	EDC3	0.776583	0.481428	0.427375	1.20852	0.331788	0.653902	0.174131	0.550624
27.9611	27.4587	28.2394	28.2679	28.2249	28.3314	27.9618	28.2161	27.8877							8	8	8	41.6	41.6	41.6	29.484	0	49.178	2770700000	20	3304	197910000	Q96BD8;K7EP61;K7EPW0	Q96BD8	Spindle and kinetochore-associated protein 1	SKA1	0.77651	0.49419	0.388367	1.17508	0.210814	0.760923	0.135485	0.388071
36.3239	36.4146	36.4296	36.4607	36.6984	36.4509	36.2617	36.5299	36.4852							25	25	24	68.6	68.6	68.6	36.638	0	323.31	1148600000000	1024	12	67566000000	P07195;A8MW50;C9J7H8;F5H793	P07195;A8MW50	L-lactate dehydrogenase B chain;L-lactate dehydrogenase	LDHB	0.776464	0.681851	0.147247	0.785743	0.151291	0.888333	0.0362116	0.191297
26.1114	26.3611	26.5716	27.2034	26.5261	26.5938	26.104	26.0859	26.3388							6	6	6	14.4	14.4	14.4	59.687	0	12.462	928390000	17	5494	29948000	P15848	P15848	Arylsulfatase B	ARSB	0.776283	0.482624	0.426383	1.20743	0.478325	0.572034	-0.171816	-0.671288
29.0735	29.3223	29.1332	29.6592	29.4136	29.2117	29.1744	29.3392	29.3075							16	16	16	20.7	20.7	20.7	99.057	0	79.048	6771500000	38	3904	123120000	Q96QC0	Q96QC0	Serine/threonine-protein phosphatase 1 regulatory subunit 10	PPP1R10	0.776184	0.562605	0.251855	1.00929	0.466047	0.675662	0.0973905	0.511521
32.5792	32.7932	32.844	32.5408	31.9054	32.587	32.4464	32.5035	32.3884							3	3	2	27.4	27.4	14.7	10.871	0	27.876	63178000000	54	50	31589000000	P61956;Q6EEV6	P61956	Small ubiquitin-related modifier 2	SUMO2	0.775344	0.493992	-0.394387	-1.1794	1.53936	0.25773	-0.292716	-1.55961
26.8316	26.4293	26.9925	27.3494	26.9398	27.0194	27.4341	27.7595	27.1058							6	6	6	16	16	16	76.304	0	45.025	1517700000	10	4787	58375000	Q9BTX1	Q9BTX1	Nucleoporin NDC1	NDC1	0.77457	0.506128	0.351716	1.13742	1.26826	0.16901	0.68199	1.93585
27.4642	27.1541	27.336	27.184	27.184	26.8057	27.5133	27.6176	27.4935							4	4	4	22.1	22.1	22.1	25.497	0	21.164	1758900000	14	3969	117260000	Q9Y2Q3;E9PFN5;C9JNT3	Q9Y2Q3;E9PFN5	Glutathione S-transferase kappa 1	GSTK1	0.774016	0.561909	-0.260201	-1.02086	1.07294	0.380329	0.223344	1.12889
32.2258	31.9947	32.2577	32.3077	32.3424	32.2619	32.0598	32.1637	32.1585							53	53	53	41.6	41.6	41.6	160.88	0	323.31	49548000000	323	1794	718090000	Q10570;A0A087X101;E9PIM1;A0A087WTV4	Q10570	Cleavage and polyadenylation specificity factor subunit 1	CPSF1	0.77396	0.686847	0.144633	0.777186	0.131791	0.906007	-0.0320638	-0.169202
29.3335	29.3622	29.4607	28.958	28.9545	29.4281	29.3698	29.0714	28.4121							12	12	12	33.2	33.2	33.2	49.097	0	28.922	6065300000	37	2668	336960000	Q9H7B4;B0QZ88;B0QZA0;A8MXR1;B0QZ99	Q9H7B4	Histone-lysine N-methyltransferase SMYD3	SMYD3	0.773597	0.55204	-0.271904	-1.03808	0.692781	0.379956	-0.434364	-1.1266
29.9706	30.1673	29.9297	30.4271	30.6791	30.0101	30.2273	30.4863	30.4991							24	16	2	46.8	32	7.1	67.503	0	59.864	13259000000	70	2504	378840000	Q9BTC8	Q9BTC8	Metastasis-associated protein MTA3	MTA3	0.772655	0.506031	0.349544	1.13342	1.53197	0.200913	0.381646	1.77548
31.607	31.6506	31.569	31.8246	31.8285	31.5889	31.6086	32.0827	31.8761							14	14	14	51.9	51.9	51.9	35.979	0	107.71	37244000000	156	916	1960200000	Q9P287	Q9P287	BRCA2 and CDKN1A-interacting protein	BCCIP	0.771476	0.690867	0.138472	0.758041	0.821547	0.404635	0.246951	1.03222
27.7091	27.2568	27.325	27.3219	26.7546	27.1212	27.3174	26.7859	27.1098							5	5	4	8.8	8.8	7.6	89.333	0	11.456	1547200000	8	4943	49911000	D3DTX6;Q96SB3	D3DTX6;Q96SB3	Neurabin-2	PPP1R9B	0.770834	0.502772	-0.364431	-1.14696	0.793324	0.364506	-0.359266	-1.16218
27.9458	27.4649	27.5263	27.2327	26.94	27.5733	28.091	27.7723	28.1784							10	10	10	10.4	10.4	10.4	127.46	0	21.065	2147000000	15	5249	38340000	Q9UHB7;C9JCE0;H7C319	Q9UHB7	AF4/FMR2 family member 4	AFF4	0.770382	0.492883	-0.397008	-1.17693	0.878905	0.344179	0.368224	1.24778
33.1862	33.3599	33.5403	33.5749	33.8532	33.4476	33.1393	33.1822	33.2135							36	36	36	70.6	70.6	70.6	55.023	0	310.98	112330000000	331	541	4011800000	O60701;E7ER83;E7ETF4;E7EV97;E7ER95;D6RHF4;E9PBD2	O60701	UDP-glucose 6-dehydrogenase	UGDH	0.769428	0.562035	0.263097	1.02193	0.814412	0.466827	-0.183787	-0.898901
32.8366	32.9261	32.8207	33.0604	32.8622	32.9963	32.8594	32.965	32.9848							27	27	3	57	57	6.9	50.679	0	286.91	90156000000	284	557	3919800000	Q16181;E7ES33;E7EPK1;H0Y3Y4	Q16181;E7ES33;E7EPK1;H0Y3Y4	Septin-7	2015-09-07	0.768872	0.719506	0.111823	0.669739	0.671388	0.682564	0.0752805	0.498929
30.5943	30.6267	30.6786	30.6423	30.46	30.4889	30.3909	30.3779	30.4491							19	19	19	40.7	40.7	40.7	63.728	0	130.96	15359000000	101	2208	495450000	Q9UJ83;C9J306;B3KPX4;C9JJM7;Q7Z773;F8WCH9	Q9UJ83;C9J306;B3KPX4	2-hydroxyacyl-CoA lyase 1	HACL1;PHYH2	0.767576	0.734101	-0.102791	-0.635888	2.63775	0.221676	-0.227219	-1.70983
32.5082	32.564	32.4649	32.4157	31.7619	32.3269	32.3825	32.3483	32.5308							31	31	31	56.2	56.2	56.2	61.585	0	188.43	56331000000	277	882	2086300000	Q14247;H7C314;H0YCD9;H0YEV2;E9PKG3;E9PP90	Q14247	Src substrate cortactin	CTTN	0.766266	0.515921	-0.344193	-1.12206	0.660926	0.644121	-0.0918083	-0.563509
28.0295	28.5601	27.916	25.9654	27.9041	27.5167	28.1052	28.4077	28.5337							3	3	3	31.2	31.2	31.2	12.755	0	15.596	2846800000	29	2749	316320000	J3KSP0;Q8WVK7;J3QS74;J3KRZ0;J3QL03;J3KTC5	J3KSP0;Q8WVK7;J3QS74;J3KRZ0;J3QL03	Spindle and kinetochore-associated protein 2	SKA2	0.766105	0.385154	-1.0398	-1.43478	0.312602	0.662809	0.180346	0.537205
29.7378	29.7656	29.6495	29.6467	29.5648	29.6891	29.8342	30.0924	30.0161							8	8	7	17.6	17.6	15.8	50.386	0	97.809	9369100000	65	1417	1041000000	Q8IYB5;A0A087X1X9	Q8IYB5;A0A087X1X9	Stromal membrane-associated protein 1	SMAP1	0.76581	0.771168	-0.0840874	-0.558582	1.45206	0.298589	0.2633	1.42925
33.679	33.5907	33.7108	33.7672	33.6977	33.7217	33.4255	33.4888	33.5008							179	179	170	45.4	45.4	43	531.78	0	323.31	132020000000	840	2312	455240000	Q15149;E9PMV1;E9PKG0;H0YDN1;E9PQ28;E9PIA2	Q15149	Plectin	PLEC	0.76551	0.80723	0.0687167	0.48627	1.93127	0.328103	-0.188433	-1.31909
30.8355	30.445	30.7169	31.5679	30.6365	31.2845	31.4407	31.1514	30.8514							13	13	12	31.8	31.8	30.2	52.259	0	60.882	22329000000	100	1276	1240500000	O95864;E5RGZ5;E5RGD8	O95864	Fatty acid desaturase 2	FADS2	0.765494	0.46556	0.497171	1.24631	1.10195	0.251253	0.482013	1.57684
31.7337	31.6914	31.7791	31.8299	31.8627	31.7374	31.6678	31.6044	31.689							46	23	23	48.4	28.8	28.8	104.64	0	243.11	35797000000	158	1676	813570000	Q10567;C9J1E7;H7C034	Q10567;C9J1E7	AP-1 complex subunit beta-1	AP1B1	0.765444	0.788074	0.0752862	0.51826	1.06032	0.623225	-0.0809441	-0.595729
27.5428	27.1558	27.0887	28.3901	27.4764	27.5462	28.2942	28.2484	27.9925		+		+			15	15	15	16.2	16.2	16.2	138.62	0	32.625	2416200000	26	5167	40952000	O00411;K7EMH3;K7ESD1	O00411	DNA-directed RNA polymerase, mitochondrial	POLRMT	0.764953	0.457905	0.541798	1.27196	2.2429	0.0213333	0.915951	3.3947
31.9746	31.9363	31.9075	31.7518	31.9574	31.7617	31.517	31.6768	31.7119							57	50	2	44.3	36.7	1.7	555.61	0	309.39	37596000000	169	3771	138220000	P58107	P58107	Epiplakin	EPPK1	0.764763	0.717245	-0.115829	-0.68255	2.07113	0.176421	-0.304225	-1.86589
26.3955	26.5675	26.5311	26.0978	26.0627	26.5341	26.399	26.5611	26.3878							6	6	6	9.1	9.1	9.1	97.181	0	9.8468	893230000	16	5558	27913000	Q99549;H0Y6J1;A0A0A0MT47	Q99549	M-phase phosphoprotein 8	MPHOSPH8	0.764554	0.561967	-0.266495	-1.02339	0.252047	0.831008	-0.0487105	-0.275729
28.028	28.1577	28.337	26.8826	27.7858	28.044	28.1899	27.9459	27.9497							5	5	5	7.8	7.8	7.8	74.518	0	14.68	2665300000	15	3861	126920000	Q92544;F8WCN2;F2Z2L1	Q92544	Transmembrane 9 superfamily member 4	TM9SF4	0.764378	0.447519	-0.603441	-1.30252	0.532669	0.577735	-0.145742	-0.660753
30.1418	30.4894	30.5157	30.7453	30.4519	30.7033	30.3941	30.5096	30.5177							8	8	8	55	55	55	13.81	0	40.317	15853000000	66	909	1981600000	Q9Y237;H0Y4T6;J3KMW3;H0Y8P6;H0Y610	Q9Y237	Peptidyl-prolyl cis-trans isomerase NIMA-interacting 4	PIN4	0.763611	0.566525	0.251205	0.99935	0.29158	0.74571	0.0914803	0.403097
34.671	34.3975	34.572	34.773	34.7321	34.6054	34.8678	34.6847	34.6734							95	95	95	72.6	72.6	72.6	157.9	0	323.31	276030000000	1011	682	3067000000	P42704;B8ZZ38;C9JCA9;H7C3W8;Q9NP80	P42704	Leucine-rich PPR motif-containing protein, mitochondrial	LRPPRC	0.762614	0.673144	0.156682	0.805468	0.893718	0.432211	0.195131	0.966975
30.8364	31.8425	31.3069	31.8216	32.0481	31.6635	31.5086	31.4887	31.6379							11	11	3	61.9	61.9	18.2	24.737	0	96.351	33508000000	135	724	2792300000	O95372;Q5QPQ1;Q5QPQ3;Q5QPQ2;Q5QPN9;Q5QPN5	O95372;Q5QPQ1;Q5QPQ3;Q5QPQ2	Acyl-protein thioesterase 2	LYPLA2	0.762174	0.463975	0.515797	1.25397	0.298493	0.655159	0.216459	0.548869
32.4363	32.5209	32.5061	32.8069	32.9915	32.456	32.5222	32.639	32.7651							21	21	20	58.9	58.9	58.9	42.592	0	223.72	67626000000	228	635	3381300000	P39748;I3L3E9;F5H1Y3;CON__P01030	P39748;I3L3E9	Flap endonuclease 1	FEN1	0.762136	0.562831	0.263734	1.01751	0.965954	0.472426	0.154338	0.882771
28.553	29.0193	28.8465	28.9739	29.7176	29.07	28.9096	28.4978	28.9136							11	11	11	41.3	41.3	41.3	39.248	0	72.937	5266600000	49	3077	239390000	Q15814	Q15814	Tubulin-specific chaperone C	TBCC	0.761649	0.482101	0.447534	1.20858	0.0581899	0.9477	-0.0325902	-0.110934
33.2278	33.021	33.1642	32.9456	33.065	33.047	32.9386	32.9974	32.9879							97	97	56	44.7	44.7	27	292.28	0	323.31	88663000000	591	1806	709310000	Q93008;H7C2M9	Q93008	Probable ubiquitin carboxyl-terminal hydrolase FAF-X	USP9X	0.761245	0.713684	-0.118421	-0.690272	1.20062	0.413624	-0.163013	-0.995107
30.4364	30.65	30.5075	30.5824	30.8628	30.6659	30.6348	30.5892	30.6118							12	12	12	43	43	43	40.513	0	87.437	16660000000	84	1416	1041200000	Q9UBS4;H7C2Y5	Q9UBS4	DnaJ homolog subfamily B member 11	DNAJB11	0.761113	0.65628	0.172408	0.84433	0.556992	0.689383	0.0806287	0.491119
28.7286	28.7435	29.1261	29.3047	28.9878	29.0987	28.9349	28.8275	28.9643							12	12	12	33.7	33.7	33.7	67.867	0	68.864	5269200000	37	3220	210770000	A1L0T0;M0R026;E9PJS0;M0R1B5;E9PL44;M0QZX5	A1L0T0;M0R026	Acetolactate synthase-like protein	ILVBL	0.760828	0.56229	0.264369	1.01749	0.113943	0.896885	0.0428797	0.181256
28.9323	29.0728	28.8705	29.7601	29.042	29.1964	29.3539	29.6265	29.3413					+		22	22	22	18.2	18.2	18.2	202.47	0	113.32	6521900000	53	4674	65219000	Q8NEY1;A0A0A0MRJ3;H0Y6F6;H7BZD9	Q8NEY1;A0A0A0MRJ3	Neuron navigator 1	NAV1	0.760781	0.503264	0.374296	1.14711	1.91768	0.141657	0.48203	2.28858
27.3086	27.3981	26.8291	27.4438	27.6808	27.3923	27.359	27.3541	27.7156							5	5	5	24.2	24.2	24.2	39.544	0	23.151	1784300000	8	3855	127450000	A0A0A0MS87;Q9UN36;G3V5H8;G3V578;H0YJT9;G3V4S9;G3V5L7;G3V2I9;H0YJ56;G3V5B7;H7C0X0;G3V383;G3V5S0;G3V392;G3V5G0;G3V5B5;G3V239;G3V5P9;G3V5D7;G3V2S0;G3V3C3;G3V2Y3;G3V5G7;A0A088AWQ3;G3V552;G3V3X3;G3V3P6;G3V4T9;G3V2T2;G3V5A6;G3V280;G3V3P1;G3V5V9;G3V3D5;G3V3X2;G3V285;G3V3L1;G3V4S2;G3V271;G3V358;G3V2A6	A0A0A0MS87;Q9UN36;G3V5H8;G3V578;H0YJT9;G3V4S9;G3V5L7;G3V2I9	Protein NDRG2	NDRG2	0.7607	0.523897	0.327035	1.09839	0.627881	0.443286	0.297635	0.949688
32.0968	32.0631	31.9704	31.8143	32.0267	31.9315	31.9608	31.9052	32.0003							35	35	35	45.4	45.4	45.4	102.91	0	181.34	42525000000	256	1530	924460000	O60502;H7C3X0	O60502	Bifunctional protein NCOAT;Protein O-GlcNAcase;Histone acetyltransferase	MGEA5	0.760351	0.711497	-0.119253	-0.692784	0.875209	0.620915	-0.0879949	-0.599392
33.8066	33.8232	33.836	33.8504	33.9132	33.8316	33.7075	33.5817	33.8624							13	13	13	62.1	62.1	62.1	19.586	0	116.89	164300000000	318	129	18256000000	A0A087WXM6;J3QQT2;J3KRX5;P18621;J3QLC8;A0A0A0MRF8;J3KRB3;A0A087WWH0;J3QS96;A0A087WY81;J3KSJ0	A0A087WXM6;J3QQT2;J3KRX5;P18621;J3QLC8;A0A0A0MRF8;J3KRB3;A0A087WWH0;J3QS96;A0A087WY81	60S ribosomal protein L17	RPL17	0.760158	0.875703	0.0431404	0.342109	0.570753	0.636583	-0.104736	-0.576697
30.2826	30.3796	30.257	30.5828	30.3608	30.3759	30.3441	30.0566	30.3304							28	28	28	20.3	20.3	20.3	197.39	0	166.73	13549000000	103	3272	202220000	Q68CP9;F8WCU9;F8W108;F8VWP4;A0A087WY37	Q68CP9;F8WCU9;F8W108	AT-rich interactive domain-containing protein 2	ARID2	0.759588	0.692912	0.133413	0.738007	0.245799	0.810869	-0.0626774	-0.312118
27.594	27.5129	27.5493	27.3589	26.556	27.3867	27.4225	27.7527	27.5599							12	12	11	5.8	5.8	5.3	243.63	0	19.317	1917000000	15	5818	20837000	Q9UM47;M0R3C9;M0QX38	Q9UM47	Neurogenic locus notch homolog protein 3;Notch 3 extracellular truncation;Notch 3 intracellular domain	NOTCH3	0.759484	0.48099	-0.451518	-1.2092	0.0953074	0.932833	0.0262884	0.132364
27.5122	27.2976	27.2391	27.9477	28.2588	27.3002	26.8087	27.0172	26.8397		+					8	8	8	21.2	21.2	21.2	50.765	0	16.998	1753700000	19	4577	70148000	P50336;H0YFP3;H0YFE1;F5GZT7;F5H825	P50336;H0YFP3	Protoporphyrinogen oxidase	PPOX	0.759211	0.475729	0.485874	1.23224	1.92328	0.133862	-0.461124	-2.2447
34.5909	34.4499	34.3897	34.7093	34.5386	34.5744	34.6077	34.5788	34.6028							75	75	75	65.4	65.4	65.4	145.83	0	323.31	260340000000	885	522	4199100000	O75533;H7C341;B4DGZ4;F8WC19	O75533	Splicing factor 3B subunit 1	SF3B1	0.759018	0.694229	0.130572	0.729014	0.927191	0.535638	0.119601	0.746195
28.1321	28.3213	28.4474	28.5266	28.3551	28.5915	28.4959	28.6587	28.8084							8	8	8	22.2	22.2	22.2	53.349	0	69.329	3840400000	39	3467	174570000	Q8TD55;C9J4A7	Q8TD55	Pleckstrin homology domain-containing family O member 2	PLEKHO2	0.758933	0.628569	0.190824	0.884987	1.29076	0.263653	0.354101	1.54896
28.2126	28.3456	28.0188	28.097	28.0016	27.6264	28.4459	28.2022	28.229							4	4	4	37.2	37.2	37.2	12.551	0	19.729	2992000000	16	2384	427420000	O95182;M0R0N0;M0R1K9	O95182;M0R0N0;M0R1K9	NADH dehydrogenase [ubiquinone] 1 alpha subcomplex subunit 7	NDUFA7	0.75855	0.549577	-0.283991	-1.0435	0.338004	0.714633	0.100063	0.450127
28.9039	28.7761	28.8672	29.1817	29.1596	28.818	29.0142	29.2497	29.1091							21	19	19	21	19.5	19.5	139.31	0	95.057	5512000000	58	4319	87492000	Q14562;F5H658;K7EQH7;S4R3S0;K7END7	Q14562;F5H658	ATP-dependent RNA helicase DHX8	DHX8	0.758397	0.615667	0.204006	0.912006	1.61089	0.261538	0.275246	1.54423
27.349	27.2484	27.1288	27.1606	27.0415	27.1553	27.3756	27.5137	27.5554							7	7	7	18	18	18	54.466	0	43.166	1680400000	22	4359	84019000	Q6ZN18;G5EA50;F5GZR7;H0YH08;H7BYT4	Q6ZN18;G5EA50	Zinc finger protein AEBP2	AEBP2	0.758222	0.704986	-0.122971	-0.704408	1.33869	0.329294	0.239497	1.30382
30.3553	30.4207	30.1745	30.1739	29.4261	30.1112	30.3838	30.3082	30.0785							26	26	26	33	33	33	113.08	0	152.44	12441000000	60	2931	270450000	Q08379;B7ZC06;A0A087WYC0;H0Y7B8	Q08379	Golgin subfamily A member 2	GOLGA2	0.758023	0.493291	-0.413111	-1.17836	0.195823	0.830497	-0.0599887	-0.275583
28.0205	28.3983	28.3065	28.7293	28.4494	28.3454	28.0979	28.8626	28.7146							6	6	6	16.8	16.8	16.8	70.254	0	32.09	3741200000	32	3026	249410000	P40967;H0YIJ2;F8W1D1;F8VUB1;F8VZC6;F8VXH8	P40967;H0YIJ2;F8W1D1;F8VUB1	Melanocyte protein PMEL;M-alpha;M-beta	PMEL	0.757952	0.562695	0.266235	1.01809	0.536409	0.473717	0.316611	0.87863
29.632	29.6305	29.3614	29.7981	29.9344	29.5746	29.6323	29.7737	29.8397							18	18	18	30.1	30.1	30.1	89.865	0	67.759	8801200000	67	3131	225670000	P51692;K7EK35;P42229;C9J4I3;K7EIF9;K7EM17;C9JVV6	P51692;K7EK35;P42229	Signal transducer and activator of transcription 5B;Signal transducer and activator of transcription;Signal transducer and activator of transcription 5A	STAT5B;STAT5A	0.75779	0.590749	0.227727	0.956149	0.887832	0.414227	0.207268	0.992689
30.5256	30.3458	30.3666	30.2588	30.1276	30.3875	30.4521	30.3555	30.5255							17	17	17	36.2	36.2	36.2	71.648	0	102.87	14052000000	107	2015	585500000	Q9ULX6;V9GZ50;M0R1Y5;M0QYT7;M0R010	Q9ULX6;V9GZ50	A-kinase anchor protein 8-like	AKAP8L	0.755812	0.675427	-0.154735	-0.797171	0.158075	0.897134	0.0316919	0.180943
26.9863	26.4608	26.7674	26.196	26.5656	26.5108	26.6576	27.0325	26.774							7	7	7	12.3	12.3	12.3	76.118	0	9.7946	1094900000	9	5524	28813000	Q8NE01	Q8NE01	Metal transporter CNNM3	CNNM3	0.75563	0.535409	-0.314023	-1.07904	0.166544	0.82605	0.083245	0.288611
28.4689	28.5652	28.5777	28.6521	28.8709	28.5667	28.3624	28.0831	28.4367							2	2	2	18.6	18.6	18.6	12.683	0	24.204	3803200000	14	1735	760640000	Q9UBF6	Q9UBF6	RING-box protein 2	RNF7	0.75562	0.671708	0.159282	0.808979	1.00996	0.374018	-0.243207	-1.14181
27.9415	27.5278	27.5231	26.6615	27.3267	27.5356	27.6622	27.5785	27.8102							2	2	2	12.5	12.5	12.5	21.85	0	7.4466	1957600000	14	3320	195760000	Q9NV31	Q9NV31	U3 small nucleolar ribonucleoprotein protein IMP3	IMP3	0.755492	0.474871	-0.489484	-1.23047	0.0431364	0.96637	0.0195211	0.0767548
29.5871	29.3519	29.7352	29.8111	30.157	29.6381	29.6765	29.7253	29.7176							17	17	17	38	38	38	61.589	0	99.207	8854900000	89	2821	295160000	Q9NY93;H7C3E9;G3V0G3;F8WDT8;F8WEI3;H7BZN7	Q9NY93;H7C3E9;G3V0G3	Probable ATP-dependent RNA helicase DDX56	DDX56	0.75537	0.539567	0.31062	1.07478	0.588099	0.557654	0.148339	0.697674
27.4652	26.6998	27.4785	27.7222	27.908	27.4451	27.3137	27.0187	27.2187							4	4	4	6.4	6.4	6.4	110.06	0	23.982	1800500000	21	5309	36011000	Q02241;H7BYN4;H0YMJ4;H0YKQ5;H0YME6	Q02241;H7BYN4	Kinesin-like protein KIF23	KIF23	0.755305	0.47956	0.477252	1.22239	0.0384592	0.965575	-0.0307821	-0.0828167
31.6894	31.45	31.5896	31.1265	31.3138	31.5693	31.6139	31.4754	31.5824							13	13	2	75.8	75.8	8.8	20.652	0	101.28	30885000000	129	720	2807700000	Q9Y2B0;H0YI18	Q9Y2B0	Protein canopy homolog 2	CNPY2	0.755305	0.58058	-0.239781	-0.975054	0.0833604	0.951353	-0.0191065	-0.105494
33.322	33.4279	33.4666	33.4995	33.6757	33.445	33.3587	33.495	33.6484							53	53	40	50.2	50.2	42.7	122.87	0	323.31	121050000000	475	772	2470500000	Q92922;F8WE13	Q92922	SWI/SNF complex subunit SMARCC1	SMARCC1	0.754989	0.692994	0.13457	0.739713	0.43275	0.690013	0.0952034	0.490324
33.3665	33.6165	33.5518	33.7669	33.8394	33.5247	33.6	33.7327	33.6525							24	24	24	88.6	88.6	88.6	29.804	0	197.67	134040000000	258	322	7446900000	P35232;C9JW96;C9JZ20;E7ESE2;E9PCW0;D6RBK0	P35232;C9JW96;C9JZ20;E7ESE2;E9PCW0	Prohibitin	PHB	0.754218	0.620479	0.198757	0.898914	0.825401	0.50461	0.150117	0.814608
28.9253	28.557	28.9139	29.3532	29.0727	28.8746	28.4708	28.6861	28.6078							13	13	13	23.7	23.7	23.7	86.33	0	75.62	4901300000	36	3604	158110000	Q8IY22;A0A087WY48;A0A087WU05;A0A087WUL1	Q8IY22;A0A087WY48;A0A087WU05	C-Maf-inducing protein	CMIP	0.752363	0.549193	0.301459	1.06112	0.704733	0.470157	-0.210512	-0.890857
30.4503	30.2064	30.3841	30.3379	30.6715	30.7266	30.1232	30.3744	30.2734							17	10	10	48.8	35.3	35.3	43.727	0	70.387	14112000000	57	1712	783990000	Q9NQ29;A8MYV2;B8ZZ10;B8ZZ09;B8ZZ12;F8WBC1;F2Z322;B8ZZ08	Q9NQ29;A8MYV2;B8ZZ10	Putative RNA-binding protein Luc7-like 1	LUC7L	0.751791	0.590868	0.2317	0.959058	0.36425	0.717776	-0.0899258	-0.442793
33.4469	33.27	33.4533	33.6257	33.698	33.3898	33.174	33.4765	33.3701							28	28	28	58.2	58.2	58.2	59.004	0	293.57	116910000000	215	478	4676300000	Q9BZZ5;G3V1C3;B4E283;H0YER7;E9PQK6	Q9BZZ5;G3V1C3;B4E283;H0YER7	Apoptosis inhibitor 5	API5	0.751341	0.645764	0.18111	0.859421	0.176788	0.855802	-0.049853	-0.240802
29.1384	29.2717	28.9471	29.2833	29.2335	29.3179	29.3349	29.6886	29.5804							10	10	10	55.3	55.3	55.3	20.501	0	79.813	6895600000	47	1845	689560000	J3KR35;Q8WUD4;C9JUN5;S4R331	J3KR35;Q8WUD4	Coiled-coil domain-containing protein 12	CCDC12	0.751247	0.67274	0.159166	0.806601	1.37766	0.218448	0.415564	1.72574
29.522	29.3533	29.4863	29.1857	29.4403	29.2949	29.2297	29.0303	28.9981							13	13	13	39.8	39.8	39.8	51.908	0	87.744	6557800000	49	3011	252220000	O95219;F8W9T3;F8WDD4	O95219	Sorting nexin-4	SNX4	0.751147	0.686946	-0.146922	-0.773873	1.84374	0.170102	-0.367882	-1.94878
31.2694	31.0645	30.8271	28.2971	30.5389	30.5761	30.27	30.648	30.3028		+					6	6	6	80	80	80	11.74	0	96.092	16440000000	78	652	3288000000	P31949	P31949	Protein S100-A11;Protein S100-A11, N-terminally processed	S100A11	0.75108	0.378352	-1.24963	-1.44584	1.67198	0.129124	-0.646709	-2.34368
29.522	29.5339	29.8389	29.714	30.1781	29.8482	29.4755	29.4788	29.6596							9	9	9	23.6	23.6	23.6	46.701	0	62.186	8881000000	55	1689	807360000	Q96M27	Q96M27	Protein PRRC1	PRRC1	0.750254	0.552929	0.281822	1.03407	0.318969	0.732436	-0.0935904	-0.424982
30.2696	30.2452	30.3803	30.2995	30.67	30.4877	30.5271	30.5193	30.3623							12	10	10	45.2	41.9	41.9	31.806	0	115	16439000000	89	1540	913250000	Q00169;F5GWE5;I3L4H1;I3L459;I3L4C0;I3L471;I3L4U7;I3L3W1;I3L2X8	Q00169;F5GWE5;I3L4H1;I3L459	Phosphatidylinositol transfer protein alpha isoform	PITPNA	0.749946	0.635574	0.187345	0.872431	1.18564	0.40549	0.1712	1.01976
31.2336	31.029	31.3381	31.3586	31.5028	31.2838	31.2645	31.4292	31.4074							46	46	46	40.9	40.9	40.9	175.48	0	250.24	27250000000	212	2640	344930000	Q6PGP7;D6RCE2;H0Y964;D6RDA0	Q6PGP7	Tetratricopeptide repeat protein 37	TTC37	0.749132	0.645268	0.181451	0.858988	0.731415	0.505797	0.16676	0.81565
30.1654	30.0196	30.1974	30.4641	30.6384	30.1001	29.8365	29.7612	29.9044							13	13	12	5.3	5.3	5.3	296.74	0	85.32	12328000000	34	4208	96310000	E7EMZ9;E9PBC6;O95359;Q4VXL4;D6RAA5;Q4VXL8;H0Y9C3;H0Y911;E9PGB3;H0Y954;H0Y8P9;H0YA73	E7EMZ9;E9PBC6;O95359;Q4VXL4;D6RAA5;Q4VXL8	Transforming acidic coiled-coil-containing protein 2	TACC2	0.748416	0.562144	0.273412	1.02111	1.89017	0.210227	-0.293403	-1.74025
31.37	31.5368	31.4596	31.5941	31.651	31.4713	31.4177	31.6268	31.5169							32	32	32	40.2	40.2	40.2	111.08	0	221.26	31314000000	169	1714	782840000	Q9Y6Y8;H7C0V8;H7C4C4;REV__H7BYP9;REV__O15068	Q9Y6Y8	SEC23-interacting protein	SEC23IP	0.747302	0.717312	0.116623	0.679413	0.348844	0.775582	0.0649522	0.366409
31.1116	30.827	31.0192	30.6903	30.8332	30.9147	30.8329	30.8347	30.833							30	30	30	35.3	35.3	35.3	118.39	0	117.22	19841000000	136	2580	360740000	Q13308;C9JQR6;H0Y8F1;Q86X91;F8WDG7;H7C5L0;C9J9E8	Q13308	Inactive tyrosine-protein kinase 7	PTK7	0.747182	0.655595	-0.173213	-0.839061	0.844002	0.496164	-0.1524	-0.829024
31.7321	31.7615	31.7309	31.7488	31.4522	31.6028	31.8568	31.667	31.4609							23	23	23	51	51	51	72.453	0	207.52	34526000000	145	1334	1150900000	O00178;B0QY59;F5H716;F5H257	O00178	GTP-binding protein 1	GTPBP1	0.746683	0.691549	-0.140205	-0.752959	0.280332	0.774207	-0.0799306	-0.372217
26.2674	26.2387	26.3652	26.4555	27.5081	26.5548	26.1817	26.673	26.6451							5	5	5	9.6	9.6	9.6	93.569	0	30.137	1019200000	12	5705	23703000	Q9Y5T5;H9KVB6	Q9Y5T5	Ubiquitin carboxyl-terminal hydrolase 16	USP16	0.746363	0.464492	0.549051	1.25435	0.568494	0.513984	0.209553	0.794199
32.0729	32.0744	32.0779	32.1956	32.6406	32.1511	32.0185	32.2488	32.2222							60	60	60	45.4	45.4	45.4	199.07	0	323.31	49510000000	326	1947	618880000	Q7KZ85	Q7KZ85	Transcription elongation factor SPT6	SUPT6H	0.74627	0.572058	0.254056	0.991304	0.533859	0.676686	0.0881119	0.510046
28.4619	28.8382	28.4802	28.1565	28.1677	28.567	28.4506	28.4783	28.5409							9	9	9	39.6	39.6	39.6	22.519	0	26.1	3681800000	26	2544	368180000	P36639;C9J361	P36639	7,8-dihydro-8-oxoguanine triphosphatase	NUDT1	0.746152	0.552781	-0.296341	-1.04965	0.341439	0.708951	-0.103496	-0.459158
31.283	31.1489	31.0076	31.5529	31.1385	31.4821	31.3052	31.524	31.4449							16	16	16	34.6	34.6	34.6	58.22	0	180.41	27430000000	106	1234	1306200000	J3KPP4;O95232;D6RDI2;C9JL41;D6RHH0;U3KQT3;H7C5U7;E7EN55;H0YBV7;H0YAR4;H0YA81	J3KPP4;O95232;D6RDI2	Luc7-like protein 3	LUC7L3	0.745512	0.580039	0.244689	0.976178	1.27872	0.313444	0.278187	1.37694
30.1419	30.5344	30.4926	30.4703	30.763	30.6738	30.5852	30.5189	30.6047							7	7	7	67.6	67.6	67.6	15.649	0	43.473	16337000000	83	814	2333900000	P26885;F5H0N4	P26885;F5H0N4	Peptidyl-prolyl cis-trans isomerase FKBP2;Peptidyl-prolyl cis-trans isomerase	FKBP2	0.745068	0.57781	0.24612	0.978134	0.638724	0.514455	0.179997	0.792477
29.8773	29.9285	30.088	30.0061	30.2651	30.1026	29.9106	30.0581	30.0951							8	8	7	31.2	31.2	29.1	34.534	0	79.509	11556000000	96	1489	963030000	P53384;I3L531;I3L518;I3L3A0;REV__H0YBE5	P53384	Cytosolic Fe-S cluster assembly factor NUBP1	NUBP1	0.744211	0.672777	0.160001	0.805359	0.26688	0.813481	0.0566711	0.306527
26.7822	26.9023	26.6305	26.7688	26.4706	26.2466	26.5612	26.8249	26.5109							8	8	8	19.6	19.6	19.6	59.473	0	13.997	1051100000	7	5428	31853000	Q7L1T6;A0A0A0MRM6	Q7L1T6	Cytochrome b5 reductase 4	CYB5R4	0.74393	0.561878	-0.276328	-1.02167	0.484078	0.606063	-0.139346	-0.618806
30.6435	30.747	30.7167	30.9755	30.8202	30.7119	30.5481	31.0952	30.8981							14	14	14	38.3	38.3	38.3	55.827	0	149.41	18813000000	99	1671	817970000	Q13610;B4DJV5;F8VZ56	Q13610;B4DJV5	Periodic tryptophan protein 1 homolog	PWP1	0.743149	0.693125	0.133482	0.73172	0.37217	0.653624	0.144733	0.55055
29.221	29.4234	29.3818	29.5564	29.3737	29.493	29.1339	29.3577	29.3146							10	10	10	43.4	43.4	43.4	30.727	0	42.88	6911300000	40	1841	691130000	P48507;D3DT44	P48507;D3DT44	Glutamate--cysteine ligase regulatory subunit	GCLM	0.742847	0.694552	0.132298	0.728029	0.326778	0.766179	-0.0733096	-0.381354
28.7679	29.2437	29.1314	29.194	29.5028	29.2748	29.303	29.324	29.4584							9	9	9	34.3	34.3	34.3	43.955	0	34.335	6492600000	26	2721	324630000	Q9H488	Q9H488	GDP-fucose protein O-fucosyltransferase 1	POFUT1	0.741964	0.561232	0.276194	1.01996	0.970683	0.343888	0.314153	1.24854
27.6055	28.0557	27.9704	28.1879	28.2151	27.9852	27.9286	28.5488	28.2012							8	8	8	22.5	22.5	22.5	64.608	0	40.869	2883700000	30	4082	106810000	Q05932;Q5JU21;Q5JU20;Q5JU23	Q05932;Q5JU21;Q5JU20;Q5JU23	Folylpolyglutamate synthase, mitochondrial	FPGS	0.741961	0.576123	0.252222	0.985376	0.70303	0.393361	0.348974	1.06903
29.1886	30.3971	30.2508	30.6052	31.1146	30.2957	30.0245	29.9513	29.7935							11	11	11	73.7	73.7	73.7	21.445	0	113.84	13069000000	74	1231	1306900000	Q9BY32	Q9BY32	Inosine triphosphate pyrophosphatase	ITPA	0.741403	0.442283	0.726343	1.32195	0.0192937	0.978689	-0.0224285	-0.046069
27.126	27.0964	27.2229	27.1266	27.4282	27.3801	27.2904	26.9173	27.0713							9	9	9	13	13	13	94.198	0	19.487	1569800000	18	5344	34885000	Q8IWT6	Q8IWT6	Volume-regulated anion channel subunit LRRC8A	LRRC8A	0.741025	0.670071	0.163233	0.811895	0.18419	0.840005	-0.0554358	-0.258108
33.106	33.3542	33.3465	33.3948	33.5264	33.3539	33.2556	33.1804	33.1249							30	30	14	67.1	67.1	28.3	59.875	0	323.31	105630000000	326	518	4225400000	Q9UHX1;H0YEM1;E9PL19;H0YCP8	Q9UHX1;H0YEM1	Poly(U)-binding-splicing factor PUF60	PUF60	0.74093	0.676216	0.156144	0.793921	0.38347	0.725491	-0.0819092	-0.431435
30.3594	30.3186	30.3466	30.395	30.5629	30.3678	30.6422	30.6362	30.5726					+		33	33	33	25.4	25.4	25.4	200.55	0	171.58	15267000000	143	3538	167770000	O94822;H7BYG8;S4R3T2	O94822	E3 ubiquitin-protein ligase listerin	LTN1	0.740071	0.745167	0.100362	0.618743	3.39294	0.131312	0.275495	2.19844
30.5949	30.8418	30.8533	31.1315	31.032	30.7785	30.9153	31.0673	30.8924							27	27	27	32	32	32	137.75	0	131.39	20459000000	132	2683	335390000	Q15477;H7C5N0;H7C4L3;B4E0B4;F8WDE8	Q15477	Helicase SKI2W	SKIV2L	0.739983	0.607511	0.217294	0.925879	0.904362	0.428183	0.194934	0.971877
33.2326	33.1918	33.2868	32.913	33.2333	33.0966	32.9719	33.0073	33.0724							57	57	57	69.5	69.5	69.5	96.022	0	323.31	93339000000	384	922	1944600000	Q8WUM4;C9IZF9;F8WEQ7;F8WBR8;F8WDK9	Q8WUM4	Programmed cell death 6-interacting protein	PDCD6IP	0.739591	0.675022	-0.156086	-0.793137	2.26145	0.255803	-0.219842	-1.56719
26.9805	26.699	26.9225	27.015	26.9823	27.0244	26.9124	26.7987	27.125							4	4	3	6.7	6.7	4.8	113.09	0	44.559	1297800000	10	5483	30182000	Q75QN2;H0YBQ1;E5RIN8;E5RG48;J3KNV5;E5RJL5;E5RJF0;H0YBS1	Q75QN2;H0YBQ1;E5RIN8;E5RG48;J3KNV5;E5RJL5;E5RJF0	Integrator complex subunit 8	INTS8	0.7393	0.689925	0.139896	0.748963	0.239249	0.79192	0.0780443	0.341536
32.3086	32.2719	32.245	32.2828	32.0941	32.169	32.0628	31.9512	31.8076							44	43	43	42.6	41.9	41.9	133.96	0	228.53	47237000000	274	1779	726720000	Q9UDY2;U3KQJ2;B1AN86;B1AN85	Q9UDY2	Tight junction protein ZO-2	TJP2	0.738756	0.759739	-0.0932223	-0.590501	1.93092	0.169972	-0.334639	-1.9001
34.053	34.2448	34.1599	33.9812	33.9583	34.137	34.0367	34.1112	34.1562							36	36	35	72.8	72.8	71.2	51.901	0	323.31	187310000000	468	347	6689600000	Q01518;Q5T0R1;Q5T0R4;Q5T0R3;Q5T0R2;Q5T0R9;Q5T0R7;Q5T0R6;Q5T0R5;Q5T0S3;Q5T0R8	Q01518	Adenylyl cyclase-associated protein 1	CAP1	0.738401	0.703623	-0.12709	-0.710287	0.320564	0.812819	-0.0512276	-0.309488
27.6912	27.8714	27.8837	28.2803	28.3624	27.7612	28.1376	28.2487	28.3298				+			8	8	8	17.6	17.6	17.6	63.681	0	33.947	2838300000	28	4150	101370000	H3BSW6;Q2VPK5;H3BPG4	H3BSW6;Q2VPK5	Cytoplasmic tRNA 2-thiolation protein 2	CTU2	0.738351	0.542013	0.319215	1.07027	2.14598	0.140681	0.423255	2.30617
31.5997	31.6003	31.5239	31.7384	31.775	31.5575	31.5363	31.6694	31.6702							9	9	9	52.8	52.8	52.8	16.46	0	58.129	34728000000	121	458	4961100000	P47813;X6RAC9;O14602;A6NJH9	P47813;X6RAC9;O14602	Eukaryotic translation initiation factor 1A, X-chromosomal;Eukaryotic translation initiation factor 1A, Y-chromosomal	EIF1AX;EIF1AY	0.738252	0.719731	0.115701	0.673197	0.421745	0.795459	0.0506719	0.335049
29.7051	29.9248	29.7476	29.9936	30.1836	29.8118	29.8101	29.8788	30.1325							13	13	13	31.8	31.8	31.8	51.4	0	52.135	10326000000	54	2412	413050000	Q15054;E9PRK3;H0YEX7;E9PM91;E9PNC0	Q15054	DNA polymerase delta subunit 3	POLD3	0.737881	0.620028	0.203877	0.899342	0.550926	0.570541	0.147984	0.676016
30.268	30.6983	30.602	30.7309	31.0767	30.6508	30.3899	30.3226	30.4339							17	17	17	58.2	58.2	58.2	33.395	0	92.09	16229000000	93	1392	1081900000	O75792	O75792	Ribonuclease H2 subunit A	RNASEH2A	0.737032	0.5497	0.296734	1.04267	0.450581	0.621641	-0.140604	-0.600006
28.4387	28.596	28.2629	28.2946	27.8024	28.2886	28.3167	28.7161	28.4246							6	6	6	42	42	42	19.443	0	14.32	3363600000	20	2244	480520000	Q01658	Q01658	Protein Dr1	DR1	0.736088	0.555606	-0.304024	-1.05074	0.127507	0.875587	0.0532888	0.210418
29.1217	28.9281	28.9621	29.4114	29.3815	28.9668	29.5467	29.2882	29.2278							21	21	21	30.9	30.9	30.9	107.34	0	99.672	6308400000	49	3873	126170000	Q5JTZ9	Q5JTZ9	Alanine--tRNA ligase, mitochondrial	AARS2	0.735143	0.580113	0.249221	0.975841	1.42285	0.239941	0.350236	1.63227
31.1756	31.5005	31.3983	31.5899	31.6955	31.4048	31.3875	31.5629	31.5465							15	15	15	73.8	73.8	73.8	26.131	0	146.59	30128000000	132	819	2317600000	O75934	O75934	Pre-mRNA-splicing factor SPF27	BCAS2	0.734295	0.619666	0.205282	0.899858	0.563153	0.57596	0.14083	0.667364
29.5396	29.3925	29.2742	29.8823	29.5647	29.4661	29.9063	29.5796	29.4368							17	17	17	45.9	45.9	45.9	48.117	0	64.818	8267900000	59	2871	285100000	Q9BZE1;S4R369;A6NHR2;H0Y4J2	Q9BZE1;S4R369	39S ribosomal protein L37, mitochondrial	MRPL37	0.733691	0.590251	0.235588	0.953214	0.684143	0.45263	0.238779	0.922886
27.7377	27.607	27.2916	27.3769	27.0491	27.3827	27.4755	27.5487	27.3968							7	7	7	33.6	33.6	33.6	27.932	0	17.033	1853200000	21	3637	154430000	Q96MF7;E5RFJ1;E5RIM1;A0A087WTZ8;E5RHW9;E5RK09;E5RG00;H0YB96	Q96MF7;E5RFJ1;E5RIM1;A0A087WTZ8;E5RHW9	E3 SUMO-protein ligase NSE2	NSMCE2	0.733673	0.56277	-0.275858	-1.01304	0.197795	0.818551	-0.0717328	-0.299531
27.4703	27.0113	27.0386	27.3679	27.3871	27.5099	27.4712	27.0307	26.9166							5	5	5	12.6	12.6	12.6	66.59	0	14.62	1821500000	16	4742	60717000	Q96GW9	Q96GW9	Methionine--tRNA ligase, mitochondrial	MARS2	0.733273	0.58256	0.248278	0.973041	0.0517827	0.952402	-0.0338999	-0.104263
30.0922	29.6207	30.1388	29.7835	29.5513	29.6599	29.7273	29.6152	29.7755							7	7	7	37.9	37.9	37.9	37.92	0	84.768	9185800000	39	1965	612380000	O15126;A0A087WXB0;A0A087WZA6;A0A087WU14;A0A087WTX8	O15126;A0A087WXB0	Secretory carrier-associated membrane protein 1	SCAMP1	0.733256	0.562369	-0.285713	-1.0257	0.64119	0.466733	-0.244566	-0.898634
30.4976	30.337	30.3693	30.6492	30.7037	30.3825	30.3081	30.3063	30.3858							30	30	30	23.3	23.3	23.3	211.33	0	154.58	14516000000	154	3638	154420000	Q14997;F8WBH5	Q14997	Proteasome activator complex subunit 4	PSME4	0.733183	0.656482	0.177125	0.840639	0.539314	0.722816	-0.0679321	-0.436583
28.1803	27.8423	27.8524	28.1616	28.0539	28.2715	27.4775	27.9786	28.0747							5	5	5	15.7	15.7	15.7	51.218	0	27.372	2662500000	22	3686	147920000	Q96BH1	Q96BH1	E3 ubiquitin-protein ligase RNF25	RNF25	0.73292	0.620396	0.204008	0.896558	0.205313	0.778415	-0.114721	-0.363171
29.594	29.2281	29.6687	28.9387	29.3869	29.253	29.1946	28.8503	29.0544							11	11	11	18.6	18.6	18.6	108.13	0	73.48	6389500000	48	3707	145220000	P21709	P21709	Ephrin type-A receptor 1	EPHA1	0.732472	0.551473	-0.304084	-1.04778	1.28762	0.217686	-0.463847	-1.72501
29.406	29.322	29.554	29.4434	29.6963	29.629	29.5187	29.4145	29.388							17	17	17	28.1	28.1	28.1	101.29	0	53.244	7599100000	65	3627	155080000	P52735	P52735	Guanine nucleotide exchange factor VAV2	VAV2	0.731755	0.672892	0.162269	0.804924	0.0574905	0.967739	0.0130838	0.0732205
34.1867	34.1715	34.1709	34.2736	34.3439	34.1638	34.0695	34.0119	34.0394							70	70	70	62	62	62	144.5	0	323.31	193670000000	756	642	3339100000	P41252;A0A0A0MSX9;J3KR24;Q5TCD1;Q5TCC4;Q5TCC5;Q5TCD2;Q5TCC6;Q5TCC9	P41252;A0A0A0MSX9;J3KR24	Isoleucine--tRNA ligase, cytoplasmic	IARS	0.731487	0.775616	0.0840441	0.550616	2.83941	0.365338	-0.136131	-1.15935
30.9698	31.0272	31.1151	31.4088	31.2272	31.0333	30.9129	30.8153	30.8863							14	14	14	76.6	76.6	76.6	21.007	0	92.236	22173000000	99	1020	1705600000	O75223;M0QZK8;B8ZZK2;H7BZK5	O75223;M0QZK8;B8ZZK2	Gamma-glutamylcyclotransferase	GGCT	0.731352	0.645685	0.185741	0.858529	1.49612	0.386004	-0.165878	-1.09621
28.0549	28.1715	28.1037	27.646	28.18	27.5831	28.2789	28.2975	28.2733							5	5	5	9.9	9.9	9.9	73.338	0	25.313	2868400000	22	4217	95615000	A0A087X0Q9;Q9BVL4	A0A087X0Q9;Q9BVL4	Selenoprotein O	SELO	0.731152	0.554246	-0.30703	-1.05014	2.12766	0.333696	0.173198	1.28685
33.3924	33.4319	33.5174	33.8477	33.5842	33.4717	33.4696	33.5319	33.5592							14	14	14	58.1	58.1	58.1	27.385	0	186.3	125230000000	173	270	9633000000	Q15056	Q15056	Eukaryotic translation initiation factor 4H	EIF4H	0.73107	0.643389	0.187314	0.861713	0.737454	0.681031	0.0730413	0.5023
30.2313	30.385	30.5127	30.6237	31.1328	30.439	30.5081	30.4533	30.3558							16	16	16	57.8	57.8	57.8	33.419	0	64.894	15708000000	91	1531	923990000	Q9P015;E5RIZ4;E5RHF4	Q9P015;E5RIZ4;E5RHF4	39S ribosomal protein L15, mitochondrial	MRPL15	0.730706	0.522231	0.355445	1.10104	0.270988	0.80166	0.0627295	0.32549
31.1737	31.951	31.7328	32.0186	32.5281	31.8136	31.7022	31.5373	31.8282							14	14	14	76.7	76.7	76.7	27.547	0	151.82	38647000000	147	695	2972900000	O95336;M0R261;M0R0U3;M0R1L2	O95336;M0R261;M0R0U3	6-phosphogluconolactonase	PGLS	0.730414	0.480936	0.500957	1.20957	0.102338	0.881099	0.0701052	0.202434
28.2449	27.8165	28.1902	28.2097	28.5541	28.2983	28.1918	28.3909	28.2287							7	7	7	67.8	67.8	67.8	21.876	0	23.864	3180600000	22	2854	289150000	Q9BV19	Q9BV19	Uncharacterized protein C1orf50	C1orf50	0.729532	0.565031	0.270217	1.00213	0.560043	0.532853	0.186636	0.753037
31.7697	31.8592	31.9751	31.6142	31.8359	31.7366	32.0154	32.0308	31.9946							31	31	31	51.2	51.2	51.2	79.467	0	173.1	40029000000	202	1476	976310000	P28331;B4DJ81;C9JPQ5;F8WDL5	P28331;B4DJ81	NADH-ubiquinone oxidoreductase 75 kDa subunit, mitochondrial	NDUFS1	0.728149	0.690612	-0.139093	-0.741944	1.13381	0.461205	0.145606	0.907798
28.8191	28.4203	28.7345	28.2054	28.6148	28.3378	28.4158	28.5736	28.3979							13	13	13	12.5	12.5	12.5	160.01	0	41.063	3858000000	35	4733	61238000	Q92859;Q59FP8	Q92859;Q59FP8	Neogenin	NEO1	0.728037	0.565475	-0.271966	-1.00337	0.663661	0.492176	-0.195539	-0.837323
28.0443	28.0785	27.8751	27.2798	27.9692	27.7374	27.8741	28.0382	27.9146							12	12	12	19.6	19.6	19.6	73.324	0	24.347	2520300000	23	4386	81300000	Q9NZT2;A0A0A0MRN5;A0A087X028;Q4VXW3	Q9NZT2;A0A0A0MRN5;A0A087X028	Opioid growth factor receptor	OGFR	0.72796	0.535766	-0.33717	-1.08038	0.288265	0.807672	-0.0570246	-0.316955
28.924	29.0177	29.2035	28.9026	28.9664	28.5654	28.5856	28.584	29.2733							16	16	16	14.5	14.5	14.5	161	0	43.888	5053800000	42	4667	65634000	Q9Y2L5;J3QQJ5;J3KSL8;J3QSA1;J3QQS5;J3QR00	Q9Y2L5;J3QQJ5;J3KSL8;J3QSA1	Trafficking protein particle complex subunit 8	TRAPPC8	0.727805	0.591054	-0.236952	-0.951332	0.407603	0.569102	-0.234127	-0.681084
31.1247	31.0146	30.9975	31.4922	31.1636	31.0952	31.3993	31.1783	31.3088							23	23	23	51.2	51.2	51.2	70.737	0	175.56	24949000000	129	1715	779670000	Q969Z0;C9J7P5;C9IZN7;H7C4R5;C9J5A2;C9J347;C9J618	Q969Z0;C9J7P5;C9IZN7	Protein TBRG4	TBRG4	0.727207	0.622527	0.204673	0.894311	1.52731	0.299462	0.249823	1.42342
31.4639	31.5233	31.5163	31.7658	31.6261	31.4949	31.6279	31.5798	31.7409							8	8	8	36.5	36.5	36.5	20.63	0	52.447	32486000000	91	484	4640900000	Q13442;F8WBW6	Q13442	28 kDa heat- and acid-stable phosphoprotein	PDAP1	0.727135	0.703144	0.127768	0.708056	1.35287	0.422063	0.148373	0.980881
[truncated: 5,351 more rows]
