# Supplementary material for: A post-transcriptional program coordinated by CSDE1 prevents intrinsic neural differentiation of human embryonic stem cells
Source: Nat Commun. 2017 Nov 13;8:1456. doi: 10.1038/s41467-017-01744-5 (PMC5682285; doi:10.1038/s41467-017-01744-5)
Supplement: Supplementary file 7 — Supplementary Data 4 [file 41467_2017_1744_MOESM7_ESM.xls]

## Sheet: Sheet1
Supplementary Data 4. Number of CSDE1 consensus binding motifs identified in transcripts showing altered levels upon CSDE1 knockdown from RNA sequencing experiments
Comm_5'UTR,Coding,3'UTR	AssociatedGeneNames	CSDE1 consensus binding motif hits
ENST00000296755	MAP1B	63
ENST00000373204	AGO1	62
ENST00000482325	GCC2	61
ENST00000446231	SMG1	58
ENST00000402676	AKAP12	56
ENST00000377122	NEBL	48
ENST00000519716	UNC13A	48
ENST00000373644	TET1	47
ENST00000312493	PEAK1	46
ENST00000281282	CGNL1	45
ENST00000316707	PTPN13	45
ENST00000334464	PDZD8	45
ENST00000377200	PTAR1	44
ENST00000395314	KTN1	44
ENST00000306085	TRIM56	43
ENST00000436636	TNIK	43
ENST00000321990	ATAD5	42
ENST00000378024	AHNAK	42
ENST00000369985	MYO6	41
ENST00000498273	L1TD1	40
ENST00000366553	CHML	39
ENST00000511685	TENM3	39
ENST00000265362	SEMA3A	38
ENST00000355072	HTT	38
ENST00000366956	PTPN14	38
ENST00000427704	PHACTR2	38
ENST00000631375	NHSL2	38
ENST00000310806	MIS18BP1	37
ENST00000312561	KIAA1551	37
ENST00000340652	VWC2	37
ENST00000376454	KIAA1217	37
ENST00000398675	GXYLT1	37
ENST00000375400	SVIL	36
ENST00000378204	EXT1	36
ENST00000379221	DNAJC15	36
ENST00000264436	ADD2	35
ENST00000337273	TNPO1	35
ENST00000404121	NCOR2	35
ENST00000435644	RB1CC1	35
ENST00000317829	AMOTL1	34
ENST00000324545	USP9X	34
ENST00000372037	BMPR1A	34
ENST00000378565	ITM2B	34
ENST00000380620	B3GALT5	34
ENST00000391860	PGBD5	34
ENST00000396667	TMEM106B	34
ENST00000560985	TICRR	34
ENST00000244040	RAB22A	33
ENST00000256062	TMTC1	33
ENST00000319550	NT5DC1	33
ENST00000352511	ACVR2B	33
ENST00000361138	SMC5	33
ENST00000373670	RC3H2	33
ENST00000448940	CDC42BPA	33
ENST00000202816	ESF1	32
ENST00000233057	EIF2AK2	32
ENST00000263826	AKT3	32
ENST00000360586	WDHD1	32
ENST00000371208	HOOK1	32
ENST00000393249	OSBPL8	32
ENST00000225388	NUFIP2	31
ENST00000326402	SLC36A4	31
ENST00000333010	JAKMIP2	31
ENST00000357447	FRMD4A	31
ENST00000323116	ATP11B	30
ENST00000398637	SLC38A1	30
ENST00000399300	RBM12B	30
ENST00000560955	TRPM7	30
ENST00000274140	MARCH6	29
ENST00000296043	SHROOM3	29
ENST00000305097	P2RY1	29
ENST00000324817	MED14	29
ENST00000396946	CARD11	29
ENST00000437366	NEFM	29
ENST00000470487	GOLIM4	29
ENST00000504830	ADAMTS12	29
ENST00000261254	CCND2	28
ENST00000261590	DSG2	28
ENST00000302342	ZNF217	28
ENST00000306052	LRP8	28
ENST00000311601	SH3PXD2B	28
ENST00000328827	PAWR	28
ENST00000637938	PLEKHG4B	28
ENST00000206595	G2E3	27
ENST00000276461	ERLIN2	27
ENST00000306058	ASXL1	27
ENST00000318037	RNF168	27
ENST00000327155	RBBP8	27
ENST00000370112	SLC30A7	27
ENST00000374651	ZBTB40	27
ENST00000442697	DNAJB14	27
ENST00000536441	SESN3	27
ENST00000251081	DSC2	26
ENST00000262244	MOB3B	26
ENST00000264498	FGF2	26
ENST00000266712	TMTC3	26
ENST00000271636	CGN	26
ENST00000296318	IL17RD	26
ENST00000336273	MTDH	26
ENST00000341500	INSR	26
ENST00000359314	CD2AP	26
ENST00000360375	LRRCC1	26
ENST00000369278	UFL1	26
ENST00000370521	PKN2	26
ENST00000414645	DPY19L4	26
ENST00000477973	RYBP	26
ENST00000479991	RGAG4	26
ENST00000514213	USO1	26
ENST00000543189	ATF7IP	26
ENST00000546300	GPR161	26
ENST00000614010	FGF2	26
ENST00000617335	MTX3	26
ENST00000223398	CLIP2	25
ENST00000244221	PAIP2B	25
ENST00000267116	ANKRD52	25
ENST00000267436	L2HGDH	25
ENST00000333646	MED12	25
ENST00000361758	QKI	25
ENST00000381795	RBM47	25
ENST00000392064	RABGAP1L	25
ENST00000393203	PTGFRN	25
ENST00000493442	FAM199X	25
ENST00000610854	NEFL	25
ENST00000234170	CEBPZ	24
ENST00000284881	C21orf91	24
ENST00000299314	GNPTAB	24
ENST00000332707	XPOT	24
ENST00000339438	CSDE1	24
ENST00000355827	DIAPH2	24
ENST00000358776	ACADSB	24
ENST00000360409	NRP2	24
ENST00000367435	CDC73	24
ENST00000368223	NES	24
ENST00000371627	TNKS2	24
ENST00000373049	DIAPH2	24
ENST00000373782	DAB2IP	24
ENST00000379454	ASPH	24
ENST00000383763	TRIM71	24
ENST00000415680	TRIM24	24
ENST00000322652	SUZ12	23
ENST00000344876	PCDH18	23
ENST00000354185	DDX21	23
ENST00000358746	TTC37	23
ENST00000373119	KLHL4	23
ENST00000377275	ARL5B	23
ENST00000421587	CASK	23
ENST00000432376	PLCL2	23
ENST00000458385	CFAP97	23
ENST00000494062	SPG20	23
ENST00000532485	ACER3	23
ENST00000553612	GTF2A1	23
ENST00000573034	SRGAP2	23
ENST00000616986	DNAJC10	23
ENST00000261037	COL8A1	22
ENST00000284878	CXADR	22
ENST00000358410	DNA2	22
ENST00000360270	MSN	22
ENST00000389063	DCP2	22
ENST00000426851	ZNF398	22
ENST00000533797	FAT3	22
ENST00000611250	JADE3	22
ENST00000004531	SLC7A2	21
ENST00000167106	VASH1	21
ENST00000228741	ELK3	21
ENST00000240587	TSHZ3	21
ENST00000261854	SPPL2A	21
ENST00000262096	ZDHHC2	21
ENST00000269856	FEM1A	21
ENST00000279394	TAOK2	21
ENST00000281741	TXNDC16	21
ENST00000303538	PDS5A	21
ENST00000328046	KLHL15	21
ENST00000360565	SCAF1	21
ENST00000368324	SYT11	21
ENST00000371817	COL5A1	21
ENST00000378078	RGP1	21
ENST00000379145	PCYT1B	21
ENST00000394649	MYO1D	21
ENST00000395686	ERO1A	21
ENST00000396401	TCEA1	21
ENST00000433454	NEFM	21
ENST00000437545	MAP4K3	21
ENST00000446198	PODXL	21
ENST00000602540	PHLDA1	21
ENST00000618828	COL5A2	21
ENST00000620308	LUZP2	21
ENST00000216294	SNAPC1	20
ENST00000222553	NAMPT	20
ENST00000233055	WDFY1	20
ENST00000325301	MIEF1	20
ENST00000377047	GPC6	20
ENST00000396373	ETV6	20
ENST00000433351	PCYOX1	20
ENST00000449193	SKIDA1	20
ENST00000450363	SLC6A15	20
ENST00000554507	KTN1	20
ENST00000570308	MMP2	20
ENST00000629496	DDX3X	20
ENST00000217086	SALL4	19
ENST00000219070	MMP2	19
ENST00000220562	EXTL3	19
ENST00000251047	LMAN1	19
ENST00000251527	ESYT2	19
ENST00000256367	TTC9	19
ENST00000264220	PPAT	19
ENST00000267460	PELI2	19
ENST00000272163	LBR	19
ENST00000272342	ETAA1	19
ENST00000274000	AP1AR	19
ENST00000295087	ARL5A	19
ENST00000297268	COL1A2	19
ENST00000298260	SKA3	19
ENST00000311502	RABL6	19
ENST00000338316	ADCY2	19
ENST00000339249	ZNF449	19
ENST00000340857	H1F0	19
ENST00000342711	CDC42BPG	19
ENST00000356454	SOWAHC	19
ENST00000359874	SPINK5	19
ENST00000361297	MAST2	19
ENST00000367001	SLC30A1	19
ENST00000372006	PIK3R3	19
ENST00000376083	AGTPBP1	19
ENST00000376887	ABCC4	19
ENST00000394299	GPC3	19
ENST00000395153	DACT1	19
ENST00000418501	USP54	19
ENST00000439527	UBA2	19
ENST00000446041	SLC25A36	19
ENST00000487099	NR6A1	19
ENST00000554152	FERMT2	19
ENST00000563281	RBM15B	19
ENST00000170168	REXO1	18
ENST00000274217	FAM105A	18
ENST00000283206	TMEM87B	18
ENST00000284202	IMPACT	18
ENST00000310924	TBC1D16	18
ENST00000314393	ZHX2	18
ENST00000324068	CAPN6	18
ENST00000356388	SPRED2	18
ENST00000370828	GPC4	18
ENST00000374466	CSGALNACT2	18
ENST00000374990	TGFBR1	18
ENST00000382263	TNFRSF19	18
ENST00000400664	KLHDC7A	18
ENST00000407433	PROS1	18
ENST00000509479	MAML3	18
ENST00000530782	SLFN13	18
ENST00000556752	GNG2	18
ENST00000610403	RRBP1	18
ENST00000618156	PPP1R2	18
ENST00000230461	TMEM30A	17
ENST00000254260	RHPN2	17
ENST00000261799	PDGFRB	17
ENST00000261917	HCN4	17
ENST00000264694	SNX25	17
ENST00000288135	KIT	17
ENST00000291572	AGPAT3	17
ENST00000294485	DRAXIN	17
ENST00000299164	ADAMTS15	17
ENST00000302550	DESI2	17
ENST00000310455	PPP1R3B	17
ENST00000311322	LPL	17
ENST00000311936	KRAS	17
ENST00000334956	PARVA	17
ENST00000336180	LIMK1	17
ENST00000340020	AIDA	17
ENST00000342320	RBPJ	17
ENST00000371142	TM9SF3	17
ENST00000372759	ZMPSTE24	17
ENST00000376387	TM9SF2	17
ENST00000379965	TRIM22	17
ENST00000395719	G3BP2	17
ENST00000406900	SIRT1	17
ENST00000409185	FAM168B	17
ENST00000444201	GCNT1	17
ENST00000454295	MARVELD2	17
ENST00000616146	GMFB	17
ENST00000245323	EFNB2	16
ENST00000262878	SAMHD1	16
ENST00000263846	SYT7	16
ENST00000297107	GALNT10	16
ENST00000298282	PKNOX2	16
ENST00000302190	SDC2	16
ENST00000304332	H2AFY	16
ENST00000304916	FAM84B	16
ENST00000327214	FGFR1OP2	16
ENST00000334370	MEGF8	16
ENST00000336798	SDC3	16
ENST00000342222	IKBKB	16
ENST00000344327	TRPC6	16
ENST00000348403	STRBP	16
ENST00000368172	KIRREL	16
ENST00000370008	STXBP3	16
ENST00000371327	HELLS	16
ENST00000374692	TMEM38B	16
ENST00000375793	PLEKHM2	16
ENST00000377524	STAM	16
ENST00000380071	RFC3	16
ENST00000380518	COL2A1	16
ENST00000381647	C5orf51	16
ENST00000397239	DEK	16
ENST00000398812	GRB10	16
ENST00000443387	ZNF146	16
ENST00000457734	PLS1	16
ENST00000463592	CNTNAP2	16
ENST00000507668	SERINC5	16
ENST00000507846	PCDH18	16
ENST00000619236	PLP1	16
ENST00000634990	FASN	16
ENST00000011653	CD4	15
ENST00000229955	GPR63	15
ENST00000233813	IGFBP5	15
ENST00000254190	CHSY1	15
ENST00000255476	RFXAP	15
ENST00000261667	KPNA3	15
ENST00000262525	ZNF629	15
ENST00000263372	KCNK6	15
ENST00000264864	PI4K2B	15
ENST00000272117	ITPKB	15
ENST00000295770	STT3B	15
ENST00000302536	VAT1L	15
ENST00000307584	MURC	15
ENST00000318934	ANKRD24	15
ENST00000323289	ADGRB1	15
ENST00000333957	C2CD5	15
ENST00000335585	PPP2R2C	15
ENST00000335783	CENPQ	15
ENST00000358502	APOL2	15
ENST00000361587	HIPK1	15
ENST00000367804	SLC19A2	15
ENST00000370214	ABCD3	15
ENST00000372009	MAST2	15
ENST00000379893	DCLK1	15
ENST00000381323	FAM49A	15
ENST00000381431	SGCB	15
ENST00000392647	KLHL23	15
ENST00000392748	VWA5A	15
ENST00000394335	STK26	15
ENST00000397511	SSR1	15
ENST00000429967	APLN	15
ENST00000433868	ATP11C	15
ENST00000437296	ECT2	15
ENST00000439174	GNA13	15
ENST00000457354	TMX1	15
ENST00000514591	ADGRL3	15
ENST00000559133	FBN1	15
ENST00000578921	RAB31	15
ENST00000610432	MAGT1	15
ENST00000622241	SGK223	15
ENST00000228136	C11orf58	14
ENST00000248564	GNG11	14
ENST00000262795	SHANK3	14
ENST00000264930	SLC12A7	14
ENST00000265070	GOLPH3	14
ENST00000276602	TERF1	14
ENST00000285667	HSPA13	14
ENST00000295213	SPATA18	14
ENST00000298573	DUSP16	14
ENST00000317744	WSCD1	14
ENST00000356444	SEMA4D	14
ENST00000358432	EPHA2	14
ENST00000367313	LAD1	14
ENST00000367463	UST	14
ENST00000369626	SLC16A1	14
ENST00000370836	HS6ST2	14
ENST00000371383	ENPP5	14
ENST00000374379	CLIC4	14
ENST00000381873	SNPH	14
ENST00000382927	ME2	14
ENST00000391921	CD55	14
ENST00000393010	PXYLP1	14
ENST00000394524	CAMK2D	14
ENST00000396418	PKIA	14
ENST00000416247	SMIM13	14
ENST00000421351	PERP	14
ENST00000429422	MAP4	14
ENST00000434373	BBS9	14
ENST00000450849	ATCAY	14
ENST00000503525	TUNAR	14
ENST00000531512	SULF1	14
ENST00000536244	KCTD20	14
ENST00000220763	CPQ	13
ENST00000228872	CDKN1B	13
ENST00000228916	SCNN1A	13
ENST00000229314	GOLT1B	13
ENST00000251775	SNX4	13
ENST00000256108	IMPA1	13
ENST00000258729	IGF2BP3	13
ENST00000261593	RNF138	13
ENST00000262554	SPTLC1	13
ENST00000263440	ALG6	13
ENST00000269141	CDH2	13
ENST00000274605	N4BP3	13
ENST00000282111	TCF7L1	13
ENST00000285518	AGPAT5	13
ENST00000286760	WHAMM	13
ENST00000296129	CDCP1	13
ENST00000296257	SENP2	13
ENST00000296425	PGRMC2	13
ENST00000296577	ABCE1	13
ENST00000306065	ANKRD27	13
ENST00000313655	DSCC1	13
ENST00000327987	IGDCC3	13
ENST00000328070	ZNF71	13
ENST00000334889	RAX	13
ENST00000339020	SMIM15	13
ENST00000355937	PRELID3B	13
ENST00000358901	VCP	13
ENST00000359591	LRP10	13
ENST00000361970	CCDC152	13
ENST00000366687	CCSAP	13
ENST00000367104	SERAC1	13
ENST00000367521	COLGALT2	13
ENST00000368642	TCERG1L	13
ENST00000369516	TSPAN2	13
ENST00000370742	ADGRL4	13
ENST00000370952	LRRC40	13
ENST00000379375	EDN1	13
ENST00000379655	KIFC3	13
ENST00000380291	AP1S2	13
ENST00000381465	TRIB2	13
ENST00000394605	CLDN12	13
ENST00000405140	CLU	13
ENST00000540845	KLF11	13
ENST00000541756	INPPL1	13
ENST00000584337	CDH8	13
ENST00000612932	SOCS7	13
ENST00000619039	PIP4K2B	13
ENST00000628124	GABRB3	13
ENST00000225688	RASD1	12
ENST00000225964	COL1A1	12
ENST00000234115	PLEKHB2	12
ENST00000252999	LAMA5	12
ENST00000259241	HS6ST1	12
ENST00000261034	SLC35A5	12
ENST00000261740	TRPV4	12
ENST00000261769	CDH1	12
ENST00000261879	APH1B	12
ENST00000267984	MESDC1	12
ENST00000269919	PGPEP1	12
ENST00000278742	ST14	12
ENST00000286713	STOM	12
ENST00000295414	CCNYL1	12
ENST00000295417	FZD5	12
ENST00000298299	ZNF22	12
ENST00000301475	ZNF558	12
ENST00000311852	MMP14	12
ENST00000320963	RCN2	12
ENST00000326279	LIN28A	12
ENST00000332149	TMPRSS2	12
ENST00000337714	AKAP1	12
ENST00000355904	GTF2E2	12
ENST00000359135	GULP1	12
ENST00000371222	JUN	12
ENST00000371250	PLPP3	12
ENST00000373418	PHC2	12
ENST00000374694	FZD8	12
ENST00000374765	RAP1GAP	12
ENST00000377179	ZNF311	12
ENST00000378386	MRS2	12
ENST00000378654	SUCLA2	12
ENST00000380739	SERPINB1	12
ENST00000382611	IRX2	12
ENST00000393262	BBS10	12
ENST00000393640	ST3GAL2	12
ENST00000396659	GATM	12
ENST00000409882	GALNT3	12
ENST00000427335	P3H2	12
ENST00000430412	SLC39A10	12
ENST00000436008	SLC22A23	12
ENST00000458626	C1orf226	12
ENST00000485303	NECTIN3	12
ENST00000493583	TFE3	12
ENST00000524543	TMEM41B	12
ENST00000537981	RTN3	12
ENST00000553365	TEP1	12
ENST00000555447	STON2	12
ENST00000612501	PPP1R9B	12
ENST00000223095	SERPINE1	11
ENST00000226225	TNFAIP1	11
ENST00000251808	GRHL2	11
ENST00000258111	KCNMB4	11
ENST00000258415	CYP27A1	11
ENST00000259470	CTSV	11
ENST00000260653	SIX3	11
ENST00000260795	FGFR3	11
ENST00000263780	CHMP2B	11
ENST00000265294	GABRP	11
ENST00000281456	SLC25A4	11
ENST00000282388	ZFP36L2	11
ENST00000284006	KCTD15	11
ENST00000291041	PSKH1	11
ENST00000292599	MAML1	11
ENST00000293379	ITGA5	11
ENST00000293805	BCL6B	11
ENST00000297598	PDP1	11
ENST00000305786	CYCS	11
ENST00000307712	SEC23A	11
ENST00000307720	PPID	11
ENST00000309575	CHST2	11
ENST00000312316	DNAJB5	11
ENST00000319331	LRRN1	11
ENST00000320580	PACS1	11
ENST00000327505	AGPAT3	11
ENST00000327720	SIX6	11
ENST00000336095	RNF24	11
ENST00000337130	UGP2	11
ENST00000339697	SERINC1	11
ENST00000340790	PALM3	11
ENST00000341700	GNA14	11
ENST00000343916	COL9A3	11
ENST00000344120	SPRY4	11
ENST00000357037	PTRF	11
ENST00000358278	TPM1	11
ENST00000359943	FAM3C	11
ENST00000362031	SNX6	11
ENST00000367577	IER5	11
ENST00000368494	NUS1	11
ENST00000369061	FGFR2	11
ENST00000369889	WBP1L	11
ENST00000370152	MFSD14A	11
ENST00000371045	PDE4B	11
ENST00000375011	GALNT12	11
ENST00000376499	TLE1	11
ENST00000377113	CASC10	11
ENST00000379638	REEP5	11
ENST00000379751	CENPB	11
ENST00000379923	ACO1	11
ENST00000393060	ADAMTSL2	11
ENST00000394973	KCNG3	11
ENST00000406369	SLC30A6	11
ENST00000414389	KDM6A	11
ENST00000420329	CRTC3	11
ENST00000420415	TFRC	11
ENST00000497876	ZNF341	11
ENST00000511368	ADAMTS16	11
ENST00000535225	SLC4A8	11
ENST00000562057	SPINT1	11
ENST00000610704	ZNF282	11
ENST00000201031	TFAP2C	10
ENST00000216410	GNPNAT1	10
ENST00000216492	CHGA	10
ENST00000223500	CHMP5	10
ENST00000243644	ZNF350	10
ENST00000245479	SOX9	10
ENST00000247843	YEATS4	10
ENST00000250244	AP1M2	10
ENST00000258169	MPHOSPH6	10
ENST00000258499	USP44	10
ENST00000263035	DHTKD1	10
ENST00000263563	PALD1	10
ENST00000265134	WHRN	10
ENST00000265431	CALB1	10
ENST00000265634	NPTX2	10
ENST00000270014	ZNF155	10
ENST00000272227	PDIA6	10
ENST00000272252	GALM	10
ENST00000273221	IQSEC1	10
ENST00000279488	DUSP6	10
ENST00000282561	GJA1	10
ENST00000293756	IP6K3	10
ENST00000296533	NPY1R	10
ENST00000302057	IRX2	10
ENST00000303221	EMB	10
ENST00000305476	SEMA4C	10
ENST00000308508	CSPG4	10
ENST00000319332	P3H2	10
ENST00000321867	ULK1	10
ENST00000327876	KCNK12	10
ENST00000328965	OAF	10
ENST00000329608	CSF1	10
ENST00000332349	JRKL	10
ENST00000339475	OTX2	10
ENST00000341267	DLK1	10
ENST00000346623	ALDH1A3	10
ENST00000355285	APCDD1	10
ENST00000358954	AASS	10
ENST00000359175	SPTSSB	10
ENST00000360472	PEA15	10
ENST00000366835	TMEM63A	10
ENST00000366922	IARS2	10
ENST00000369124	PLEKHO1	10
ENST00000372813	TOMM34	10
ENST00000373656	ZBTB26	10
ENST00000373818	GSN	10
ENST00000375370	TFDP1	10
ENST00000375859	SPIN1	10
ENST00000382533	SAP18	10
ENST00000391854	GNG4	10
ENST00000395238	IP6K1	10
ENST00000444449	AP1M1	10
ENST00000460933	RYK	10
ENST00000499247	TOB1	10
ENST00000507152	APELA	10
ENST00000514985	SELENOP	10
ENST00000522495	IDO1	10
ENST00000542546	SLC2A14	10
ENST00000606017	CD24	10
ENST00000617887	TMEM200A	10
ENST00000622501	JPH4	10
ENST00000216039	JOSD1	9
ENST00000216361	COCH	9
ENST00000218104	ABCD1	9
ENST00000227214	PLEKHB1	9
ENST00000227756	GALNT18	9
ENST00000234111	ODC1	9
ENST00000238647	IRF2BPL	9
ENST00000242728	BHLHE41	9
ENST00000256413	CTIF	9
ENST00000256495	BHLHE40	9
ENST00000256925	CABLES1	9
ENST00000262138	CACNG4	9
ENST00000263233	SYP	9
ENST00000264161	DARS	9
ENST00000265036	DEPDC1B	9
ENST00000265631	SLC25A13	9
ENST00000265717	PRKAR2B	9
ENST00000269195	GALNT1	9
ENST00000274625	FGF18	9
ENST00000278353	HSD17B12	9
ENST00000278919	FEZ1	9
ENST00000281043	MYCN	9
ENST00000281589	PABPC3	9
ENST00000298746	TRUB1	9
ENST00000301264	DAPK3	9
ENST00000301998	B3GNT2	9
ENST00000304613	KNDC1	9
ENST00000308824	PCMTD2	9
ENST00000309534	CGGBP1	9
ENST00000314028	CSNK1D	9
ENST00000317204	TOLLIP	9
ENST00000330394	EPHB3	9
ENST00000331163	PDGFB	9
ENST00000348225	PTN	9
ENST00000352480	ASS1	9
ENST00000352904	FGFR3	9
ENST00000358187	ITPRIP	9
ENST00000361271	HACD1	9
ENST00000366691	RHOU	9
ENST00000372106	NXT2	9
ENST00000372330	MMP9	9
ENST00000373365	GLO1	9
ENST00000376854	C9orf40	9
ENST00000395863	BMP7	9
ENST00000396057	FOXB1	9
ENST00000397622	TMEM209	9
ENST00000404589	KCTD6	9
ENST00000406757	GPC3	9
ENST00000427128	FBXL19	9
ENST00000456936	TMED7	9
ENST00000478945	DPPA2	9
ENST00000542748	SEMA7A	9
ENST00000555868	TMEM30B	9
ENST00000605086	FOCAD	9
ENST00000606794	APLNR	9
ENST00000608703	HSPA1A	9
ENST00000619363	RP11-467J12.4	9
ENST00000619747	LAPTM4B	9
ENST00000620489	RGS3	9
ENST00000215917	SRRD	8
ENST00000224237	VIM	8
ENST00000237305	SGK1	8
ENST00000242719	RNF11	8
ENST00000247225	SGPP1	8
ENST00000253063	SESN2	8
ENST00000256759	FST	8
ENST00000257905	PPP1R1A	8
ENST00000259477	ARPC5L	8
ENST00000269321	ARHGDIA	8
ENST00000272233	RHOB	8
ENST00000276914	PLIN2	8
ENST00000281703	GLT1D1	8
ENST00000284240	THY1	8
ENST00000287590	B3GNT7	8
ENST00000296677	F2RL1	8
ENST00000298510	PRDX3	8
ENST00000300113	CHP2	8
ENST00000304101	KCNS3	8
ENST00000304434	ELOVL5	8
ENST00000305366	TM4SF1	8
ENST00000309594	MRPL57	8
ENST00000310594	WNT5B	8
ENST00000320238	NHLH2	8
ENST00000320280	SCAMP1	8
ENST00000320334	OLFML3	8
ENST00000325404	SOX2	8
ENST00000329565	SNN	8
ENST00000342907	ST3GAL2	8
ENST00000356736	SLC39A8	8
ENST00000358572	TMA16	8
ENST00000358763	SYN3	8
ENST00000366535	ADSS	8
ENST00000367176	LRRN2	8
ENST00000368914	SEMA6C	8
ENST00000369713	GSTO1	8
ENST00000369816	ELOVL4	8
ENST00000370053	STMN3	8
ENST00000371335	LAMP2	8
ENST00000371697	ANKRD1	8
ENST00000372764	PLAU	8
ENST00000373509	PIM1	8
ENST00000374293	GNG10	8
ENST00000375708	ROR2	8
ENST00000379370	AGRN	8
ENST00000379644	HGSNAT	8
ENST00000380668	PRPS2	8
ENST00000380698	SERPINB9	8
ENST00000381809	AK3	8
ENST00000393143	PRIMA1	8
ENST00000395284	CDK1	8
ENST00000395648	TP53I11	8
ENST00000399444	DAZL	8
ENST00000407981	MARC1	8
ENST00000410085	FAM131B	8
ENST00000420366	SH2D3C	8
ENST00000429136	ATP13A3	8
ENST00000440289	PTPRJ	8
ENST00000449651	ANTXR2	8
ENST00000458549	TMEM64	8
ENST00000534464	ADM	8
ENST00000539799	NTM	8
ENST00000540068	CORO2B	8
ENST00000548938	HDAC7	8
ENST00000571650	SLC43A2	8
ENST00000587090	SPINT2	8
ENST00000611540	ZNF74	8
ENST00000613823	UGP2	8
ENST00000617641	PCDHGC3	8
ENST00000620633	LPAR6	8
ENST00000636584	HRH2	8
ENST00000055335	PPP1R3F	7
ENST00000164133	PPP2R5B	7
ENST00000204961	EFNB1	7
ENST00000217958	PSMD10	7
ENST00000219368	FA2H	7
ENST00000222547	BET1	7
ENST00000243662	RAB38	7
ENST00000258955	RSAD1	7
ENST00000262120	TWSG1	7
ENST00000265806	R3HCC1	7
ENST00000265922	BRINP1	7
ENST00000268058	PML	7
ENST00000281938	HSPB8	7
ENST00000283646	RPIA	7
ENST00000286201	FZD7	7
ENST00000288723	RAB28	7
ENST00000292408	FGFR4	7
ENST00000294312	FGF19	7
ENST00000295113	FRZB	7
ENST00000295934	HESX1	7
ENST00000306318	GBX2	7
ENST00000310054	CYP2S1	7
ENST00000311922	TRIB1	7
ENST00000319420	SHISA2	7
ENST00000327773	GAS6	7
ENST00000331351	HS3ST4	7
ENST00000331563	PKP3	7
ENST00000332160	METTL7A	7
ENST00000337190	MXD4	7
ENST00000337231	CDR2L	7
ENST00000355897	GPR160	7
ENST00000356613	ARC	7
ENST00000368029	ITLN2	7
ENST00000369103	RGS10	7
ENST00000369583	DUSP5	7
ENST00000369738	PIFO	7
ENST00000369905	ACTR1A	7
ENST00000371019	FRAT2	7
ENST00000373910	UBE2D1	7
ENST00000375615	LAYN	7
ENST00000376510	MSRB2	7
ENST00000376918	EMC10	7
ENST00000376945	SOX21	7
ENST00000377893	GPR153	7
ENST00000378168	CASK	7
ENST00000379516	SNX2	7
ENST00000380392	C2CD4B	7
ENST00000380605	CPXM1	7
ENST00000380607	SH3GL2	7
ENST00000394426	RARG	7
ENST00000396290	ID2	7
ENST00000399351	ZDHHC13	7
ENST00000420892	HTRA1	7
ENST00000424387	TOM1	7
ENST00000433139	NSG1	7
ENST00000434651	HLA-DQB1	7
ENST00000435464	ISLR2	7
ENST00000446119	MRC2	7
ENST00000478730	ORAI2	7
ENST00000491736	SLC25A4	7
ENST00000500893	ZCCHC3	7
ENST00000525815	SLC35F2	7
ENST00000527696	RIC8A	7
ENST00000535291	MMP17	7
ENST00000541586	CCM2	7
ENST00000541762	CCNJL	7
ENST00000546248	TRDN	7
ENST00000548305	TMTC2	7
ENST00000619360	NFKBIE	7
ENST00000634597	SPATA20	7
ENST00000637174	INPP5F	7
ENST00000009180	CD9	6
ENST00000054666	VAMP3	6
ENST00000216117	HMOX1	6
ENST00000217254	SLC52A3	6
ENST00000228027	DGAT2	6
ENST00000228641	MYF6	6
ENST00000228827	GPN3	6
ENST00000243346	NMI	6
ENST00000245451	BMP4	6
ENST00000249330	VGF	6
ENST00000252456	CNN1	6
ENST00000261731	LHX5	6
ENST00000266066	SFRP5	6
ENST00000268150	MFGE8	6
ENST00000270747	ARHGEF19	6
ENST00000273047	RAB5A	6
ENST00000276594	PRDM14	6
ENST00000279249	CDC42EP2	6
ENST00000284476	DISP1	6
ENST00000302006	IRX1	6
ENST00000304611	PEX6	6
ENST00000306376	ETV5	6
ENST00000319518	CPNE7	6
ENST00000324079	TDRP	6
ENST00000334654	CHGA	6
ENST00000338859	SMTNL2	6
ENST00000360793	CYB561	6
ENST00000367495	RAB32	6
ENST00000367976	CTGF	6
ENST00000368284	SEMA4A	6
ENST00000368851	SLC16A10	6
ENST00000369109	APH1A	6
ENST00000369886	SAMD10	6
ENST00000370536	SOX3	6
ENST00000372728	BEX1	6
ENST00000372748	COL9A2	6
ENST00000373008	P4HA1	6
ENST00000373020	TSPAN6	6
ENST00000374183	BSPRY	6
ENST00000376588	PSAT1	6
ENST00000378700	ID4	6
ENST00000379341	PRDX4	6
ENST00000380911	CER1	6
ENST00000392580	B3GAT1	6
ENST00000394987	C15orf39	6
ENST00000395144	HYAL1	6
ENST00000398110	TPST2	6
ENST00000402983	HENMT1	6
ENST00000409970	DFNA5	6
ENST00000414278	RAB17	6
ENST00000425389	REPIN1	6
ENST00000427263	TDRP	6
ENST00000428390	FOXI3	6
ENST00000439055	ACOXL	6
ENST00000445482	VGF	6
ENST00000460097	CMTM3	6
ENST00000477898	ELMO3	6
ENST00000482556	PREX1	6
ENST00000514554	TGFBI	6
ENST00000538265	ETV4	6
ENST00000542931	TDGF1	6
ENST00000551848	BICD1	6
ENST00000560202	USP3	6
ENST00000567617	C15orf39	6
ENST00000578270	ABHD3	6
ENST00000583211	LIMD2	6
ENST00000588868	STAT5A	6
ENST00000588874	BCAS3	6
ENST00000611014	PAMR1	6
ENST00000612662	SLC35A4	6
ENST00000614891	MAL2	6
ENST00000619186	TP53	6
ENST00000622283	SPRY1	6
ENST00000222254	PIK3R2	5
ENST00000222543	TFPI2	5
ENST00000224356	CYP26A1	5
ENST00000224784	ACTA2	5
ENST00000227471	UNC93B1	5
ENST00000233809	IGFBP2	5
ENST00000239243	MSX2	5
ENST00000252506	GADD45G	5
ENST00000254722	SERPINF1	5
ENST00000262033	PTGES3	5
ENST00000262213	TRAM1	5
ENST00000262316	RHBDF1	5
ENST00000269593	IGFBP4	5
ENST00000270233	BCAM	5
ENST00000271651	CTSK	5
ENST00000278829	FADS3	5
ENST00000285605	MARVELD1	5
ENST00000287139	NODAL	5
ENST00000289166	FAM46B	5
ENST00000295666	IGFBP7	5
ENST00000295927	PTX3	5
ENST00000296233	KLF15	5
ENST00000297258	FABP5	5
ENST00000299441	DCHS1	5
ENST00000300900	CA4	5
ENST00000301838	FADD	5
ENST00000302118	PCSK9	5
ENST00000303592	KCNJ4	5
ENST00000308127	SSH3	5
ENST00000312579	CCDC85B	5
ENST00000315732	LSM10	5
ENST00000318803	ST6GALNAC5	5
ENST00000319374	ZDHHC22	5
ENST00000328668	ARSI	5
ENST00000329805	MFSD6L	5
ENST00000335007	PPP1CC	5
ENST00000336577	MMP25	5
ENST00000337989	CABIN1	5
ENST00000339556	S100A13	5
ENST00000340058	RET	5
ENST00000340940	KLRG2	5
ENST00000340958	CLDN4	5
ENST00000343380	E2F1	5
ENST00000351266	CNTFR	5
ENST00000361029	TRDN	5
ENST00000361566	KRT19	5
ENST00000366621	KCNK1	5
ENST00000366684	ACTA1	5
ENST00000367202	ETNK2	5
ENST00000367874	TADA1	5
ENST00000368444	FABP7	5
ENST00000368680	NPR1	5
ENST00000368719	S100A6	5
ENST00000369111	CA14	5
ENST00000370509	CREG1	5
ENST00000372469	PRRX2	5
ENST00000373132	STK40	5
ENST00000373231	KCNK17	5
ENST00000374177	GRM4	5
ENST00000378494	CAMKMT	5
ENST00000379453	ADRA1D	5
ENST00000381571	COMMD8	5
ENST00000382753	TMEM128	5
ENST00000382762	BET1L	5
ENST00000393106	STEAP3	5
ENST00000396040	ELMO1	5
ENST00000417718	PVALB	5
ENST00000425707	RARA	5
ENST00000430055	MED6	5
ENST00000455106	FKBP10	5
ENST00000456764	IGFBP2	5
ENST00000465644	VILL	5
ENST00000502978	MSANTD3-TMEFF1	5
ENST00000519004	PABPC1	5
ENST00000520296	ANKRD65	5
ENST00000526054	VPS28	5
ENST00000527717	FXYD6	5
ENST00000591589	RDH8	5
ENST00000593920	ZNF584	5
ENST00000604268	FAM229B	5
ENST00000605149	AKR1C3	5
ENST00000608303	FLI1	5
ENST00000611077	BCAM	5
ENST00000613272	RHOH	5
ENST00000217233	TRIB3	4
ENST00000232975	TNNC1	4
ENST00000233596	REEP6	4
ENST00000249016	MCHR1	4
ENST00000250111	ATP1B2	4
ENST00000252818	JUND	4
ENST00000261615	DPEP1	4
ENST00000262225	TMED2	4
ENST00000264071	TUBB4A	4
ENST00000267328	RAB20	4
ENST00000268485	MARVELD3	4
ENST00000270279	CBLC	4
ENST00000272520	C1QL2	4
ENST00000284771	PDLIM3	4
ENST00000287538	ZIC3	4
ENST00000293230	CYGB	4
ENST00000294435	RBP7	4
ENST00000295082	KCNF1	4
ENST00000300433	TMEM92	4
ENST00000302312	AHSP	4
ENST00000306442	PPIC	4
ENST00000306562	ZNF672	4
ENST00000309318	PPP1R14B	4
ENST00000312562	FOSL1	4
ENST00000315782	CPZ	4
ENST00000317508	PRSS8	4
ENST00000318348	GLTP	4
ENST00000321753	FAM109B	4
ENST00000328619	PCP4	4
ENST00000330205	SPATC1L	4
ENST00000331224	DLK1	4
ENST00000332235	C2CD4C	4
ENST00000332281	SNAI3	4
ENST00000334619	CCKBR	4
ENST00000334815	HPDL	4
ENST00000337843	C1QTNF6	4
ENST00000339276	SFN	4
ENST00000355097	ENTPD2	4
ENST00000355631	OPRL1	4
ENST00000357949	SERTAD1	4
ENST00000370554	SELENOF	4
ENST00000372171	MAD2L1BP	4
ENST00000373178	ADPRHL2	4
ENST00000374079	AKNA	4
ENST00000374619	HTR1D	4
ENST00000375662	FAM131C	4
ENST00000375771	FBLIM1	4
ENST00000377104	SPRY2	4
ENST00000377317	FOXH1	4
ENST00000379198	B3GALT6	4
ENST00000379215	ECHDC3	4
ENST00000380289	GRPR	4
ENST00000380420	PIR	4
ENST00000382968	RNF212	4
ENST00000393676	FOLR1	4
ENST00000394642	TMEM98	4
ENST00000396210	MGST1	4
ENST00000398453	SMAGP	4
ENST00000401752	LARGE2	4
ENST00000407622	COL23A1	4
ENST00000416837	RLN2	4
ENST00000419619	SLC16A10	4
ENST00000422262	SARDH	4
ENST00000432648	AKIRIN1	4
ENST00000433140	EMILIN1	4
ENST00000445355	ADAM8	4
ENST00000451188	TMEM151B	4
ENST00000469613	BAP1	4
ENST00000474237	OBSCN	4
ENST00000479451	BCHE	4
ENST00000490673	OPN3	4
ENST00000508775	RNASET2	4
ENST00000515129	SEMA6A	4
ENST00000518804	IDO1	4
ENST00000521452	TMEM200B	4
ENST00000525807	CTSH	4
ENST00000526627	SMIM3	4
ENST00000547838	FAM109A	4
ENST00000550413	AMIGO2	4
ENST00000562197	TPBGL	4
ENST00000597073	MYO9B	4
ENST00000602212	NPAS1	4
ENST00000602300	HNRNPDL	4
ENST00000602866	PSMC3	4
ENST00000611537	VGF	4
ENST00000615165	AC007325.2	4
ENST00000620793	ADRA2B	4
ENST00000624589	CYP26A1	4
ENST00000215115	BCL7C	3
ENST00000223271	RARRES2	3
ENST00000230321	MDFI	3
ENST00000246337	UROD	3
ENST00000256010	NTS	3
ENST00000259608	SIT1	3
ENST00000268793	DPEP3	3
ENST00000271628	SF3B4	3
ENST00000271638	S100A11	3
ENST00000274609	ADAMTS2	3
ENST00000276055	CHST7	3
ENST00000283148	UXS1	3
ENST00000290216	SCRN2	3
ENST00000292433	IER2	3
ENST00000293894	SOX8	3
ENST00000296277	RPL39L	3
ENST00000299610	MFAP4	3
ENST00000301599	TMEM88	3
ENST00000302017	ZNF467	3
ENST00000302517	CXXC5	3
ENST00000303927	PRKCDBP	3
ENST00000304749	CST1	3
ENST00000306306	REEP4	3
ENST00000307259	PLPP1	3
ENST00000307365	DDIT4	3
ENST00000308385	DUSP6	3
ENST00000310754	TRAM1L1	3
ENST00000311320	RIN1	3
ENST00000315323	FZD2	3
ENST00000318683	B3GNT3	3
ENST00000338333	FBLL1	3
ENST00000339992	HMX2	3
ENST00000341040	LCN10	3
ENST00000354434	ZYX	3
ENST00000371149	APCDD1L	3
ENST00000374027	CD164L2	3
ENST00000375078	CAMK2N1	3
ENST00000376105	ID1	3
ENST00000379589	LHFP	3
ENST00000392910	ZYX	3
ENST00000400889	FAM72D	3
ENST00000408965	CEBPD	3
ENST00000413907	AEBP1	3
ENST00000428101	LMO1	3
ENST00000428119	RHBDD2	3
ENST00000442488	FEZF1	3
ENST00000450168	LDHD	3
ENST00000451541	SEMA5B	3
ENST00000458521	TAC3	3
ENST00000466254	TRBC2	3
ENST00000507785	MSX2	3
ENST00000508076	TGFBI	3
ENST00000512158	CXCL14	3
ENST00000519106	CLDN23	3
ENST00000522111	TRNP1	3
ENST00000539409	FAM60A	3
ENST00000547104	METTL7A	3
ENST00000593851	C5orf58	3
ENST00000606498	TM2D1	3
ENST00000610935	ZNF787	3
ENST00000616661	DHRS3	3
ENST00000002501	DBNDD1	2
ENST00000005180	CCL26	2
ENST00000078527	PIGV	2
ENST00000203629	LAG3	2
ENST00000227155	CD82	2
ENST00000249014	CDC42EP1	2
ENST00000251296	IGSF21	2
ENST00000253407	C1QL1	2
ENST00000259874	IER3	2
ENST00000265643	GAL	2
ENST00000290354	CBR3	2
ENST00000302964	PYDC1	2
ENST00000305978	SCAND1	2
ENST00000306384	VAMP5	2
ENST00000329399	PDLIM1	2
ENST00000330388	FAM132A	2
ENST00000354760	CRYBA4	2
ENST00000366597	GNG4	2
ENST00000367274	UBE2T	2
ENST00000368706	S100A16	2
ENST00000369512	NGF	2
ENST00000373279	C10orf35	2
ENST00000373461	VSTM2L	2
ENST00000374024	GPR3	2
ENST00000375071	CDA	2
ENST00000375281	SP5	2
ENST00000376112	ID1	2
ENST00000378887	SDHAF1	2
ENST00000379811	MT1G	2
ENST00000395145	CLDN3	2
ENST00000395422	CHCHD2	2
ENST00000397110	C1QTNF6	2
ENST00000397582	RASSF7	2
ENST00000403593	SDSL	2
ENST00000406323	ZNRF3	2
ENST00000408968	IFITM1	2
ENST00000429299	LTB	2
ENST00000438259	VIPR1	2
ENST00000444837	MT1G	2
ENST00000458121	PARD6A	2
ENST00000467482	GPR143	2
ENST00000497933	LRRC55	2
ENST00000508126	SPSB4	2
ENST00000515275	APELA	2
ENST00000523677	C1orf210	2
ENST00000537332	CITED2	2
ENST00000538396	MCRIP1	2
ENST00000541082	FAM110A	2
ENST00000544848	H2AFJ	2
ENST00000611116	TRAC	2
ENST00000612363	TWIST2	2
ENST00000621812	WDR86	2
ENST00000622633	LITAF	2
ENST00000176183	DRD4	1
ENST00000215909	LGALS1	1
ENST00000215939	CRYBB1	1
ENST00000223364	MYL7	1
ENST00000245185	MT2A	1
ENST00000245817	TNFSF9	1
ENST00000245903	CD70	1
ENST00000246529	LRFN3	1
ENST00000252603	PGLS	1
ENST00000252809	GDF15	1
ENST00000259254	GYPC	1
ENST00000270824	EVA1B	1
ENST00000291934	TMEM190	1
ENST00000292494	LY6E	1
ENST00000294964	PKDCC	1
ENST00000306061	MT1E	1
ENST00000306869	DCXR	1
ENST00000311330	CD248	1
ENST00000312134	CST6	1
ENST00000316052	EXOSC4	1
ENST00000319234	SHISA3	1
ENST00000327490	UBALD2	1
ENST00000327726	CFD	1
ENST00000331808	DEXI	1
ENST00000332374	MT1H	1
ENST00000333323	FAM212A	1
ENST00000334350	MT1F	1
ENST00000370200	KAZALD1	1
ENST00000371268	TMEM61	1
ENST00000372994	C9orf16	1
ENST00000376049	AIF1	1
ENST00000391761	OSCAR	1
ENST00000394485	MT1X	1
ENST00000395118	ISLR	1
ENST00000409836	GYPC	1
ENST00000421798	PNMA6A	1
ENST00000426947	OLIG1	1
ENST00000439858	TMEM125	1
ENST00000484747	ZNF467	1
ENST00000498139	ARTN	1
ENST00000503771	TMEM158	1
ENST00000515640	C5orf38	1
ENST00000532507	MAP3K11	1
ENST00000566435	NPW	1
ENST00000593537	NTF4	1
ENST00000602845	NCBP2-AS2	1
