# Supplementary material for: A post-transcriptional program coordinated by CSDE1 prevents intrinsic neural differentiation of human embryonic stem cells
Source: Nat Commun. 2017 Nov 13;8:1456. doi: 10.1038/s41467-017-01744-5 (PMC5682285; doi:10.1038/s41467-017-01744-5)
Supplement: Supplementary file 8 — Supplementary Data 5 [file 41467_2017_1744_MOESM8_ESM.xlsx]

## Sheet: Log2FC
Supplementary Data 5. Analysis of transcriptomic data from CSDE1 KD hESCs compared to non-targeting (NT) shRNA control hESCs
isoform_id	gene_id	gene_short_name	locus	length	CSDE1_2_CSDE1_1_log2_fold_change	CSDE1_1_NT_log2_fold_change	CSDE1_2_NT_log2_fold_change	CSDE1_2_CSDE1_1_significant	NT_CSDE1_1_significant	NT_CSDE1_2_significant	hgnc_symbol	description
ENST00000000233	ENSG00000004059	ARF5	7:127580617-127602144	1103	-0.121121	0.357792	0.236672	no	yes	no	ARF5	ADP ribosylation factor 5 [Source:HGNC Symbol;Acc:HGNC:658]
ENST00000000412	ENSG00000003056	M6PR	12:8681599-8949955	2756	-0.102446	-0.246364	-0.34881	no	no	no	M6PR	mannose-6-phosphate receptor, cation dependent [Source:HGNC Symbol;Acc:HGNC:6752]
ENST00000000442	ENSG00000173153	ESRRA	11:64305571-64318084	2215	-0.0834353	0.50398	0.420545	no	no	no	ESRRA	estrogen related receptor alpha [Source:HGNC Symbol;Acc:HGNC:3471]
ENST00000001008	ENSG00000004478	FKBP4	12:1946053-2941140	3732	0.214301	-0.420532	-0.206231	no	no	no	FKBP4	FK506 binding protein 4 [Source:HGNC Symbol;Acc:HGNC:3720]
ENST00000002125	ENSG00000003509	NDUFAF7	2:37167819-37324808	2176	0.0871279	-0.42529	-0.338162	no	no	no	NDUFAF7	NADH:ubiquinone oxidoreductase complex assembly factor 7 [Source:HGNC Symbol;Acc:HGNC:28816]
ENST00000002165	ENSG00000001036	FUCA2	6:143450806-143511690	2356	-0.215573	0.0463923	-0.169181	no	no	no	FUCA2	fucosidase, alpha-L- 2, plasma [Source:HGNC Symbol;Acc:HGNC:4008]
ENST00000002501	ENSG00000003249	DBNDD1	16:90004864-90047773	2079	-0.125712	-0.66903	-0.794742	no	yes	yes	DBNDD1	dysbindin domain containing 1 [Source:HGNC Symbol;Acc:HGNC:28455]
ENST00000002829	ENSG00000001617	SEMA3F	3:49940006-50189075	3802	0.262523	-0.848886	-0.586363	no	no	no	SEMA3F	semaphorin 3F [Source:HGNC Symbol;Acc:HGNC:10728]
ENST00000003100	ENSG00000001630	CYP51A1	7:92112150-92180725	3210	-0.0841761	-0.0177672	-0.101943	no	no	no	CYP51A1	cytochrome P450 family 51 subfamily A member 1 [Source:HGNC Symbol;Acc:HGNC:2649]
ENST00000003302	ENSG00000048028	USP28	11:113797873-113875570	4669	0.218754	-0.597496	-0.378742	no	no	no	USP28	ubiquitin specific peptidase 28 [Source:HGNC Symbol;Acc:HGNC:12625]
ENST00000003583	ENSG00000001460	STPG1	1:24307555-24472976	2544	-0.118691	0.553677	0.434987	no	no	no	STPG1	sperm tail PG-rich repeat containing 1 [Source:HGNC Symbol;Acc:HGNC:28070]
ENST00000003912	ENSG00000001461	NIPAL3	1:24307555-24472976	5481	0.0803746	-0.19515	-0.114776	no	no	no	NIPAL3	NIPA like domain containing 3 [Source:HGNC Symbol;Acc:HGNC:25233]
ENST00000004531	ENSG00000003989	SLC7A2	8:17497087-17570573	7560	0.173277	-3.98138	-3.8081	no	yes	yes	SLC7A2	solute carrier family 7 member 2 [Source:HGNC Symbol;Acc:HGNC:11060]
ENST00000005082	ENSG00000005801	ZNF195	11:3336720-3379222	2021	-0.05437	-0.0328561	-0.0872262	no	no	no	ZNF195	zinc finger protein 195 [Source:HGNC Symbol;Acc:HGNC:12986]
ENST00000005180	ENSG00000006606	CCL26	7:75769532-75789896	526	0.508795	-3.39392	-2.88513	no	yes	yes	CCL26	C-C motif chemokine ligand 26 [Source:HGNC Symbol;Acc:HGNC:10625]
ENST00000005257	ENSG00000006451	RALA	7:39623482-39708124	2880	-0.233388	-0.297625	-0.531014	no	no	yes	RALA	RAS like proto-oncogene A [Source:HGNC Symbol;Acc:HGNC:9839]
ENST00000005259	ENSG00000075790	BCAP29	7:107579556-107629550	4572	-0.127201	-0.326977	-0.454179	no	no	yes	BCAP29	B-cell receptor associated protein 29 [Source:HGNC Symbol;Acc:HGNC:24131]
ENST00000005260	ENSG00000006453	BAIAP2L1	7:98252378-98401068	3622	0.0599353	-0.256706	-0.196771	no	no	no	BAIAP2L1	BAI1 associated protein 2 like 1 [Source:HGNC Symbol;Acc:HGNC:21649]
ENST00000005286	ENSG00000006118	TMEM132A	11:60913165-60952530	3480	-0.0326914	0.231204	0.198513	no	no	no	TMEM132A	transmembrane protein 132A [Source:HGNC Symbol;Acc:HGNC:31092]
ENST00000005340	ENSG00000004975	DVL2	17:7225340-7234545	3018	-0.0626898	0.110889	0.0481992	no	no	no	DVL2	dishevelled segment polarity protein 2 [Source:HGNC Symbol;Acc:HGNC:3086]
ENST00000006053	ENSG00000006210	CX3CL1	16:57372457-57385048	3321	0.77829	1.05198	1.83027	yes	no	no	CX3CL1	C-X3-C motif chemokine ligand 1 [Source:HGNC Symbol;Acc:HGNC:10647]
ENST00000006275	ENSG00000007255	TRAPPC6A	19:45071499-45305283	805	-0.000871148	0.395508	0.394637	no	no	no	TRAPPC6A	trafficking protein particle complex 6A [Source:HGNC Symbol;Acc:HGNC:23069]
ENST00000006658	ENSG00000006282	SPATA20	17:50532542-50555852	2719	-0.355668	-0.0445455	-0.400214	no	no	no	SPATA20	spermatogenesis associated 20 [Source:HGNC Symbol;Acc:HGNC:26125]
ENST00000006777	ENSG00000005486	RHBDD2	7:75842601-75888926	1802	-0.0674732	0.196263	0.12879	no	no	no	RHBDD2	rhomboid domain containing 2 [Source:HGNC Symbol;Acc:HGNC:23082]
ENST00000007264	ENSG00000007376	RPUSD1	16:784973-800737	2050	-0.0359599	0.270707	0.234748	no	no	no	RPUSD1	RNA pseudouridylate synthase domain containing 1 [Source:HGNC Symbol;Acc:HGNC:14173]
ENST00000007390	ENSG00000007520	TSR3	16:1333600-1351911	1243	-0.0933309	0.311833	0.218502	no	no	no	TSR3	TSR3, acp transferase ribosome maturation factor [Source:HGNC Symbol;Acc:HGNC:14175]
ENST00000007414	ENSG00000006025	OSBPL7	17:47807371-47821834	3640	-0.0925579	0.0154053	-0.0771525	no	no	no	OSBPL7	oxysterol binding protein like 7 [Source:HGNC Symbol;Acc:HGNC:16387]
ENST00000007516	ENSG00000004779	NDUFAB1	16:23581001-23596356	717	0.00684829	-0.247992	-0.241144	no	no	no	NDUFAB1	NADH:ubiquinone oxidoreductase subunit AB1 [Source:HGNC Symbol;Acc:HGNC:7694]
ENST00000007699	ENSG00000006047	YBX2	17:7281666-7294615	1590	-0.12845	-0.127303	-0.255753	no	no	no	YBX2	Y-box binding protein 2 [Source:HGNC Symbol;Acc:HGNC:17948]
ENST00000008527	ENSG00000008405	CRY1	12:106991363-107123314	3267	-0.168523	-0.117033	-0.285556	no	no	no	CRY1	cryptochrome circadian clock 1 [Source:HGNC Symbol;Acc:HGNC:2384]
ENST00000009041	ENSG00000010270	STARD3NL	7:38178221-38230671	1728	-0.351098	0.140606	-0.210493	no	no	no	STARD3NL	STARD3 N-terminal like [Source:HGNC Symbol;Acc:HGNC:19169]
ENST00000009180	ENSG00000010278	CD9	12:6199714-6238271	1169	0.299079	-0.845949	-0.54687	no	yes	yes	CD9	CD9 molecule [Source:HGNC Symbol;Acc:HGNC:1709]
ENST00000009530	ENSG00000019582	CD74	5:150401636-150412929	981	-1.12121	0.629842	-0.491373	no	no	no	CD74	CD74 molecule [Source:HGNC Symbol;Acc:HGNC:1697]
ENST00000009589	ENSG00000008988	RPS20	8:56067294-56074581	626	-0.209328	0.267062	0.0577344	no	no	no	RPS20	ribosomal protein S20 [Source:HGNC Symbol;Acc:HGNC:10405]
ENST00000010404	ENSG00000008394	MGST1	12:16347141-16610594	901	-0.858934	-0.115818	-0.974753	no	no	no	MGST1	microsomal glutathione S-transferase 1 [Source:HGNC Symbol;Acc:HGNC:7061]
ENST00000011473	ENSG00000008282	SYPL1	7:106090502-106112576	2127	3.79664	-4.62933	-0.832688	no	no	no	SYPL1	synaptophysin like 1 [Source:HGNC Symbol;Acc:HGNC:11507]
ENST00000011619	ENSG00000010017	RANBP9	6:13615326-13711564	3113	-0.0160073	-0.180485	-0.196492	no	no	no	RANBP9	RAN binding protein 9 [Source:HGNC Symbol;Acc:HGNC:13727]
ENST00000011653	ENSG00000010610	CD4	12:6786857-6820808	3114	-0.0933406	-0.910589	-1.00393	no	yes	yes	CD4	CD4 molecule [Source:HGNC Symbol;Acc:HGNC:1678]
ENST00000011684	ENSG00000008323	PLEKHG6	12:6310435-6328506	2881	-0.450597	0.0410601	-0.409537	no	no	no	PLEKHG6	pleckstrin homology and RhoGEF domain containing G6 [Source:HGNC Symbol;Acc:HGNC:25562]
ENST00000011691	ENSG00000008324	SS18L2	3:42547968-42665854	815	-0.153221	0.174872	0.0216518	no	no	no	SS18L2	SS18 like 2 [Source:HGNC Symbol;Acc:HGNC:15593]
ENST00000012049	ENSG00000011478	QPCTL	19:45687453-45703989	2310	-0.241639	-0.28675	-0.528389	no	no	no	QPCTL	glutaminyl-peptide cyclotransferase like [Source:HGNC Symbol;Acc:HGNC:25952]
ENST00000012443	ENSG00000011485	PPP5C	19:46346993-46392981	2109	-0.246156	-0.0824295	-0.328585	no	no	no	PPP5C	protein phosphatase 5 catalytic subunit [Source:HGNC Symbol;Acc:HGNC:9322]
ENST00000013070	ENSG00000012963	UBR7	14:93184950-93229215	3694	0.000901558	-0.071011	-0.0701094	no	no	no	UBR7	ubiquitin protein ligase E3 component n-recognin 7 (putative) [Source:HGNC Symbol;Acc:HGNC:20344]
ENST00000013125	ENSG00000012983	MAP4K5	14:50418500-50668331	4354	-0.0496668	-0.657648	-0.707314	no	no	no	MAP4K5	mitogen-activated protein kinase kinase kinase kinase 5 [Source:HGNC Symbol;Acc:HGNC:6867]
ENST00000013222	ENSG00000241644	INMT	7:30651942-30925516	2559	0.277358	-0.211062	0.0662953	no	no	no	INMT	indolethylamine N-methyltransferase [Source:HGNC Symbol;Acc:HGNC:6069]
ENST00000013807	ENSG00000012061	ERCC1	19:45379633-45478828	1278	-0.257904	0.678867	0.420962	no	no	no	ERCC1	ERCC excision repair 1, endonuclease non-catalytic subunit [Source:HGNC Symbol;Acc:HGNC:3433]
ENST00000014930	ENSG00000013583	HEBP1	12:12927725-13000273	1173	-0.206562	0.424971	0.218409	no	yes	no	HEBP1	heme binding protein 1 [Source:HGNC Symbol;Acc:HGNC:17176]
ENST00000016171	ENSG00000014919	COX15	10:99659505-99756134	2356	0.0880161	-0.158135	-0.0701193	no	no	no	COX15	COX15, cytochrome c oxidase assembly homolog [Source:HGNC Symbol;Acc:HGNC:2263]
ENST00000017003	ENSG00000015532	XYLT2	17:50346091-50365232	3507	-0.0828019	-0.0787507	-0.161553	no	no	no	XYLT2	xylosyltransferase 2 [Source:HGNC Symbol;Acc:HGNC:15517]
ENST00000020926	ENSG00000019505	SYT13	11:45240300-45286319	5144	-0.176872	-0.234889	-0.41176	no	no	yes	SYT13	synaptotagmin 13 [Source:HGNC Symbol;Acc:HGNC:14962]
ENST00000022615	ENSG00000078668	VDAC3	8:42391623-42405897	1355	0.123134	-0.235001	-0.111867	no	no	no	VDAC3	voltage dependent anion channel 3 [Source:HGNC Symbol;Acc:HGNC:12674]
ENST00000023939	ENSG00000022277	RTFDC1	20:56468584-56526142	1745	-0.0777376	0.0814325	0.00369493	no	no	no	RTFDC1	replication termination factor 2 domain containing 1 [Source:HGNC Symbol;Acc:HGNC:15890]
ENST00000026218	ENSG00000007541	PIGQ	16:566994-584136	2846	-0.238012	0.728123	0.490111	no	no	no	PIGQ	phosphatidylinositol glycan anchor biosynthesis class Q [Source:HGNC Symbol;Acc:HGNC:14135]
ENST00000029410	ENSG00000027847	B4GALT7	5:177600099-177610347	1747	-0.170321	0.374354	0.204033	no	no	no	B4GALT7	beta-1,4-galactosyltransferase 7 [Source:HGNC Symbol;Acc:HGNC:930]
ENST00000031146	ENSG00000029364	SLC39A9	14:69380122-69462388	5192	0.0230946	-0.430169	-0.407074	no	no	no	SLC39A9	solute carrier family 39 member 9 [Source:HGNC Symbol;Acc:HGNC:20182]
ENST00000037243	ENSG00000034713	GABARAPL2	16:75528531-75623300	1002	-0.117044	0.316129	0.199085	no	no	no	GABARAPL2	GABA type A receptor associated protein like 2 [Source:HGNC Symbol;Acc:HGNC:13291]
ENST00000037869	ENSG00000035141	FAM136A	2:70295974-70302090	1810	-0.152463	0.226582	0.074119	no	no	no	FAM136A	family with sequence similarity 136 member A [Source:HGNC Symbol;Acc:HGNC:25911]
ENST00000038176	ENSG00000035681	NSMAF	8:58583503-58659844	3569	0.0766953	-0.164615	-0.0879195	no	no	no	NSMAF	neutral sphingomyelinase activation associated factor [Source:HGNC Symbol;Acc:HGNC:8017]
ENST00000039989	ENSG00000052841	TTC17	11:43311962-43494933	4469	-0.219763	-0.0763238	-0.296087	no	no	no	TTC17	tetratricopeptide repeat domain 17 [Source:HGNC Symbol;Acc:HGNC:25596]
ENST00000042381	ENSG00000039523	FAM65A	16:67517861-67546788	4051	-0.258706	-0.0293423	-0.288049	no	no	no	FAM65A	family with sequence similarity 65 member A [Source:HGNC Symbol;Acc:HGNC:25836]
ENST00000043402	ENSG00000040608	RTN4R	22:20241414-20283246	2157	-0.156017	0.00476803	-0.151249	no	no	no	RTN4R	reticulon 4 receptor [Source:HGNC Symbol;Acc:HGNC:18601]
ENST00000046640	ENSG00000040531	CTNS	17:3636467-3661542	2866	-0.193093	0.301079	0.107986	no	no	no	CTNS	cystinosin, lysosomal cystine transporter [Source:HGNC Symbol;Acc:HGNC:2518]
ENST00000053468	ENSG00000048544	MRPS10	6:42206800-42217865	2110	-0.0265256	-0.167442	-0.193968	no	no	no	MRPS10	mitochondrial ribosomal protein S10 [Source:HGNC Symbol;Acc:HGNC:14502]
ENST00000053867	ENSG00000030582	GRN	17:44345085-44353102	2342	-0.367323	0.0145402	-0.352783	no	no	no	GRN	granulin precursor [Source:HGNC Symbol;Acc:HGNC:4601]
ENST00000054650	ENSG00000041988	THAP3	1:6624865-6701924	1366	-0.0996818	0.325553	0.225871	no	no	no	THAP3	THAP domain containing 3 [Source:HGNC Symbol;Acc:HGNC:20855]
ENST00000054666	ENSG00000049245	VAMP3	1:7771268-7781432	2205	-0.292153	0.652121	0.359969	no	yes	yes	VAMP3	vesicle associated membrane protein 3 [Source:HGNC Symbol;Acc:HGNC:12644]
ENST00000054950	ENSG00000049449	RCN1	11:31784791-32105755	2572	-0.0313219	-0.451975	-0.483297	no	no	no	RCN1	reticulocalbin 1 [Source:HGNC Symbol;Acc:HGNC:9934]
ENST00000055077	ENSG00000049541	RFC2	7:74231498-74254458	1695	-0.0465358	0.116413	0.0698771	no	no	no	RFC2	replication factor C subunit 2 [Source:HGNC Symbol;Acc:HGNC:9970]
ENST00000055335	ENSG00000049769	PPP1R3F	X:49269842-49301461	3421	0.00336461	0.840058	0.843422	no	yes	yes	PPP1R3F	protein phosphatase 1 regulatory subunit 3F [Source:HGNC Symbol;Acc:HGNC:14944]
ENST00000056233	ENSG00000050344	NFE2L3	7:26152239-26187125	3686	-0.0613755	0.588741	0.527366	no	no	no	NFE2L3	nuclear factor, erythroid 2 like 3 [Source:HGNC Symbol;Acc:HGNC:7783]
ENST00000062104	ENSG00000053438	NNAT	20:37492471-37527931	1297	0.552962	-0.792674	-0.239713	no	no	no	NNAT	neuronatin [Source:HGNC Symbol;Acc:HGNC:7860]
ENST00000064724	ENSG00000013297	CLDN11	3:170418864-170860380	2169	-0.341928	0.726469	0.384542	no	no	no	CLDN11	claudin 11 [Source:HGNC Symbol;Acc:HGNC:8514]
ENST00000064778	ENSG00000054965	FAM168A	11:73400486-73598189	7296	0.339642	-0.0241854	0.315457	no	no	no	FAM168A	family with sequence similarity 168 member A [Source:HGNC Symbol;Acc:HGNC:28999]
ENST00000066544	ENSG00000004897	CDC27	17:47117702-47189422	5801	0.284511	-0.566568	-0.282058	no	yes	no	CDC27	cell division cycle 27 [Source:HGNC Symbol;Acc:HGNC:1728]
ENST00000072644	ENSG00000058799	YIPF1	1:53851718-53889834	1851	-0.752493	0.203364	-0.54913	no	no	no	YIPF1	Yip1 domain family member 1 [Source:HGNC Symbol;Acc:HGNC:25231]
ENST00000072869	ENSG00000133597	ADCK2	7:140518419-140924764	2377	0.0515768	-0.65005	-0.598473	no	no	no	ADCK2	aarF domain containing kinase 2 [Source:HGNC Symbol;Acc:HGNC:19039]
ENST00000074304	ENSG00000040933	INPP4A	2:98444853-98594390	6752	0.144228	-0.180539	-0.0363106	no	no	no	INPP4A	inositol polyphosphate-4-phosphatase type I A [Source:HGNC Symbol;Acc:HGNC:6074]
ENST00000075120	ENSG00000059804	SLC2A3	12:7919229-7936275	3915	-0.00607835	-0.0959292	-0.102008	no	no	no	SLC2A3	solute carrier family 2 member 3 [Source:HGNC Symbol;Acc:HGNC:11007]
ENST00000078429	ENSG00000088256	GNA11	19:3094409-3124004	4147	0.00272542	0.315148	0.317874	no	no	no	GNA11	G protein subunit alpha 11 [Source:HGNC Symbol;Acc:HGNC:4379]
ENST00000078527	ENSG00000060642	PIGV	1:26787471-26798398	2367	-0.00792268	-0.471208	-0.479131	no	yes	yes	PIGV	phosphatidylinositol glycan anchor biosynthesis class V [Source:HGNC Symbol;Acc:HGNC:26031]
ENST00000080059	ENSG00000061273	HDAC7	12:47706084-47837898	4095	-0.331441	0.164642	-0.1668	no	no	no	HDAC7	histone deacetylase 7 [Source:HGNC Symbol;Acc:HGNC:14067]
ENST00000081029	ENSG00000061794	MRPS35	12:27710772-27756295	1888	-0.0156618	0.30863	0.292968	no	no	no	MRPS35	mitochondrial ribosomal protein S35 [Source:HGNC Symbol;Acc:HGNC:16635]
ENST00000084795	ENSG00000063177	RPL18	19:48615327-48637438	612	-0.108076	0.0868177	-0.0212584	no	no	no	RPL18	ribosomal protein L18 [Source:HGNC Symbol;Acc:HGNC:10310]
ENST00000084798	ENSG00000063180	CA11	19:48637941-48682245	1844	0.00726877	0.0570118	0.0642805	no	no	no	CA11	carbonic anhydrase 11 [Source:HGNC Symbol;Acc:HGNC:1370]
ENST00000085068	ENSG00000063241	ISOC2	19:55452984-55462343	1122	-0.177866	0.00156096	-0.176305	no	no	no	ISOC2	isochorismatase domain containing 2 [Source:HGNC Symbol;Acc:HGNC:26278]
ENST00000085079	ENSG00000063245	EPN1	19:55675225-55738402	2355	-0.0880083	0.306721	0.218713	no	no	no	EPN1	epsin 1 [Source:HGNC Symbol;Acc:HGNC:21604]
ENST00000155674	ENSG00000069998	CECR5	22:17137510-17165445	1735	0.118578	0.207244	0.325822	no	no	no	CECR5	cat eye syndrome chromosome region, candidate 5 [Source:HGNC Symbol;Acc:HGNC:1843]
ENST00000155840	ENSG00000053918	KCNQ1	11:2444683-2861568	3245	-0.24071	0.0719305	-0.168779	no	no	no	KCNQ1	potassium voltage-gated channel subfamily Q member 1 [Source:HGNC Symbol;Acc:HGNC:6294]
ENST00000155926	ENSG00000071575	TRIB2	2:12716888-12742734	4391	-0.0622728	0.713935	0.651663	no	no	no	TRIB2	tribbles pseudokinase 2 [Source:HGNC Symbol;Acc:HGNC:30809]
ENST00000156109	ENSG00000068394	GPKOW	X:49113388-49123801	1742	0.0771277	-0.240229	-0.163101	no	no	no	GPKOW	G-patch domain and KOW motifs [Source:HGNC Symbol;Acc:HGNC:30677]
ENST00000157812	ENSG00000013275	PSMC4	19:39971004-39981441	1591	-0.391188	0.25059	-0.140598	no	no	no	PSMC4	proteasome 26S subunit, ATPase 4 [Source:HGNC Symbol;Acc:HGNC:9551]
ENST00000158762	ENSG00000072818	ACAP1	17:7336528-7351478	2512	-0.38568	-0.113089	-0.498768	no	no	no	ACAP1	ArfGAP with coiled-coil, ankyrin repeat and PH domains 1 [Source:HGNC Symbol;Acc:HGNC:16467]
ENST00000158771	ENSG00000072849	DERL2	17:5471250-5490814	4209	0.0414863	-0.255502	-0.214016	no	no	no	DERL2	derlin 2 [Source:HGNC Symbol;Acc:HGNC:17943]
ENST00000159087	ENSG00000074855	ANO8	19:17292130-17334829	4152	0.0634291	0.2018	0.265229	no	no	no	ANO8	anoctamin 8 [Source:HGNC Symbol;Acc:HGNC:29329]
ENST00000159111	ENSG00000127663	KDM4B	19:4969112-5153595	5593	0.353643	-0.317558	0.0360851	no	no	no	KDM4B	lysine demethylase 4B [Source:HGNC Symbol;Acc:HGNC:29136]
ENST00000160262	ENSG00000076662	ICAM3	19:10304802-10339823	1934	-0.830185	0.0397108	-0.790474	no	no	no	ICAM3	intercellular adhesion molecule 3 [Source:HGNC Symbol;Acc:HGNC:5346]
ENST00000160827	ENSG00000079616	KIF22	16:29790718-29805385	2113	0.122388	0.0857829	0.208171	no	no	no	KIF22	kinesin family member 22 [Source:HGNC Symbol;Acc:HGNC:6391]
ENST00000162044	ENSG00000064545	TMEM161A	19:19119168-19138513	1820	-0.0686267	-0.309132	-0.377758	no	no	no	TMEM161A	transmembrane protein 161A [Source:HGNC Symbol;Acc:HGNC:26020]
ENST00000162330	ENSG00000050820	BCAR1	16:75226073-75268053	3221	-0.528056	0.259114	-0.268942	no	no	no	BCAR1	BCAR1, Cas family scaffolding protein [Source:HGNC Symbol;Acc:HGNC:971]
ENST00000162749	ENSG00000067182	TNFRSF1A	12:6328756-6342114	2223	-0.148638	0.425423	0.276785	no	no	no	TNFRSF1A	TNF receptor superfamily member 1A [Source:HGNC Symbol;Acc:HGNC:11916]
ENST00000163416	ENSG00000066455	GOLGA5	14:92794230-92839963	2969	-0.138491	-0.266928	-0.405419	no	no	no	GOLGA5	golgin A5 [Source:HGNC Symbol;Acc:HGNC:4428]
ENST00000163678	ENSG00000067365	METTL22	16:8621682-8649654	1510	-0.0821733	-0.0220053	-0.104179	no	no	no	METTL22	methyltransferase like 22 [Source:HGNC Symbol;Acc:HGNC:28368]
ENST00000164133	ENSG00000068971	PPP2R5B	11:64917552-64935888	2745	-0.242843	0.790299	0.547456	no	yes	yes	PPP2R5B	protein phosphatase 2 regulatory subunit B'beta [Source:HGNC Symbol;Acc:HGNC:9310]
ENST00000164227	ENSG00000069399	BCL3	19:44747704-44760044	2038	0.0703945	-0.104505	-0.0341102	no	no	no	BCL3	B-cell CLL/lymphoma 3 [Source:HGNC Symbol;Acc:HGNC:998]
ENST00000164640	ENSG00000067840	PDZD4	X:153802165-153830565	3689	-0.405581	0.313612	-0.091969	no	no	no	PDZD4	PDZ domain containing 4 [Source:HGNC Symbol;Acc:HGNC:21167]
ENST00000166345	ENSG00000071539	TRIP13	5:795605-919357	2672	-0.0537905	-0.0522514	-0.106042	no	no	no	TRIP13	thyroid hormone receptor interactor 13 [Source:HGNC Symbol;Acc:HGNC:12307]
ENST00000167106	ENSG00000071246	VASH1	14:76762188-76826246	5728	0.253597	0.749913	1.00351	no	yes	yes	VASH1	vasohibin 1 [Source:HGNC Symbol;Acc:HGNC:19964]
ENST00000167218	ENSG00000071994	PDCD2	6:170575294-170584692	1118	0.119355	-0.0407997	0.0785549	no	no	no	PDCD2	programmed cell death 2 [Source:HGNC Symbol;Acc:HGNC:8762]
ENST00000167825	ENSG00000074964	ARHGEF10L	1:17539834-17697874	3018	-0.328198	0.309727	-0.018471	no	no	no	ARHGEF10L	Rho guanine nucleotide exchange factor 10 like [Source:HGNC Symbol;Acc:HGNC:25540]
ENST00000168216	ENSG00000072506	HSD17B10	X:53431257-53434373	960	-0.0513776	-0.0230262	-0.0744038	no	no	no	HSD17B10	hydroxysteroid 17-beta dehydrogenase 10 [Source:HGNC Symbol;Acc:HGNC:4800]
ENST00000168977	ENSG00000077009	NMRK2	19:3933102-3942416	1126	0.0498471	0.145754	0.195601	no	no	no	NMRK2	nicotinamide riboside kinase 2 [Source:HGNC Symbol;Acc:HGNC:17871]
ENST00000169551	ENSG00000075336	TIMM21	18:74148510-74160530	3095	0.0787991	-0.433398	-0.354599	no	no	no	TIMM21	translocase of inner mitochondrial membrane 21 [Source:HGNC Symbol;Acc:HGNC:25010]
ENST00000170168	ENSG00000079313	REXO1	19:1815245-1848463	4591	-0.0541513	0.453469	0.399317	no	yes	yes	REXO1	RNA exonuclease 1 homolog [Source:HGNC Symbol;Acc:HGNC:24616]
ENST00000170447	ENSG00000075975	MKRN2	3:12484431-12664226	2848	0.113283	-0.175748	-0.0624657	no	no	no	MKRN2	makorin ring finger protein 2 [Source:HGNC Symbol;Acc:HGNC:7113]
ENST00000170564	ENSG00000076650	GPATCH1	19:33080879-33130542	3492	-0.175879	0.0937613	-0.0821173	no	no	no	GPATCH1	G-patch domain containing 1 [Source:HGNC Symbol;Acc:HGNC:24658]
ENST00000170630	ENSG00000077238	IL4R	16:27313386-27364778	3380	-0.157012	0.0845164	-0.072496	no	no	no	IL4R	interleukin 4 receptor [Source:HGNC Symbol;Acc:HGNC:6015]
ENST00000172229	ENSG00000064300	NGFR	17:49494222-49583827	3417	-0.079062	0.124432	0.0453704	no	no	no	NGFR	nerve growth factor receptor [Source:HGNC Symbol;Acc:HGNC:7809]
ENST00000173527	ENSG00000066583	ISOC1	5:129094750-129114028	1940	-0.198497	-0.18227	-0.380766	no	no	yes	ISOC1	isochorismatase domain containing 1 [Source:HGNC Symbol;Acc:HGNC:24254]
ENST00000174618	ENSG00000070444	MNT	17:2384059-2401118	4996	0.235385	-0.101859	0.133526	no	no	no	MNT	MAX network transcriptional repressor [Source:HGNC Symbol;Acc:HGNC:7188]
ENST00000175091	ENSG00000068697	LAPTM4A	2:20032649-20052028	1765	-0.0576329	-0.144248	-0.201881	no	no	no	LAPTM4A	lysosomal protein transmembrane 4 alpha [Source:HGNC Symbol;Acc:HGNC:6924]
ENST00000175756	ENSG00000072135	PTPN18	2:130356006-130375409	3669	-0.216594	0.447386	0.230793	no	yes	no	PTPN18	protein tyrosine phosphatase, non-receptor type 18 [Source:HGNC Symbol;Acc:HGNC:9649]
ENST00000176183	ENSG00000069696	DRD4	11:637292-640706	1375	0.403853	-1.34569	-0.941834	no	yes	yes	DRD4	dopamine receptor D4 [Source:HGNC Symbol;Acc:HGNC:3025]
ENST00000176195	ENSG00000070031	SCT	11:626430-627143	366	-0.887745	-0.553333	-1.44108	no	no	yes	SCT	secretin [Source:HGNC Symbol;Acc:HGNC:10607]
ENST00000177742	ENSG00000074071	MRPS34	16:1771889-1773155	1040	-0.0691852	0.102642	0.0334569	no	no	no	MRPS34	mitochondrial ribosomal protein S34 [Source:HGNC Symbol;Acc:HGNC:16618]
ENST00000178640	ENSG00000137764	MAP2K5	15:67542708-67807123	2347	0.33475	-0.43689	-0.102141	no	no	no	MAP2K5	mitogen-activated protein kinase kinase 5 [Source:HGNC Symbol;Acc:HGNC:6845]
ENST00000179259	ENSG00000078237	TIGAR	12:4307762-4354593	2782	0.074842	-0.0637212	0.0111208	no	no	no	TIGAR	TP53 induced glycolysis regulatory phosphatase [Source:HGNC Symbol;Acc:HGNC:1185]
ENST00000182527	ENSG00000065308	TRAM2	6:52361420-52576915	6908	-0.170768	0.308552	0.137785	no	no	no	TRAM2	translocation associated membrane protein 2 [Source:HGNC Symbol;Acc:HGNC:16855]
ENST00000184266	ENSG00000065518	NDUFB4	3:120596308-120602500	671	-0.24503	0.416986	0.171955	no	yes	no	NDUFB4	NADH:ubiquinone oxidoreductase subunit B4 [Source:HGNC Symbol;Acc:HGNC:7699]
ENST00000184956	ENSG00000068097	HEATR6	17:60043193-60078931	3932	0.0921354	0.088144	0.180279	no	no	no	HEATR6	HEAT repeat containing 6 [Source:HGNC Symbol;Acc:HGNC:24076]
ENST00000185150	ENSG00000068912	ERLEC1	2:53532671-53860160	2433	-0.160591	-0.188908	-0.349499	no	no	no	ERLEC1	endoplasmic reticulum lectin 1 [Source:HGNC Symbol;Acc:HGNC:25222]
ENST00000186436	ENSG00000075568	TMEM131	2:97756332-97995891	6640	0.0119194	-0.142252	-0.130333	no	no	no	TMEM131	transmembrane protein 131 [Source:HGNC Symbol;Acc:HGNC:30366]
ENST00000187762	ENSG00000072954	TMEM38A	19:16661126-16690029	2649	0.0593333	-0.109071	-0.0497373	no	no	no	TMEM38A	transmembrane protein 38A [Source:HGNC Symbol;Acc:HGNC:28462]
ENST00000187830	ENSG00000073008	PVR	19:44537057-44718759	3132	0.330373	-1.06336	-0.73299	no	yes	no	PVR	poliovirus receptor [Source:HGNC Symbol;Acc:HGNC:9705]
ENST00000189444	ENSG00000077150	NFKB2	10:102394109-102402529	3011	-0.124205	0.351348	0.227143	no	no	no	NFKB2	nuclear factor kappa B subunit 2 [Source:HGNC Symbol;Acc:HGNC:7795]
ENST00000191018	ENSG00000064601	CTSA	20:45888624-45912155	1898	-0.0473278	0.0924713	0.0451435	no	no	no	CTSA	cathepsin A [Source:HGNC Symbol;Acc:HGNC:9251]
ENST00000192788	ENSG00000065060	UHRF1BP1	6:34792014-34888089	9570	0.0142153	0.00884826	0.0230636	no	no	no	UHRF1BP1	UHRF1 binding protein 1 [Source:HGNC Symbol;Acc:HGNC:21216]
ENST00000193403	ENSG00000072110	ACTN1	14:68874142-68979440	3779	-0.0152053	-0.024122	-0.0393273	no	no	no	ACTN1	actinin alpha 1 [Source:HGNC Symbol;Acc:HGNC:163]
ENST00000194118	ENSG00000081791	KIAA0141	5:141923807-141942047	2203	-0.243104	-0.157797	-0.400901	no	no	no	KIAA0141	KIAA0141 [Source:HGNC Symbol;Acc:HGNC:28969]
ENST00000194155	ENSG00000112852	PCDHB2	5:141046259-141098703	4126	0.449504	-0.836494	-0.386989	no	yes	no	PCDHB2	protocadherin beta 2 [Source:HGNC Symbol;Acc:HGNC:8687]
ENST00000194214	ENSG00000081870	HSPB11	1:53916573-53945929	915	-0.131817	0.110412	-0.021405	no	no	no	HSPB11	heat shock protein family B (small) member 11 [Source:HGNC Symbol;Acc:HGNC:25019]
ENST00000194530	ENSG00000082146	STRADB	2:201377206-201480846	2293	-0.264266	0.134714	-0.129552	no	no	no	STRADB	STE20-related kinase adaptor beta [Source:HGNC Symbol;Acc:HGNC:13205]
ENST00000196061	ENSG00000083444	PLOD1	1:11934204-11975538	2940	-0.212214	0.148086	-0.0641283	no	no	no	PLOD1	procollagen-lysine,2-oxoglutarate 5-dioxygenase 1 [Source:HGNC Symbol;Acc:HGNC:9081]
ENST00000196371	ENSG00000083720	OXCT1	5:41730064-41872241	3388	0.151568	-0.195586	-0.0440185	no	no	no	OXCT1	3-oxoacid CoA-transferase 1 [Source:HGNC Symbol;Acc:HGNC:8527]
ENST00000196489	ENSG00000083817	ZNF416	19:57571565-57593777	2561	0.047926	0.25932	0.307246	no	no	no	ZNF416	zinc finger protein 416 [Source:HGNC Symbol;Acc:HGNC:20645]
ENST00000196551	ENSG00000083845	RPS5	19:58386399-58394806	740	-0.122291	0.0486313	-0.0736593	no	no	no	RPS5	ribosomal protein S5 [Source:HGNC Symbol;Acc:HGNC:10426]
ENST00000197268	ENSG00000084444	FAM234B	12:13044283-13142521	4808	-0.0556943	0.06765	0.0119557	no	no	no	FAM234B	family with sequence similarity 234 member B [Source:HGNC Symbol;Acc:HGNC:29288]
ENST00000198767	ENSG00000085721	RRN3	16:14974590-15154564	3762	0.0432494	-0.194663	-0.151414	no	no	no	RRN3	RRN3 homolog, RNA polymerase I transcription factor [Source:HGNC Symbol;Acc:HGNC:30346]
ENST00000198939	ENSG00000085872	CHERP	19:16479056-16660442	4084	0.677869	0.31969	0.997559	no	no	no	CHERP	calcium homeostasis endoplasmic reticulum protein [Source:HGNC Symbol;Acc:HGNC:16930]
ENST00000199320	ENSG00000086189	DIMT1	5:62306161-62628582	2859	0.0948035	-0.294971	-0.200167	no	no	no	DIMT1	DIM1 dimethyladenosine transferase 1 homolog [Source:HGNC Symbol;Acc:HGNC:30217]
ENST00000199389	ENSG00000086232	EIF2AK1	7:6009244-6059230	4469	-0.0484948	0.161265	0.11277	no	no	no	EIF2AK1	eukaryotic translation initiation factor 2 alpha kinase 1 [Source:HGNC Symbol;Acc:HGNC:24921]
ENST00000199448	ENSG00000086289	EPDR1	7:37683795-38025695	2599	0.34641	-0.402277	-0.0558667	no	no	no	EPDR1	ependymin related 1 [Source:HGNC Symbol;Acc:HGNC:17572]
ENST00000199706	ENSG00000086504	MRPL28	16:367383-370527	1098	0.112117	0.143823	0.255939	no	no	no	MRPL28	mitochondrial ribosomal protein L28 [Source:HGNC Symbol;Acc:HGNC:14484]
ENST00000199708	ENSG00000086506	HBQ1	16:180452-181181	536	0.607998	-0.820828	-0.21283	no	yes	no	HBQ1	hemoglobin subunit theta 1 [Source:HGNC Symbol;Acc:HGNC:4833]
ENST00000199814	ENSG00000086589	RBM22	5:150690793-150701107	2342	-0.342252	0.207294	-0.134958	no	no	no	RBM22	RNA binding motif protein 22 [Source:HGNC Symbol;Acc:HGNC:25503]
ENST00000200135	ENSG00000086827	ZW10	11:113733186-113773811	2992	0.0338276	-0.0511062	-0.0172786	no	no	no	ZW10	zw10 kinetochore protein [Source:HGNC Symbol;Acc:HGNC:13194]
ENST00000200453	ENSG00000087074	PPP1R15A	19:48872391-48876057	2378	-0.181841	0.380003	0.198161	no	yes	no	PPP1R15A	protein phosphatase 1 regulatory subunit 15A [Source:HGNC Symbol;Acc:HGNC:14375]
ENST00000200457	ENSG00000087077	TRIP6	7:100867137-100873454	1942	0.0923018	-0.0156132	0.0766887	no	no	no	TRIP6	thyroid hormone receptor interactor 6 [Source:HGNC Symbol;Acc:HGNC:12311]
ENST00000200557	ENSG00000073670	ADAM11	17:44759030-44781846	4571	0.13523	-0.502709	-0.367479	no	yes	no	ADAM11	ADAM metallopeptidase domain 11 [Source:HGNC Symbol;Acc:HGNC:189]
ENST00000200639	ENSG00000005893	LAMP2	X:120427826-120469365	1867	0.0525152	-0.63446	-0.581945	no	no	no	LAMP2	lysosomal associated membrane protein 2 [Source:HGNC Symbol;Acc:HGNC:6501]
ENST00000201031	ENSG00000087510	TFAP2C	20:56629301-56639283	2866	0.612201	-1.95768	-1.34548	yes	yes	yes	TFAP2C	transcription factor AP-2 gamma [Source:HGNC Symbol;Acc:HGNC:11744]
ENST00000201586	ENSG00000088002	SULT2B1	19:48552074-48599425	1295	-0.0348036	-0.0320743	-0.0668779	no	no	no	SULT2B1	sulfotransferase family 2B member 1 [Source:HGNC Symbol;Acc:HGNC:11459]
ENST00000202017	ENSG00000088356	PDRG1	20:31847636-31952092	1998	-0.0215374	0.30534	0.283802	no	no	no	PDRG1	p53 and DNA damage regulated 1 [Source:HGNC Symbol;Acc:HGNC:16119]
ENST00000202028	ENSG00000088367	EPB41L1	20:36091503-36232799	3514	0.0226372	-0.301353	-0.278716	no	no	no	EPB41L1	erythrocyte membrane protein band 4.1 like 1 [Source:HGNC Symbol;Acc:HGNC:3378]
ENST00000202773	ENSG00000089009	RPL6	12:112405189-112509913	947	0.0140783	-0.118863	-0.104785	no	no	no	RPL6	ribosomal protein L6 [Source:HGNC Symbol;Acc:HGNC:10362]
ENST00000202816	ENSG00000089048	ESF1	20:13714321-13784886	3216	0.483155	-1.0925	-0.609347	no	yes	yes	ESF1	ESF1 nucleolar pre-rRNA processing protein homolog [Source:HGNC Symbol;Acc:HGNC:15898]
ENST00000202834	ENSG00000089063	TMEM230	20:5068231-5113103	1472	-0.0704539	-0.0878895	-0.158343	no	no	no	TMEM230	transmembrane protein 230 [Source:HGNC Symbol;Acc:HGNC:15876]
ENST00000203001	ENSG00000089195	TRMT6	20:5937234-5950558	2327	-0.317309	-0.16894	-0.486249	no	no	no	TRMT6	tRNA methyltransferase 6 [Source:HGNC Symbol;Acc:HGNC:20900]
ENST00000203166	ENSG00000249115	HAUS5	19:35612743-35625349	4283	-0.173149	0.327085	0.153936	no	no	no	HAUS5	HAUS augmin like complex subunit 5 [Source:HGNC Symbol;Acc:HGNC:29130]
ENST00000203407	ENSG00000010256	UQCRC1	3:48599001-48610976	1985	0.0117764	-0.0954198	-0.0836434	no	no	no	UQCRC1	ubiquinol-cytochrome c reductase core protein I [Source:HGNC Symbol;Acc:HGNC:12585]
ENST00000203556	ENSG00000089639	GMIP	19:19629475-19643667	3538	0.0249053	0.12512	0.150025	no	no	no	GMIP	GEM interacting protein [Source:HGNC Symbol;Acc:HGNC:24852]
ENST00000203629	ENSG00000089692	LAG3	12:6772511-6778455	1974	0.1415	-0.881439	-0.739939	no	yes	yes	LAG3	lymphocyte activating 3 [Source:HGNC Symbol;Acc:HGNC:6476]
ENST00000203630	ENSG00000089693	MLF2	12:6747995-6770952	1969	-0.182093	0.0507918	-0.131301	no	no	no	MLF2	myeloid leukemia factor 2 [Source:HGNC Symbol;Acc:HGNC:7126]
ENST00000204005	ENSG00000090006	LTBP4	19:40592882-40629818	5032	-0.206924	0.522568	0.315645	no	no	no	LTBP4	latent transforming growth factor beta binding protein 4 [Source:HGNC Symbol;Acc:HGNC:6717]
ENST00000204517	ENSG00000090447	TFAP4	16:4257185-4273075	2215	0.10295	-0.180056	-0.0771052	no	no	no	TFAP4	transcription factor AP-4 [Source:HGNC Symbol;Acc:HGNC:11745]
ENST00000204549	ENSG00000090470	PDCD7	15:65117378-65133836	2851	0.0532191	0.198337	0.251556	no	no	no	PDCD7	programmed cell death 7 [Source:HGNC Symbol;Acc:HGNC:8767]
ENST00000204566	ENSG00000090487	SPG21	15:64963020-64990310	1822	-0.0326059	0.00296228	-0.0296436	no	no	no	SPG21	spastic paraplegia 21 (autosomal recessive, Mast syndrome) [Source:HGNC Symbol;Acc:HGNC:20373]
ENST00000204637	ENSG00000090554	FLT3LG	19:49446297-49492308	1046	-0.270345	0.606988	0.336643	no	no	no	FLT3LG	fms related tyrosine kinase 3 ligand [Source:HGNC Symbol;Acc:HGNC:3766]
ENST00000204679	ENSG00000090581	GNPTG	16:1351922-1414751	1983	-0.177903	0.0317609	-0.146142	no	no	no	GNPTG	N-acetylglucosamine-1-phosphate transferase gamma subunit [Source:HGNC Symbol;Acc:HGNC:23026]
ENST00000204961	ENSG00000090776	EFNB1	X:68828996-68842147	3314	0.0212472	0.930517	0.951764	no	yes	yes	EFNB1	ephrin B1 [Source:HGNC Symbol;Acc:HGNC:3226]
ENST00000205061	ENSG00000090863	GLG1	16:74447426-74607144	8261	-0.0969951	0.0359564	-0.0610387	no	no	no	GLG1	golgi glycoprotein 1 [Source:HGNC Symbol;Acc:HGNC:4316]
ENST00000205135	ENSG00000090924	PLEKHG2	19:39412584-39428415	4209	-0.0936748	-0.0656237	-0.159299	no	no	no	PLEKHG2	pleckstrin homology and RhoGEF domain containing G2 [Source:HGNC Symbol;Acc:HGNC:29515]
ENST00000205143	ENSG00000090932	DLL3	19:39498894-39508481	2332	0.03004	0.643459	0.673499	no	no	no	DLL3	delta like canonical Notch ligand 3 [Source:HGNC Symbol;Acc:HGNC:2909]
ENST00000205194	ENSG00000090971	NAT14	19:55485003-55487568	1536	0.050798	0.0786629	0.129461	no	no	no	NAT14	N-acetyltransferase 14 (putative) [Source:HGNC Symbol;Acc:HGNC:28918]
ENST00000205402	ENSG00000091140	DLD	7:107890969-108003255	3755	0.734518	-1.2633	-0.528785	no	no	no	DLD	dihydrolipoamide dehydrogenase [Source:HGNC Symbol;Acc:HGNC:2898]
ENST00000205636	ENSG00000091317	CMTM6	3:32391670-32503408	3863	-0.0384937	-0.36702	-0.405513	no	no	yes	CMTM6	CKLF like MARVEL transmembrane domain containing 6 [Source:HGNC Symbol;Acc:HGNC:19177]
ENST00000206020	ENSG00000091640	SPAG7	17:4959225-4967872	1058	-0.114089	0.0262624	-0.0878271	no	no	no	SPAG7	sperm associated antigen 7 [Source:HGNC Symbol;Acc:HGNC:11216]
ENST00000206380	ENSG00000091947	TMEM101	17:44011187-44023946	1536	-0.0151287	0.101306	0.0861773	no	no	no	TMEM101	transmembrane protein 101 [Source:HGNC Symbol;Acc:HGNC:28653]
ENST00000206451	ENSG00000092010	PSME1	14:24136157-24141588	1006	-0.207091	0.384136	0.177044	no	no	no	PSME1	proteasome activator subunit 1 [Source:HGNC Symbol;Acc:HGNC:9568]
ENST00000206474	ENSG00000092036	HAUS4	14:22929608-22982642	1642	0.135479	-0.425739	-0.29026	no	no	no	HAUS4	HAUS augmin like complex subunit 4 [Source:HGNC Symbol;Acc:HGNC:20163]
ENST00000206542	ENSG00000092094	OSGEP	14:20446410-20455105	2002	-0.220205	0.63198	0.411775	no	yes	no	OSGEP	O-sialoglycoprotein endopeptidase [Source:HGNC Symbol;Acc:HGNC:18028]
ENST00000206544	ENSG00000092096	SLC22A17	14:23346305-23352912	2284	-0.038994	0.224289	0.185295	no	no	no	SLC22A17	solute carrier family 22 member 17 [Source:HGNC Symbol;Acc:HGNC:23095]
ENST00000206595	ENSG00000092140	G2E3	14:30437991-30620063	5804	-0.135983	-0.700853	-0.836836	no	yes	yes	G2E3	G2/M-phase specific E3 ubiquitin protein ligase [Source:HGNC Symbol;Acc:HGNC:20338]
ENST00000207549	ENSG00000092929	UNC13D	17:75827224-75844717	4393	-0.436035	0.395219	-0.0408166	no	no	no	UNC13D	unc-13 homolog D [Source:HGNC Symbol;Acc:HGNC:23147]
ENST00000209728	ENSG00000094804	CDC6	17:40287632-40304657	4810	0.136389	-0.0601295	0.0762596	no	no	no	CDC6	cell division cycle 6 [Source:HGNC Symbol;Acc:HGNC:1744]
ENST00000209873	ENSG00000094914	AAAS	12:53307455-53324864	1840	-0.438372	0.350852	-0.0875195	no	no	no	AAAS	aladin WD repeat nucleoporin [Source:HGNC Symbol;Acc:HGNC:13666]
ENST00000209875	ENSG00000094916	CBX5	12:54230939-54351849	11528	-0.0481656	0.225521	0.177355	no	no	no	CBX5	chromobox 5 [Source:HGNC Symbol;Acc:HGNC:1555]
ENST00000210060	ENSG00000095059	DHPS	19:12643274-12681902	1363	-0.025034	-0.0966825	-0.121717	no	no	no	DHPS	deoxyhypusine synthase [Source:HGNC Symbol;Acc:HGNC:2869]
ENST00000210313	ENSG00000095261	PSMD5	9:120815495-120851355	3443	0.409109	-0.7045	-0.29539	yes	yes	no	PSMD5	proteasome 26S subunit, non-ATPase 5 [Source:HGNC Symbol;Acc:HGNC:9563]
ENST00000210444	ENSG00000095380	NANS	9:98056738-98119212	1170	-0.0293959	0.0670762	0.0376803	no	no	no	NANS	N-acetylneuraminate synthase [Source:HGNC Symbol;Acc:HGNC:19237]
ENST00000211287	ENSG00000156711	MAPK13	6:36127808-36144524	2052	-0.556036	-0.203685	-0.759721	no	no	yes	MAPK13	mitogen-activated protein kinase 13 [Source:HGNC Symbol;Acc:HGNC:6875]
ENST00000211314	ENSG00000096092	TMEM14A	6:52671108-52686588	992	-0.443206	0.336525	-0.106681	yes	no	no	TMEM14A	transmembrane protein 14A [Source:HGNC Symbol;Acc:HGNC:21076]
ENST00000214869	ENSG00000099203	TMED1	19:10718078-10836318	1340	0.00288223	-0.0103151	-0.00743287	no	no	no	TMED1	transmembrane p24 trafficking protein 1 [Source:HGNC Symbol;Acc:HGNC:17291]
ENST00000214893	ENSG00000099219	ERMP1	9:5629024-5833117	4974	0.0225942	-0.517875	-0.495281	no	yes	yes	ERMP1	endoplasmic reticulum metallopeptidase 1 [Source:HGNC Symbol;Acc:HGNC:23703]
ENST00000215061	ENSG00000099330	OCEL1	19:17226203-17229219	1133	0.0939491	-0.161237	-0.0672876	no	no	no	OCEL1	occludin/ELL domain containing 1 [Source:HGNC Symbol;Acc:HGNC:26221]
ENST00000215115	ENSG00000099385	BCL7C	16:30833625-30895220	1740	-0.327377	0.884018	0.556641	no	yes	yes	BCL7C	BCL tumor suppressor 7C [Source:HGNC Symbol;Acc:HGNC:1006]
ENST00000215368	ENSG00000099617	EFNA2	19:1286153-1300237	949	0.820164	-0.887921	-0.0677564	yes	yes	no	EFNA2	ephrin A2 [Source:HGNC Symbol;Acc:HGNC:3222]
ENST00000215375	ENSG00000099624	ATP5D	19:1241745-1244826	997	-0.134589	0.222162	0.0875727	no	no	no	ATP5D	ATP synthase, H+ transporting, mitochondrial F1 complex, delta subunit [Source:HGNC Symbol;Acc:HGNC:837]
ENST00000215555	ENSG00000099785	MARCH2	19:8413269-8439017	1376	-0.174846	0.19015	0.0153034	no	no	no	MARCH2	membrane associated ring-CH-type finger 2 [Source:HGNC Symbol;Acc:HGNC:28038]
ENST00000215565	ENSG00000099795	NDUFB7	19:14566077-14572062	531	-0.0618125	0.103927	0.0421145	no	no	no	NDUFB7	NADH:ubiquinone oxidoreductase subunit B7 [Source:HGNC Symbol;Acc:HGNC:7702]
ENST00000215567	ENSG00000099797	TECR	19:14514769-14565980	1171	-0.14158	-0.119896	-0.261477	no	no	no	TECR	trans-2,3-enoyl-CoA reductase [Source:HGNC Symbol;Acc:HGNC:4551]
ENST00000215570	ENSG00000099800	TIMM13	19:2389770-2456996	1973	-0.0491373	0.110854	0.0617168	no	no	no	TIMM13	translocase of inner mitochondrial membrane 13 [Source:HGNC Symbol;Acc:HGNC:11816]
ENST00000215574	ENSG00000099804	CDC34	19:531711-542092	1471	0.0311718	-0.00629839	0.0248734	no	no	no	CDC34	cell division cycle 34 [Source:HGNC Symbol;Acc:HGNC:1734]
ENST00000215587	ENSG00000099817	POLR2E	19:1065922-1095380	1286	-0.0907501	0.081961	-0.00878907	no	no	no	POLR2E	RNA polymerase II subunit E [Source:HGNC Symbol;Acc:HGNC:9192]
ENST00000215631	ENSG00000099860	GADD45B	19:2476121-2478259	1373	-0.350485	0.143332	-0.207152	no	no	no	GADD45B	growth arrest and DNA damage inducible beta [Source:HGNC Symbol;Acc:HGNC:4096]
ENST00000215637	ENSG00000099866	MADCAM1	19:489175-519654	1572	0.381906	-0.0163635	0.365543	no	no	no	MADCAM1	mucosal vascular addressin cell adhesion molecule 1 [Source:HGNC Symbol;Acc:HGNC:6765]
ENST00000215659	ENSG00000188130	MAPK12	22:50245182-50261825	1918	0.233838	-0.357332	-0.123493	no	no	no	MAPK12	mitogen-activated protein kinase 12 [Source:HGNC Symbol;Acc:HGNC:6874]
ENST00000215730	ENSG00000099940	SNAP29	22:20707690-20891218	4287	-0.0424402	-0.0354325	-0.0778727	no	no	no	SNAP29	synaptosome associated protein 29 [Source:HGNC Symbol;Acc:HGNC:11133]
ENST00000215739	ENSG00000099949	LZTR1	22:20965107-20999038	4572	0.0765909	-0.0811416	-0.00455062	no	no	no	LZTR1	leucine zipper like transcription regulator 1 [Source:HGNC Symbol;Acc:HGNC:6742]
ENST00000215742	ENSG00000184436	THAP7	22:20999103-21045017	1213	0.0661206	0.470598	0.536719	no	no	no	THAP7	THAP domain containing 7 [Source:HGNC Symbol;Acc:HGNC:23190]
ENST00000215743	ENSG00000099953	MMP11	22:23763020-23784316	2291	-0.505831	-0.0278533	-0.533684	no	no	no	MMP11	matrix metallopeptidase 11 [Source:HGNC Symbol;Acc:HGNC:7157]
ENST00000215754	ENSG00000240972	MIF	22:23856426-23898930	939	-0.220359	0.257809	0.0374505	no	no	no	MIF	macrophage migration inhibitory factor (glycosylation-inhibiting factor) [Source:HGNC Symbol;Acc:HGNC:7097]
ENST00000215793	ENSG00000099995	SF3A1	22:30331987-30429053	5143	0.0929553	0.0454679	0.138423	no	no	no	SF3A1	splicing factor 3a subunit 1 [Source:HGNC Symbol;Acc:HGNC:10765]
ENST00000215798	ENSG00000099999	RNF215	22:30331987-30429053	1651	-0.339928	-0.123648	-0.463576	no	no	no	RNF215	ring finger protein 215 [Source:HGNC Symbol;Acc:HGNC:33434]
ENST00000215829	ENSG00000100028	SNRPD3	22:24540422-24629005	1763	-0.0156992	0.0922779	0.0765787	no	no	no	SNRPD3	small nuclear ribonucleoprotein D3 polypeptide [Source:HGNC Symbol;Acc:HGNC:11160]
ENST00000215832	ENSG00000100030	MAPK1	22:21754499-21867680	11022	-0.0192823	0.207675	0.188393	no	no	no	MAPK1	mitogen-activated protein kinase 1 [Source:HGNC Symbol;Acc:HGNC:6871]
ENST00000215838	ENSG00000185339	TCN2	22:30576624-30627278	2535	-0.235798	0.190289	-0.0455088	no	no	no	TCN2	transcobalamin 2 [Source:HGNC Symbol;Acc:HGNC:11653]
ENST00000215882	ENSG00000100075	SLC25A1	22:19175574-19178830	1648	-0.126069	0.0966864	-0.029383	no	no	no	SLC25A1	solute carrier family 25 member 1 [Source:HGNC Symbol;Acc:HGNC:10979]
ENST00000215885	ENSG00000100078	PLA2G3	22:31134808-31140607	2697	-0.849682	0.725496	-0.124186	yes	yes	no	PLA2G3	phospholipase A2 group III [Source:HGNC Symbol;Acc:HGNC:17934]
ENST00000215904	ENSG00000241360	PDXP	22:37634653-37666934	2010	-0.106478	0.139469	0.0329911	no	no	no	PDXP	pyridoxal phosphatase [Source:HGNC Symbol;Acc:HGNC:30259]
ENST00000215906	ENSG00000128203	ASPHD2	22:26429272-26483837	3357	-0.0808618	0.25307	0.172208	no	no	no	ASPHD2	aspartate beta-hydroxylase domain containing 2 [Source:HGNC Symbol;Acc:HGNC:30437]
ENST00000215909	ENSG00000100097	LGALS1	22:37675607-37679806	560	-0.170002	1.20528	1.03528	no	yes	yes	LGALS1	galectin 1 [Source:HGNC Symbol;Acc:HGNC:6561]
ENST00000215912	ENSG00000100100	PIK3IP1	22:31281592-31346232	2467	0.526625	0.441214	0.967839	no	no	no	PIK3IP1	phosphoinositide-3-kinase interacting protein 1 [Source:HGNC Symbol;Acc:HGNC:24942]
ENST00000215917	ENSG00000100104	SRRD	22:26483876-26512505	4020	-0.142647	0.650467	0.507819	no	yes	yes	SRRD	SRR1 domain containing [Source:HGNC Symbol;Acc:HGNC:33910]
ENST00000215939	ENSG00000100122	CRYBB1	22:26599277-26618088	1102	-0.290079	1.26708	0.976999	no	yes	yes	CRYBB1	crystallin beta B1 [Source:HGNC Symbol;Acc:HGNC:2397]
ENST00000215941	ENSG00000100124	ANKRD54	22:37830854-37895563	2184	-0.175993	0.449055	0.273062	no	no	no	ANKRD54	ankyrin repeat domain 54 [Source:HGNC Symbol;Acc:HGNC:25185]
ENST00000215956	ENSG00000100138	SNU13	22:41673929-41698136	1630	-0.112762	0.384873	0.272112	no	no	no	SNU13	SNU13 homolog, small nuclear ribonucleoprotein (U4/U6.U5) [Source:HGNC Symbol;Acc:HGNC:7819]
ENST00000215957	ENSG00000100139	MICALL1	22:37905656-37942822	4710	-0.182318	0.273597	0.0912793	no	no	no	MICALL1	MICAL like 1 [Source:HGNC Symbol;Acc:HGNC:29804]
ENST00000215980	ENSG00000100162	CENPM	22:41938720-41947164	966	-0.13039	0.0221479	-0.108242	no	no	no	CENPM	centromere protein M [Source:HGNC Symbol;Acc:HGNC:18352]
ENST00000216014	ENSG00000100196	KDELR3	22:38468061-38507660	1728	-0.241676	-0.434577	-0.676253	no	no	no	KDELR3	KDEL endoplasmic reticulum protein retention receptor 3 [Source:HGNC Symbol;Acc:HGNC:6306]
ENST00000216027	ENSG00000100209	HSCB	22:28687742-28757515	1114	-0.311107	-0.0562639	-0.367371	no	no	no	HSCB	HscB mitochondrial iron-sulfur cluster cochaperone [Source:HGNC Symbol;Acc:HGNC:28913]
ENST00000216029	ENSG00000100211	CBY1	22:38656635-38681820	1133	0.0308366	0.288879	0.319715	no	no	no	CBY1	chibby family member 1, beta catenin antagonist [Source:HGNC Symbol;Acc:HGNC:1307]
ENST00000216034	ENSG00000100216	TOMM22	22:38681947-38685421	2040	-0.0237469	0.148258	0.124511	no	no	no	TOMM22	translocase of outer mitochondrial membrane 22 [Source:HGNC Symbol;Acc:HGNC:18002]
ENST00000216037	ENSG00000100219	XBP1	22:28794554-28800597	1850	-0.471606	-0.381978	-0.853583	no	no	yes	XBP1	X-box binding protein 1 [Source:HGNC Symbol;Acc:HGNC:12801]
ENST00000216038	ENSG00000100220	RTCB	22:32387581-32412255	2027	0.257159	0.0164506	0.273609	no	no	no	RTCB	RNA 2',3'-cyclic phosphate and 5'-OH ligase [Source:HGNC Symbol;Acc:HGNC:26935]
ENST00000216039	ENSG00000100221	JOSD1	22:38685542-38701556	3648	-0.236098	0.845853	0.609755	no	yes	yes	JOSD1	Josephin domain containing 1 [Source:HGNC Symbol;Acc:HGNC:28953]
ENST00000216044	ENSG00000100226	GTPBP1	22:38705722-38794198	5126	0.0939734	0.138087	0.232061	no	no	no	GTPBP1	GTP binding protein 1 [Source:HGNC Symbol;Acc:HGNC:4669]
ENST00000216068	ENSG00000100246	DNAL4	22:38705722-38794198	1504	-0.115303	0.30848	0.193177	no	no	no	DNAL4	dynein axonemal light chain 4 [Source:HGNC Symbol;Acc:HGNC:2955]
ENST00000216080	ENSG00000100258	LMF2	22:50502948-50507691	2658	-0.0747698	-0.846017	-0.920787	no	no	no	LMF2	lipase maturation factor 2 [Source:HGNC Symbol;Acc:HGNC:25096]
ENST00000216085	ENSG00000100263	RHBDD3	22:29259851-29300525	1794	-0.0429187	0.217233	0.174314	no	no	no	RHBDD3	rhomboid domain containing 3 [Source:HGNC Symbol;Acc:HGNC:1308]
ENST00000216106	ENSG00000100281	HMGXB4	22:35257451-35295807	4047	0.0369534	0.332702	0.369656	no	no	no	HMGXB4	HMG-box containing 4 [Source:HGNC Symbol;Acc:HGNC:5003]
ENST00000216115	ENSG00000100290	BIK	22:43110747-43129712	953	0.592706	-0.936842	-0.344136	yes	yes	no	BIK	BCL2 interacting killer [Source:HGNC Symbol;Acc:HGNC:1051]
ENST00000216117	ENSG00000100292	HMOX1	22:35380360-35394214	1822	0.0808105	0.864484	0.945294	no	yes	yes	HMOX1	heme oxygenase 1 [Source:HGNC Symbol;Acc:HGNC:5013]
ENST00000216121	ENSG00000184117	NIPSNAP1	22:29505878-29581337	2237	0.0358331	0.153305	0.189138	no	no	no	NIPSNAP1	nipsnap homolog 1 (C. elegans) [Source:HGNC Symbol;Acc:HGNC:7827]
ENST00000216122	ENSG00000100297	MCM5	22:35400062-35425430	3534	0.490983	-0.366648	0.124335	no	no	no	MCM5	minichromosome maintenance complex component 5 [Source:HGNC Symbol;Acc:HGNC:6948]
ENST00000216129	ENSG00000100304	TTLL12	22:43166621-43187133	3385	-0.0709686	-0.418277	-0.489245	no	no	no	TTLL12	tubulin tyrosine ligase like 12 [Source:HGNC Symbol;Acc:HGNC:28974]
ENST00000216133	ENSG00000100307	CBX7	22:39120166-39152674	4081	-0.21953	0.320266	0.100737	no	no	no	CBX7	chromobox 7 [Source:HGNC Symbol;Acc:HGNC:1557]
ENST00000216146	ENSG00000100316	RPL3	22:39312881-39320389	1442	-0.318634	0.10909	-0.209544	no	no	no	RPL3	ribosomal protein L3 [Source:HGNC Symbol;Acc:HGNC:10332]
ENST00000216160	ENSG00000100324	TAB1	22:39399740-39437060	3237	0.0392079	0.251606	0.290814	no	no	no	TAB1	TGF-beta activated kinase 1 (MAP3K7) binding protein 1 [Source:HGNC Symbol;Acc:HGNC:18157]
ENST00000216181	ENSG00000100345	MYH9	22:36281280-36388018	7501	0.132894	0.163864	0.296758	no	no	no	MYH9	myosin heavy chain 9 [Source:HGNC Symbol;Acc:HGNC:7579]
ENST00000216185	ENSG00000100348	TXN2	22:36467035-36482030	1736	-0.200191	-0.00893405	-0.209126	no	no	no	TXN2	thioredoxin 2 [Source:HGNC Symbol;Acc:HGNC:17772]
ENST00000216190	ENSG00000100353	EIF3D	22:36510849-36529436	2155	-0.110968	-0.114437	-0.225404	no	no	no	EIF3D	eukaryotic translation initiation factor 3 subunit D [Source:HGNC Symbol;Acc:HGNC:3278]
ENST00000216194	ENSG00000239900	ADSL	22:40346499-40636702	1620	0.00738443	0.0617705	0.0691549	no	no	no	ADSL	adenylosuccinate lyase [Source:HGNC Symbol;Acc:HGNC:291]
ENST00000216214	ENSG00000100376	FAM118A	22:45308967-45341955	3458	0.0596546	0.0598794	0.119534	no	no	no	FAM118A	family with sequence similarity 118 member A [Source:HGNC Symbol;Acc:HGNC:1313]
ENST00000216218	ENSG00000100380	ST13	22:40824534-40857022	3595	0.157841	-0.389851	-0.23201	no	yes	no	ST13	suppression of tumorigenicity 13 (colon carcinoma) (Hsp70 interacting protein) [Source:HGNC Symbol;Acc:HGNC:11343]
ENST00000216225	ENSG00000100387	RBX1	22:40951346-40973309	1188	0.00241633	0.0301227	0.032539	no	no	no	RBX1	ring-box 1 [Source:HGNC Symbol;Acc:HGNC:9928]
ENST00000216237	ENSG00000100395	L3MBTL2	22:41205204-41240934	3296	-0.000905659	-0.0194965	-0.0204021	no	no	no	L3MBTL2	L3MBTL2 polycomb repressive complex 1 subunit [Source:HGNC Symbol;Acc:HGNC:18594]
ENST00000216252	ENSG00000100410	PHF5A	22:41459716-41468725	1086	-0.0150553	-0.0517772	-0.0668325	no	no	no	PHF5A	PHD finger protein 5A [Source:HGNC Symbol;Acc:HGNC:18000]
ENST00000216254	ENSG00000100412	ACO2	22:41469124-41544606	2741	0.105221	0.174662	0.279883	no	no	no	ACO2	aconitase 2 [Source:HGNC Symbol;Acc:HGNC:118]
ENST00000216259	ENSG00000100417	PMM1	22:41560762-41589890	1298	-0.0284621	0.015304	-0.0131581	no	no	no	PMM1	phosphomannomutase 1 [Source:HGNC Symbol;Acc:HGNC:9114]
ENST00000216264	ENSG00000100422	CERK	22:46684410-46738261	4450	-0.148576	0.335118	0.186542	no	no	no	CERK	ceramide kinase [Source:HGNC Symbol;Acc:HGNC:19256]
ENST00000216268	ENSG00000100426	ZBED4	22:49853841-49890078	6893	0.0857299	-0.226795	-0.141066	no	no	no	ZBED4	zinc finger BED-type containing 4 [Source:HGNC Symbol;Acc:HGNC:20721]
ENST00000216271	ENSG00000100429	HDAC10	22:50245182-50261825	2687	-0.182148	0.507164	0.325016	no	no	no	HDAC10	histone deacetylase 10 [Source:HGNC Symbol;Acc:HGNC:18128]
ENST00000216277	ENSG00000090060	PAPOLA	14:96500809-96567111	4519	-0.012928	-0.143505	-0.156433	no	no	no	PAPOLA	poly(A) polymerase alpha [Source:HGNC Symbol;Acc:HGNC:14981]
ENST00000216281	ENSG00000080824	HSP90AA1	14:102080737-102305200	3379	0.449921	-0.616482	-0.166561	yes	yes	no	HSP90AA1	heat shock protein 90 alpha family class A member 1 [Source:HGNC Symbol;Acc:HGNC:5253]
ENST00000216288	ENSG00000075413	MARK3	14:103385391-103503831	2911	0.213175	0.0227173	0.235893	no	no	no	MARK3	microtubule affinity regulating kinase 3 [Source:HGNC Symbol;Acc:HGNC:6897]
ENST00000216294	ENSG00000023608	SNAPC1	14:61681040-61796428	2656	0.153658	-1.03349	-0.879836	no	yes	yes	SNAPC1	small nuclear RNA activating complex polypeptide 1 [Source:HGNC Symbol;Acc:HGNC:11134]
ENST00000216297	ENSG00000092201	SUPT16H	14:21351471-21384266	4684	0.132834	-0.338824	-0.20599	no	no	no	SUPT16H	SPT16 homolog, facilitates chromatin remodeling subunit [Source:HGNC Symbol;Acc:HGNC:11465]
ENST00000216361	ENSG00000100473	COCH	14:30874513-31096450	2397	0.338477	-1.46582	-1.12735	no	yes	yes	COCH	cochlin [Source:HGNC Symbol;Acc:HGNC:2180]
ENST00000216410	ENSG00000100522	GNPNAT1	14:52775193-52791668	3860	-0.0537465	-0.616576	-0.670322	no	yes	yes	GNPNAT1	glucosamine-phosphate N-acetyltransferase 1 [Source:HGNC Symbol;Acc:HGNC:19980]
ENST00000216416	ENSG00000100528	CNIH1	14:54423559-54441431	4793	-0.00132766	-0.273188	-0.274516	no	no	no	CNIH1	cornichon family AMPA receptor auxiliary protein 1 [Source:HGNC Symbol;Acc:HGNC:19431]
ENST00000216420	ENSG00000100532	CGRRF1	14:54509811-54539309	2057	-0.258788	-0.308168	-0.566956	no	no	no	CGRRF1	cell growth regulator with ring finger domain 1 [Source:HGNC Symbol;Acc:HGNC:15528]
ENST00000216442	ENSG00000100554	ATP6V1D	14:67241108-67386516	1845	0.021501	-0.135209	-0.113708	no	no	no	ATP6V1D	ATPase H+ transporting V1 subunit D [Source:HGNC Symbol;Acc:HGNC:13527]
ENST00000216452	ENSG00000100564	PIGH	14:67447083-67600287	1420	0.0543159	0.121708	0.176024	no	no	no	PIGH	phosphatidylinositol glycan anchor biosynthesis class H [Source:HGNC Symbol;Acc:HGNC:8964]
ENST00000216455	ENSG00000100567	PSMA3	14:57999734-58298139	970	0.0104752	0.0068549	0.0173301	no	no	no	PSMA3	proteasome subunit alpha 3 [Source:HGNC Symbol;Acc:HGNC:9532]
ENST00000216456	ENSG00000100568	VTI1B	14:67619797-67695814	1103	-0.334762	0.259975	-0.0747871	no	no	no	VTI1B	vesicle transport through interaction with t-SNAREs 1B [Source:HGNC Symbol;Acc:HGNC:17793]
ENST00000216465	ENSG00000100577	GSTZ1	14:77274955-77331597	1338	-0.138676	0.208923	0.0702472	no	no	no	GSTZ1	glutathione S-transferase zeta 1 [Source:HGNC Symbol;Acc:HGNC:4643]
ENST00000216468	ENSG00000100580	TMED8	14:77335020-77391497	7784	-0.0538774	-0.360828	-0.414706	no	no	yes	TMED8	transmembrane p24 trafficking protein family member 8 [Source:HGNC Symbol;Acc:HGNC:18633]
ENST00000216479	ENSG00000100591	AHSA1	14:77426674-77469474	1402	0.0365358	-0.0849121	-0.0483763	no	no	no	AHSA1	activator of Hsp90 ATPase activity 1 [Source:HGNC Symbol;Acc:HGNC:1189]
ENST00000216484	ENSG00000100596	SPTLC2	14:77505996-77616773	8170	-0.0822184	0.211701	0.129482	no	no	no	SPTLC2	serine palmitoyltransferase long chain base subunit 2 [Source:HGNC Symbol;Acc:HGNC:11278]
ENST00000216489	ENSG00000100601	ALKBH1	14:77672403-77708020	2594	-0.0147264	-0.224911	-0.239637	no	no	no	ALKBH1	alkB homolog 1, histone H2A dioxygenase [Source:HGNC Symbol;Acc:HGNC:17911]
ENST00000216492	ENSG00000100604	CHGA	14:92923079-92935293	2063	-0.497681	2.1089	1.61122	no	yes	yes	CHGA	chromogranin A [Source:HGNC Symbol;Acc:HGNC:1929]
ENST00000216513	ENSG00000100625	SIX4	14:60709527-60724348	6285	-0.238747	-0.0723638	-0.311111	no	no	no	SIX4	SIX homeobox 4 [Source:HGNC Symbol;Acc:HGNC:10890]
ENST00000216520	ENSG00000100632	ERH	14:69380122-69462388	668	0.625557	0.319401	0.944957	no	no	no	ERH	enhancer of rudimentary homolog (Drosophila) [Source:HGNC Symbol;Acc:HGNC:3447]
ENST00000216554	ENSG00000100664	EIF5	14:103333543-103345025	5945	0.275771	-0.137917	0.137854	no	no	no	EIF5	eukaryotic translation initiation factor 5 [Source:HGNC Symbol;Acc:HGNC:3299]
ENST00000216602	ENSG00000100711	ZFYVE21	14:103715729-103733668	1521	-0.098088	0.216942	0.118854	no	no	no	ZFYVE21	zinc finger FYVE-type containing 21 [Source:HGNC Symbol;Acc:HGNC:20760]
ENST00000216605	ENSG00000100714	MTHFD1	14:64388030-64546173	3136	0.10681	-0.204168	-0.0973581	no	no	no	MTHFD1	methylenetetrahydrofolate dehydrogenase, cyclohydrolase and formyltetrahydrofolate synthetase 1 [Source:HGNC Symbol;Acc:HGNC:7432]
ENST00000216639	ENSG00000100749	VRK1	14:96797303-96945394	1745	-0.00206352	-0.135488	-0.137551	no	no	no	VRK1	vaccinia related kinase 1 [Source:HGNC Symbol;Acc:HGNC:12718]
ENST00000216714	ENSG00000100823	APEX1	14:20455190-20461612	1484	-0.379723	-0.374537	-0.75426	no	no	no	APEX1	apurinic/apyrimidinic endodeoxyribonuclease 1 [Source:HGNC Symbol;Acc:HGNC:587]
ENST00000216727	ENSG00000100836	PABPN1	14:23185315-23326185	2001	0.000233582	0.18578	0.186013	no	no	no	PABPN1	poly(A) binding protein nuclear 1 [Source:HGNC Symbol;Acc:HGNC:8565]
ENST00000216733	ENSG00000100842	EFS	14:23356401-23365752	3118	0.0358223	-0.000856222	0.0349661	no	no	no	EFS	embryonal Fyn-associated substrate [Source:HGNC Symbol;Acc:HGNC:16898]
ENST00000216756	ENSG00000100865	CINP	14:102317376-102362916	955	-0.0310697	0.0417074	0.0106378	no	no	no	CINP	cyclin dependent kinase 2 interacting protein [Source:HGNC Symbol;Acc:HGNC:23789]
ENST00000216774	ENSG00000100883	SRP54	14:34920857-35029567	2279	1.00424	-0.615551	0.388691	no	no	no	SRP54	signal recognition particle 54 [Source:HGNC Symbol;Acc:HGNC:11301]
ENST00000216780	ENSG00000100889	PCK2	14:24080106-24132849	2357	-0.341482	-0.207128	-0.54861	no	no	no	PCK2	phosphoenolpyruvate carboxykinase 2, mitochondrial [Source:HGNC Symbol;Acc:HGNC:8725]
ENST00000216797	ENSG00000100906	NFKBIA	14:35401510-35404749	1558	-0.1606	0.200705	0.0401052	no	no	no	NFKBIA	NFKB inhibitor alpha [Source:HGNC Symbol;Acc:HGNC:7797]
ENST00000216799	ENSG00000100908	EMC9	14:24136157-24141588	835	0.0292852	0.159215	0.1885	no	no	no	EMC9	ER membrane protein complex subunit 9 [Source:HGNC Symbol;Acc:HGNC:20273]
ENST00000216802	ENSG00000100911	PSME2	14:24143361-24167402	1404	-0.10757	0.175804	0.0682338	no	no	no	PSME2	proteasome activator subunit 2 [Source:HGNC Symbol;Acc:HGNC:9569]
ENST00000216807	ENSG00000100916	BRMS1L	14:35819223-36067190	2657	0.0799825	-0.333876	-0.253893	no	no	no	BRMS1L	breast cancer metastasis-suppressor 1-like [Source:HGNC Symbol;Acc:HGNC:20512]
ENST00000216832	ENSG00000100941	PNN	14:39174884-39183218	3576	0.0945827	-0.205244	-0.110661	no	no	no	PNN	pinin, desmosome associated protein [Source:HGNC Symbol;Acc:HGNC:9162]
ENST00000216840	ENSG00000100949	RABGGTA	14:24265537-24271739	2088	-0.147913	-0.523962	-0.671875	no	no	no	RABGGTA	Rab geranylgeranyltransferase alpha subunit [Source:HGNC Symbol;Acc:HGNC:9795]
ENST00000216877	ENSG00000132670	PTPRA	20:2835313-3039076	3725	-0.00749185	-0.164715	-0.172206	no	no	no	PTPRA	protein tyrosine phosphatase, receptor type A [Source:HGNC Symbol;Acc:HGNC:9664]
ENST00000216951	ENSG00000100983	GSS	20:34928429-34955817	1922	-0.0204033	0.225551	0.205148	no	no	no	GSS	glutathione synthetase [Source:HGNC Symbol;Acc:HGNC:4624]
ENST00000216962	ENSG00000100994	PYGB	20:25248068-25390983	4134	0.493626	-0.0680114	0.425615	no	no	no	PYGB	phosphorylase, glycogen; brain [Source:HGNC Symbol;Acc:HGNC:9723]
ENST00000216968	ENSG00000101000	PROCR	20:35172072-35284985	1348	-0.0975654	-0.699904	-0.79747	no	no	no	PROCR	protein C receptor [Source:HGNC Symbol;Acc:HGNC:9452]
ENST00000217026	ENSG00000101057	MYBL2	20:43667018-43716496	2639	-0.1023	0.386494	0.284193	no	yes	no	MYBL2	MYB proto-oncogene like 2 [Source:HGNC Symbol;Acc:HGNC:7548]
ENST00000217075	ENSG00000101104	PABPC1L	20:44910061-44960486	670	-0.0761957	-0.0852622	-0.161458	no	no	no	PABPC1L	poly(A) binding protein cytoplasmic 1 like [Source:HGNC Symbol;Acc:HGNC:15797]
ENST00000217086	ENSG00000101115	SALL4	20:51782330-51802520	5208	0.462785	-1.16047	-0.697686	yes	yes	yes	SALL4	spalt like transcription factor 4 [Source:HGNC Symbol;Acc:HGNC:15924]
ENST00000217109	ENSG00000101138	CSTF1	20:56392370-56406369	4290	0.31536	-0.606472	-0.291113	no	no	no	CSTF1	cleavage stimulation factor subunit 1 [Source:HGNC Symbol;Acc:HGNC:2483]
ENST00000217131	ENSG00000101160	CTSZ	20:58995184-59007247	1495	-0.0678211	0.0719052	0.00408409	no	no	no	CTSZ	cathepsin Z [Source:HGNC Symbol;Acc:HGNC:2547]
ENST00000217173	ENSG00000185019	UBOX5	20:3106912-3160196	4631	-0.00973144	0.714948	0.705216	no	yes	no	UBOX5	U-box domain containing 5 [Source:HGNC Symbol;Acc:HGNC:17777]
ENST00000217182	ENSG00000101210	EEF1A2	20:63488012-63499315	2006	-0.213886	-0.400073	-0.613959	no	no	no	EEF1A2	eukaryotic translation elongation factor 1 alpha 2 [Source:HGNC Symbol;Acc:HGNC:3192]
ENST00000217195	ENSG00000101220	C20orf27	20:3753507-3768387	1302	-0.0469995	-0.306552	-0.353551	no	no	no	C20orf27	chromosome 20 open reading frame 27 [Source:HGNC Symbol;Acc:HGNC:15873]
ENST00000217233	ENSG00000101255	TRIB3	20:362834-397559	2499	-0.426039	0.986679	0.560641	yes	yes	yes	TRIB3	tribbles pseudokinase 3 [Source:HGNC Symbol;Acc:HGNC:16228]
ENST00000217254	ENSG00000101276	SLC52A3	20:760079-776015	2654	-0.0343807	-1.27181	-1.30619	no	yes	yes	SLC52A3	solute carrier family 52 member 3 [Source:HGNC Symbol;Acc:HGNC:16187]
ENST00000217260	ENSG00000101282	RSPO4	20:958451-1002264	2707	0.0657101	-0.20021	-0.1345	no	no	no	RSPO4	R-spondin 4 [Source:HGNC Symbol;Acc:HGNC:16175]
ENST00000217381	ENSG00000101400	SNTA1	20:33407954-33443892	2342	-0.0168282	0.191605	0.174777	no	no	no	SNTA1	syntrophin alpha 1 [Source:HGNC Symbol;Acc:HGNC:11167]
ENST00000217398	ENSG00000101417	PXMP4	20:33702753-33720319	979	-0.388129	-0.566887	-0.955017	no	no	no	PXMP4	peroxisomal membrane protein 4 [Source:HGNC Symbol;Acc:HGNC:15920]
ENST00000217402	ENSG00000101421	CHMP4B	20:33811303-33854366	1646	-0.215634	0.348606	0.132971	no	yes	no	CHMP4B	charged multivesicular body protein 4B [Source:HGNC Symbol;Acc:HGNC:16171]
ENST00000217426	ENSG00000101444	AHCY	20:34194568-34311802	2143	0.204023	-0.105172	0.0988511	no	no	no	AHCY	adenosylhomocysteinase [Source:HGNC Symbol;Acc:HGNC:343]
ENST00000217446	ENSG00000101464	PIGU	20:34560541-34825649	1632	-0.220576	0.298057	0.0774814	no	no	no	PIGU	phosphatidylinositol glycan anchor biosynthesis class U [Source:HGNC Symbol;Acc:HGNC:15791]
ENST00000217455	ENSG00000101473	ACOT8	20:45833809-45857406	1168	0.0827455	-0.229278	-0.146533	no	no	no	ACOT8	acyl-CoA thioesterase 8 [Source:HGNC Symbol;Acc:HGNC:15919]
ENST00000217456	ENSG00000101474	APMAP	20:24962924-24992979	2430	-0.261325	-0.132087	-0.393412	no	no	no	APMAP	adipocyte plasma membrane associated protein [Source:HGNC Symbol;Acc:HGNC:13238]
ENST00000217652	ENSG00000101608	MYL12A	18:3247480-3261850	1229	-0.163191	-0.0505658	-0.213756	no	no	no	MYL12A	myosin light chain 12A [Source:HGNC Symbol;Acc:HGNC:16701]
ENST00000217800	ENSG00000101751	POLI	18:54268345-54321266	2289	-0.636766	-0.318116	-0.954882	no	no	no	POLI	DNA polymerase iota [Source:HGNC Symbol;Acc:HGNC:9182]
ENST00000217893	ENSG00000273841	TAF9	5:69350983-69414801	1283	-0.0231466	-0.144373	-0.16752	no	no	no	TAF9	TATA-box binding protein associated factor 9 [Source:HGNC Symbol;Acc:HGNC:11542]
ENST00000217901	ENSG00000067829	IDH3G	X:153785765-153798505	1485	-0.00464451	0.40443	0.399785	no	no	no	IDH3G	isocitrate dehydrogenase 3 (NAD(+)) gamma [Source:HGNC Symbol;Acc:HGNC:5386]
ENST00000217909	ENSG00000077713	SLC25A43	X:119399059-119454478	2783	-0.136135	-0.138244	-0.274379	no	no	no	SLC25A43	solute carrier family 25 member 43 [Source:HGNC Symbol;Acc:HGNC:30557]
ENST00000217958	ENSG00000101843	PSMD10	X:108084206-108091618	1546	0.0381495	-0.413736	-0.375587	no	yes	yes	PSMD10	proteasome 26S subunit, non-ATPase 10 [Source:HGNC Symbol;Acc:HGNC:9555]
ENST00000217971	ENSG00000101856	PGRMC1	X:119236244-119244466	1911	-0.238607	0.0235076	-0.2151	no	no	no	PGRMC1	progesterone receptor membrane component 1 [Source:HGNC Symbol;Acc:HGNC:16090]
ENST00000218056	ENSG00000101940	WDR13	X:48590041-48608867	2124	-0.0723845	0.299363	0.226978	no	no	no	WDR13	WD repeat domain 13 [Source:HGNC Symbol;Acc:HGNC:14352]
ENST00000218104	ENSG00000101986	ABCD1	X:153724867-153785732	3664	-0.025551	0.854022	0.828471	no	yes	yes	ABCD1	ATP binding cassette subfamily D member 1 [Source:HGNC Symbol;Acc:HGNC:61]
ENST00000218200	ENSG00000102081	FMR1	X:147911950-147951125	4333	-0.377664	-0.985018	-1.36268	no	no	no	FMR1	fragile X mental retardation 1 [Source:HGNC Symbol;Acc:HGNC:3775]
ENST00000218230	ENSG00000102109	PCSK1N	X:48831093-48835633	1050	0.279585	-0.105391	0.174194	no	no	no	PCSK1N	proprotein convertase subtilisin/kexin type 1 inhibitor [Source:HGNC Symbol;Acc:HGNC:17301]
ENST00000218348	ENSG00000102226	USP11	X:47232689-47248328	3338	0.0941575	0.218371	0.312529	no	no	no	USP11	ubiquitin specific peptidase 11 [Source:HGNC Symbol;Acc:HGNC:12609]
ENST00000218364	ENSG00000102241	HTATSF1	X:136497078-136512346	2775	-0.0661457	-0.0784164	-0.144562	no	no	no	HTATSF1	HIV-1 Tat specific factor 1 [Source:HGNC Symbol;Acc:HGNC:5276]
ENST00000218388	ENSG00000102265	TIMP1	X:47561099-47619853	892	-0.268085	0.493188	0.225102	no	no	no	TIMP1	TIMP metallopeptidase inhibitor 1 [Source:HGNC Symbol;Acc:HGNC:11820]
ENST00000218516	ENSG00000102393	GLA	X:101390823-101414133	1318	-0.153861	0.00716177	-0.146699	no	no	no	GLA	galactosidase alpha [Source:HGNC Symbol;Acc:HGNC:4296]
ENST00000218652	ENSG00000102471	NDFIP2	13:79477363-79556075	4625	0.192104	-0.796326	-0.604222	no	yes	no	NDFIP2	Nedd4 family interacting protein 2 [Source:HGNC Symbol;Acc:HGNC:18537]
ENST00000219066	ENSG00000065057	NTHL1	16:2039814-2135898	1067	-0.166857	0.133235	-0.0336224	no	no	no	NTHL1	nth like DNA glycosylase 1 [Source:HGNC Symbol;Acc:HGNC:8028]
ENST00000219069	ENSG00000006194	ZNF263	16:3263742-3318852	3830	-0.0387512	0.431521	0.39277	no	no	no	ZNF263	zinc finger protein 263 [Source:HGNC Symbol;Acc:HGNC:13056]
ENST00000219070	ENSG00000087245	MMP2	16:55389699-55506691	3741	-0.0267504	1.44194	1.41519	no	yes	yes	MMP2	matrix metallopeptidase 2 [Source:HGNC Symbol;Acc:HGNC:7166]
ENST00000219091	ENSG00000122386	ZNF205	16:3110459-3142805	1947	-0.129385	0.345054	0.215669	no	no	no	ZNF205	zinc finger protein 205 [Source:HGNC Symbol;Acc:HGNC:12996]
ENST00000219097	ENSG00000091651	ORC6	16:46689642-46698394	1628	-0.0332354	0.220997	0.187762	no	no	no	ORC6	origin recognition complex subunit 6 [Source:HGNC Symbol;Acc:HGNC:17151]
ENST00000219139	ENSG00000125149	C16orf70	16:67109957-67151214	2865	-0.142336	0.128379	-0.0139565	no	no	no	C16orf70	chromosome 16 open reading frame 70 [Source:HGNC Symbol;Acc:HGNC:29564]
ENST00000219168	ENSG00000102897	LYRM1	16:20610242-20925006	1626	-0.183088	-0.00826857	-0.191357	no	no	no	LYRM1	LYR motif containing 1 [Source:HGNC Symbol;Acc:HGNC:25074]
ENST00000219169	ENSG00000102898	NUTF2	16:67806764-67872567	2321	-0.0361958	0.119668	0.0834721	no	no	no	NUTF2	nuclear transport factor 2 [Source:HGNC Symbol;Acc:HGNC:13722]
ENST00000219204	ENSG00000102931	ARL2BP	16:57245097-57284687	2130	-0.0837424	0.43112	0.347378	no	no	no	ARL2BP	ADP ribosylation factor like GTPase 2 binding protein [Source:HGNC Symbol;Acc:HGNC:17146]
ENST00000219207	ENSG00000102934	PLLP	16:57245097-57284687	1512	-0.176127	0.428944	0.252817	no	no	no	PLLP	plasmolipin [Source:HGNC Symbol;Acc:HGNC:18553]
ENST00000219240	ENSG00000102967	DHODH	16:72008587-72027664	2426	0.14533	-0.233384	-0.0880538	no	no	no	DHODH	dihydroorotate dehydrogenase (quinone) [Source:HGNC Symbol;Acc:HGNC:2867]
ENST00000219252	ENSG00000102978	POLR2C	16:57428168-57487327	2057	0.0193566	-0.0990263	-0.0796697	no	no	no	POLR2C	RNA polymerase II subunit C [Source:HGNC Symbol;Acc:HGNC:9189]
ENST00000219255	ENSG00000102981	PARD6A	16:67660945-67662778	1248	0.209094	-0.288132	-0.0790388	no	no	no	PARD6A	par-6 family cell polarity regulator alpha [Source:HGNC Symbol;Acc:HGNC:15943]
ENST00000219271	ENSG00000102996	MMP15	16:58025565-58046901	4250	0.111956	-0.271097	-0.15914	no	no	no	MMP15	matrix metallopeptidase 15 [Source:HGNC Symbol;Acc:HGNC:7161]
ENST00000219281	ENSG00000103005	USB1	16:57994667-58021618	2282	-0.233289	0.277602	0.0443129	no	no	no	USB1	U6 snRNA biogenesis phosphodiesterase 1 [Source:HGNC Symbol;Acc:HGNC:25792]
ENST00000219299	ENSG00000103021	CCDC113	16:58231156-58295047	5272	0.0501941	0.0996343	0.149828	no	no	no	CCDC113	coiled-coil domain containing 113 [Source:HGNC Symbol;Acc:HGNC:25002]
ENST00000219302	ENSG00000103024	NME3	16:1706182-1771730	1069	-0.201482	0.0859092	-0.115572	no	no	no	NME3	NME/NM23 nucleoside diphosphate kinase 3 [Source:HGNC Symbol;Acc:HGNC:7851]
ENST00000219313	ENSG00000103035	PSMD7	16:74296774-74369826	1670	-0.0716239	0.172877	0.101253	no	no	no	PSMD7	proteasome 26S subunit, non-ATPase 7 [Source:HGNC Symbol;Acc:HGNC:9565]
ENST00000219320	ENSG00000103042	SLC38A7	16:58665108-58685104	4392	-0.173363	0.329038	0.155675	no	no	no	SLC38A7	solute carrier family 38 member 7 [Source:HGNC Symbol;Acc:HGNC:25582]
ENST00000219345	ENSG00000103066	PLA2G15	16:68245303-68261062	2727	-0.14944	0.191062	0.0416225	no	no	no	PLA2G15	phospholipase A2 group XV [Source:HGNC Symbol;Acc:HGNC:17163]
ENST00000219368	ENSG00000103089	FA2H	16:74712954-74774831	2424	-0.213843	-2.57435	-2.78819	no	yes	yes	FA2H	fatty acid 2-hydroxylase [Source:HGNC Symbol;Acc:HGNC:21197]
ENST00000219409	ENSG00000242173	ARHGDIG	16:234545-283010	949	0.227454	-0.268204	-0.04075	no	no	no	ARHGDIG	Rho GDP dissociation inhibitor gamma [Source:HGNC Symbol;Acc:HGNC:680]
ENST00000219431	ENSG00000103152	MPG	16:77006-138860	1193	-0.130749	-0.397357	-0.528106	no	no	no	MPG	N-methylpurine DNA glycosylase [Source:HGNC Symbol;Acc:HGNC:7211]
ENST00000219439	ENSG00000103160	HSDL1	16:84122145-84145192	3519	-0.261602	-0.100584	-0.362186	no	no	no	HSDL1	hydroxysteroid dehydrogenase like 1 [Source:HGNC Symbol;Acc:HGNC:16475]
ENST00000219473	ENSG00000103194	USP10	16:84699977-84779922	3009	-0.355314	-0.477683	-0.832997	no	no	no	USP10	ubiquitin specific peptidase 10 [Source:HGNC Symbol;Acc:HGNC:12608]
ENST00000219479	ENSG00000103202	NME4	16:396724-412487	995	-0.331228	0.461935	0.130707	no	yes	no	NME4	NME/NM23 nucleoside diphosphate kinase 4 [Source:HGNC Symbol;Acc:HGNC:7852]
ENST00000219481	ENSG00000242612	DECR2	16:396724-412487	1615	0.0010986	-0.127225	-0.126126	no	no	no	DECR2	2,4-dienoyl-CoA reductase 2, peroxisomal [Source:HGNC Symbol;Acc:HGNC:2754]
ENST00000219542	ENSG00000103260	METRN	16:715114-719655	915	-0.267967	0.482573	0.214605	no	no	no	METRN	meteorin, glial cell differentiation regulator [Source:HGNC Symbol;Acc:HGNC:14151]
ENST00000219548	ENSG00000103266	STUB1	16:680223-684528	1472	0.064092	0.062876	0.126968	no	no	no	STUB1	STIP1 homology and U-box containing protein 1 [Source:HGNC Symbol;Acc:HGNC:11427]
ENST00000219611	ENSG00000103326	CAPN15	16:527716-554636	4744	-0.0674827	-0.258197	-0.32568	no	no	no	CAPN15	calpain 15 [Source:HGNC Symbol;Acc:HGNC:11182]
ENST00000219700	ENSG00000103415	HMOX2	16:4461679-4510347	1621	-0.0313467	0.112526	0.0811796	no	no	no	HMOX2	heme oxygenase 2 [Source:HGNC Symbol;Acc:HGNC:5014]
ENST00000219771	ENSG00000103485	QPRT	16:29662978-29698699	913	-0.667094	-0.494615	-1.16171	no	no	no	QPRT	quinolinate phosphoribosyltransferase [Source:HGNC Symbol;Acc:HGNC:9755]
ENST00000219782	ENSG00000103495	MAZ	16:29806105-29848039	2698	-0.179638	0.324687	0.145049	no	no	no	MAZ	MYC associated zinc finger protein [Source:HGNC Symbol;Acc:HGNC:6914]
ENST00000219789	ENSG00000103502	CDIPT	16:29858356-29868053	2353	-0.204534	-0.393191	-0.597725	no	no	no	CDIPT	CDP-diacylglycerol--inositol 3-phosphatidyltransferase [Source:HGNC Symbol;Acc:HGNC:1769]
ENST00000219794	ENSG00000103507	BCKDK	16:31106106-31112791	2128	-0.181636	0.116815	-0.0648205	no	no	no	BCKDK	branched chain ketoacid dehydrogenase kinase [Source:HGNC Symbol;Acc:HGNC:16902]
ENST00000219797	ENSG00000103510	KAT8	16:31115753-31131393	1525	0.031808	0.29697	0.328778	no	no	no	KAT8	lysine acetyltransferase 8 [Source:HGNC Symbol;Acc:HGNC:17933]
ENST00000219837	ENSG00000103550	KNOP1	16:19555239-19886167	6432	0.0751891	-0.312757	-0.237568	no	no	no	KNOP1	lysine rich nucleolar protein 1 [Source:HGNC Symbol;Acc:HGNC:34404]
ENST00000220003	ENSG00000103653	CSK	15:74782056-74803198	2767	0.0354558	0.0624454	0.0979012	no	no	no	CSK	c-src tyrosine kinase [Source:HGNC Symbol;Acc:HGNC:2444]
ENST00000220058	ENSG00000103707	MTFMT	15:65001511-65029639	2734	0.0785545	-0.116028	-0.0374731	no	no	no	MTFMT	mitochondrial methionyl-tRNA formyltransferase [Source:HGNC Symbol;Acc:HGNC:29666]
ENST00000220062	ENSG00000103710	RASL12	15:65045369-65076690	2640	0.131488	-0.122389	0.00909856	no	no	no	RASL12	RAS like family 12 [Source:HGNC Symbol;Acc:HGNC:30289]
ENST00000220325	ENSG00000103966	EHD4	15:41828084-41972578	6416	-0.0174473	0.0511033	0.033656	no	no	no	EHD4	EH domain containing 4 [Source:HGNC Symbol;Acc:HGNC:3245]
ENST00000220429	ENSG00000104064	GABPB1	15:50275391-50372202	2726	-0.0305692	-0.163129	-0.193698	no	no	no	GABPB1	GA binding protein transcription factor beta subunit 1 [Source:HGNC Symbol;Acc:HGNC:4074]
ENST00000220478	ENSG00000104112	SCG3	15:51681352-51721031	3315	-0.245265	0.462929	0.217664	no	yes	no	SCG3	secretogranin III [Source:HGNC Symbol;Acc:HGNC:13707]
ENST00000220509	ENSG00000104142	VPS18	15:40894429-40903975	3895	0.326344	0.355749	0.682093	no	no	yes	VPS18	VPS18, CORVET/HOPS core subunit [Source:HGNC Symbol;Acc:HGNC:15972]
ENST00000220514	ENSG00000104147	OIP5	15:41283989-41332621	1236	-0.0166649	-0.227136	-0.243801	no	no	no	OIP5	Opa interacting protein 5 [Source:HGNC Symbol;Acc:HGNC:20300]
ENST00000220531	ENSG00000104164	BLOC1S6	15:45587122-45691294	4037	-0.0679729	0.0167175	-0.0512554	no	no	no	BLOC1S6	biogenesis of lysosomal organelles complex 1 subunit 6 [Source:HGNC Symbol;Acc:HGNC:8549]
ENST00000220562	ENSG00000012232	EXTL3	8:28600468-28755599	6483	-0.113089	0.441699	0.328609	no	yes	yes	EXTL3	exostosin like glycosyltransferase 3 [Source:HGNC Symbol;Acc:HGNC:3518]
ENST00000220584	ENSG00000079459	FDFT1	8:11795572-11839309	2176	-0.407869	-0.0199189	-0.427788	no	no	no	FDFT1	farnesyl-diphosphate farnesyltransferase 1 [Source:HGNC Symbol;Acc:HGNC:3629]
ENST00000220592	ENSG00000123908	AGO2	8:140520155-140635619	14581	0.101131	-0.351341	-0.25021	no	no	no	AGO2	argonaute 2, RISC catalytic component [Source:HGNC Symbol;Acc:HGNC:3263]
ENST00000220659	ENSG00000104221	BRF2	8:37784190-37849904	2603	0.185152	0.407557	0.592709	no	no	yes	BRF2	BRF2, RNA polymerase III transcription initiation factor 50 kDa subunit [Source:HGNC Symbol;Acc:HGNC:17298]
ENST00000220669	ENSG00000104231	ZFAND1	8:81701333-81759515	1798	0.383679	-0.725507	-0.341828	no	no	no	ZFAND1	zinc finger AN1-type containing 1 [Source:HGNC Symbol;Acc:HGNC:25858]
ENST00000220751	ENSG00000104312	RIPK2	8:89757746-89791063	2584	0.180151	-0.0206382	0.159513	no	no	no	RIPK2	receptor interacting serine/threonine kinase 2 [Source:HGNC Symbol;Acc:HGNC:10020]
ENST00000220763	ENSG00000104324	CPQ	8:96645226-97149654	1947	-0.00361329	0.538836	0.535223	no	yes	yes	CPQ	carboxypeptidase Q [Source:HGNC Symbol;Acc:HGNC:16910]
ENST00000220764	ENSG00000104325	DECR1	8:89933335-90052092	1207	-0.254029	0.385453	0.131424	no	no	no	DECR1	2,4-dienoyl-CoA reductase 1, mitochondrial [Source:HGNC Symbol;Acc:HGNC:2753]
ENST00000220772	ENSG00000104332	SFRP1	8:41261957-41309497	4492	-0.363474	-0.345888	-0.709362	no	no	no	SFRP1	secreted frizzled related protein 1 [Source:HGNC Symbol;Acc:HGNC:10776]
ENST00000220822	ENSG00000104381	GDAP1	8:74234699-74488872	3666	0.154539	-0.236816	-0.0822778	no	no	no	GDAP1	ganglioside induced differentiation associated protein 1 [Source:HGNC Symbol;Acc:HGNC:15968]
ENST00000220849	ENSG00000104408	EIF3E	8:108201215-108435333	1543	-0.0339778	-0.856911	-0.890889	no	no	no	EIF3E	eukaryotic translation initiation factor 3 subunit E [Source:HGNC Symbol;Acc:HGNC:3277]
ENST00000220853	ENSG00000104412	EMC2	8:108443600-108486918	1243	0.0336979	-0.072111	-0.0384131	no	no	no	EMC2	ER membrane protein complex subunit 2 [Source:HGNC Symbol;Acc:HGNC:28963]
ENST00000220913	ENSG00000104472	CHRAC1	8:140511297-140517137	2488	-0.176742	0.0963866	-0.080355	no	no	no	CHRAC1	chromatin accessibility complex 1 [Source:HGNC Symbol;Acc:HGNC:13544]
ENST00000221086	ENSG00000104643	MTMR9	8:11283499-11328146	7481	0.209897	-0.465863	-0.255966	no	yes	no	MTMR9	myotubularin related protein 9 [Source:HGNC Symbol;Acc:HGNC:14596]
ENST00000221114	ENSG00000104671	DCTN6	8:30095397-30183640	1127	-0.212695	-0.0641252	-0.276821	no	no	no	DCTN6	dynactin subunit 6 [Source:HGNC Symbol;Acc:HGNC:16964]
ENST00000221130	ENSG00000104687	GSR	8:30678060-30727926	3119	0.0188358	-0.0536232	-0.0347873	no	no	no	GSR	glutathione-disulfide reductase [Source:HGNC Symbol;Acc:HGNC:4623]
ENST00000221132	ENSG00000104689	TNFRSF10A	8:23189278-23230926	2714	0.17044	0.0287822	0.199222	no	no	no	TNFRSF10A	TNF receptor superfamily member 10a [Source:HGNC Symbol;Acc:HGNC:11904]
ENST00000221138	ENSG00000104695	PPP2CB	8:30774456-30814314	2006	0.149247	-0.460211	-0.310964	no	yes	no	PPP2CB	protein phosphatase 2 catalytic subunit beta [Source:HGNC Symbol;Acc:HGNC:9300]
ENST00000221200	ENSG00000104756	KCTD9	8:25427846-25458476	3401	0.153799	-0.0865888	0.0672101	no	no	no	KCTD9	potassium channel tetramerization domain containing 9 [Source:HGNC Symbol;Acc:HGNC:22401]
ENST00000221232	ENSG00000088038	CNOT3	19:54137727-54159882	2852	-0.0781368	0.0278814	-0.0502554	no	no	no	CNOT3	CCR4-NOT transcription complex subunit 3 [Source:HGNC Symbol;Acc:HGNC:7879]
ENST00000221233	ENSG00000077348	EXOSC5	19:41262495-41425005	1118	-0.0260953	-0.231462	-0.257557	no	no	no	EXOSC5	exosome component 5 [Source:HGNC Symbol;Acc:HGNC:24662]
ENST00000221265	ENSG00000006712	PAF1	19:39385851-39391195	2066	-0.0193745	0.348483	0.329108	no	no	no	PAF1	PAF1 homolog, Paf1/RNA polymerase II complex component [Source:HGNC Symbol;Acc:HGNC:25459]
ENST00000221283	ENSG00000076944	STXBP2	19:7629736-7647873	1876	-0.04434	-0.223844	-0.268184	no	no	no	STXBP2	syntaxin binding protein 2 [Source:HGNC Symbol;Acc:HGNC:11445]
ENST00000221403	ENSG00000104808	DHDH	19:48933681-48944969	1081	0.217104	-0.828204	-0.6111	no	no	no	DHDH	dihydrodiol dehydrogenase [Source:HGNC Symbol;Acc:HGNC:17887]
ENST00000221413	ENSG00000183207	RUVBL2	19:48993447-49017081	1478	0.0498953	0.0894844	0.13938	no	no	no	RUVBL2	RuvB like AAA ATPase 2 [Source:HGNC Symbol;Acc:HGNC:10475]
ENST00000221418	ENSG00000104823	ECH1	19:38815421-38852347	1411	-0.107378	0.284003	0.176625	no	no	no	ECH1	enoyl-CoA hydratase 1 [Source:HGNC Symbol;Acc:HGNC:3149]
ENST00000221419	ENSG00000104824	HNRNPL	19:38815421-38852347	2471	0.0884709	0.328102	0.416572	no	no	no	HNRNPL	heterogeneous nuclear ribonucleoprotein L [Source:HGNC Symbol;Acc:HGNC:5045]
ENST00000221431	ENSG00000104835	SARS2	19:38915265-38975910	2057	0.0760704	0.121267	0.197337	no	no	no	SARS2	seryl-tRNA synthetase 2, mitochondrial [Source:HGNC Symbol;Acc:HGNC:17697]
ENST00000221448	ENSG00000104852	SNRNP70	19:49085418-49108605	1603	0.00220896	0.361601	0.363809	no	no	no	SNRNP70	small nuclear ribonucleoprotein U1 subunit 70 [Source:HGNC Symbol;Acc:HGNC:11150]
ENST00000221452	ENSG00000104856	RELB	19:45001429-45038198	2294	-0.547005	1.39376	0.846753	no	no	no	RELB	RELB proto-oncogene, NF-kB subunit [Source:HGNC Symbol;Acc:HGNC:9956]
ENST00000221455	ENSG00000104859	CLASRP	19:45039039-45070956	2234	0.102051	-0.274027	-0.171976	no	no	no	CLASRP	CLK4 associating serine/arginine rich protein [Source:HGNC Symbol;Acc:HGNC:17731]
ENST00000221459	ENSG00000104863	LIN7B	19:49114323-49119140	755	-0.0598435	0.0631802	0.00333678	no	no	no	LIN7B	lin-7 homolog B, crumbs cell polarity complex component [Source:HGNC Symbol;Acc:HGNC:17788]
ENST00000221462	ENSG00000104866	PPP1R37	19:45071499-45305283	3163	-0.0489887	0.250579	0.20159	no	no	no	PPP1R37	protein phosphatase 1 regulatory subunit 37 [Source:HGNC Symbol;Acc:HGNC:27607]
ENST00000221480	ENSG00000104883	PEX11G	19:7476874-7521026	1062	0.207545	-0.0652239	0.142321	no	no	no	PEX11G	peroxisomal biogenesis factor 11 gamma [Source:HGNC Symbol;Acc:HGNC:20208]
ENST00000221485	ENSG00000104888	SLC17A7	19:49429400-49442360	2973	-0.14556	-0.239412	-0.384972	no	no	no	SLC17A7	solute carrier family 17 member 7 [Source:HGNC Symbol;Acc:HGNC:16704]
ENST00000221486	ENSG00000104889	RNASEH2A	19:12763002-12874951	1165	-0.044097	0.182314	0.138217	no	no	no	RNASEH2A	ribonuclease H2 subunit A [Source:HGNC Symbol;Acc:HGNC:18518]
ENST00000221494	ENSG00000104897	SF3A2	19:2100987-2248679	1963	0.0546346	0.165253	0.219888	no	no	no	SF3A2	splicing factor 3a subunit 2 [Source:HGNC Symbol;Acc:HGNC:10766]
ENST00000221496	ENSG00000104899	AMH	19:2249308-2252073	1821	0.387195	0.20461	0.591805	no	no	no	AMH	anti-Mullerian hormone [Source:HGNC Symbol;Acc:HGNC:464]
ENST00000221498	ENSG00000104901	DKKL1	19:49331616-49388081	1222	-0.168581	0.00362743	-0.164953	no	no	no	DKKL1	dickkopf like acrosomal protein 1 [Source:HGNC Symbol;Acc:HGNC:16528]
ENST00000221504	ENSG00000104907	TRMT1	19:13104901-13117567	2179	0.0624522	-0.503306	-0.440854	no	no	no	TRMT1	tRNA methyltransferase 1 [Source:HGNC Symbol;Acc:HGNC:25980]
ENST00000221543	ENSG00000104946	TBC1D17	19:49818278-49888749	2366	-0.0499873	0.0828926	0.0329053	no	no	no	TBC1D17	TBC1 domain family member 17 [Source:HGNC Symbol;Acc:HGNC:25699]
ENST00000221554	ENSG00000104957	CCDC130	19:13731759-13763296	1792	-0.417366	0.596783	0.179418	no	no	no	CCDC130	coiled-coil domain containing 130 [Source:HGNC Symbol;Acc:HGNC:28118]
ENST00000221561	ENSG00000104964	AES	19:3052909-3063107	1884	-0.00368006	0.0328346	0.0291546	no	no	no	AES	amino-terminal enhancer of split [Source:HGNC Symbol;Acc:HGNC:307]
ENST00000221566	ENSG00000104969	SGTA	19:2754713-2783371	2330	0.0129495	0.184202	0.197151	no	no	no	SGTA	small glutamine rich tetratricopeptide repeat containing alpha [Source:HGNC Symbol;Acc:HGNC:10819]
ENST00000221573	ENSG00000104976	SNAPC2	19:7920315-7923250	1542	-0.0892818	0.365697	0.276416	no	no	no	SNAPC2	small nuclear RNA activating complex polypeptide 2 [Source:HGNC Symbol;Acc:HGNC:11135]
ENST00000221576	ENSG00000104979	C19orf53	19:13764531-13778462	504	-0.157363	0.191221	0.0338581	no	no	no	C19orf53	chromosome 19 open reading frame 53 [Source:HGNC Symbol;Acc:HGNC:24991]
ENST00000221665	ENSG00000179943	FIZ1	19:55591370-55603138	2660	0.0782149	0.272337	0.350552	no	no	no	FIZ1	FLT3 interacting zinc finger 1 [Source:HGNC Symbol;Acc:HGNC:25917]
ENST00000221730	ENSG00000105131	EPHX3	19:15226918-15233435	1822	-0.644445	-0.725427	-1.36987	no	no	no	EPHX3	epoxide hydrolase 3 [Source:HGNC Symbol;Acc:HGNC:23760]
ENST00000221742	ENSG00000105143	SLC1A6	19:14950033-15023269	1719	0.0220163	-0.0360967	-0.0140804	no	no	no	SLC1A6	solute carrier family 1 member 6 [Source:HGNC Symbol;Acc:HGNC:10944]
ENST00000221770	ENSG00000105171	POP4	19:29604016-29617237	2321	0.0955295	0.128679	0.224209	no	no	no	POP4	POP4 homolog, ribonuclease P/MRP subunit [Source:HGNC Symbol;Acc:HGNC:30081]
ENST00000221784	ENSG00000105185	PDCD5	19:32581067-32587452	558	0.748063	-0.904749	-0.156686	no	no	no	PDCD5	programmed cell death 5 [Source:HGNC Symbol;Acc:HGNC:8764]
ENST00000221801	ENSG00000105202	FBL	19:39834457-39846414	1160	-0.260624	0.472628	0.212005	no	no	no	FBL	fibrillarin [Source:HGNC Symbol;Acc:HGNC:3599]
ENST00000221847	ENSG00000105246	EBI3	19:4229497-4237531	1186	-0.358137	-0.144472	-0.502609	no	no	yes	EBI3	Epstein-Barr virus induced 3 [Source:HGNC Symbol;Acc:HGNC:3129]
ENST00000221855	ENSG00000105254	TBCB	19:36111150-36125947	1473	0.177058	-0.243519	-0.0664603	no	no	no	TBCB	tubulin folding cofactor B [Source:HGNC Symbol;Acc:HGNC:1989]
ENST00000221856	ENSG00000105255	FSD1	19:4304599-4323843	1831	-0.0845785	-0.37243	-0.457009	no	no	no	FSD1	fibronectin type III and SPRY domain containing 1 [Source:HGNC Symbol;Acc:HGNC:13745]
ENST00000221859	ENSG00000105258	POLR2I	19:36111150-36125947	913	-0.15525	-0.11623	-0.27148	no	no	no	POLR2I	RNA polymerase II subunit I [Source:HGNC Symbol;Acc:HGNC:9196]
ENST00000221891	ENSG00000105290	APLP1	19:35825963-35879791	2495	-0.14282	-0.367803	-0.510623	no	no	no	APLP1	amyloid beta precursor like protein 1 [Source:HGNC Symbol;Acc:HGNC:597]
ENST00000221922	ENSG00000105321	CCDC9	19:47255979-47271953	2093	-0.0154859	0.243622	0.228136	no	no	no	CCDC9	coiled-coil domain containing 9 [Source:HGNC Symbol;Acc:HGNC:24560]
ENST00000221930	ENSG00000105329	TGFB1	19:41262495-41425005	2769	-0.328457	1.37197	1.04352	no	yes	no	TGFB1	transforming growth factor beta 1 [Source:HGNC Symbol;Acc:HGNC:11766]
ENST00000221943	ENSG00000105341	ATP5SL	19:41431317-41440717	1692	0.00219403	-0.10772	-0.105526	no	no	no	ATP5SL	ATP5S like [Source:HGNC Symbol;Acc:HGNC:25496]
ENST00000221957	ENSG00000105355	PLIN3	19:4838331-4867768	2333	-0.111762	0.110854	-0.000907873	no	no	no	PLIN3	perilipin 3 [Source:HGNC Symbol;Acc:HGNC:16893]
ENST00000221975	ENSG00000105372	RPS19	19:41859917-41872926	500	-0.0632902	-0.0045832	-0.0678734	no	no	no	RPS19	ribosomal protein S19 [Source:HGNC Symbol;Acc:HGNC:10402]
ENST00000222005	ENSG00000105401	CDC37	19:10391133-10469631	1608	0.00921727	0.0705675	0.0797847	no	no	no	CDC37	cell division cycle 37 [Source:HGNC Symbol;Acc:HGNC:1735]
ENST00000222008	ENSG00000105404	RABAC1	19:41956680-41959390	821	-0.136616	0.228301	0.0916849	no	no	no	RABAC1	Rab acceptor 1 [Source:HGNC Symbol;Acc:HGNC:9794]
ENST00000222032	ENSG00000105427	CNFN	19:42387018-42390287	523	-0.173999	0.700467	0.526468	no	yes	yes	CNFN	cornifelin [Source:HGNC Symbol;Acc:HGNC:30183]
ENST00000222120	ENSG00000105514	RAB3D	19:11296138-11354944	4273	-0.0436632	0.25254	0.208877	no	no	no	RAB3D	RAB3D, member RAS oncogene family [Source:HGNC Symbol;Acc:HGNC:9779]
ENST00000222122	ENSG00000105516	DBP	19:48615327-48637438	2229	0.332511	-0.0437877	0.288723	no	no	no	DBP	D-box binding PAR bZIP transcription factor [Source:HGNC Symbol;Acc:HGNC:2697]
ENST00000222139	ENSG00000187266	EPOR	19:11377204-11419342	2411	-0.0449934	-0.000653996	-0.0456474	no	no	no	EPOR	erythropoietin receptor [Source:HGNC Symbol;Acc:HGNC:3416]
ENST00000222190	ENSG00000105583	WDR83OS	19:12643274-12681902	599	-0.065889	0.176329	0.11044	no	no	no	WDR83OS	WD repeat domain 83 opposite strand [Source:HGNC Symbol;Acc:HGNC:30203]
ENST00000222214	ENSG00000105607	GCDH	19:12891025-12919276	1956	0.116685	0.684548	0.801232	no	no	no	GCDH	glutaryl-CoA dehydrogenase [Source:HGNC Symbol;Acc:HGNC:4189]
ENST00000222219	ENSG00000105612	DNASE2	19:12875210-12884088	1955	-0.0920362	-0.20062	-0.292656	no	no	no	DNASE2	deoxyribonuclease 2, lysosomal [Source:HGNC Symbol;Acc:HGNC:2960]
ENST00000222224	ENSG00000105617	LENG1	19:54137727-54159882	1542	-0.204382	0.496771	0.29239	no	no	no	LENG1	leukocyte receptor cluster member 1 [Source:HGNC Symbol;Acc:HGNC:15502]
ENST00000222247	ENSG00000105640	RPL18A	19:17859875-17864153	665	-0.208664	0.0454288	-0.163235	no	no	no	RPL18A	ribosomal protein L18a [Source:HGNC Symbol;Acc:HGNC:10311]
ENST00000222249	ENSG00000105642	KCNN1	19:17951292-18000080	3625	-0.0363797	-0.320829	-0.357209	no	no	no	KCNN1	potassium calcium-activated channel subfamily N member 1 [Source:HGNC Symbol;Acc:HGNC:6290]
ENST00000222250	ENSG00000105643	ARRDC2	19:18001131-18014102	2503	-0.484531	-0.104369	-0.5889	no	no	no	ARRDC2	arrestin domain containing 2 [Source:HGNC Symbol;Acc:HGNC:25225]
ENST00000222254	ENSG00000105647	PIK3R2	19:18153117-18178117	4033	-0.0470637	0.721116	0.674053	no	yes	yes	PIK3R2	phosphoinositide-3-kinase regulatory subunit 2 [Source:HGNC Symbol;Acc:HGNC:8980]
ENST00000222256	ENSG00000105649	RAB3A	19:18193181-18204074	1528	0.0558779	-0.715475	-0.659597	no	no	no	RAB3A	RAB3A, member RAS oncogene family [Source:HGNC Symbol;Acc:HGNC:9777]
ENST00000222266	ENSG00000205155	PSENEN	19:35718018-35754519	603	-0.198183	0.264626	0.0664433	no	no	no	PSENEN	presenilin enhancer gamma-secretase subunit [Source:HGNC Symbol;Acc:HGNC:30100]
ENST00000222275	ENSG00000105668	UPK1A	19:35666515-35678483	1223	-0.460562	-0.20521	-0.665773	no	no	no	UPK1A	uroplakin 1A [Source:HGNC Symbol;Acc:HGNC:12577]
ENST00000222284	ENSG00000105677	TMEM147	19:35533411-35547526	899	-0.0663737	0.132764	0.0663907	no	no	no	TMEM147	transmembrane protein 147 [Source:HGNC Symbol;Acc:HGNC:30414]
ENST00000222305	ENSG00000105698	USF2	19:35268977-35279821	1634	-0.0866316	0.341859	0.255227	no	no	no	USF2	upstream transcription factor 2, c-fos interacting [Source:HGNC Symbol;Acc:HGNC:12594]
ENST00000222307	ENSG00000105700	KXD1	19:18557761-18569387	1426	-0.144568	0.124705	-0.0198629	no	no	no	KXD1	KxDL motif containing 1 [Source:HGNC Symbol;Acc:HGNC:28420]
ENST00000222308	ENSG00000105701	FKBP8	19:18531612-18544077	1710	-0.208342	0.129954	-0.0783881	no	no	no	FKBP8	FK506 binding protein 8 [Source:HGNC Symbol;Acc:HGNC:3724]
ENST00000222329	ENSG00000105722	ERF	19:42230185-42255157	2698	-0.0391786	0.270243	0.231064	no	no	no	ERF	ETS2 repressor factor [Source:HGNC Symbol;Acc:HGNC:3444]
ENST00000222330	ENSG00000105723	GSK3A	19:42230185-42255157	2188	-0.076535	0.104723	0.028188	no	no	no	GSK3A	glycogen synthase kinase 3 alpha [Source:HGNC Symbol;Acc:HGNC:4616]
ENST00000222345	ENSG00000105738	SIPA1L3	19:37907227-38208372	7987	-0.0189436	0.380631	0.361687	no	no	no	SIPA1L3	signal induced proliferation associated 1 like 3 [Source:HGNC Symbol;Acc:HGNC:23801]
ENST00000222374	ENSG00000105767	CADM4	19:43622367-43639839	2178	-0.0299641	-0.204865	-0.234829	no	no	no	CADM4	cell adhesion molecule 4 [Source:HGNC Symbol;Acc:HGNC:30825]
ENST00000222399	ENSG00000091136	LAMB1	7:107890969-108003255	5725	0.117159	-1.0564	-0.93924	no	no	no	LAMB1	laminin subunit beta 1 [Source:HGNC Symbol;Acc:HGNC:6486]
ENST00000222402	ENSG00000078967	UBE2D4	7:43926437-44019175	3974	0.220033	-0.00876645	0.211266	no	no	no	UBE2D4	ubiquitin conjugating enzyme E2 D4 (putative) [Source:HGNC Symbol;Acc:HGNC:21647]
ENST00000222543	ENSG00000105825	TFPI2	7:93591572-93911265	2444	0.136334	0.863474	0.999807	no	yes	yes	TFPI2	tissue factor pathway inhibitor 2 [Source:HGNC Symbol;Acc:HGNC:11761]
ENST00000222547	ENSG00000105829	BET1	7:93962761-94011113	1504	-0.0512027	-0.449787	-0.50099	no	yes	yes	BET1	Bet1 golgi vesicular membrane trafficking protein [Source:HGNC Symbol;Acc:HGNC:14562]
ENST00000222553	ENSG00000105835	NAMPT	7:106248284-106286326	4582	0.150167	-0.621758	-0.471591	no	yes	yes	NAMPT	nicotinamide phosphoribosyltransferase [Source:HGNC Symbol;Acc:HGNC:30092]
ENST00000222567	ENSG00000105849	TWISTNB	7:19695461-19709087	3942	0.0725533	-0.00586114	0.0666922	no	no	no	TWISTNB	TWIST neighbor [Source:HGNC Symbol;Acc:HGNC:18027]
ENST00000222644	ENSG00000105926	MPP6	7:24573267-24694193	8452	0.177222	0.256259	0.433481	no	no	no	MPP6	membrane palmitoylated protein 6 [Source:HGNC Symbol;Acc:HGNC:18167]
ENST00000222673	ENSG00000105953	OGDH	7:44606571-44709066	4181	0.0996878	0.146991	0.246679	no	no	no	OGDH	oxoglutarate dehydrogenase [Source:HGNC Symbol;Acc:HGNC:8124]
ENST00000222690	ENSG00000105968	H2AFV	7:44826790-44848083	3804	-0.186857	0.278465	0.0916085	no	no	no	H2AFV	H2A histone family member V [Source:HGNC Symbol;Acc:HGNC:20664]
ENST00000222725	ENSG00000106003	LFNG	7:2512528-2529177	2377	0.455929	-0.149078	0.306851	no	no	no	LFNG	LFNG O-fucosylpeptide 3-beta-N-acetylglucosaminyltransferase [Source:HGNC Symbol;Acc:HGNC:6560]
ENST00000222747	ENSG00000106025	TSPAN12	7:120787319-120858402	2798	0.00851174	-0.206098	-0.197587	no	no	no	TSPAN12	tetraspanin 12 [Source:HGNC Symbol;Acc:HGNC:21641]
ENST00000222800	ENSG00000106077	ABHD11	7:73736093-73738867	1483	-0.203857	1.01492	0.811065	no	no	no	ABHD11	abhydrolase domain containing 11 [Source:HGNC Symbol;Acc:HGNC:16407]
ENST00000222803	ENSG00000106080	FKBP14	7:29920102-30026684	4960	0.076073	-0.169386	-0.0933132	no	no	no	FKBP14	FK506 binding protein 14 [Source:HGNC Symbol;Acc:HGNC:18625]
ENST00000222823	ENSG00000106100	NOD1	7:30424526-30478784	4499	-0.143747	0.249061	0.105314	no	no	no	NOD1	nucleotide binding oligomerization domain containing 1 [Source:HGNC Symbol;Acc:HGNC:16390]
ENST00000222969	ENSG00000106245	BUD31	7:99325897-99466331	1035	-0.252092	0.184968	-0.0671246	no	no	no	BUD31	BUD31 homolog [Source:HGNC Symbol;Acc:HGNC:29629]
ENST00000222990	ENSG00000106266	SNX8	7:2251769-2380745	4727	-0.0845393	0.105057	0.0205176	no	no	no	SNX8	sorting nexin 8 [Source:HGNC Symbol;Acc:HGNC:14972]
ENST00000223023	ENSG00000106299	WASL	7:123681934-123749067	4435	0.054593	-0.408841	-0.354248	no	yes	no	WASL	Wiskott-Aldrich syndrome like [Source:HGNC Symbol;Acc:HGNC:12735]
ENST00000223029	ENSG00000106305	AIMP2	7:6009244-6059230	1225	0.0077481	-0.070836	-0.0630879	no	no	no	AIMP2	aminoacyl tRNA synthetase complex interacting multifunctional protein 2 [Source:HGNC Symbol;Acc:HGNC:20609]
ENST00000223054	ENSG00000106330	MOSPD3	7:100612101-100615384	1053	-0.422475	0.517123	0.094648	no	no	no	MOSPD3	motile sperm domain containing 3 [Source:HGNC Symbol;Acc:HGNC:25078]
ENST00000223061	ENSG00000106333	PCOLCE	7:100572227-100608175	1702	-0.126121	-0.750748	-0.876869	no	no	no	PCOLCE	procollagen C-endopeptidase enhancer [Source:HGNC Symbol;Acc:HGNC:8738]
ENST00000223095	ENSG00000106366	SERPINE1	7:101127088-101139266	3190	0.433896	1.29953	1.73342	yes	yes	yes	SERPINE1	serpin family E member 1 [Source:HGNC Symbol;Acc:HGNC:8583]
ENST00000223122	ENSG00000106392	C1GALT1	7:7156933-7248651	6078	1.10334	-2.22038	-1.11704	no	no	no	C1GALT1	core 1 synthase, glycoprotein-N-acetylgalactosamine 3-beta-galactosyltransferase 1 [Source:HGNC Symbol;Acc:HGNC:24337]
ENST00000223127	ENSG00000106397	PLOD3	7:101205976-101224190	2920	0.0266421	-0.276324	-0.249681	no	no	no	PLOD3	procollagen-lysine,2-oxoglutarate 5-dioxygenase 3 [Source:HGNC Symbol;Acc:HGNC:9083]
ENST00000223129	ENSG00000106399	RPA3	7:7636517-8094272	2020	0.490457	-1.12842	-0.63796	no	no	no	RPA3	replication protein A3 [Source:HGNC Symbol;Acc:HGNC:10291]
ENST00000223136	ENSG00000214253	FIS1	7:101239457-101252316	734	-0.148685	0.225843	0.0771583	no	no	no	FIS1	fission, mitochondrial 1 [Source:HGNC Symbol;Acc:HGNC:21689]
ENST00000223215	ENSG00000106484	MEST	7:130486041-130687432	2465	0.216842	-0.798213	-0.581371	no	no	no	MEST	mesoderm specific transcript [Source:HGNC Symbol;Acc:HGNC:7028]
ENST00000223271	ENSG00000106538	RARRES2	7:150338316-150341674	740	-0.537344	1.28775	0.750403	yes	yes	yes	RARRES2	retinoic acid receptor responder 2 [Source:HGNC Symbol;Acc:HGNC:9868]
ENST00000223273	ENSG00000241127	YAE1D1	7:39566375-39610320	899	-0.191222	0.248729	0.0575073	no	no	no	YAE1D1	Yae1 domain containing 1 [Source:HGNC Symbol;Acc:HGNC:24857]
ENST00000223321	ENSG00000106588	PSMA2	7:42908725-42948958	1487	0.0317332	-0.342731	-0.310998	no	no	no	PSMA2	proteasome subunit alpha 2 [Source:HGNC Symbol;Acc:HGNC:9531]
ENST00000223324	ENSG00000106591	MRPL32	7:42908725-42948958	1035	-0.0039615	-0.321963	-0.325924	no	no	no	MRPL32	mitochondrial ribosomal protein L32 [Source:HGNC Symbol;Acc:HGNC:14035]
ENST00000223336	ENSG00000106603	COA1	7:43582757-43729717	927	-0.154317	0.0720968	-0.0822206	no	no	no	COA1	cytochrome c oxidase assembly factor 1 homolog [Source:HGNC Symbol;Acc:HGNC:21868]
ENST00000223357	ENSG00000106624	AEBP1	7:44104360-44114562	4081	-0.0968961	0.169985	0.0730893	no	no	no	AEBP1	AE binding protein 1 [Source:HGNC Symbol;Acc:HGNC:303]
ENST00000223361	ENSG00000106628	POLD2	7:44114680-44124358	1597	-0.0264742	0.223116	0.196641	no	no	no	POLD2	DNA polymerase delta 2, accessory subunit [Source:HGNC Symbol;Acc:HGNC:9176]
ENST00000223364	ENSG00000106631	MYL7	7:44138863-44141332	612	-0.181906	-0.860504	-1.04241	no	yes	yes	MYL7	myosin light chain 7 [Source:HGNC Symbol;Acc:HGNC:21719]
ENST00000223369	ENSG00000106636	YKT6	7:44200967-44214294	2696	0.0188578	0.0748184	0.0936762	no	no	no	YKT6	YKT6 v-SNARE homolog (S. cerevisiae) [Source:HGNC Symbol;Acc:HGNC:16959]
ENST00000223398	ENSG00000106665	CLIP2	7:74289474-74405943	5563	0.578559	0.900774	1.47933	no	yes	yes	CLIP2	CAP-Gly domain containing linker protein 2 [Source:HGNC Symbol;Acc:HGNC:2586]
ENST00000223428	ENSG00000081386	ZNF510	9:96755864-96778129	5154	0.0801057	0.120985	0.20109	no	no	no	ZNF510	zinc finger protein 510 [Source:HGNC Symbol;Acc:HGNC:29161]
ENST00000223500	ENSG00000086065	CHMP5	9:33264878-33282069	1477	0.0367704	-0.424798	-0.388027	no	yes	yes	CHMP5	charged multivesicular body protein 5 [Source:HGNC Symbol;Acc:HGNC:26942]
ENST00000223641	ENSG00000106803	SEC61B	9:99222063-99230615	545	-0.197385	0.30634	0.108955	no	no	no	SEC61B	Sec61 translocon beta subunit [Source:HGNC Symbol;Acc:HGNC:16993]
ENST00000223836	ENSG00000106992	AK1	9:127866479-127905408	736	0.11808	-0.585593	-0.467512	no	no	no	AK1	adenylate kinase 1 [Source:HGNC Symbol;Acc:HGNC:361]
ENST00000223864	ENSG00000107020	PLGRKT	9:5357972-5437878	932	-0.517966	-0.150792	-0.668758	yes	no	yes	PLGRKT	plasminogen receptor with a C-terminal lysine [Source:HGNC Symbol;Acc:HGNC:23633]
ENST00000223865	ENSG00000107021	TBC1D13	9:128787203-128810432	3378	-0.0693554	0.483254	0.413899	no	yes	no	TBC1D13	TBC1 domain family member 13 [Source:HGNC Symbol;Acc:HGNC:25571]
ENST00000224073	ENSG00000107223	EDF1	9:136862118-136866286	640	-0.120416	0.352767	0.232351	no	no	no	EDF1	endothelial differentiation related factor 1 [Source:HGNC Symbol;Acc:HGNC:3164]
ENST00000224237	ENSG00000026025	VIM	10:17214238-17237593	1868	-0.117605	1.75025	1.63264	no	yes	yes	VIM	vimentin [Source:HGNC Symbol;Acc:HGNC:12692]
ENST00000224356	ENSG00000095596	CYP26A1	10:93073474-93077890	2125	0.593719	-2.19831	-1.60459	no	yes	yes	CYP26A1	cytochrome P450 family 26 subfamily A member 1 [Source:HGNC Symbol;Acc:HGNC:2603]
ENST00000224784	ENSG00000107796	ACTA2	10:88879733-89015785	1349	-0.0258941	1.39463	1.36873	no	yes	yes	ACTA2	actin, alpha 2, smooth muscle, aorta [Source:HGNC Symbol;Acc:HGNC:130]
ENST00000224949	ENSG00000107959	PITRM1	10:3066332-3172841	3450	0.0587262	-0.557704	-0.498978	no	no	no	PITRM1	pitrilysin metallopeptidase 1 [Source:HGNC Symbol;Acc:HGNC:17663]
ENST00000224950	ENSG00000107960	OBFC1	10:103882541-103918205	1417	0.0086371	0.291218	0.299855	no	no	no	STN1	STN1, CST complex subunit [Source:HGNC Symbol;Acc:HGNC:26200]
ENST00000225174	ENSG00000108179	PPIF	10:79347468-79355337	2190	0.0292622	0.0377316	0.0669938	no	no	no	PPIF	peptidylprolyl isomerase F [Source:HGNC Symbol;Acc:HGNC:9259]
ENST00000225296	ENSG00000005100	DHX33	17:5282264-5469060	5618	0.227799	-0.15665	0.0711488	no	no	no	DHX33	DEAH-box helicase 33 [Source:HGNC Symbol;Acc:HGNC:16718]
ENST00000225298	ENSG00000011260	UTP18	17:51260527-51297936	1894	0.131653	-0.248141	-0.116488	no	no	no	UTP18	UTP18, small subunit processome component [Source:HGNC Symbol;Acc:HGNC:24274]
ENST00000225308	ENSG00000013306	SLC25A39	17:44319624-44324870	1607	-0.085513	0.0668597	-0.0186534	no	no	no	SLC25A39	solute carrier family 25 member 39 [Source:HGNC Symbol;Acc:HGNC:24279]
ENST00000225388	ENSG00000108256	NUFIP2	17:29255835-29294118	10850	0.132846	-0.542227	-0.409381	no	yes	yes	NUFIP2	NUFIP2, FMR1 interacting protein 2 [Source:HGNC Symbol;Acc:HGNC:17634]
ENST00000225394	ENSG00000108262	GIT1	17:29560546-30186475	3768	-0.367786	-0.37884	-0.746625	no	no	no	GIT1	GIT ArfGAP 1 [Source:HGNC Symbol;Acc:HGNC:4272]
ENST00000225430	ENSG00000108298	RPL19	17:39200282-39204727	732	-0.240997	0.294152	0.0531553	no	no	no	RPL19	ribosomal protein L19 [Source:HGNC Symbol;Acc:HGNC:10312]
ENST00000225504	ENSG00000213246	SUPT4H1	17:58301227-58417595	1489	-0.0742232	0.328124	0.253901	no	no	no	SUPT4H1	SPT4 homolog, DSIF elongation factor subunit [Source:HGNC Symbol;Acc:HGNC:11467]
ENST00000225519	ENSG00000197417	SHPK	17:3565443-3636322	3838	0.247789	-0.190169	0.0576199	no	no	no	SHPK	sedoheptulokinase [Source:HGNC Symbol;Acc:HGNC:1492]
ENST00000225525	ENSG00000213977	TAX1BP3	17:3662895-3696404	1377	0.0647384	-0.0544576	0.0102808	no	no	no	TAX1BP3	Tax1 binding protein 3 [Source:HGNC Symbol;Acc:HGNC:30684]
ENST00000225567	ENSG00000108433	GOSR2	17:46923116-47100323	855	-0.0306808	-0.216164	-0.246845	no	no	no	GOSR2	golgi SNAP receptor complex member 2 [Source:HGNC Symbol;Acc:HGNC:4431]
ENST00000225573	ENSG00000108439	PNPO	17:47941505-47996196	2397	-0.0197774	-0.21512	-0.234897	no	no	no	PNPO	pyridoxamine 5'-phosphate oxidase [Source:HGNC Symbol;Acc:HGNC:30260]
ENST00000225577	ENSG00000108443	RPS6KB1	17:59893045-60018975	5375	-0.21877	-0.373843	-0.592613	no	no	no	RPS6KB1	ribosomal protein S6 kinase B1 [Source:HGNC Symbol;Acc:HGNC:10436]
ENST00000225603	ENSG00000108468	CBX1	17:48070051-48101521	2232	-0.0283059	-0.232289	-0.260595	no	no	no	CBX1	chromobox 1 [Source:HGNC Symbol;Acc:HGNC:1551]
ENST00000225609	ENSG00000108474	PIGL	17:15976559-16353656	1137	0.00159054	-0.18804	-0.186449	no	no	no	PIGL	phosphatidylinositol glycan anchor biosynthesis class L [Source:HGNC Symbol;Acc:HGNC:8966]
ENST00000225614	ENSG00000108479	GALK1	17:75721327-75765711	1445	0.0420689	-0.268179	-0.22611	no	no	no	GALK1	galactokinase 1 [Source:HGNC Symbol;Acc:HGNC:4118]
ENST00000225655	ENSG00000108518	PFN1	17:4945651-4957131	1291	-0.280052	0.387512	0.10746	no	yes	no	PFN1	profilin 1 [Source:HGNC Symbol;Acc:HGNC:8881]
ENST00000225665	ENSG00000108528	SLC25A11	17:4937129-4945222	1897	0.00339115	-0.0336153	-0.0302242	no	no	no	SLC25A11	solute carrier family 25 member 11 [Source:HGNC Symbol;Acc:HGNC:10981]
ENST00000225688	ENSG00000108551	RASD1	17:17494436-17496395	1746	0.918739	-1.42525	-0.506512	yes	yes	yes	RASD1	ras related dexamethasone induced 1 [Source:HGNC Symbol;Acc:HGNC:15828]
ENST00000225696	ENSG00000108559	NUP88	17:5282264-5469060	2194	-0.094135	0.144714	0.0505792	no	no	no	NUP88	nucleoporin 88 [Source:HGNC Symbol;Acc:HGNC:8067]
ENST00000225698	ENSG00000108561	C1QBP	17:5282264-5469060	1169	0.213542	-0.475588	-0.262046	no	no	no	C1QBP	complement C1q binding protein [Source:HGNC Symbol;Acc:HGNC:1243]
ENST00000225719	ENSG00000108582	CPD	17:30378904-30469989	9394	-0.102467	-0.239687	-0.342155	no	no	yes	CPD	carboxypeptidase D [Source:HGNC Symbol;Acc:HGNC:2301]
ENST00000225724	ENSG00000108587	GOSR1	17:30477361-30527592	6039	-0.0842001	-0.0227012	-0.106901	no	no	no	GOSR1	golgi SNAP receptor complex member 1 [Source:HGNC Symbol;Acc:HGNC:4430]
ENST00000225726	ENSG00000108588	CCDC47	17:63702831-63819317	3466	0.229345	-0.702112	-0.472766	no	no	no	CCDC47	coiled-coil domain containing 47 [Source:HGNC Symbol;Acc:HGNC:24856]
ENST00000225729	ENSG00000108591	DRG2	17:18087885-18209954	1964	0.216955	-0.176554	0.0404011	no	no	no	DRG2	developmentally regulated GTP binding protein 2 [Source:HGNC Symbol;Acc:HGNC:3030]
ENST00000225737	ENSG00000108599	AKAP10	17:19904301-19978343	4072	-0.0984649	-0.120845	-0.219309	no	no	no	AKAP10	A-kinase anchoring protein 10 [Source:HGNC Symbol;Acc:HGNC:368]
ENST00000225777	ENSG00000108639	SYNGR2	17:78168557-78173527	2325	0.377648	-1.28583	-0.908179	no	no	no	SYNGR2	synaptogyrin 2 [Source:HGNC Symbol;Acc:HGNC:11499]
ENST00000225831	ENSG00000108691	CCL2	17:34255217-34257203	741	-0.401835	-0.378554	-0.780388	no	no	yes	CCL2	C-C motif chemokine ligand 2 [Source:HGNC Symbol;Acc:HGNC:10618]
ENST00000225873	ENSG00000108733	PEX12	17:35574794-35868891	2675	-0.040244	-0.494011	-0.534255	no	no	no	PEX12	peroxisomal biogenesis factor 12 [Source:HGNC Symbol;Acc:HGNC:8854]
ENST00000225916	ENSG00000108773	KAT2A	17:42113107-42155972	3109	0.18443	-0.500174	-0.315744	no	no	no	KAT2A	lysine acetyltransferase 2A [Source:HGNC Symbol;Acc:HGNC:4201]
ENST00000225927	ENSG00000108784	NAGLU	17:42536171-42566277	2544	-0.00484279	0.0504751	0.0456323	no	no	no	NAGLU	N-acetyl-alpha-glucosaminidase [Source:HGNC Symbol;Acc:HGNC:7632]
ENST00000225964	ENSG00000108821	COL1A1	17:50183288-50201632	6727	0.651632	-0.989573	-0.337941	yes	yes	yes	COL1A1	collagen type I alpha 1 chain [Source:HGNC Symbol;Acc:HGNC:2197]
ENST00000225969	ENSG00000108826	MRPL27	17:50367856-50373214	716	0.0311475	0.100008	0.131155	no	no	no	MRPL27	mitochondrial ribosomal protein L27 [Source:HGNC Symbol;Acc:HGNC:14483]
ENST00000225972	ENSG00000108829	LRRC59	17:50373219-50397888	2910	0.168587	-0.131354	0.0372332	no	no	no	LRRC59	leucine rich repeat containing 59 [Source:HGNC Symbol;Acc:HGNC:28817]
ENST00000225983	ENSG00000108840	HDAC5	17:44076745-44123702	5326	0.553937	-0.0854956	0.468441	no	no	no	HDAC5	histone deacetylase 5 [Source:HGNC Symbol;Acc:HGNC:14068]
ENST00000226004	ENSG00000108861	DUSP3	17:43766120-43778988	4110	-0.111046	0.238733	0.127687	no	no	no	DUSP3	dual specificity phosphatase 3 [Source:HGNC Symbol;Acc:HGNC:3069]
ENST00000226091	ENSG00000108947	EFNB3	17:7705201-7711378	3222	0.0540434	-0.233314	-0.17927	no	no	no	EFNB3	ephrin B3 [Source:HGNC Symbol;Acc:HGNC:3228]
ENST00000226105	ENSG00000108961	RANGRF	17:8287762-8295343	1009	-0.140159	0.180171	0.0400117	no	no	no	RANGRF	RAN guanine nucleotide release factor [Source:HGNC Symbol;Acc:HGNC:17679]
ENST00000226225	ENSG00000109079	TNFAIP1	17:28335601-28347009	3627	-0.0814173	0.76339	0.681973	no	yes	yes	TNFAIP1	TNF alpha induced protein 1 [Source:HGNC Symbol;Acc:HGNC:11894]
ENST00000226230	ENSG00000109084	TMEM97	17:28319094-28335489	2568	-0.0776153	0.142839	0.0652235	no	no	no	TMEM97	transmembrane protein 97 [Source:HGNC Symbol;Acc:HGNC:28106]
ENST00000226328	ENSG00000018189	RUFY3	4:70703746-70807315	4233	-0.102574	-0.0584691	-0.161043	no	no	no	RUFY3	RUN and FYVE domain containing 3 [Source:HGNC Symbol;Acc:HGNC:30285]
ENST00000226522	ENSG00000109270	LAMTOR3	4:99878335-99894490	1220	-0.417123	-0.265583	-0.682706	no	no	no	LAMTOR3	late endosomal/lysosomal adaptor, MAPK and MTOR activator 3 [Source:HGNC Symbol;Acc:HGNC:15606]
ENST00000226578	ENSG00000109323	MANBA	4:102631487-102760994	2904	-0.204147	-0.524417	-0.728564	no	no	no	MANBA	mannosidase beta [Source:HGNC Symbol;Acc:HGNC:6831]
ENST00000226760	ENSG00000109501	WFS1	4:6269848-6303265	3640	-0.315906	0.117562	-0.198344	no	no	no	WFS1	wolframin ER transmembrane glycoprotein [Source:HGNC Symbol;Acc:HGNC:12762]
ENST00000226796	ENSG00000109534	GAR1	4:109815509-109824740	1224	-0.188173	-0.0848819	-0.273055	no	no	no	GAR1	GAR1 ribonucleoprotein [Source:HGNC Symbol;Acc:HGNC:14264]
ENST00000226798	ENSG00000109536	FRG1	4:189940787-189963204	1074	0.0576383	-0.0325773	0.025061	no	no	no	FRG1	FSHD region gene 1 [Source:HGNC Symbol;Acc:HGNC:3954]
ENST00000227135	ENSG00000064199	SPA17	11:124622835-124697518	853	-0.101957	0.0707634	-0.0311935	no	no	no	SPA17	sperm autoantigenic protein 17 [Source:HGNC Symbol;Acc:HGNC:11210]
ENST00000227155	ENSG00000085117	CD82	11:44564426-44620363	2289	0.0118583	-0.776959	-0.765101	no	yes	yes	CD82	CD82 molecule [Source:HGNC Symbol;Acc:HGNC:6210]
ENST00000227214	ENSG00000021300	PLEKHB1	11:73646177-73662819	2016	0.39778	-1.05234	-0.654558	no	yes	yes	PLEKHB1	pleckstrin homology domain containing B1 [Source:HGNC Symbol;Acc:HGNC:19079]
ENST00000227266	ENSG00000109861	CTSC	11:88293591-88337787	1921	-0.158619	-0.147782	-0.3064	no	no	no	CTSC	cathepsin C [Source:HGNC Symbol;Acc:HGNC:2528]
ENST00000227378	ENSG00000109971	HSPA8	11:123057488-123063230	2186	0.379253	-0.873211	-0.493957	no	no	no	HSPA8	heat shock protein family A (Hsp70) member 8 [Source:HGNC Symbol;Acc:HGNC:5241]
ENST00000227451	ENSG00000110042	DTX4	11:59171429-59212951	5642	0.0666394	-0.208498	-0.141858	no	no	no	DTX4	deltex E3 ubiquitin ligase 4 [Source:HGNC Symbol;Acc:HGNC:29151]
ENST00000227471	ENSG00000110057	UNC93B1	11:67991103-68004982	2316	0.00156778	-0.491511	-0.489943	no	yes	yes	UNC93B1	unc-93 homolog B1 (C. elegans) [Source:HGNC Symbol;Acc:HGNC:13481]
ENST00000227474	ENSG00000110060	PUS3	11:125883613-125903221	1843	1.10826	0.901481	2.00975	no	no	no	PUS3	pseudouridylate synthase 3 [Source:HGNC Symbol;Acc:HGNC:25461]
ENST00000227495	ENSG00000110080	ST3GAL4	11:126355639-127006058	1790	0.556053	-0.800861	-0.244807	no	no	no	ST3GAL4	ST3 beta-galactoside alpha-2,3-sialyltransferase 4 [Source:HGNC Symbol;Acc:HGNC:10864]
ENST00000227507	ENSG00000110092	CCND1	11:69641086-69675416	4307	0.00488259	-0.33767	-0.332788	no	no	no	CCND1	cyclin D1 [Source:HGNC Symbol;Acc:HGNC:1582]
ENST00000227520	ENSG00000110104	CCDC86	11:60835995-60855971	1893	-0.0909621	0.172648	0.0816864	no	no	no	CCDC86	coiled-coil domain containing 86 [Source:HGNC Symbol;Acc:HGNC:28359]
ENST00000227524	ENSG00000110107	PRPF19	11:60890729-60906588	2157	0.0547814	0.00032169	0.0551031	no	no	no	PRPF19	pre-mRNA processing factor 19 [Source:HGNC Symbol;Acc:HGNC:17896]
ENST00000227525	ENSG00000110108	TMEM109	11:60913165-60952530	2413	-0.878168	0.271081	-0.607086	no	no	no	TMEM109	transmembrane protein 109 [Source:HGNC Symbol;Acc:HGNC:28771]
ENST00000227618	ENSG00000110200	ANAPC15	11:71998540-72112780	886	-0.24421	0.23032	-0.0138902	no	no	no	ANAPC15	anaphase promoting complex subunit 15 [Source:HGNC Symbol;Acc:HGNC:24531]
ENST00000227638	ENSG00000110218	PANX1	11:94128927-94181972	2769	-0.0568089	-0.125991	-0.1828	no	no	no	PANX1	pannexin 1 [Source:HGNC Symbol;Acc:HGNC:8599]
ENST00000227756	ENSG00000110328	GALNT18	11:11270875-11622005	2504	0.29846	-0.838276	-0.539816	no	yes	yes	GALNT18	polypeptide N-acetylgalactosaminyltransferase 18 [Source:HGNC Symbol;Acc:HGNC:30488]
ENST00000227868	ENSG00000110435	PDHX	11:34853093-35020591	2389	0.200446	-0.644409	-0.443962	no	yes	no	PDHX	pyruvate dehydrogenase complex component X [Source:HGNC Symbol;Acc:HGNC:21350]
ENST00000227880	ENSG00000110446	SLC15A3	11:60913165-60952530	2115	0.063006	-0.0628622	0.000143767	no	no	no	SLC15A3	solute carrier family 15 member 3 [Source:HGNC Symbol;Acc:HGNC:18068]
ENST00000228027	ENSG00000062282	DGAT2	11:75758454-75803415	2453	0.251373	-2.11513	-1.86376	no	yes	yes	DGAT2	diacylglycerol O-acyltransferase 2 [Source:HGNC Symbol;Acc:HGNC:16940]
ENST00000228136	ENSG00000110696	C11orf58	11:15966448-16756881	2049	0.0217167	-0.526784	-0.505068	no	yes	yes	C11orf58	chromosome 11 open reading frame 58 [Source:HGNC Symbol;Acc:HGNC:16990]
ENST00000228140	ENSG00000110700	RPS13	11:17074388-17207983	491	-0.629121	-0.261846	-0.890967	no	no	no	RPS13	ribosomal protein S13 [Source:HGNC Symbol;Acc:HGNC:10386]
ENST00000228251	ENSG00000060138	YBX3	12:10699088-10723312	1796	-0.0979022	-0.218529	-0.316431	no	no	no	YBX3	Y-box binding protein 3 [Source:HGNC Symbol;Acc:HGNC:2428]
ENST00000228264	ENSG00000013573	DDX11	12:31020762-31104791	3717	-0.20771	0.474765	0.267055	no	no	no	DDX11	DEAD/H-box helicase 11 [Source:HGNC Symbol;Acc:HGNC:2736]
ENST00000228284	ENSG00000075856	SART3	12:108515184-108561400	4004	0.298542	-0.149337	0.149204	no	no	no	SART3	squamous cell carcinoma antigen recognized by T-cells 3 [Source:HGNC Symbol;Acc:HGNC:16860]
ENST00000228306	ENSG00000089157	RPLP0	12:120196685-120201235	1257	-0.19473	-0.364434	-0.559163	no	no	no	RPLP0	ribosomal protein lateral stalk subunit P0 [Source:HGNC Symbol;Acc:HGNC:10371]
ENST00000228437	ENSG00000110851	PRDM4	12:107732865-107761272	4210	-0.0875502	0.472291	0.384741	no	yes	no	PRDM4	PR/SET domain 4 [Source:HGNC Symbol;Acc:HGNC:9348]
ENST00000228495	ENSG00000110906	KCTD10	12:109347902-109536705	4163	-0.501045	0.212402	-0.288643	yes	no	no	KCTD10	potassium channel tetramerization domain containing 10 [Source:HGNC Symbol;Acc:HGNC:23236]
ENST00000228506	ENSG00000110917	MLEC	12:120686868-120701864	6626	-0.07052	-0.0324642	-0.102984	no	no	no	MLEC	malectin [Source:HGNC Symbol;Acc:HGNC:28973]
ENST00000228510	ENSG00000110921	MVK	12:109553736-109598117	1956	0.197778	-0.227714	-0.0299356	no	no	no	MVK	mevalonate kinase [Source:HGNC Symbol;Acc:HGNC:7530]
ENST00000228515	ENSG00000110925	CSRNP2	12:51061204-51083664	4471	0.0495987	0.0675509	0.11715	no	no	no	CSRNP2	cysteine and serine rich nuclear protein 2 [Source:HGNC Symbol;Acc:HGNC:16006]
ENST00000228641	ENSG00000111046	MYF6	12:80707497-80709474	1465	-0.531723	2.8145	2.28278	yes	yes	yes	MYF6	myogenic factor 6 [Source:HGNC Symbol;Acc:HGNC:7566]
ENST00000228705	ENSG00000111110	PPM1H	12:62643981-62935037	6353	-0.151058	0.291887	0.140828	no	no	no	PPM1H	protein phosphatase, Mg2+/Mn2+ dependent 1H [Source:HGNC Symbol;Acc:HGNC:18583]
ENST00000228740	ENSG00000111144	LTA4H	12:95996520-96043520	2139	0.149324	-0.700625	-0.551301	no	no	no	LTA4H	leukotriene A4 hydrolase [Source:HGNC Symbol;Acc:HGNC:6710]
ENST00000228741	ENSG00000111145	ELK3	12:96194381-96269835	4205	-0.191723	1.00786	0.816141	no	yes	yes	ELK3	ELK3, ETS transcription factor [Source:HGNC Symbol;Acc:HGNC:3325]
ENST00000228799	ENSG00000111203	ITFG2	12:1946053-2941140	2361	0.0811335	-0.0483053	0.0328282	no	no	no	ITFG2	integrin alpha FG-GAP repeat containing 2 [Source:HGNC Symbol;Acc:HGNC:30879]
ENST00000228825	ENSG00000111229	ARPC3	12:110372899-110450422	1014	-0.138224	0.205583	0.0673596	no	no	no	ARPC3	actin related protein 2/3 complex subunit 3 [Source:HGNC Symbol;Acc:HGNC:706]
ENST00000228827	ENSG00000111231	GPN3	12:110452483-110490385	1468	0.0377688	-0.588668	-0.5509	no	yes	yes	GPN3	GPN-loop GTPase 3 [Source:HGNC Symbol;Acc:HGNC:30186]
ENST00000228865	ENSG00000111269	CREBL2	12:12611826-12645108	3754	-0.140963	-0.282386	-0.423349	no	no	yes	CREBL2	cAMP responsive element binding protein like 2 [Source:HGNC Symbol;Acc:HGNC:2350]
ENST00000228872	ENSG00000111276	CDKN1B	12:12715057-12722371	2657	0.112545	-0.626993	-0.514448	no	yes	yes	CDKN1B	cyclin dependent kinase inhibitor 1B [Source:HGNC Symbol;Acc:HGNC:1785]
ENST00000228916	ENSG00000111319	SCNN1A	12:6346842-6391571	3135	0.0184493	-0.795796	-0.777347	no	yes	yes	SCNN1A	sodium channel epithelial 1 alpha subunit [Source:HGNC Symbol;Acc:HGNC:10599]
ENST00000228918	ENSG00000111321	LTBR	12:6346842-6391571	2260	-0.527353	0.12234	-0.405014	no	no	no	LTBR	lymphotoxin beta receptor [Source:HGNC Symbol;Acc:HGNC:6718]
ENST00000228922	ENSG00000111325	OGFOD2	12:122920950-122982913	1780	0.0265736	0.255959	0.282533	no	no	no	OGFOD2	2-oxoglutarate and iron dependent oxygenase domain containing 2 [Source:HGNC Symbol;Acc:HGNC:25823]
ENST00000229201	ENSG00000111602	TIMELESS	12:56416372-56449403	4376	-0.0085486	-0.284341	-0.292889	no	no	no	TIMELESS	timeless circadian clock [Source:HGNC Symbol;Acc:HGNC:11813]
ENST00000229214	ENSG00000111615	KRR1	12:75480679-75511636	10118	0.181366	-0.157567	0.0237995	no	no	no	KRR1	KRR1, small subunit processome component homolog [Source:HGNC Symbol;Acc:HGNC:5176]
ENST00000229238	ENSG00000111639	MRPL51	12:6491885-6531955	1234	-0.155994	0.0222836	-0.13371	no	no	no	MRPL51	mitochondrial ribosomal protein L51 [Source:HGNC Symbol;Acc:HGNC:14044]
ENST00000229239	ENSG00000111640	GAPDH	12:6533926-6538374	1875	-0.0959769	0.0115081	-0.0844688	no	no	no	GAPDH	glyceraldehyde-3-phosphate dehydrogenase [Source:HGNC Symbol;Acc:HGNC:4141]
ENST00000229264	ENSG00000111664	GNB3	12:6839953-6852066	1923	0.211179	-0.025747	0.185432	no	no	no	GNB3	G protein subunit beta 3 [Source:HGNC Symbol;Acc:HGNC:4400]
ENST00000229265	ENSG00000111665	CDCA3	12:6839953-6852066	1047	-0.221756	0.390507	0.168751	no	no	no	CDCA3	cell division cycle associated 3 [Source:HGNC Symbol;Acc:HGNC:14624]
ENST00000229266	ENSG00000111666	CHPT1	12:101696946-101744140	1585	0.214453	-0.423098	-0.208645	no	no	no	CHPT1	choline phosphotransferase 1 [Source:HGNC Symbol;Acc:HGNC:17852]
ENST00000229277	ENSG00000111674	ENO2	12:6867118-6923698	2423	-0.0183595	-0.525592	-0.543952	no	no	no	ENO2	enolase 2 [Source:HGNC Symbol;Acc:HGNC:3353]
ENST00000229281	ENSG00000111678	C12orf57	12:6942977-6946003	560	-0.212338	0.210738	-0.00159975	no	no	no	C12orf57	chromosome 12 open reading frame 57 [Source:HGNC Symbol;Acc:HGNC:29521]
ENST00000229307	ENSG00000111704	NANOG	12:7787793-7799141	5183	-0.358056	0.642141	0.284085	yes	yes	no	NANOG	Nanog homeobox [Source:HGNC Symbol;Acc:HGNC:20857]
ENST00000229314	ENSG00000111711	GOLT1B	12:21501780-21518408	3227	0.226318	-0.949621	-0.723303	no	yes	yes	GOLT1B	golgi transport 1B [Source:HGNC Symbol;Acc:HGNC:20175]
ENST00000229329	ENSG00000111726	CMAS	12:22046173-22437041	1787	0.0561711	-0.171546	-0.115375	no	no	no	CMAS	cytidine monophosphate N-acetylneuraminic acid synthetase [Source:HGNC Symbol;Acc:HGNC:18290]
ENST00000229340	ENSG00000111737	RAB35	12:120095094-120119000	2945	-0.128241	0.374958	0.246717	no	no	no	RAB35	RAB35, member RAS oncogene family [Source:HGNC Symbol;Acc:HGNC:9774]
ENST00000229379	ENSG00000111775	COX6A1	12:120438089-120469793	572	-0.112756	-0.106479	-0.219235	no	no	no	COX6A1	cytochrome c oxidase subunit 6A1 [Source:HGNC Symbol;Acc:HGNC:2277]
ENST00000229390	ENSG00000111786	SRSF9	12:120438089-120469793	1201	0.00172591	-0.0379213	-0.0361954	no	no	no	SRSF9	serine and arginine rich splicing factor 9 [Source:HGNC Symbol;Acc:HGNC:10791]
ENST00000229395	ENSG00000111790	FGFR1OP2	12:26938382-26966650	2924	-0.263729	-0.279245	-0.542975	no	no	no	FGFR1OP2	FGFR1 oncogene partner 2 [Source:HGNC Symbol;Acc:HGNC:23098]
ENST00000229416	ENSG00000001084	GCLC	6:53497340-53617171	3813	0.326743	-0.709392	-0.38265	no	yes	no	GCLC	glutamate-cysteine ligase catalytic subunit [Source:HGNC Symbol;Acc:HGNC:4311]
ENST00000229471	ENSG00000010810	FYN	6:111660331-111873452	2009	0.32833	0.368749	0.69708	no	no	no	FYN	FYN proto-oncogene, Src family tyrosine kinase [Source:HGNC Symbol;Acc:HGNC:4037]
ENST00000229563	ENSG00000111843	TMEM14C	6:10722914-10731129	1113	-0.0517039	-0.204383	-0.256087	no	no	no	TMEM14C	transmembrane protein 14C [Source:HGNC Symbol;Acc:HGNC:20952]
ENST00000229570	ENSG00000111850	SMIM8	6:87282977-87399749	2405	-0.236525	-0.0531919	-0.289717	no	no	no	SMIM8	small integral membrane protein 8 [Source:HGNC Symbol;Acc:HGNC:21401]
ENST00000229595	ENSG00000111875	ASF1A	6:118813441-119149387	2362	0.0316864	0.121655	0.153341	no	no	no	ASF1A	anti-silencing function 1A histone chaperone [Source:HGNC Symbol;Acc:HGNC:20995]
ENST00000229633	ENSG00000111911	HINT3	6:125956780-125980244	3314	0.0131632	-0.0845233	-0.0713601	no	no	no	HINT3	histidine triad nucleotide binding protein 3 [Source:HGNC Symbol;Acc:HGNC:18468]
ENST00000229758	ENSG00000112029	FBXO5	6:152970518-153002685	2037	-0.0659427	-0.407876	-0.473819	no	no	no	FBXO5	F-box protein 5 [Source:HGNC Symbol;Acc:HGNC:13584]
ENST00000229769	ENSG00000112039	FANCE	6:35452360-35467103	2554	0.081186	-0.30433	-0.223144	no	no	no	FANCE	Fanconi anemia complementation group E [Source:HGNC Symbol;Acc:HGNC:3586]
ENST00000229794	ENSG00000112062	MAPK14	6:36027676-36111236	3779	0.113963	-0.367416	-0.253454	no	no	no	MAPK14	mitogen-activated protein kinase 14 [Source:HGNC Symbol;Acc:HGNC:6876]
ENST00000229812	ENSG00000112079	STK38	6:36493891-36547470	3576	0.227051	-0.266469	-0.0394174	no	no	no	STK38	serine/threonine kinase 38 [Source:HGNC Symbol;Acc:HGNC:17847]
ENST00000229829	ENSG00000204252	HLA-DOA	6:33004177-33009612	3489	-0.1103	-0.227664	-0.337964	no	no	no	HLA-DOA	major histocompatibility complex, class II, DO alpha [Source:HGNC Symbol;Acc:HGNC:4936]
ENST00000229854	ENSG00000112118	MCM3	6:52264008-52284881	3083	0.235191	-0.00799312	0.227198	no	no	no	MCM3	minichromosome maintenance complex component 3 [Source:HGNC Symbol;Acc:HGNC:6945]
ENST00000229866	ENSG00000112130	RNF8	6:37353971-37394738	2124	-0.0386224	-0.221308	-0.25993	no	no	no	RNF8	ring finger protein 8 [Source:HGNC Symbol;Acc:HGNC:10071]
ENST00000229903	ENSG00000112167	SAYSD1	6:39104063-39115189	2020	0.0595095	0.00566438	0.0651739	no	no	no	SAYSD1	SAYSVFN motif domain containing 1 [Source:HGNC Symbol;Acc:HGNC:21025]
ENST00000229955	ENSG00000112218	GPR63	6:96785136-96837463	5952	-0.0209918	-0.470557	-0.491548	no	yes	yes	GPR63	G protein-coupled receptor 63 [Source:HGNC Symbol;Acc:HGNC:13302]
ENST00000230048	ENSG00000112304	ACOT13	6:24667034-24720836	4047	-0.105527	0.230612	0.125085	no	no	no	ACOT13	acyl-CoA thioesterase 13 [Source:HGNC Symbol;Acc:HGNC:20999]
ENST00000230050	ENSG00000112306	RPS12	6:132814440-132817564	631	-0.221522	0.178612	-0.0429103	no	no	no	RPS12	ribosomal protein S12 [Source:HGNC Symbol;Acc:HGNC:10385]
ENST00000230056	ENSG00000112312	GMNN	6:24774930-24786099	1262	-0.0254109	-0.330786	-0.356197	no	no	no	GMNN	geminin, DNA replication inhibitor [Source:HGNC Symbol;Acc:HGNC:17493]
ENST00000230085	ENSG00000112335	SNX3	6:108211221-108261260	1755	-0.178001	-0.0627848	-0.240786	no	no	no	SNX3	sorting nexin 3 [Source:HGNC Symbol;Acc:HGNC:11174]
ENST00000230122	ENSG00000112365	ZBTB24	6:109444061-109483237	5519	0.308384	-0.577108	-0.268724	no	no	no	ZBTB24	zinc finger and BTB domain containing 24 [Source:HGNC Symbol;Acc:HGNC:21143]
ENST00000230124	ENSG00000112367	FIG4	6:109691311-109825428	3011	0.107585	-0.136704	-0.0291194	no	no	no	FIG4	FIG4 phosphoinositide 5-phosphatase [Source:HGNC Symbol;Acc:HGNC:16873]
ENST00000230321	ENSG00000112559	MDFI	6:41636881-41654246	1629	-0.474853	1.59894	1.12408	yes	yes	yes	MDFI	MyoD family inhibitor [Source:HGNC Symbol;Acc:HGNC:6967]
ENST00000230340	ENSG00000112578	BYSL	6:41921187-41933046	2029	0.144329	0.155687	0.300016	no	no	no	BYSL	bystin like [Source:HGNC Symbol;Acc:HGNC:1157]
ENST00000230413	ENSG00000112651	MRPL2	6:43037616-43075099	899	-0.00814184	0.263702	0.25556	no	no	no	MRPL2	mitochondrial ribosomal protein L2 [Source:HGNC Symbol;Acc:HGNC:14056]
ENST00000230431	ENSG00000112667	DNPH1	6:43225628-43229484	657	0.0367841	0.209431	0.246215	no	no	no	DNPH1	2'-deoxynucleoside 5'-phosphate N-hydrolase 1 [Source:HGNC Symbol;Acc:HGNC:21218]
ENST00000230449	ENSG00000112685	EXOC2	6:485132-693111	4449	0.154393	-0.407215	-0.252823	no	yes	no	EXOC2	exocyst complex component 2 [Source:HGNC Symbol;Acc:HGNC:24968]
ENST00000230461	ENSG00000112697	TMEM30A	6:75252923-75284968	4594	0.0730237	-0.654186	-0.581163	no	yes	yes	TMEM30A	transmembrane protein 30A [Source:HGNC Symbol;Acc:HGNC:16667]
ENST00000230640	ENSG00000039123	SKIV2L2	5:55307759-55535050	4192	0.244246	-0.0932697	0.150977	no	no	no	SKIV2L2	Ski2 like RNA helicase 2 [Source:HGNC Symbol;Acc:HGNC:18734]
ENST00000230771	ENSG00000112855	HARS2	5:140664675-140706676	2483	0.107294	-0.0250182	0.0822756	no	no	no	HARS2	histidyl-tRNA synthetase 2, mitochondrial [Source:HGNC Symbol;Acc:HGNC:4817]
ENST00000230792	ENSG00000112874	NUDT12	5:103548854-103562793	3492	0.0864922	-0.286905	-0.200412	no	no	no	NUDT12	nudix hydrolase 12 [Source:HGNC Symbol;Acc:HGNC:18826]
ENST00000230859	ENSG00000112941	PAPD7	5:6713006-6757048	5459	0.199548	-0.0517453	0.147803	no	no	no	PAPD7	poly(A) RNA polymerase D7, non-canonical [Source:HGNC Symbol;Acc:HGNC:16705]
ENST00000230895	ENSG00000112977	DAP	5:10679229-10770294	2339	-0.157727	0.0991353	-0.0585917	no	no	no	DAP	death associated protein [Source:HGNC Symbol;Acc:HGNC:2672]
ENST00000230914	ENSG00000112996	MRPS30	5:44808924-44820428	4331	-0.0199211	-0.195816	-0.215737	no	no	no	MRPS30	mitochondrial ribosomal protein S30 [Source:HGNC Symbol;Acc:HGNC:8769]
ENST00000230990	ENSG00000113070	HBEGF	5:140332842-140346631	2386	0.383588	-0.0230191	0.360569	no	no	no	HBEGF	heparin binding EGF like growth factor [Source:HGNC Symbol;Acc:HGNC:3059]
ENST00000231061	ENSG00000113140	SPARC	5:151661095-151724782	3701	0.0721392	0.0993048	0.171444	no	no	no	SPARC	secreted protein acidic and cysteine rich [Source:HGNC Symbol;Acc:HGNC:11219]
ENST00000231173	ENSG00000113248	PCDHB15	5:141100241-141249365	4017	0.699483	-1.16973	-0.470251	no	yes	no	PCDHB15	protocadherin beta 15 [Source:HGNC Symbol;Acc:HGNC:8686]
ENST00000231198	ENSG00000113272	THG1L	5:157731196-157741448	3107	0.218564	0.245406	0.46397	no	no	yes	THG1L	tRNA-histidine guanylyltransferase 1 like [Source:HGNC Symbol;Acc:HGNC:26053]
ENST00000231238	ENSG00000113312	TTC1	5:160009112-160119423	1467	-0.177538	0.176139	-0.00139856	no	no	no	TTC1	tetratricopeptide repeat domain 1 [Source:HGNC Symbol;Acc:HGNC:12391]
ENST00000231498	ENSG00000113569	NUP155	5:37288136-37371181	8143	0.230071	-0.610328	-0.380257	no	yes	no	NUP155	nucleoporin 155 [Source:HGNC Symbol;Acc:HGNC:8063]
ENST00000231512	ENSG00000113583	C5orf15	5:133955501-133968787	2358	-0.114834	-0.328383	-0.443217	no	no	yes	C5orf15	chromosome 5 open reading frame 15 [Source:HGNC Symbol;Acc:HGNC:20656]
ENST00000231526	ENSG00000113597	TRAPPC13	5:65589679-65871725	2715	-0.16369	0.128553	-0.0351367	no	no	no	TRAPPC13	trafficking protein particle complex 13 [Source:HGNC Symbol;Acc:HGNC:25828]
ENST00000231572	ENSG00000113643	RARS	5:168486444-168519299	2146	-0.0326689	-0.475982	-0.50865	no	no	no	RARS	arginyl-tRNA synthetase [Source:HGNC Symbol;Acc:HGNC:9870]
ENST00000231948	ENSG00000113851	CRBN	3:3126915-3179710	2206	-0.0356852	-0.27053	-0.306216	no	no	no	CRBN	cereblon [Source:HGNC Symbol;Acc:HGNC:30185]
ENST00000232125	ENSG00000114023	FAM162A	3:122384175-122416051	801	-0.0363294	0.102434	0.0661045	no	no	no	FAM162A	family with sequence similarity 162 member A [Source:HGNC Symbol;Acc:HGNC:17865]
ENST00000232165	ENSG00000114062	UBE3A	15:24823636-25439056	5051	0.425356	-0.447134	-0.021778	no	no	no	UBE3A	ubiquitin protein ligase E3A [Source:HGNC Symbol;Acc:HGNC:12496]
ENST00000232219	ENSG00000114115	RBP1	3:139389814-139678017	898	-0.830197	0.917578	0.0873801	yes	yes	no	RBP1	retinol binding protein 1 [Source:HGNC Symbol;Acc:HGNC:9919]
ENST00000232375	ENSG00000114268	PFKFB4	3:48517683-48563773	3586	0.0830976	0.0344225	0.11752	no	no	no	PFKFB4	6-phosphofructo-2-kinase/fructose-2,6-biphosphatase 4 [Source:HGNC Symbol;Acc:HGNC:8875]
ENST00000232424	ENSG00000114315	HES1	3:194136144-194138732	1578	0.246314	-0.242796	0.00351748	no	no	no	HES1	hes family bHLH transcription factor 1 [Source:HGNC Symbol;Acc:HGNC:5192]
ENST00000232496	ENSG00000114383	TUSC2	3:50317789-50328251	1691	0.00315759	0.460083	0.463241	no	no	no	TUSC2	tumor suppressor candidate 2 [Source:HGNC Symbol;Acc:HGNC:17034]
ENST00000232501	ENSG00000114388	NPRL2	3:50347329-50504244	1700	-0.192438	0.0331677	-0.159271	no	no	no	NPRL2	NPR2-like, GATOR1 complex subunit [Source:HGNC Symbol;Acc:HGNC:24969]
ENST00000232508	ENSG00000114395	CYB561D2	3:50347329-50504244	1225	0.012316	-0.234869	-0.222553	no	no	no	CYB561D2	cytochrome b561 family member D2 [Source:HGNC Symbol;Acc:HGNC:30253]
ENST00000232519	ENSG00000114405	C3orf14	3:61561568-62369330	690	-7.37864	-1.6173	-8.99594	no	no	no	C3orf14	chromosome 3 open reading frame 14 [Source:HGNC Symbol;Acc:HGNC:25024]
ENST00000232564	ENSG00000114450	GNB4	3:179396088-179451590	6434	0.0708948	-0.0937431	-0.0228483	no	no	no	GNB4	G protein subunit beta 4 [Source:HGNC Symbol;Acc:HGNC:20731]
ENST00000232744	ENSG00000114626	ABTB1	3:127672934-127680920	1965	-0.723483	0.940681	0.217199	no	no	no	ABTB1	ankyrin repeat and BTB domain containing 1 [Source:HGNC Symbol;Acc:HGNC:18275]
ENST00000232766	ENSG00000114648	KLHL18	3:47164496-47346816	4620	0.113232	0.129771	0.243003	no	no	no	KLHL18	kelch like family member 18 [Source:HGNC Symbol;Acc:HGNC:29120]
ENST00000232888	ENSG00000114767	RRP9	3:51933429-51941941	1578	0.0498419	-0.00918331	0.0406586	no	no	no	RRP9	ribosomal RNA processing 9, small subunit (SSU) processome component, homolog (yeast) [Source:HGNC Symbol;Acc:HGNC:16829]
ENST00000232905	ENSG00000114784	EIF1B	3:39808913-40312424	1010	0.0176675	-0.232813	-0.215146	no	no	no	EIF1B	eukaryotic translation initiation factor 1B [Source:HGNC Symbol;Acc:HGNC:30792]
ENST00000232975	ENSG00000114854	TNNC1	3:52451101-52454070	714	-0.0912823	-1.21067	-1.30195	no	yes	yes	TNNC1	troponin C1, slow skeletal and cardiac type [Source:HGNC Symbol;Acc:HGNC:11943]
ENST00000233027	ENSG00000114904	NEK4	3:52495337-52770949	6057	-0.17349	-0.284603	-0.458093	no	no	no	NEK4	NIMA related kinase 4 [Source:HGNC Symbol;Acc:HGNC:11399]
ENST00000233055	ENSG00000085449	WDFY1	2:223855715-223945387	4660	0.169643	-0.6482	-0.478558	no	yes	yes	WDFY1	WD repeat and FYVE domain containing 1 [Source:HGNC Symbol;Acc:HGNC:20451]
ENST00000233057	ENSG00000055332	EIF2AK2	2:37084450-37157065	10042	0.355692	-0.798639	-0.442947	no	yes	yes	EIF2AK2	eukaryotic translation initiation factor 2 alpha kinase 2 [Source:HGNC Symbol;Acc:HGNC:9437]
ENST00000233078	ENSG00000071626	DAZAP1	19:1407568-1435687	2160	-0.0409861	-0.141262	-0.182248	no	no	no	DAZAP1	DAZ associated protein 1 [Source:HGNC Symbol;Acc:HGNC:2683]
ENST00000233084	ENSG00000079785	DDX1	2:15591177-15631111	2739	0.0870347	-0.353701	-0.266666	no	no	no	DDX1	DEAD-box helicase 1 [Source:HGNC Symbol;Acc:HGNC:2734]
ENST00000233092	ENSG00000079150	FKBP7	2:178463663-178478600	1030	-0.172528	0.122404	-0.0501242	no	no	no	FKBP7	FK506 binding protein 7 [Source:HGNC Symbol;Acc:HGNC:3723]
ENST00000233114	ENSG00000014641	MDH1	2:63121382-63827843	1650	0.0261613	-0.514735	-0.488574	no	no	no	MDH1	malate dehydrogenase 1 [Source:HGNC Symbol;Acc:HGNC:6970]
ENST00000233143	ENSG00000034510	TMSB10	2:84821649-84907008	496	-0.0564511	-0.178922	-0.235374	no	no	no	TMSB10	thymosin beta 10 [Source:HGNC Symbol;Acc:HGNC:11879]
ENST00000233331	ENSG00000115274	INO80B	2:74455022-74460891	1261	-0.429069	0.540159	0.111089	no	no	no	INO80B	INO80 complex subunit B [Source:HGNC Symbol;Acc:HGNC:13324]
ENST00000233379	ENSG00000115042	FAHD2A	2:95402720-95416616	4757	-0.141039	0.635029	0.493989	no	no	no	FAHD2A	fumarylacetoacetate hydrolase domain containing 2A [Source:HGNC Symbol;Acc:HGNC:24252]
ENST00000233468	ENSG00000115128	SF3B6	2:24067583-24076443	770	-0.130217	-0.104984	-0.2352	no	no	no	SF3B6	splicing factor 3b subunit 6 [Source:HGNC Symbol;Acc:HGNC:30096]
ENST00000233505	ENSG00000115163	CENPA	2:26764283-26801067	1299	-0.488638	0.568187	0.0795499	no	no	no	CENPA	centromere protein A [Source:HGNC Symbol;Acc:HGNC:1851]
ENST00000233535	ENSG00000115194	SLC30A3	2:27253683-27281499	2260	0.276847	-1.13692	-0.860071	no	yes	yes	SLC30A3	solute carrier family 30 member 3 [Source:HGNC Symbol;Acc:HGNC:11014]
ENST00000233575	ENSG00000115234	SNX17	2:27370495-27380790	2044	0.113175	-0.312326	-0.199151	no	no	no	SNX17	sorting nexin 17 [Source:HGNC Symbol;Acc:HGNC:14979]
ENST00000233596	ENSG00000115255	REEP6	19:1481427-1497927	1794	0.0402902	-0.914573	-0.874283	no	yes	yes	REEP6	receptor accessory protein 6 [Source:HGNC Symbol;Acc:HGNC:30078]
ENST00000233609	ENSG00000115268	RPS15	19:1438357-1440494	534	-0.0858399	-0.192992	-0.278832	no	no	no	RPS15	ribosomal protein S15 [Source:HGNC Symbol;Acc:HGNC:10388]
ENST00000233612	ENSG00000115271	GCA	2:162318839-162838730	1694	-0.186735	0.406654	0.219919	no	no	no	GCA	grancalcin [Source:HGNC Symbol;Acc:HGNC:15990]
ENST00000233615	ENSG00000239779	WBP1	2:74455022-74460891	1294	-0.225312	0.0977736	-0.127538	no	no	no	WBP1	WW domain binding protein 1 [Source:HGNC Symbol;Acc:HGNC:12737]
ENST00000233616	ENSG00000115275	MOGS	2:74461056-74465410	2895	-0.222209	-1.27894	-1.50114	no	no	no	MOGS	mannosyl-oligosaccharide glucosidase [Source:HGNC Symbol;Acc:HGNC:24862]
ENST00000233627	ENSG00000115286	NDUFS7	19:1383526-1396467	1039	-0.391516	1.14559	0.754074	no	no	no	NDUFS7	NADH:ubiquinone oxidoreductase core subunit S7 [Source:HGNC Symbol;Acc:HGNC:7714]
ENST00000233699	ENSG00000115350	POLE4	2:74958491-74970128	602	-0.30866	-0.948945	-1.2576	no	no	no	POLE4	DNA polymerase epsilon 4, accessory subunit [Source:HGNC Symbol;Acc:HGNC:18755]
ENST00000233741	ENSG00000115392	FANCL	2:57907650-58241686	1683	0.133651	-0.106103	0.0275481	no	no	no	FANCL	Fanconi anemia complementation group L [Source:HGNC Symbol;Acc:HGNC:20748]
ENST00000233809	ENSG00000115457	IGFBP2	2:216632827-216664436	1439	0.0236966	0.704216	0.727912	no	yes	yes	IGFBP2	insulin like growth factor binding protein 2 [Source:HGNC Symbol;Acc:HGNC:5471]
ENST00000233813	ENSG00000115461	IGFBP5	2:216672104-216994079	6215	1.1088	1.29887	2.40768	yes	yes	yes	IGFBP5	insulin like growth factor binding protein 5 [Source:HGNC Symbol;Acc:HGNC:5474]
ENST00000233838	ENSG00000115486	GGCX	2:85539164-85561547	7569	0.0336207	0.255345	0.288965	no	no	no	GGCX	gamma-glutamyl carboxylase [Source:HGNC Symbol;Acc:HGNC:4247]
ENST00000233892	ENSG00000115540	MOB4	2:197486580-197553699	3785	1.78722	-2.15739	-0.370171	no	no	no	MOB4	MOB family member 4, phocein [Source:HGNC Symbol;Acc:HGNC:17261]
ENST00000233893	ENSG00000115541	HSPE1	2:197486580-197553699	950	-0.0587751	0.197362	0.138587	no	no	no	HSPE1	heat shock protein family E (Hsp10) member 1 [Source:HGNC Symbol;Acc:HGNC:5269]
ENST00000234038	ENSG00000115685	PPP1R7	2:241106098-241183652	2386	-0.156324	0.420906	0.264582	no	no	no	PPP1R7	protein phosphatase 1 regulatory subunit 7 [Source:HGNC Symbol;Acc:HGNC:9295]
ENST00000234040	ENSG00000115687	PASK	2:241106098-241183652	4572	0.355144	-0.517038	-0.161894	no	no	no	PASK	PAS domain containing serine/threonine kinase [Source:HGNC Symbol;Acc:HGNC:17270]
ENST00000234111	ENSG00000115758	ODC1	2:10439967-10448504	2653	0.12899	0.738985	0.867975	no	yes	yes	ODC1	ornithine decarboxylase 1 [Source:HGNC Symbol;Acc:HGNC:8109]
ENST00000234115	ENSG00000115762	PLEKHB2	2:131104846-131353709	4208	-0.0236573	0.552137	0.52848	no	yes	yes	PLEKHB2	pleckstrin homology domain containing B2 [Source:HGNC Symbol;Acc:HGNC:19236]
ENST00000234160	ENSG00000115806	GORASP2	2:170928463-170967129	3173	0.00495558	-0.135354	-0.130399	no	no	no	GORASP2	golgi reassembly stacking protein 2 [Source:HGNC Symbol;Acc:HGNC:17500]
ENST00000234170	ENSG00000115816	CEBPZ	2:37167819-37324808	3463	0.10585	-0.644865	-0.539015	no	yes	yes	CEBPZ	CCAAT/enhancer binding protein zeta [Source:HGNC Symbol;Acc:HGNC:24218]
ENST00000234179	ENSG00000115825	PRKD3	2:37167819-37324808	5900	-0.121765	-0.146561	-0.268326	no	no	no	PRKD3	protein kinase D3 [Source:HGNC Symbol;Acc:HGNC:9408]
ENST00000234296	ENSG00000115942	ORC2	2:200908972-201085750	4312	0.151443	-0.517575	-0.366132	no	no	no	ORC2	origin recognition complex subunit 2 [Source:HGNC Symbol;Acc:HGNC:8488]
ENST00000234301	ENSG00000115944	COX7A2L	2:42333545-42425088	1112	-0.02641	0.0343747	0.00796463	no	no	no	COX7A2L	cytochrome c oxidase subunit 7A2 like [Source:HGNC Symbol;Acc:HGNC:2289]
ENST00000234310	ENSG00000221823	PPP3R1	2:68122935-68261230	3023	0.077471	-0.250838	-0.173367	no	no	no	PPP3R1	protein phosphatase 3 regulatory subunit B, alpha [Source:HGNC Symbol;Acc:HGNC:9317]
ENST00000234454	ENSG00000116096	SPR	2:72887359-72892158	1480	-0.125921	-0.0935615	-0.219483	no	no	no	SPR	sepiapterin reductase (7,8-dihydrobiopterin:NADP+ oxidoreductase) [Source:HGNC Symbol;Acc:HGNC:11257]
ENST00000234590	ENSG00000074800	ENO1	1:8861001-8879894	1783	0.268432	-0.129844	0.138588	no	no	no	ENO1	enolase 1 [Source:HGNC Symbol;Acc:HGNC:3350]
ENST00000234626	ENSG00000097046	CDC7	1:91500892-91525764	3173	0.110803	-0.276422	-0.165619	no	no	no	CDC7	cell division cycle 7 [Source:HGNC Symbol;Acc:HGNC:1745]
ENST00000234677	ENSG00000031698	SARS	1:109213917-109238169	1852	0.019319	0.0952335	0.114552	no	no	no	SARS	seryl-tRNA synthetase [Source:HGNC Symbol;Acc:HGNC:10537]
ENST00000234739	ENSG00000116128	BCL9	1:147541411-147626216	6278	0.0311041	0.0457811	0.0768853	no	no	no	BCL9	B-cell CLL/lymphoma 9 [Source:HGNC Symbol;Acc:HGNC:1008]
ENST00000234875	ENSG00000116251	RPL22	1:6181268-6235972	2078	-0.0730362	-0.070362	-0.143398	no	no	no	RPL22	ribosomal protein L22 [Source:HGNC Symbol;Acc:HGNC:10315]
ENST00000235090	ENSG00000116455	WDR77	1:111438637-111462773	2576	0.0147859	-0.142607	-0.127821	no	no	no	WDR77	WD repeat domain 77 [Source:HGNC Symbol;Acc:HGNC:29652]
ENST00000235180	ENSG00000116544	DLGAP3	1:34865435-34929585	3587	0.2426	-0.326902	-0.0843016	no	no	no	DLGAP3	DLG associated protein 3 [Source:HGNC Symbol;Acc:HGNC:30368]
ENST00000235310	ENSG00000116670	MAD2L2	1:11674479-11691650	1860	0.18093	-0.300045	-0.119115	no	no	no	MAD2L2	MAD2 mitotic arrest deficient-like 2 (yeast) [Source:HGNC Symbol;Acc:HGNC:6764]
ENST00000235329	ENSG00000116688	MFN2	1:11980180-12013514	4539	-0.71017	-0.371553	-1.08172	no	no	no	MFN2	mitofusin 2 [Source:HGNC Symbol;Acc:HGNC:16877]
ENST00000235332	ENSG00000116691	MIIP	1:12019465-12032045	1573	-0.264922	0.102635	-0.162288	no	no	no	MIIP	migration and invasion inhibitory protein [Source:HGNC Symbol;Acc:HGNC:25715]
ENST00000235382	ENSG00000116741	RGS2	1:192809038-192812283	1354	0.0504144	0.240899	0.291314	no	no	no	RGS2	regulator of G-protein signaling 2 [Source:HGNC Symbol;Acc:HGNC:9998]
ENST00000235521	ENSG00000116874	WARS2	1:119031215-119327303	2800	-0.0571922	0.327389	0.270197	no	no	no	WARS2	tryptophanyl tRNA synthetase 2, mitochondrial [Source:HGNC Symbol;Acc:HGNC:12730]
ENST00000235532	ENSG00000116885	OSCP1	1:36415826-36450451	1455	-0.088328	0.0266143	-0.0617137	no	no	no	OSCP1	organic solute carrier partner 1 [Source:HGNC Symbol;Acc:HGNC:29971]
ENST00000235835	ENSG00000053371	AKR7A2	1:19303964-19312146	1362	-0.034682	0.240113	0.205431	no	no	no	AKR7A2	aldo-keto reductase family 7 member A2 [Source:HGNC Symbol;Acc:HGNC:389]
ENST00000235958	ENSG00000117305	HMGCL	1:23801884-23838620	1101	-0.116126	-0.483894	-0.600021	no	no	no	HMGCL	3-hydroxymethyl-3-methylglutaryl-CoA lyase [Source:HGNC Symbol;Acc:HGNC:5005]
ENST00000236040	ENSG00000117385	P3H1	1:42746334-42767084	2993	-0.146093	0.229267	0.0831739	no	no	no	P3H1	prolyl 3-hydroxylase 1 [Source:HGNC Symbol;Acc:HGNC:19316]
ENST00000236051	ENSG00000117395	EBNA1BP2	1:43164174-43274002	1322	-0.215873	0.0330121	-0.182861	no	no	no	EBNA1BP2	EBNA1 binding protein 2 [Source:HGNC Symbol;Acc:HGNC:15531]
ENST00000236067	ENSG00000117410	ATP6V0B	1:43974486-43978295	944	-0.278109	0.122094	-0.156015	no	no	no	ATP6V0B	ATPase H+ transporting V0 subunit b [Source:HGNC Symbol;Acc:HGNC:861]
ENST00000236273	ENSG00000117614	SYF2	1:25222678-25232502	1345	0.0462455	0.160062	0.206308	no	no	no	SYF2	SYF2 pre-mRNA splicing factor [Source:HGNC Symbol;Acc:HGNC:19824]
ENST00000236671	ENSG00000117984	CTSD	11:1732409-1764573	2123	-0.31162	0.0536512	-0.257969	no	no	no	CTSD	cathepsin D [Source:HGNC Symbol;Acc:HGNC:2529]
ENST00000236957	ENSG00000114942	EEF1B2	2:206114816-206162928	844	0.0270179	0.16311	0.190128	no	no	no	EEF1B2	eukaryotic translation elongation factor 1 beta 2 [Source:HGNC Symbol;Acc:HGNC:3208]
ENST00000236959	ENSG00000138363	ATIC	2:215311816-215349773	2213	-0.0268094	-0.351649	-0.378459	no	no	no	ATIC	5-aminoimidazole-4-carboxamide ribonucleotide formyltransferase/IMP cyclohydrolase [Source:HGNC Symbol;Acc:HGNC:794]
ENST00000236980	ENSG00000118246	FASTKD2	2:206737762-206792509	3188	0.359412	-0.387202	-0.0277902	no	no	no	FASTKD2	FAST kinase domains 2 [Source:HGNC Symbol;Acc:HGNC:29160]
ENST00000237264	ENSG00000028839	TBPL1	6:133952169-134052636	4228	0.212206	-0.649312	-0.437107	no	no	no	TBPL1	TATA-box binding protein like 1 [Source:HGNC Symbol;Acc:HGNC:11589]
ENST00000237281	ENSG00000118496	FBXO30	6:145793501-145964423	9009	-0.0371134	-0.312325	-0.349438	no	no	no	FBXO30	F-box protein 30 [Source:HGNC Symbol;Acc:HGNC:15600]
ENST00000237283	ENSG00000189007	ADAT2	6:143422831-143450673	2065	-0.113118	-0.703053	-0.81617	no	no	no	ADAT2	adenosine deaminase, tRNA specific 2 [Source:HGNC Symbol;Acc:HGNC:21172]
ENST00000237305	ENSG00000118515	SGK1	6:134169245-134318112	2401	-0.422727	1.72967	1.30694	no	yes	yes	SGK1	serum/glucocorticoid regulated kinase 1 [Source:HGNC Symbol;Acc:HGNC:10810]
ENST00000237380	ENSG00000118579	MED28	4:17614630-17781512	10868	-0.104674	0.329207	0.224534	no	no	no	MED28	mediator complex subunit 28 [Source:HGNC Symbol;Acc:HGNC:24628]
ENST00000237455	ENSG00000239305	RNF103	2:86503430-86778041	3477	-0.136981	-0.0494841	-0.186465	no	no	no	RNF103	ring finger protein 103 [Source:HGNC Symbol;Acc:HGNC:12859]
ENST00000237500	ENSG00000118680	MYL12B	18:3261908-3278284	1210	-0.271335	0.056971	-0.214364	no	no	no	MYL12B	myosin light chain 12B [Source:HGNC Symbol;Acc:HGNC:29827]
ENST00000237530	ENSG00000118705	RPN2	20:37101225-37241623	2515	-0.11224	-0.307263	-0.419503	no	no	yes	RPN2	ribophorin II [Source:HGNC Symbol;Acc:HGNC:10382]
ENST00000237536	ENSG00000149639	SOGA1	20:36777441-36863686	14371	0.308278	0.239278	0.547556	no	no	yes	SOGA1	suppressor of glucose, autophagy associated 1 [Source:HGNC Symbol;Acc:HGNC:16111]
ENST00000237596	ENSG00000118762	PKD2	4:88007667-88077777	5056	-0.0760839	-0.239743	-0.315827	no	no	no	PKD2	polycystin 2, transient receptor potential cation channel [Source:HGNC Symbol;Acc:HGNC:9009]
ENST00000237623	ENSG00000118785	SPP1	4:87975649-87983426	1581	0.196233	-0.0503116	0.145921	no	no	no	SPP1	secreted phosphoprotein 1 [Source:HGNC Symbol;Acc:HGNC:11255]
ENST00000237654	ENSG00000118816	CCNI	4:77047157-77076005	2772	-0.0156979	-0.0794474	-0.0951453	no	no	no	CCNI	cyclin I [Source:HGNC Symbol;Acc:HGNC:1595]
ENST00000237822	ENSG00000118961	LDAH	2:20684013-20823130	2907	0.136342	-0.165425	-0.0290835	no	no	no	LDAH	lipid droplet associated hydrolase [Source:HGNC Symbol;Acc:HGNC:26145]
ENST00000237853	ENSG00000118985	ELL2	5:95885097-96808100	6046	0.0957916	-0.766927	-0.671135	no	no	no	ELL2	elongation factor for RNA polymerase II 2 [Source:HGNC Symbol;Acc:HGNC:17064]
ENST00000237858	ENSG00000173221	GLRX	5:95701248-95824383	1211	-0.362568	0.0743539	-0.288215	no	no	no	GLRX	glutaredoxin [Source:HGNC Symbol;Acc:HGNC:4330]
ENST00000237889	ENSG00000119013	NDUFB3	2:200908972-201085750	755	-0.215485	0.356851	0.141365	no	no	no	NDUFB3	NADH:ubiquinone oxidoreductase subunit B3 [Source:HGNC Symbol;Acc:HGNC:7698]
ENST00000238081	ENSG00000134308	YWHAQ	2:9583971-9631014	2208	-0.0132084	-0.182664	-0.195873	no	no	no	YWHAQ	tyrosine 3-monooxygenase/tryptophan 5-monooxygenase activation protein theta [Source:HGNC Symbol;Acc:HGNC:12854]
ENST00000238112	ENSG00000119203	CPSF3	2:9423567-9473101	2345	0.17703	-0.0437469	0.133283	no	no	no	CPSF3	cleavage and polyadenylation specific factor 3 [Source:HGNC Symbol;Acc:HGNC:2326]
ENST00000238146	ENSG00000111364	DDX55	12:123602076-123662606	2654	-0.00755021	-0.0563916	-0.0639419	no	no	no	DDX55	DEAD-box helicase 55 [Source:HGNC Symbol;Acc:HGNC:20085]
ENST00000238256	ENSG00000119321	FKBP15	9:113150941-113221361	4336	-0.0902287	0.266861	0.176632	no	no	no	FKBP15	FK506 binding protein 15 [Source:HGNC Symbol;Acc:HGNC:23397]
ENST00000238379	ENSG00000119431	HDHD3	9:113373418-113376999	1834	-0.256721	-0.47109	-0.727811	no	no	no	HDHD3	haloacid dehalogenase like hydrolase domain containing 3 [Source:HGNC Symbol;Acc:HGNC:28171]
ENST00000238477	ENSG00000119523	ALG2	9:99216425-99221956	2966	0.0301692	-0.557759	-0.527589	no	no	no	ALG2	ALG2, alpha-1,3/1,6-mannosyltransferase [Source:HGNC Symbol;Acc:HGNC:23159]
ENST00000238497	ENSG00000119541	VPS4B	18:63389189-63422483	3324	0.432309	-0.608614	-0.176305	yes	yes	no	VPS4B	vacuolar protein sorting 4 homolog B [Source:HGNC Symbol;Acc:HGNC:10895]
ENST00000238561	ENSG00000063761	ADCK1	14:77800082-77935012	2234	-0.358885	-0.326237	-0.685122	no	no	no	ADCK1	aarF domain containing kinase 1 [Source:HGNC Symbol;Acc:HGNC:19038]
ENST00000238607	ENSG00000119630	PGF	14:74941833-74955784	1693	0.044299	0.287818	0.332117	no	no	no	PGF	placental growth factor [Source:HGNC Symbol;Acc:HGNC:8893]
ENST00000238609	ENSG00000119632	IFI27L2	14:94127778-94130253	511	-0.174303	0.297239	0.122935	no	no	no	IFI27L2	interferon alpha inducible protein 27 like 2 [Source:HGNC Symbol;Acc:HGNC:19753]
ENST00000238618	ENSG00000119640	ACYP1	14:75053220-75176631	627	-0.119565	0.0555621	-0.0640028	no	no	no	ACYP1	acylphosphatase 1 [Source:HGNC Symbol;Acc:HGNC:179]
ENST00000238633	ENSG00000119655	NPC2	14:74476191-74497106	796	-0.19026	0.0744365	-0.115824	no	no	no	NPC2	NPC intracellular cholesterol transporter 2 [Source:HGNC Symbol;Acc:HGNC:14537]
ENST00000238647	ENSG00000119669	IRF2BPL	14:77024542-77031572	4157	0.0861663	0.531877	0.618043	no	yes	yes	IRF2BPL	interferon regulatory factor 2 binding protein like [Source:HGNC Symbol;Acc:HGNC:14282]
ENST00000238688	ENSG00000119705	SLIRP	14:77708070-77769742	394	-0.026435	0.143381	0.116946	no	no	no	SLIRP	SRA stem-loop interacting RNA binding protein [Source:HGNC Symbol;Acc:HGNC:20495]
ENST00000238721	ENSG00000115129	TP53I3	2:24076525-24201698	1998	0.488553	-0.740499	-0.251946	no	no	no	TP53I3	tumor protein p53 inducible protein 3 [Source:HGNC Symbol;Acc:HGNC:19373]
ENST00000238738	ENSG00000119729	RHOQ	2:46490749-46625742	2975	-0.00930823	-0.0730309	-0.0823391	no	no	no	RHOQ	ras homolog family member Q [Source:HGNC Symbol;Acc:HGNC:17736]
ENST00000238788	ENSG00000119777	TMEM214	2:27032909-27041695	2990	-0.140074	0.0106506	-0.129423	no	no	no	TMEM214	transmembrane protein 214 [Source:HGNC Symbol;Acc:HGNC:25983]
ENST00000238823	ENSG00000119812	FAM98A	2:33583657-33599382	2816	0.330675	-0.466283	-0.135608	no	yes	no	FAM98A	family with sequence similarity 98 member A [Source:HGNC Symbol;Acc:HGNC:24520]
ENST00000238831	ENSG00000119820	YIPF4	2:32277909-32316594	11949	0.0187851	-0.391091	-0.372306	no	no	no	YIPF4	Yip1 domain family member 4 [Source:HGNC Symbol;Acc:HGNC:28145]
ENST00000238875	ENSG00000119862	LGALSL	2:64453968-64461381	3926	-0.358429	-0.1542	-0.512629	no	no	no	LGALSL	galectin like [Source:HGNC Symbol;Acc:HGNC:25012]
ENST00000238892	ENSG00000119878	CRIPT	2:46490749-46625742	1953	-0.0103079	-0.16719	-0.177498	no	no	no	CRIPT	CXXC repeat containing interactor of PDZ3 domain [Source:HGNC Symbol;Acc:HGNC:14312]
ENST00000238936	ENSG00000138111	MFSD13A	10:102461394-102502711	2852	-0.0142703	0.354262	0.339991	no	no	no	MFSD13A	major facilitator superfamily domain containing 13A [Source:HGNC Symbol;Acc:HGNC:26196]
ENST00000239007	ENSG00000119950	MXI1	10:110207604-110287365	2424	-0.27902	-1.35755	-1.63657	no	no	no	MXI1	MAX interactor 1, dimerization protein [Source:HGNC Symbol;Acc:HGNC:7534]
ENST00000239231	ENSG00000120137	PANK3	5:168548494-168579600	10506	-0.0300054	-0.205407	-0.235412	no	no	no	PANK3	pantothenate kinase 3 [Source:HGNC Symbol;Acc:HGNC:19365]
ENST00000239243	ENSG00000120149	MSX2	5:174724532-174730893	2241	0.220418	-2.10298	-1.88256	no	yes	yes	MSX2	msh homeobox 2 [Source:HGNC Symbol;Acc:HGNC:7392]
ENST00000239367	ENSG00000120256	LRP11	6:149724314-149923121	3260	0.0693191	-0.311865	-0.242546	no	no	no	LRP11	LDL receptor related protein 11 [Source:HGNC Symbol;Acc:HGNC:16936]
ENST00000239666	ENSG00000120509	PDZD11	X:70286594-70420832	1043	-0.213426	0.514723	0.301297	no	no	no	PDZD11	PDZ domain containing 11 [Source:HGNC Symbol;Acc:HGNC:28034]
ENST00000239690	ENSG00000120526	NUDCD1	8:109240918-109345953	4217	0.304207	-0.354009	-0.0498024	no	no	no	NUDCD1	NudC domain containing 1 [Source:HGNC Symbol;Acc:HGNC:24306]
ENST00000239878	ENSG00000120686	UFM1	13:38349848-38363619	3138	-0.0241197	-0.232196	-0.256316	no	no	no	UFM1	ubiquitin fold modifier 1 [Source:HGNC Symbol;Acc:HGNC:20597]
ENST00000239891	ENSG00000120697	ALG5	13:36949774-37059713	1154	-0.0742978	-0.241637	-0.315935	no	no	no	ALG5	ALG5, dolichyl-phosphate beta-glucosyltransferase [Source:HGNC Symbol;Acc:HGNC:20266]
ENST00000239906	ENSG00000120709	FAM53C	5:138285264-138349729	4377	0.0762534	0.219608	0.295861	no	no	no	FAM53C	family with sequence similarity 53 member C [Source:HGNC Symbol;Acc:HGNC:1336]
ENST00000239938	ENSG00000120738	EGR1	5:138465489-138469315	3138	0.672087	-0.577051	0.095036	yes	yes	no	EGR1	early growth response 1 [Source:HGNC Symbol;Acc:HGNC:3238]
ENST00000239940	ENSG00000070087	PFN2	3:149761104-150225190	2261	-0.562503	0.653366	0.0908629	no	no	no	PFN2	profilin 2 [Source:HGNC Symbol;Acc:HGNC:8882]
ENST00000239944	ENSG00000120742	SERP1	3:150541993-150630445	3171	0.0524497	-0.126228	-0.0737782	no	no	no	SERP1	stress associated endoplasmic reticulum protein 1 [Source:HGNC Symbol;Acc:HGNC:10759]
ENST00000240050	ENSG00000120832	MTERF2	12:106955718-106987166	1790	0.238867	-0.360733	-0.121866	no	no	no	MTERF2	mitochondrial transcription termination factor 2 [Source:HGNC Symbol;Acc:HGNC:30779]
ENST00000240055	ENSG00000120837	NFYB	12:104117076-104138289	3512	0.118328	-0.398402	-0.280074	no	no	no	NFYB	nuclear transcription factor Y subunit beta [Source:HGNC Symbol;Acc:HGNC:7805]
ENST00000240079	ENSG00000120860	CCDC53	12:102012926-102062149	916	-0.0737833	0.299504	0.225721	no	no	no	CCDC53	coiled-coil domain containing 53 [Source:HGNC Symbol;Acc:HGNC:24256]
ENST00000240093	ENSG00000104290	FZD3	8:28494204-28574268	13736	-0.293639	-0.51011	-0.803749	no	no	no	FZD3	frizzled class receptor 3 [Source:HGNC Symbol;Acc:HGNC:4041]
ENST00000240100	ENSG00000120875	DUSP4	8:29333063-29350668	5537	0.316606	0.257535	0.574141	no	no	yes	DUSP4	dual specificity phosphatase 4 [Source:HGNC Symbol;Acc:HGNC:3070]
ENST00000240185	ENSG00000120948	TARDBP	1:11012343-11047233	5367	0.0478251	-0.439461	-0.391636	no	no	no	TARDBP	TAR DNA binding protein [Source:HGNC Symbol;Acc:HGNC:11571]
ENST00000240304	ENSG00000108848	LUC7L3	17:50719543-50756213	1972	0.000136622	0.130438	0.130575	no	no	no	LUC7L3	LUC7 like 3 pre-mRNA splicing factor [Source:HGNC Symbol;Acc:HGNC:24309]
ENST00000240316	ENSG00000121058	COIL	17:56938186-56961054	2650	-0.00424755	-0.0639334	-0.068181	no	no	no	COIL	coilin [Source:HGNC Symbol;Acc:HGNC:2184]
ENST00000240333	ENSG00000121073	SLC35B1	17:49700942-49836454	1850	-0.204918	0.0418355	-0.163083	no	no	no	SLC35B1	solute carrier family 35 member B1 [Source:HGNC Symbol;Acc:HGNC:20798]
ENST00000240364	ENSG00000121104	FAM117A	17:49700942-49836454	2365	-0.117218	-0.16381	-0.281028	no	no	no	FAM117A	family with sequence similarity 117 member A [Source:HGNC Symbol;Acc:HGNC:24179]
ENST00000240423	ENSG00000121152	NCAPH	2:96335786-96373845	2763	0.22364	-0.435052	-0.211412	no	no	no	NCAPH	non-SMC condensin I complex subunit H [Source:HGNC Symbol;Acc:HGNC:1112]
ENST00000240487	ENSG00000121210	KIAA0922	4:153466345-153636711	4299	-0.111822	0.470399	0.358577	no	yes	no	KIAA0922	KIAA0922 [Source:HGNC Symbol;Acc:HGNC:29146]
ENST00000240488	ENSG00000121211	MND1	4:153344648-153415118	968	-0.10051	-0.2135	-0.31401	no	no	no	MND1	meiotic nuclear divisions 1 [Source:HGNC Symbol;Acc:HGNC:24839]
ENST00000240587	ENSG00000121297	TSHZ3	19:31274944-31417794	5176	-0.234537	0.716153	0.481616	no	yes	yes	TSHZ3	teashirt zinc finger homeobox 3 [Source:HGNC Symbol;Acc:HGNC:30700]
ENST00000240617	ENSG00000121316	PLBD1	12:14503660-14757963	2426	-0.514985	0.792291	0.277306	yes	yes	no	PLBD1	phospholipase B domain containing 1 [Source:HGNC Symbol;Acc:HGNC:26215]
ENST00000240851	ENSG00000114354	TFG	3:100709330-100748966	1978	0.402808	-0.061641	0.341167	no	no	no	TFG	TRK-fused gene [Source:HGNC Symbol;Acc:HGNC:11758]
ENST00000241014	ENSG00000121653	MAPK8IP1	11:45885650-45906465	3050	0.161739	-0.471619	-0.30988	no	yes	no	MAPK8IP1	mitogen-activated protein kinase 8 interacting protein 1 [Source:HGNC Symbol;Acc:HGNC:6882]
ENST00000241041	ENSG00000121680	PEX16	11:45909668-45918812	1479	0.0497197	0.28654	0.33626	no	no	no	PEX16	peroxisomal biogenesis factor 16 [Source:HGNC Symbol;Acc:HGNC:8857]
ENST00000241305	ENSG00000121898	CPXM2	10:123706206-123940267	3554	0.00798669	-0.0988799	-0.0908932	no	no	no	CPXM2	carboxypeptidase X, M14 family member 2 [Source:HGNC Symbol;Acc:HGNC:26977]
ENST00000241337	ENSG00000213366	GSTM2	1:109656080-109709551	1157	-0.330332	0.316777	-0.0135553	no	no	no	GSTM2	glutathione S-transferase mu 2 [Source:HGNC Symbol;Acc:HGNC:4634]
ENST00000241502	ENSG00000122068	FYTTD1	3:197671392-197787596	6866	0.211504	-0.487825	-0.276321	no	no	no	FYTTD1	forty-two-three domain containing 1 [Source:HGNC Symbol;Acc:HGNC:25407]
ENST00000241600	ENSG00000122140	MRPS2	9:135495180-135506447	1510	0.0719443	0.252214	0.324158	no	no	no	MRPS2	mitochondrial ribosomal protein S2 [Source:HGNC Symbol;Acc:HGNC:14495]
ENST00000241704	ENSG00000122218	COPA	1:160289272-160358952	4789	-0.0644768	-0.718785	-0.783262	no	no	no	COPA	coatomer protein complex subunit alpha [Source:HGNC Symbol;Acc:HGNC:2230]
ENST00000242059	ENSG00000136193	SCRN1	7:29920102-30026684	5257	0.178088	-0.355351	-0.177263	no	no	no	SCRN1	secernin 1 [Source:HGNC Symbol;Acc:HGNC:22192]
ENST00000242248	ENSG00000122678	POLM	7:44072246-44082540	2631	-0.300156	0.54144	0.241284	no	no	no	POLM	DNA polymerase mu [Source:HGNC Symbol;Acc:HGNC:9185]
ENST00000242257	ENSG00000122687	MRM2	7:2234230-2242198	1601	-0.210106	0.0568601	-0.153246	no	no	no	MRM2	mitochondrial rRNA methyltransferase 2 [Source:HGNC Symbol;Acc:HGNC:16352]
ENST00000242275	ENSG00000122696	SLC25A51	9:37510891-38069211	1130	-0.338289	-0.209158	-0.547447	no	no	no	SLC25A51	solute carrier family 25 member 51 [Source:HGNC Symbol;Acc:HGNC:23323]
ENST00000242351	ENSG00000105939	ZC3HAV1	7:139043519-139109719	7100	0.217729	0.167842	0.385571	no	no	no	ZC3HAV1	zinc finger CCCH-type containing, antiviral 1 [Source:HGNC Symbol;Acc:HGNC:23721]
ENST00000242576	ENSG00000076248	UNG	12:109097573-109110992	2071	0.334144	-0.599849	-0.265705	no	yes	no	UNG	uracil DNA glycosylase [Source:HGNC Symbol;Acc:HGNC:12572]
ENST00000242577	ENSG00000088986	DYNLL1	12:120469849-120498493	720	-0.000200577	-0.253342	-0.253542	no	no	no	DYNLL1	dynein light chain LC8-type 1 [Source:HGNC Symbol;Acc:HGNC:15476]
ENST00000242592	ENSG00000122971	ACADS	12:120725734-120740008	1950	0.139754	0.167916	0.30767	no	no	no	ACADS	acyl-CoA dehydrogenase, C-2 to C-3 short chain [Source:HGNC Symbol;Acc:HGNC:90]
ENST00000242607	ENSG00000122986	HVCN1	12:110614026-110704950	1634	-0.939232	0.0675348	-0.871697	no	no	no	HVCN1	hydrogen voltage gated channel 1 [Source:HGNC Symbol;Acc:HGNC:28240]
ENST00000242719	ENSG00000123091	RNF11	1:51236270-51273455	3084	0.144373	-0.568765	-0.424392	no	yes	yes	RNF11	ring finger protein 11 [Source:HGNC Symbol;Acc:HGNC:10056]
ENST00000242728	ENSG00000123095	BHLHE41	12:26120025-26833198	3837	-0.203003	0.821352	0.618349	no	yes	yes	BHLHE41	basic helix-loop-helix family member e41 [Source:HGNC Symbol;Acc:HGNC:16617]
ENST00000242770	ENSG00000104915	STX10	19:13144057-13150383	1099	-0.272702	0.451264	0.178561	no	no	no	STX10	syntaxin 10 [Source:HGNC Symbol;Acc:HGNC:11428]
ENST00000242776	ENSG00000123136	DDX39A	19:14408818-14419383	1471	0.111662	-0.0731961	0.0384655	no	no	no	DDX39A	DExD-box helicase 39A [Source:HGNC Symbol;Acc:HGNC:17821]
ENST00000242783	ENSG00000123143	PKN1	19:14433052-14471867	3069	-0.269014	-0.560496	-0.82951	no	no	no	PKN1	protein kinase N1 [Source:HGNC Symbol;Acc:HGNC:9405]
ENST00000242784	ENSG00000123144	C19orf43	19:12730639-12734775	970	-0.187464	0.519003	0.331538	no	yes	no	C19orf43	chromosome 19 open reading frame 43 [Source:HGNC Symbol;Acc:HGNC:28424]
ENST00000242827	ENSG00000123179	EBPL	13:49660722-49691475	914	-0.113265	-0.458648	-0.571913	no	no	yes	EBPL	emopamil binding protein like [Source:HGNC Symbol;Acc:HGNC:18061]
ENST00000242848	ENSG00000123200	ZC3H13	13:45954464-46052759	8018	0.280568	-0.400688	-0.12012	no	yes	no	ZC3H13	zinc finger CCCH-type containing 13 [Source:HGNC Symbol;Acc:HGNC:20368]
ENST00000243040	ENSG00000123349	PFDN5	12:53295290-53307177	564	-0.151403	0.308077	0.156674	no	no	no	PFDN5	prefoldin subunit 5 [Source:HGNC Symbol;Acc:HGNC:8869]
ENST00000243045	ENSG00000123353	ORMDL2	12:55743279-55842966	2141	-0.173081	-0.126252	-0.299334	no	no	no	ORMDL2	ORMDL sphingolipid biosynthesis regulator 2 [Source:HGNC Symbol;Acc:HGNC:16037]
ENST00000243112	ENSG00000123415	SMUG1	12:54058253-54189008	627	0.179653	0.0672909	0.246944	no	no	no	SMUG1	single-strand-selective monofunctional uracil-DNA glycosylase 1 [Source:HGNC Symbol;Acc:HGNC:17148]
ENST00000243167	ENSG00000117480	FAAH	1:46394264-46413848	2094	-0.15813	0.0271047	-0.131026	no	no	no	FAAH	fatty acid amide hydrolase [Source:HGNC Symbol;Acc:HGNC:3553]
ENST00000243253	ENSG00000058262	SEC61A1	3:128051640-128408646	3635	-0.0145764	-0.497336	-0.511912	no	no	no	SEC61A1	Sec61 translocon alpha 1 subunit [Source:HGNC Symbol;Acc:HGNC:18276]
ENST00000243286	ENSG00000196507	TCEAL3	X:103607450-103630953	1124	0.194351	-0.325178	-0.130827	no	no	no	TCEAL3	transcription elongation factor A like 3 [Source:HGNC Symbol;Acc:HGNC:28247]
ENST00000243344	ENSG00000123607	TTC21B	2:165857474-165953843	5482	0.182332	-0.382384	-0.200052	no	no	no	TTC21B	tetratricopeptide repeat domain 21B [Source:HGNC Symbol;Acc:HGNC:25660]
ENST00000243346	ENSG00000123609	NMI	2:151270464-151290057	1623	0.235759	-0.985767	-0.750008	no	yes	yes	NMI	N-myc and STAT interactor [Source:HGNC Symbol;Acc:HGNC:7854]
ENST00000243389	ENSG00000123643	SLC36A1	5:151437045-151492381	5781	-0.242596	0.528769	0.286173	no	yes	no	SLC36A1	solute carrier family 36 member 1 [Source:HGNC Symbol;Acc:HGNC:18761]
ENST00000243498	ENSG00000123737	EXOSC9	4:121801316-121823933	1481	0.180988	0.0900324	0.27102	no	no	no	EXOSC9	exosome component 9 [Source:HGNC Symbol;Acc:HGNC:9137]
ENST00000243501	ENSG00000123739	PLA2G12A	4:109709988-109730077	5226	-0.047629	-0.187872	-0.235501	no	no	no	PLA2G12A	phospholipase A2 group XIIA [Source:HGNC Symbol;Acc:HGNC:18554]
ENST00000243562	ENSG00000090006	LTBP4	19:40592882-40629818	3140	-0.144564	0.260328	0.115764	no	no	no	LTBP4	latent transforming growth factor beta binding protein 4 [Source:HGNC Symbol;Acc:HGNC:6717]
ENST00000243563	ENSG00000077312	SNRPA	19:40691528-40765389	1621	0.104883	0.168639	0.273522	no	no	no	SNRPA	small nuclear ribonucleoprotein polypeptide A [Source:HGNC Symbol;Acc:HGNC:11151]
ENST00000243578	ENSG00000123810	B9D2	19:41262495-41425005	1027	-0.00711671	0.401736	0.39462	no	no	no	B9D2	B9 protein domain 2 [Source:HGNC Symbol;Acc:HGNC:28636]
ENST00000243583	ENSG00000123815	ADCK4	19:40691528-40765389	2041	0.0715679	0.251669	0.323236	no	no	no	COQ8B	coenzyme Q8B [Source:HGNC Symbol;Acc:HGNC:19041]
ENST00000243643	ENSG00000170954	ZNF415	19:53107878-53159075	2270	-0.276476	-0.0514284	-0.327905	no	no	no	ZNF415	zinc finger protein 415 [Source:HGNC Symbol;Acc:HGNC:20636]
ENST00000243644	ENSG00000256683	ZNF350	19:51949133-51986856	2338	-0.135771	4.50354	4.36777	no	yes	yes	ZNF350	zinc finger protein 350 [Source:HGNC Symbol;Acc:HGNC:16656]
ENST00000243662	ENSG00000123892	RAB38	11:88098590-88175467	1465	0.0555487	-0.457855	-0.402306	no	yes	yes	RAB38	RAB38, member RAS oncogene family [Source:HGNC Symbol;Acc:HGNC:9776]
ENST00000243776	ENSG00000123989	CHPF	2:219538946-219550595	3013	0.17371	-0.491683	-0.317973	no	no	no	CHPF	chondroitin polymerizing factor [Source:HGNC Symbol;Acc:HGNC:24291]
ENST00000243878	ENSG00000124074	ENKD1	16:67662944-67668758	1579	0.0324109	0.251638	0.284049	no	no	no	ENKD1	enkurin domain containing 1 [Source:HGNC Symbol;Acc:HGNC:25246]
ENST00000243903	ENSG00000101442	ACTR5	20:38748441-38772520	2565	-0.126968	0.310427	0.18346	no	no	no	ACTR5	ARP5 actin-related protein 5 homolog [Source:HGNC Symbol;Acc:HGNC:14671]
ENST00000243918	ENSG00000204070	SYS1	20:45361936-45410610	2862	-0.0121754	0.156019	0.143843	no	no	no	SYS1	SYS1, golgi trafficking protein [Source:HGNC Symbol;Acc:HGNC:16162]
ENST00000243997	ENSG00000124172	ATP5E	20:59019253-59032382	3665	-0.159967	0.377224	0.217257	no	yes	no	ATP5E	ATP synthase, H+ transporting, mitochondrial F1 complex, epsilon subunit [Source:HGNC Symbol;Acc:HGNC:838]
ENST00000244007	ENSG00000124181	PLCG1	20:41028817-41317672	5285	0.0506972	0.0485476	0.0992448	no	no	no	PLCG1	phospholipase C gamma 1 [Source:HGNC Symbol;Acc:HGNC:9065]
ENST00000244020	ENSG00000124193	SRSF6	20:43457927-43464247	4325	0.149702	-0.200785	-0.0510824	no	no	no	SRSF6	serine and arginine rich splicing factor 6 [Source:HGNC Symbol;Acc:HGNC:10788]
ENST00000244040	ENSG00000124209	RAB22A	20:58309695-58367507	8670	-0.187687	0.569802	0.382115	no	yes	yes	RAB22A	RAB22A, member RAS oncogene family [Source:HGNC Symbol;Acc:HGNC:9764]
ENST00000244043	ENSG00000124212	PTGIS	20:49503873-49568146	5579	0.0190208	0.0146376	0.0336584	no	no	no	PTGIS	prostaglandin I2 synthase [Source:HGNC Symbol;Acc:HGNC:9603]
ENST00000244050	ENSG00000124216	SNAI1	20:49982998-49988886	1686	0.371549	-0.2281	0.143449	no	no	no	SNAI1	snail family transcriptional repressor 1 [Source:HGNC Symbol;Acc:HGNC:11128]
ENST00000244061	ENSG00000124226	RNF114	20:49936335-49953892	2503	-0.00632074	0.0408924	0.0345717	no	no	no	RNF114	ring finger protein 114 [Source:HGNC Symbol;Acc:HGNC:13094]
ENST00000244137	ENSG00000124299	PEPD	19:33386949-33521794	1910	-0.094723	-0.406834	-0.501557	no	no	no	PEPD	peptidase D [Source:HGNC Symbol;Acc:HGNC:8840]
ENST00000244204	ENSG00000124357	NAGK	2:70935881-71079805	1154	-0.115364	-0.063157	-0.178521	no	no	no	NAGK	N-acetylglucosamine kinase [Source:HGNC Symbol;Acc:HGNC:17174]
ENST00000244217	ENSG00000124370	MCEE	2:71109683-71130239	835	-0.17583	0.0251711	-0.150659	no	no	no	MCEE	methylmalonyl-CoA epimerase [Source:HGNC Symbol;Acc:HGNC:16732]
ENST00000244221	ENSG00000124374	PAIP2B	2:71182738-71227083	6279	-0.130195	-0.58561	-0.715805	no	yes	yes	PAIP2B	poly(A) binding protein interacting protein 2B [Source:HGNC Symbol;Acc:HGNC:29200]
ENST00000244227	ENSG00000124380	SNRNP27	2:69893559-69942945	1802	-0.135715	-0.327285	-0.462999	no	no	no	SNRNP27	small nuclear ribonucleoprotein U4/U6.U5 subunit 27 [Source:HGNC Symbol;Acc:HGNC:30240]
ENST00000244230	ENSG00000124383	MPHOSPH10	2:71130313-71150101	2484	0.10414	-0.00684437	0.0972961	no	no	no	MPHOSPH10	M-phase phosphoprotein 10 [Source:HGNC Symbol;Acc:HGNC:7213]
ENST00000244333	ENSG00000124466	LYPD3	19:43460786-43465660	1694	0.301869	-0.638935	-0.337066	no	yes	no	LYPD3	LY6/PLAUR domain containing 3 [Source:HGNC Symbol;Acc:HGNC:24880]
ENST00000244496	ENSG00000124541	RRP36	6:43021644-43034405	1159	-0.0703435	0.262003	0.19166	no	no	no	RRP36	ribosomal RNA processing 36 [Source:HGNC Symbol;Acc:HGNC:21374]
ENST00000244520	ENSG00000124562	SNRPC	6:34757405-34773794	842	-0.109379	0.157498	0.048119	no	no	no	SNRPC	small nuclear ribonucleoprotein polypeptide C [Source:HGNC Symbol;Acc:HGNC:11157]
ENST00000244571	ENSG00000124608	AARS2	6:44270465-44378957	3854	0.0419255	0.184062	0.225988	no	no	no	AARS2	alanyl-tRNA synthetase 2, mitochondrial [Source:HGNC Symbol;Acc:HGNC:21022]
ENST00000244576	ENSG00000124613	ZNF391	6:27374614-27403904	4079	0.0336059	-0.311178	-0.277572	no	no	no	ZNF391	zinc finger protein 391 [Source:HGNC Symbol;Acc:HGNC:18779]
ENST00000244711	ENSG00000124733	MEA1	6:42984498-43013968	1089	-0.228581	0.371192	0.142611	no	no	no	MEA1	male-enhanced antigen 1 [Source:HGNC Symbol;Acc:HGNC:6986]
ENST00000244741	ENSG00000124762	CDKN1A	6:36676459-36687339	2180	-0.0823757	-0.458218	-0.540594	no	no	no	CDKN1A	cyclin dependent kinase inhibitor 1A [Source:HGNC Symbol;Acc:HGNC:1784]
ENST00000244745	ENSG00000124766	SOX4	6:21528738-21598619	5852	0.0849534	0.17152	0.256473	no	no	no	SOX4	SRY-box 4 [Source:HGNC Symbol;Acc:HGNC:11200]
ENST00000244763	ENSG00000124783	SSR1	6:7268305-7418037	9669	0.0393847	-0.390662	-0.351277	no	no	no	SSR1	signal sequence receptor subunit 1 [Source:HGNC Symbol;Acc:HGNC:11323]
ENST00000244815	ENSG00000124831	LRRFIP1	2:237627575-237842808	4370	-0.374038	-0.236511	-0.610549	no	no	no	LRRFIP1	LRR binding FLII interacting protein 1 [Source:HGNC Symbol;Acc:HGNC:6702]
ENST00000245046	ENSG00000125037	EMC3	3:9958716-10011209	2777	0.0342258	0.176937	0.211163	no	no	no	EMC3	ER membrane protein complex subunit 3 [Source:HGNC Symbol;Acc:HGNC:23999]
ENST00000245121	ENSG00000167216	KATNAL2	18:46803223-47102243	2833	-0.0974907	-0.0072419	-0.104733	no	no	no	KATNAL2	katanin catalytic subunit A1 like 2 [Source:HGNC Symbol;Acc:HGNC:25387]
ENST00000245157	ENSG00000125124	BBS2	16:56429132-56520283	2963	0.365207	-0.407386	-0.0421794	no	no	no	BBS2	Bardet-Biedl syndrome 2 [Source:HGNC Symbol;Acc:HGNC:967]
ENST00000245185	ENSG00000125148	MT2A	16:56608198-56609497	786	0.440412	-2.22378	-1.78337	no	yes	yes	MT2A	metallothionein 2A [Source:HGNC Symbol;Acc:HGNC:7406]
ENST00000245206	ENSG00000125166	GOT2	16:58707130-59108974	2462	0.193529	-0.0538923	0.139637	no	no	no	GOT2	glutamic-oxaloacetic transaminase 2 [Source:HGNC Symbol;Acc:HGNC:4433]
ENST00000245304	ENSG00000125249	RAP2A	13:97434221-97469128	5487	-0.0226195	-0.337958	-0.360578	no	no	no	RAP2A	RAP2A, member of RAS oncogene family [Source:HGNC Symbol;Acc:HGNC:9861]
ENST00000245323	ENSG00000125266	EFNB2	13:106489730-106535114	4461	0.413703	-0.962604	-0.548901	yes	yes	yes	EFNB2	ephrin B2 [Source:HGNC Symbol;Acc:HGNC:3227]
ENST00000245407	ENSG00000197375	SLC22A5	5:132184875-132395614	3237	0.158927	-0.324199	-0.165273	no	no	no	SLC22A5	solute carrier family 22 member 5 [Source:HGNC Symbol;Acc:HGNC:10969]
ENST00000245451	ENSG00000125378	BMP4	14:53949735-53958761	1917	0.136155	-2.94528	-2.80912	no	yes	yes	BMP4	bone morphogenetic protein 4 [Source:HGNC Symbol;Acc:HGNC:1071]
ENST00000245458	ENSG00000213741	RPS29	14:49570983-49614672	296	-0.0877123	-0.281636	-0.369349	no	no	yes	RPS29	ribosomal protein S29 [Source:HGNC Symbol;Acc:HGNC:10419]
ENST00000245479	ENSG00000125398	SOX9	17:72021850-72237203	3935	0.0406911	1.0253	1.06599	no	yes	yes	SOX9	SRY-box 9 [Source:HGNC Symbol;Acc:HGNC:11204]
ENST00000245539	ENSG00000125445	MRPS7	17:75236598-75271227	1406	-0.002066	0.223334	0.221268	no	no	no	MRPS7	mitochondrial ribosomal protein S7 [Source:HGNC Symbol;Acc:HGNC:14499]
ENST00000245543	ENSG00000125449	ARMC7	17:75109951-75133043	2126	-0.00954564	0.449171	0.439626	no	no	no	ARMC7	armadillo repeat containing 7 [Source:HGNC Symbol;Acc:HGNC:26168]
ENST00000245544	ENSG00000125450	NUP85	17:75205658-75235758	2121	0.143522	-0.387873	-0.244352	no	no	no	NUP85	nucleoporin 85 [Source:HGNC Symbol;Acc:HGNC:8734]
ENST00000245552	ENSG00000125458	NT5C	17:75109951-75133043	954	0.0292911	0.0773552	0.106646	no	no	no	NT5C	5', 3'-nucleotidase, cytosolic [Source:HGNC Symbol;Acc:HGNC:17144]
ENST00000245618	ENSG00000131037	EPS8L1	19:55072019-55087923	2198	-0.787279	-0.486604	-1.27388	no	no	yes	EPS8L1	EPS8 like 1 [Source:HGNC Symbol;Acc:HGNC:21295]
ENST00000245663	ENSG00000130584	ZBTB46	20:63743665-63831244	5185	0.0850103	0.0978626	0.182873	no	no	no	ZBTB46	zinc finger and BTB domain containing 46 [Source:HGNC Symbol;Acc:HGNC:16094]
ENST00000245680	ENSG00000115084	SLC35F5	2:113705010-113756823	4412	-0.0448643	-0.397554	-0.442418	no	no	no	SLC35F5	solute carrier family 35 member F5 [Source:HGNC Symbol;Acc:HGNC:23617]
ENST00000245787	ENSG00000125629	INSIG2	2:118088451-118110997	2590	-0.414518	-0.0102265	-0.424745	no	no	no	INSIG2	insulin induced gene 2 [Source:HGNC Symbol;Acc:HGNC:20452]
ENST00000245812	ENSG00000125652	ALKBH7	19:6372432-6379058	1332	0.000588693	0.179932	0.180521	no	no	no	ALKBH7	alkB homolog 7 [Source:HGNC Symbol;Acc:HGNC:21306]
ENST00000245816	ENSG00000125656	CLPP	19:6343760-6368908	1155	-0.218412	0.159182	-0.0592303	no	no	no	CLPP	caseinolytic mitochondrial matrix peptidase proteolytic subunit [Source:HGNC Symbol;Acc:HGNC:2084]
ENST00000245817	ENSG00000125657	TNFSF9	19:6530998-6535928	1665	0.149248	-1.01129	-0.86204	no	yes	yes	TNFSF9	tumor necrosis factor superfamily member 9 [Source:HGNC Symbol;Acc:HGNC:11939]
ENST00000245857	ENSG00000125691	RPL23	17:38847864-38853843	588	-0.0470949	0.0283472	-0.0187476	no	no	no	RPL23	ribosomal protein L23 [Source:HGNC Symbol;Acc:HGNC:10316]
ENST00000245903	ENSG00000125726	CD70	19:6583182-6604103	913	0.383706	-1.6743	-1.2906	yes	yes	yes	CD70	CD70 molecule [Source:HGNC Symbol;Acc:HGNC:11937]
ENST00000245907	ENSG00000125730	C3	19:6677703-6737603	5263	-0.390214	-0.0192038	-0.409418	no	no	no	C3	complement C3 [Source:HGNC Symbol;Acc:HGNC:1318]
ENST00000245925	ENSG00000125746	EML2	19:45606993-45645629	2264	0.299586	-1.33391	-1.03432	no	no	no	EML2	echinoderm microtubule associated protein like 2 [Source:HGNC Symbol;Acc:HGNC:18035]
ENST00000245932	ENSG00000125753	VASP	19:45506578-45526983	2305	-0.0698254	0.232299	0.162474	no	no	no	VASP	vasodilator-stimulated phosphoprotein [Source:HGNC Symbol;Acc:HGNC:12652]
ENST00000245934	ENSG00000125755	SYMPK	19:45815409-45863290	4195	-0.160699	0.473215	0.312516	no	no	no	SYMPK	symplekin [Source:HGNC Symbol;Acc:HGNC:22935]
ENST00000246015	ENSG00000125818	PSMF1	20:1113262-1208274	2042	0.3758	0.079681	0.455481	no	no	no	PSMF1	proteasome inhibitor subunit 1 [Source:HGNC Symbol;Acc:HGNC:9571]
ENST00000246024	ENSG00000125827	TMX4	20:7977347-8043512	6169	-0.171959	-0.111074	-0.283033	no	no	no	TMX4	thioredoxin related transmembrane protein 4 [Source:HGNC Symbol;Acc:HGNC:25237]
ENST00000246043	ENSG00000125844	RRBP1	20:17613677-17682295	4737	0.097658	0.379262	0.47692	no	no	no	RRBP1	ribosome binding protein 1 [Source:HGNC Symbol;Acc:HGNC:10448]
ENST00000246080	ENSG00000125878	TCF15	20:603796-610398	1555	-0.209404	0.528651	0.319246	no	yes	no	TCF15	transcription factor 15 (basic helix-loop-helix) [Source:HGNC Symbol;Acc:HGNC:11627]
ENST00000246117	ENSG00000125912	NCLN	19:3185562-3209575	4005	-0.170658	-0.242334	-0.412993	no	no	no	NCLN	nicalin [Source:HGNC Symbol;Acc:HGNC:26923]
ENST00000246151	ENSG00000057757	PITHD1	1:23778404-23788232	1603	-0.163132	0.103199	-0.0599329	no	no	no	PITHD1	PITH domain containing 1 [Source:HGNC Symbol;Acc:HGNC:25022]
ENST00000246186	ENSG00000125966	MMP24	20:35172072-35284985	4414	0.524108	-0.673914	-0.149806	no	no	no	MMP24	matrix metallopeptidase 24 [Source:HGNC Symbol;Acc:HGNC:7172]
ENST00000246190	ENSG00000125967	NECAB3	20:33657086-33674463	1989	-0.0292852	0.945694	0.916409	no	no	no	NECAB3	N-terminal EF-hand calcium binding protein 3 [Source:HGNC Symbol;Acc:HGNC:15851]
ENST00000246194	ENSG00000125970	RALY	20:33983051-34112332	1789	0.0279781	0.174524	0.202502	no	no	no	RALY	RALY heterogeneous nuclear ribonucleoprotein [Source:HGNC Symbol;Acc:HGNC:15921]
ENST00000246229	ENSG00000126003	PLAGL2	20:32192502-32207791	5705	-0.0612639	0.382168	0.320904	no	no	no	PLAGL2	PLAG1 like zinc finger 2 [Source:HGNC Symbol;Acc:HGNC:9047]
ENST00000246337	ENSG00000126088	UROD	1:45012146-45015575	1300	-0.0715616	0.483834	0.412273	no	yes	yes	UROD	uroporphyrinogen decarboxylase [Source:HGNC Symbol;Acc:HGNC:12591]
ENST00000246529	ENSG00000126243	LRFN3	19:35935357-35945767	2513	-0.11259	0.569326	0.456737	no	yes	yes	LRFN3	leucine rich repeat and fibronectin type III domain containing 3 [Source:HGNC Symbol;Acc:HGNC:28370]
ENST00000246532	ENSG00000126246	IGFLR1	19:35718018-35754519	1645	-0.00710057	-0.449428	-0.456529	no	no	no	IGFLR1	IGF like family receptor 1 [Source:HGNC Symbol;Acc:HGNC:23620]
ENST00000246535	ENSG00000126249	PDCD2L	19:34359479-34428273	1171	0.159591	-0.1641	-0.00450934	no	no	no	PDCD2L	programmed cell death 2 like [Source:HGNC Symbol;Acc:HGNC:28194]
ENST00000246548	ENSG00000126261	UBA2	19:34428351-34471251	4023	0.27808	-0.365597	-0.0875175	no	no	no	UBA2	ubiquitin like modifier activating enzyme 2 [Source:HGNC Symbol;Acc:HGNC:30661]
ENST00000246554	ENSG00000126267	COX6B1	19:35648222-35658861	667	-0.204422	0.316112	0.111689	no	no	no	COX6B1	cytochrome c oxidase subunit 6B1 [Source:HGNC Symbol;Acc:HGNC:2280]
ENST00000246672	ENSG00000126368	NR1D1	17:40019096-40100725	2772	0.0969927	4.59138e-05	0.0970386	no	no	no	NR1D1	nuclear receptor subfamily 1 group D member 1 [Source:HGNC Symbol;Acc:HGNC:7962]
ENST00000246747	ENSG00000213465	ARL2	11:65014112-65040572	979	-0.141307	0.179236	0.0379291	no	no	no	ARL2	ADP ribosylation factor like GTPase 2 [Source:HGNC Symbol;Acc:HGNC:693]
ENST00000246784	ENSG00000126453	BCL2L12	19:49659568-49673916	990	-0.144575	0.313941	0.169366	no	no	no	BCL2L12	BCL2 like 12 [Source:HGNC Symbol;Acc:HGNC:13787]
ENST00000246785	ENSG00000126453	BCL2L12	19:49659568-49673916	1431	-0.799356	0.154151	-0.645205	no	no	no	BCL2L12	BCL2 like 12 [Source:HGNC Symbol;Acc:HGNC:13787]
ENST00000246792	ENSG00000126458	RRAS	19:49635291-49640201	1044	-0.306576	0.0540581	-0.252517	no	no	no	RRAS	related RAS viral (r-ras) oncogene homolog [Source:HGNC Symbol;Acc:HGNC:10447]
ENST00000246794	ENSG00000126460	PRRG2	19:49555710-49591015	1404	-0.169025	-0.708343	-0.877368	no	no	no	PRRG2	proline rich and Gla domain 2 [Source:HGNC Symbol;Acc:HGNC:9470]
ENST00000246802	ENSG00000105373	GLTSCR2	19:47745521-47768840	1528	-0.0211395	0.17744	0.156301	no	no	no	GLTSCR2	glioma tumor suppressor candidate region gene 2 [Source:HGNC Symbol;Acc:HGNC:4333]
ENST00000246868	ENSG00000126524	SBDS	7:66987676-67239519	1631	-0.000738973	-0.0799882	-0.0807272	no	no	no	SBDS	SBDS ribosome assembly guanine nucleotide exchange factor [Source:HGNC Symbol;Acc:HGNC:19440]
ENST00000246957	ENSG00000126602	TRAP1	16:3611727-3717597	2296	-0.118136	-0.401344	-0.51948	no	no	no	TRAP1	TNF receptor associated protein 1 [Source:HGNC Symbol;Acc:HGNC:16264]
ENST00000247003	ENSG00000105671	DDX49	19:18899513-18946831	1830	-0.104593	0.165427	0.060834	no	no	no	DDX49	DEAD-box helicase 49 [Source:HGNC Symbol;Acc:HGNC:18684]
ENST00000247020	ENSG00000132581	SDF2	17:28648355-28702684	1568	-0.256508	0.0815049	-0.175003	no	no	no	SDF2	stromal cell derived factor 2 [Source:HGNC Symbol;Acc:HGNC:10675]
ENST00000247087	ENSG00000126705	AHDC1	1:27534034-27604431	6334	-0.048852	0.049237	0.000385035	no	no	no	AHDC1	AT-hook DNA binding motif containing 1 [Source:HGNC Symbol;Acc:HGNC:25230]
ENST00000247138	ENSG00000102100	SLC35A2	X:48903179-48911958	1672	0.719516	-0.766075	-0.0465593	no	no	no	SLC35A2	solute carrier family 35 member A2 [Source:HGNC Symbol;Acc:HGNC:11022]
ENST00000247140	ENSG00000102103	PQBP1	X:48893446-48903143	664	-0.198377	-0.264562	-0.462939	no	no	no	PQBP1	polyglutamine binding protein 1 [Source:HGNC Symbol;Acc:HGNC:9330]
ENST00000247161	ENSG00000126767	ELK1	X:47635520-47650604	2695	-0.215476	0.22604	0.0105632	no	no	no	ELK1	ELK1, ETS transcription factor [Source:HGNC Symbol;Acc:HGNC:3321]
ENST00000247191	ENSG00000126787	DLGAP5	14:55148111-55191678	2973	0.0903973	-0.261949	-0.171552	no	no	no	DLGAP5	DLG associated protein 5 [Source:HGNC Symbol;Acc:HGNC:16864]
ENST00000247207	ENSG00000126803	HSPA2	14:64388030-64546173	2767	0.119902	-0.399283	-0.279381	no	no	no	HSPA2	heat shock protein family A (Hsp70) member 2 [Source:HGNC Symbol;Acc:HGNC:5235]
ENST00000247225	ENSG00000126821	SGPP1	14:63684213-63728039	3312	0.247399	-1.25989	-1.01249	no	yes	yes	SGPP1	sphingosine-1-phosphate phosphatase 1 [Source:HGNC Symbol;Acc:HGNC:17720]
ENST00000247291	ENSG00000126878	AIF1L	9:131096475-131123152	3364	-0.152111	0.138145	-0.0139653	no	no	no	AIF1L	allograft inflammatory factor 1 like [Source:HGNC Symbol;Acc:HGNC:28904]
ENST00000247461	ENSG00000127022	CANX	5:179678582-179730925	4260	-0.405137	-0.536478	-0.941615	no	no	no	CANX	calnexin [Source:HGNC Symbol;Acc:HGNC:1473]
ENST00000247470	ENSG00000103490	PYCARD	16:31201484-31203452	990	-0.319743	0.541228	0.221485	no	yes	no	PYCARD	PYD and CARD domain containing [Source:HGNC Symbol;Acc:HGNC:16608]
ENST00000247655	ENSG00000127184	COX7C	5:86617903-86620962	666	-0.140698	-0.0465911	-0.18729	no	no	no	COX7C	cytochrome c oxidase subunit 7C [Source:HGNC Symbol;Acc:HGNC:2292]
ENST00000247665	ENSG00000054148	PHPT1	9:136844414-136860799	890	-0.240323	0.183636	-0.0566865	no	no	no	PHPT1	phosphohistidine phosphatase 1 [Source:HGNC Symbol;Acc:HGNC:30033]
ENST00000247668	ENSG00000127191	TRAF2	9:136881911-136926607	2264	-0.025836	0.187804	0.161968	no	no	no	TRAF2	TNF receptor associated factor 2 [Source:HGNC Symbol;Acc:HGNC:12032]
ENST00000247706	ENSG00000127220	ABHD8	19:17292130-17334829	2090	-0.149131	0.704058	0.554927	no	no	no	ABHD8	abhydrolase domain containing 8 [Source:HGNC Symbol;Acc:HGNC:23759]
ENST00000247843	ENSG00000127337	YEATS4	12:69359702-69390796	1434	0.187519	-0.771315	-0.583796	no	yes	yes	YEATS4	YEATS domain containing 4 [Source:HGNC Symbol;Acc:HGNC:24859]
ENST00000247866	ENSG00000090266	NDUFB2	7:140518419-140924764	504	-0.0999987	0.231498	0.131499	no	no	no	NDUFB2	NADH:ubiquinone oxidoreductase subunit B2 [Source:HGNC Symbol;Acc:HGNC:7697]
ENST00000247930	ENSG00000196453	ZNF777	7:149431362-149461123	3233	0.115148	0.26752	0.382668	no	no	no	ZNF777	zinc finger protein 777 [Source:HGNC Symbol;Acc:HGNC:22213]
ENST00000247933	ENSG00000127415	IDUA	4:958886-1004506	2163	0.049133	-0.174228	-0.125095	no	no	no	IDUA	iduronidase, alpha-L- [Source:HGNC Symbol;Acc:HGNC:5391]
ENST00000247956	ENSG00000130803	ZNF317	19:9140379-9163424	4073	0.321091	-0.621575	-0.300484	no	no	no	ZNF317	zinc finger protein 317 [Source:HGNC Symbol;Acc:HGNC:13507]
ENST00000247970	ENSG00000127445	PIN1	19:9835256-9849682	997	-0.0984407	0.147434	0.0489938	no	no	no	PIN1	peptidylprolyl cis/trans isomerase, NIMA-interacting 1 [Source:HGNC Symbol;Acc:HGNC:8988]
ENST00000247977	ENSG00000127452	FBXL12	19:9810266-9827816	1852	-0.449835	0.141656	-0.308179	no	no	no	FBXL12	F-box and leucine rich repeat protein 12 [Source:HGNC Symbol;Acc:HGNC:13611]
ENST00000248054	ENSG00000127511	SIN3B	19:16829399-16880353	5037	0.115151	0.0106057	0.125757	no	no	no	SIN3B	SIN3 transcription regulator family member B [Source:HGNC Symbol;Acc:HGNC:19354]
ENST00000248089	ENSG00000103145	HCFC1R1	16:3022619-3039133	965	-0.29192	0.237478	-0.0544425	no	no	no	HCFC1R1	host cell factor C1 regulator 1 [Source:HGNC Symbol;Acc:HGNC:21198]
ENST00000248098	ENSG00000206053	HN1L	16:1612324-1702280	3718	0.0823136	-0.160982	-0.0786679	no	no	no	HN1L	hematological and neurological expressed 1 like [Source:HGNC Symbol;Acc:HGNC:14137]
ENST00000248114	ENSG00000127554	GFER	16:1984206-1994275	2345	-0.011893	0.332222	0.320329	no	no	no	GFER	growth factor, augmenter of liver regeneration [Source:HGNC Symbol;Acc:HGNC:4236]
ENST00000248121	ENSG00000127561	SYNGR3	16:1984206-1994275	2051	-0.207999	-0.60518	-0.813178	no	no	no	SYNGR3	synaptogyrin 3 [Source:HGNC Symbol;Acc:HGNC:11501]
ENST00000248248	ENSG00000103111	MON1B	16:77190834-77444336	6091	-0.0519298	0.215458	0.163528	no	no	no	MON1B	MON1 homolog B, secretory trafficking associated [Source:HGNC Symbol;Acc:HGNC:25020]
ENST00000248342	ENSG00000178982	EIF3K	19:38619081-38636955	864	-0.0888037	0.210642	0.121838	no	no	no	EIF3K	eukaryotic translation initiation factor 3 subunit K [Source:HGNC Symbol;Acc:HGNC:24656]
ENST00000248378	ENSG00000127774	EMC6	17:3662895-3696404	653	-0.0833095	0.207781	0.124472	no	no	no	EMC6	ER membrane protein complex subunit 6 [Source:HGNC Symbol;Acc:HGNC:28430]
ENST00000248437	ENSG00000127824	TUBA4A	2:219229756-219278170	2162	-0.171352	0.0315087	-0.139843	no	no	no	TUBA4A	tubulin alpha 4a [Source:HGNC Symbol;Acc:HGNC:12407]
ENST00000248450	ENSG00000127837	AAMP	2:218264122-218270257	1886	-0.347541	-0.140298	-0.487839	no	no	no	AAMP	angio associated migratory cell protein [Source:HGNC Symbol;Acc:HGNC:18]
ENST00000248451	ENSG00000127838	PNKD	2:218270391-218368099	758	-0.100231	0.20719	0.106959	no	no	no	PNKD	paroxysmal nonkinesigenic dyskinesia [Source:HGNC Symbol;Acc:HGNC:9153]
ENST00000248553	ENSG00000106211	HSPB1	7:76302543-76304295	909	-0.0448584	0.392287	0.347428	no	yes	no	HSPB1	heat shock protein family B (small) member 1 [Source:HGNC Symbol;Acc:HGNC:5246]
ENST00000248564	ENSG00000127920	GNG11	7:93921698-93928610	3055	0.493487	0.922016	1.4155	yes	yes	yes	GNG11	G protein subunit gamma 11 [Source:HGNC Symbol;Acc:HGNC:4403]
ENST00000248566	ENSG00000127922	SHFM1	7:96481625-96709891	1314	-0.176946	0.21416	0.0372144	no	no	no	SHFM1	split hand/foot malformation (ectrodactyly) type 1 [Source:HGNC Symbol;Acc:HGNC:10845]
ENST00000248594	ENSG00000127947	PTPN12	7:77537274-77640071	3406	-0.012532	-0.265749	-0.278281	no	no	no	PTPN12	protein tyrosine phosphatase, non-receptor type 12 [Source:HGNC Symbol;Acc:HGNC:9645]
ENST00000248600	ENSG00000127952	STYXL1	7:75996337-76048004	1415	-0.34914	0.573395	0.224255	no	no	no	STYXL1	serine/threonine/tyrosine interacting like 1 [Source:HGNC Symbol;Acc:HGNC:18165]
ENST00000248668	ENSG00000128011	LRFN1	19:39306567-39320858	3381	-0.0709929	-0.0764545	-0.147447	no	no	no	LRFN1	leucine rich repeat and fibronectin type III domain containing 1 [Source:HGNC Symbol;Acc:HGNC:29290]
ENST00000248706	ENSG00000128045	RASL11B	4:52862289-52866835	1995	0.10012	0.111723	0.211844	no	no	no	RASL11B	RAS like family 11 member B [Source:HGNC Symbol;Acc:HGNC:23804]
ENST00000248879	ENSG00000128185	DGCR6L	22:20314275-20320080	1154	-0.256469	0.50347	0.247001	no	yes	no	DGCR6L	DiGeorge syndrome critical region gene 6-like [Source:HGNC Symbol;Acc:HGNC:18551]
ENST00000248924	ENSG00000100116	GCAT	22:37807904-37817176	1497	-0.0802551	0.00275088	-0.0775042	no	no	no	GCAT	glycine C-acetyltransferase [Source:HGNC Symbol;Acc:HGNC:4188]
ENST00000248929	ENSG00000100359	SGSM3	22:40346499-40636702	2969	-0.0382316	0.00125452	-0.0369771	no	no	no	SGSM3	small G protein signaling modulator 3 [Source:HGNC Symbol;Acc:HGNC:25228]
ENST00000248958	ENSG00000128228	SDF2L1	22:21642260-21644298	865	-0.154272	0.104076	-0.0501959	no	no	no	SDF2L1	stromal cell derived factor 2 like 1 [Source:HGNC Symbol;Acc:HGNC:10676]
ENST00000248975	ENSG00000128245	YWHAH	22:31933520-31957603	1825	0.027565	-0.189622	-0.162057	no	no	no	YWHAH	tyrosine 3-monooxygenase/tryptophan 5-monooxygenase activation protein eta [Source:HGNC Symbol;Acc:HGNC:12853]
ENST00000249005	ENSG00000128274	A4GALT	22:42692120-42721298	2020	-0.241078	-0.258328	-0.499406	no	no	no	A4GALT	alpha 1,4-galactosyltransferase [Source:HGNC Symbol;Acc:HGNC:18149]
ENST00000249014	ENSG00000128283	CDC42EP1	22:37560446-37569405	2181	-0.0457515	1.32354	1.27779	no	yes	yes	CDC42EP1	CDC42 effector protein 1 [Source:HGNC Symbol;Acc:HGNC:17014]
ENST00000249016	ENSG00000128285	MCHR1	22:40678749-40682814	2851	-0.00862454	2.06547	2.05684	no	yes	yes	MCHR1	melanin concentrating hormone receptor 1 [Source:HGNC Symbol;Acc:HGNC:4479]
ENST00000249042	ENSG00000128311	TST	22:37010858-37029822	1211	0.0452874	0.155555	0.200842	no	no	no	TST	thiosulfate sulfurtransferase [Source:HGNC Symbol;Acc:HGNC:12388]
ENST00000249064	ENSG00000159873	CCDC117	22:28772673-28789301	3985	-0.855834	-0.593291	-1.44913	no	no	no	CCDC117	coiled-coil domain containing 117 [Source:HGNC Symbol;Acc:HGNC:26599]
ENST00000249071	ENSG00000128340	RAC2	22:37225260-37244448	1482	-0.246376	0.583609	0.337233	no	yes	no	RAC2	ras-related C3 botulinum toxin substrate 2 (rho family, small GTP binding protein Rac2) [Source:HGNC Symbol;Acc:HGNC:9802]
ENST00000249075	ENSG00000128342	LIF	22:30239193-30246998	3969	-0.0511269	0.274121	0.222994	no	no	no	LIF	leukemia inhibitory factor [Source:HGNC Symbol;Acc:HGNC:6596]
ENST00000249209	ENSG00000128463	EMC4	15:34224998-34338060	852	0.669831	-0.568026	0.101805	no	no	no	EMC4	ER membrane protein complex subunit 4 [Source:HGNC Symbol;Acc:HGNC:28032]
ENST00000249269	ENSG00000105819	PMPCB	7:103297421-103989516	2472	0.171149	-0.362761	-0.191612	no	no	no	PMPCB	peptidase, mitochondrial processing beta subunit [Source:HGNC Symbol;Acc:HGNC:9119]
ENST00000249289	ENSG00000128524	ATP6V1F	7:128830376-128910719	704	-0.178733	0.329553	0.15082	no	no	no	ATP6V1F	ATPase H+ transporting V1 subunit F [Source:HGNC Symbol;Acc:HGNC:16832]
ENST00000249299	ENSG00000128534	LSM8	7:118184031-118192824	1305	-0.0281079	0.0291004	0.000992518	no	no	no	LSM8	LSM8 homolog, U6 small nuclear RNA associated [Source:HGNC Symbol;Acc:HGNC:20471]
ENST00000249330	ENSG00000128564	VGF	7:101162508-101165593	2575	0.581291	1.9972	2.57849	no	yes	yes	VGF	VGF nerve growth factor inducible [Source:HGNC Symbol;Acc:HGNC:12684]
ENST00000249356	ENSG00000128590	DNAJB9	7:108470421-108574850	2715	0.457123	-1.05317	-0.59605	no	yes	no	DNAJB9	DnaJ heat shock protein family (Hsp40) member B9 [Source:HGNC Symbol;Acc:HGNC:6968]
ENST00000249363	ENSG00000128594	LRRC4	7:127652179-128092609	3828	-0.301848	0.526237	0.224389	no	no	no	LRRC4	leucine rich repeat containing 4 [Source:HGNC Symbol;Acc:HGNC:15586]
ENST00000249364	ENSG00000128595	CALU	7:128739291-128771807	3357	-0.170717	-0.723979	-0.894696	no	no	no	CALU	calumenin [Source:HGNC Symbol;Acc:HGNC:1458]
ENST00000249373	ENSG00000128602	SMO	7:129188871-129213545	3738	-0.0429327	0.218349	0.175417	no	no	no	SMO	smoothened, frizzled class receptor [Source:HGNC Symbol;Acc:HGNC:11119]
ENST00000249442	ENSG00000128654	MTX2	2:176269394-176338025	1364	-0.128172	-0.109646	-0.237818	no	no	no	MTX2	metaxin 2 [Source:HGNC Symbol;Acc:HGNC:7506]
ENST00000249647	ENSG00000092531	SNAP23	15:42491232-42548802	2687	-0.0999835	-0.316032	-0.416016	no	no	no	SNAP23	synaptosome associated protein 23 [Source:HGNC Symbol;Acc:HGNC:11131]
ENST00000249786	ENSG00000140264	SERF2	15:43726917-43803043	1537	-0.300578	0.331966	0.0313877	no	no	no	SERF2	small EDRK-rich factor 2 [Source:HGNC Symbol;Acc:HGNC:10757]
ENST00000249806	ENSG00000128973	CLN6	15:68054178-68257211	2243	0.094347	-0.051344	0.043003	no	no	no	CLN6	ceroid-lipofuscinosis, neuronal 6, late infantile, variant [Source:HGNC Symbol;Acc:HGNC:2077]
ENST00000249822	ENSG00000128989	ARPP19	15:52547044-52569883	5301	0.0612911	-0.317496	-0.256205	no	no	no	ARPP19	cAMP regulated phosphoprotein 19 [Source:HGNC Symbol;Acc:HGNC:16967]
ENST00000250055	ENSG00000129194	SOX15	17:7561874-7633383	1396	0.0939116	-4.14462	-4.05071	no	no	no	SOX15	SRY-box 15 [Source:HGNC Symbol;Acc:HGNC:11196]
ENST00000250056	ENSG00000129195	FAM64A	17:6444414-6556494	1473	0.180595	-0.0964923	0.0841023	no	no	no	FAM64A	family with sequence similarity 64 member A [Source:HGNC Symbol;Acc:HGNC:25483]
ENST00000250101	ENSG00000129235	TXNDC17	17:6578147-6651634	2219	-0.0402438	-0.0566872	-0.096931	no	no	no	TXNDC17	thioredoxin domain containing 17 [Source:HGNC Symbol;Acc:HGNC:28218]
ENST00000250111	ENSG00000129244	ATP1B2	17:7646626-7657768	3153	0.0545633	0.453753	0.508316	no	yes	yes	ATP1B2	ATPase Na+/K+ transporting subunit beta 2 [Source:HGNC Symbol;Acc:HGNC:805]
ENST00000250113	ENSG00000129245	FXR2	17:7561874-7633383	2957	0.235177	-0.00288006	0.232297	no	no	no	FXR2	FMR1 autosomal homolog 2 [Source:HGNC Symbol;Acc:HGNC:4024]
ENST00000250124	ENSG00000129255	MPDU1	17:7561874-7633383	1601	-0.191424	0.100304	-0.09112	no	no	no	MPDU1	mannose-P-dolichol utilization defect 1 [Source:HGNC Symbol;Acc:HGNC:7207]
ENST00000250237	ENSG00000213339	QTRT1	19:10701429-10713437	1317	0.188604	-0.0568957	0.131708	no	no	no	QTRT1	queuine tRNA-ribosyltransferase catalytic subunit 1 [Source:HGNC Symbol;Acc:HGNC:23797]
ENST00000250241	ENSG00000129351	ILF3	19:10654260-10692417	3035	0.0110494	0.707178	0.718227	no	no	no	ILF3	interleukin enhancer binding factor 3 [Source:HGNC Symbol;Acc:HGNC:6038]
ENST00000250244	ENSG00000129354	AP1M2	19:10572670-10587315	1749	0.216101	-1.31958	-1.10348	no	yes	yes	AP1M2	adaptor related protein complex 1 mu 2 subunit [Source:HGNC Symbol;Acc:HGNC:558]
ENST00000250263	ENSG00000104626	ERI1	8:9002146-9116746	4615	0.523831	-0.784877	-0.261046	no	no	no	ERI1	exoribonuclease 1 [Source:HGNC Symbol;Acc:HGNC:23994]
ENST00000250340	ENSG00000105472	CLEC11A	19:50723328-50725718	1419	0.0940756	0.18144	0.275515	no	no	no	CLEC11A	C-type lectin domain family 11 member A [Source:HGNC Symbol;Acc:HGNC:10576]
ENST00000250379	ENSG00000092208	GEMIN2	14:39114222-39136973	1094	0.436366	-0.594301	-0.157935	no	no	no	GEMIN2	gem nuclear organelle associated protein 2 [Source:HGNC Symbol;Acc:HGNC:10884]
ENST00000250383	ENSG00000100867	DHRS2	14:23630114-23645639	1705	1.71628	-1.96611	-0.249834	yes	yes	no	DHRS2	dehydrogenase/reductase 2 [Source:HGNC Symbol;Acc:HGNC:18349]
ENST00000250405	ENSG00000129473	BCL2L2	14:23185315-23326185	3605	-0.0951886	0.145429	0.0502407	no	no	no	BCL2L2	BCL2 like 2 [Source:HGNC Symbol;Acc:HGNC:995]
ENST00000250454	ENSG00000129518	EAPP	14:34515928-34539711	1321	-0.0352164	0.00855901	-0.0266574	no	no	no	EAPP	E2F associated phosphoprotein [Source:HGNC Symbol;Acc:HGNC:19312]
ENST00000250457	ENSG00000129521	EGLN3	14:33924230-34462774	2709	0.324453	-1.01603	-0.691573	no	no	no	EGLN3	egl-9 family hypoxia inducible factor 3 [Source:HGNC Symbol;Acc:HGNC:14661]
ENST00000250495	ENSG00000129559	NEDD8	14:24171852-24239242	708	-0.171863	0.252377	0.0805138	no	no	no	NEDD8	neural precursor cell expressed, developmentally down-regulated 8 [Source:HGNC Symbol;Acc:HGNC:7732]
ENST00000250498	ENSG00000129562	DAD1	14:22564904-22589269	731	0.0175138	-0.24557	-0.228056	no	no	no	DAD1	defender against cell death 1 [Source:HGNC Symbol;Acc:HGNC:2664]
ENST00000250535	ENSG00000129596	CDO1	5:115804732-115816954	1860	-0.15636	-0.117179	-0.273539	no	no	no	CDO1	cysteine dioxygenase type 1 [Source:HGNC Symbol;Acc:HGNC:1795]
ENST00000250894	ENSG00000138834	MAPK8IP3	16:1706182-1771730	5661	-0.458248	-0.228836	-0.687085	no	no	no	MAPK8IP3	mitogen-activated protein kinase 8 interacting protein 3 [Source:HGNC Symbol;Acc:HGNC:6884]
ENST00000250916	ENSG00000129911	KLF16	19:1852381-1863568	2890	0.142575	-0.0822782	0.0602965	no	no	no	KLF16	Kruppel like factor 16 [Source:HGNC Symbol;Acc:HGNC:16857]
ENST00000250930	ENSG00000129925	TMEM8A	16:370772-392960	2346	-1.04916	-14.8427	-15.8918	no	no	no	TMEM8A	transmembrane protein 8A [Source:HGNC Symbol;Acc:HGNC:17205]
ENST00000250937	ENSG00000129932	DOHH	19:3490820-3500940	1757	-0.0225648	0.947848	0.925283	no	no	no	DOHH	deoxyhypusine hydroxylase/monooxygenase [Source:HGNC Symbol;Acc:HGNC:28662]
ENST00000251020	ENSG00000103449	SALL1	16:51135974-51151367	5146	0.108227	-0.293854	-0.185627	no	no	no	SALL1	spalt like transcription factor 1 [Source:HGNC Symbol;Acc:HGNC:10524]
ENST00000251047	ENSG00000074695	LMAN1	18:59327822-59359962	5521	0.0268138	-0.529965	-0.503151	no	yes	yes	LMAN1	lectin, mannose binding 1 [Source:HGNC Symbol;Acc:HGNC:6631]
ENST00000251074	ENSG00000075188	NUP37	12:102063354-102120124	1203	0.219632	-0.0959753	0.123656	no	no	no	NUP37	nucleoporin 37 [Source:HGNC Symbol;Acc:HGNC:29929]
ENST00000251081	ENSG00000134755	DSC2	18:31058839-31162856	4826	-0.0500908	-0.544153	-0.594243	no	yes	yes	DSC2	desmocollin 2 [Source:HGNC Symbol;Acc:HGNC:3036]
ENST00000251089	ENSG00000013523	ANGEL1	14:76762188-76826246	5176	0.0588114	0.147947	0.206758	no	no	no	ANGEL1	angel homolog 1 [Source:HGNC Symbol;Acc:HGNC:19961]
ENST00000251101	ENSG00000132199	ENOSF1	18:596987-712676	1867	0.491321	-0.148633	0.342688	no	no	no	ENOSF1	enolase superfamily member 1 [Source:HGNC Symbol;Acc:HGNC:30365]
ENST00000251166	ENSG00000262246	CORO7	16:4314760-4425705	3540	0.0287442	0.362302	0.391046	no	no	no	CORO7	coronin 7 [Source:HGNC Symbol;Acc:HGNC:26161]
ENST00000251241	ENSG00000108406	DHX40	17:59565524-59608345	3660	-0.0346843	0.369296	0.334612	no	no	no	DHX40	DEAH-box helicase 40 [Source:HGNC Symbol;Acc:HGNC:18018]
ENST00000251296	ENSG00000117154	IGSF21	1:18107745-18378483	1943	-0.544198	-0.459744	-1.00394	yes	yes	yes	IGSF21	immunoglobin superfamily member 21 [Source:HGNC Symbol;Acc:HGNC:28246]
ENST00000251343	ENSG00000100441	KHNYN	14:24426531-24442905	6725	0.046832	0.453341	0.500172	no	no	no	KHNYN	KH and NYN domain containing [Source:HGNC Symbol;Acc:HGNC:20166]
ENST00000251363	ENSG00000090661	CERS4	19:8206735-8262421	1797	0.153777	-0.465209	-0.311432	no	no	no	CERS4	ceramide synthase 4 [Source:HGNC Symbol;Acc:HGNC:23747]
ENST00000251366	ENSG00000103067	ESRP2	16:67987393-68238102	3228	0.336526	-0.568993	-0.232467	no	no	no	ESRP2	epithelial splicing regulatory protein 2 [Source:HGNC Symbol;Acc:HGNC:26152]
ENST00000251412	ENSG00000037042	TUBG2	17:42659304-42667006	1761	0.0873451	-0.259071	-0.171726	no	no	no	TUBG2	tubulin gamma 2 [Source:HGNC Symbol;Acc:HGNC:12419]
ENST00000251413	ENSG00000131462	TUBG1	17:42579512-42615234	1611	-0.108284	0.132745	0.0244614	no	no	no	TUBG1	tubulin gamma 1 [Source:HGNC Symbol;Acc:HGNC:12417]
ENST00000251453	ENSG00000105193	RPS16	19:39433206-39435948	560	-0.114611	-0.0807644	-0.195376	no	no	no	RPS16	ribosomal protein S16 [Source:HGNC Symbol;Acc:HGNC:10396]
ENST00000251472	ENSG00000105613	MAST1	19:12763002-12874951	4833	-0.0319362	0.14563	0.113694	no	no	no	MAST1	microtubule associated serine/threonine kinase 1 [Source:HGNC Symbol;Acc:HGNC:19034]
ENST00000251473	ENSG00000105520	PLPPR2	19:11355385-11365698	2727	-0.144396	0.146964	0.00256731	no	no	no	PLPPR2	phospholipid phosphatase related 2 [Source:HGNC Symbol;Acc:HGNC:29566]
ENST00000251496	ENSG00000109805	NCAPG	4:17810901-18021876	4661	0.145194	-0.410603	-0.265409	no	no	no	NCAPG	non-SMC condensin I complex subunit G [Source:HGNC Symbol;Acc:HGNC:24304]
ENST00000251527	ENSG00000117868	ESYT2	7:158730994-158830253	5960	0.270989	-0.829948	-0.558959	no	yes	yes	ESYT2	extended synaptotagmin 2 [Source:HGNC Symbol;Acc:HGNC:22211]
ENST00000251588	ENSG00000103245	NARFL	16:720580-741329	2112	-0.033996	0.557506	0.52351	no	no	no	NARFL	nuclear prelamin A recognition factor like [Source:HGNC Symbol;Acc:HGNC:14179]
ENST00000251607	ENSG00000072756	TRNT1	3:3126915-3179710	2276	0.0783548	-0.860946	-0.782591	no	no	no	TRNT1	tRNA nucleotidyl transferase 1 [Source:HGNC Symbol;Acc:HGNC:17341]
ENST00000251654	ENSG00000114054	PCCB	3:136250305-136752403	1833	0.0717548	-0.203551	-0.131796	no	no	no	PCCB	propionyl-CoA carboxylase beta subunit [Source:HGNC Symbol;Acc:HGNC:8654]
ENST00000251775	ENSG00000114520	SNX4	3:125446643-125520197	2513	0.134087	-0.748142	-0.614055	no	yes	yes	SNX4	sorting nexin 4 [Source:HGNC Symbol;Acc:HGNC:11175]
ENST00000251808	ENSG00000083307	GRHL2	8:101461176-101669726	5239	0.216927	-1.06749	-0.850563	no	yes	yes	GRHL2	grainyhead like transcription factor 2 [Source:HGNC Symbol;Acc:HGNC:2799]
ENST00000251810	ENSG00000048392	RRM2B	8:102204501-102239118	4931	-0.065163	-0.301682	-0.366845	no	no	yes	RRM2B	ribonucleotide reductase regulatory TP53 inducible subunit M2B [Source:HGNC Symbol;Acc:HGNC:17296]
ENST00000251849	ENSG00000132155	RAF1	3:12484431-12664226	3300	-0.0175789	0.165587	0.148009	no	no	no	RAF1	Raf-1 proto-oncogene, serine/threonine kinase [Source:HGNC Symbol;Acc:HGNC:9829]
ENST00000251968	ENSG00000074319	TSG101	11:18455823-18527232	1824	0.0684147	0.0411357	0.10955	no	no	no	TSG101	tumor susceptibility 101 [Source:HGNC Symbol;Acc:HGNC:15971]
ENST00000252011	ENSG00000101452	DHX35	20:38962298-39039723	3325	-0.439366	-0.8462	-1.28557	no	no	no	DHX35	DEAH-box helicase 35 [Source:HGNC Symbol;Acc:HGNC:15861]
ENST00000252015	ENSG00000100991	TRPC4AP	20:34975402-35092871	3226	-0.071423	0.3864	0.314977	no	no	no	TRPC4AP	transient receptor potential cation channel subfamily C member 4 associated protein [Source:HGNC Symbol;Acc:HGNC:16181]
ENST00000252100	ENSG00000113119	TMCO6	5:140638739-140662479	1834	-0.18084	0.910449	0.729609	no	no	no	TMCO6	transmembrane and coiled-coil domains 6 [Source:HGNC Symbol;Acc:HGNC:28814]
ENST00000252102	ENSG00000131495	NDUFA2	5:140638739-140662479	804	-0.150317	0.379986	0.22967	no	no	no	NDUFA2	NADH:ubiquinone oxidoreductase subunit A2 [Source:HGNC Symbol;Acc:HGNC:7685]
ENST00000252108	ENSG00000110344	UBE4A	11:118359584-118431496	6103	0.113801	-0.364313	-0.250512	no	no	no	UBE4A	ubiquitination factor E4A [Source:HGNC Symbol;Acc:HGNC:12499]
ENST00000252115	ENSG00000100227	POLDIP3	22:42583720-42614962	3441	0.139566	-0.526667	-0.387101	no	no	no	POLDIP3	DNA polymerase delta interacting protein 3 [Source:HGNC Symbol;Acc:HGNC:23782]
ENST00000252136	ENSG00000099899	TRMT2A	22:20080231-20127357	2964	-0.195738	0.885157	0.689419	no	no	no	TRMT2A	tRNA methyltransferase 2 homolog A [Source:HGNC Symbol;Acc:HGNC:24974]
ENST00000252229	ENSG00000204516	MICB	6:31494880-31511124	2446	-0.299699	-0.105639	-0.405338	no	no	no	MICB	MHC class I polypeptide-related sequence B [Source:HGNC Symbol;Acc:HGNC:7091]
ENST00000252268	ENSG00000133884	DPF2	11:65333753-65353249	2462	-0.275864	0.159387	-0.116477	no	no	no	DPF2	double PHD fingers 2 [Source:HGNC Symbol;Acc:HGNC:9964]
ENST00000252288	ENSG00000130005	GAMT	19:1397083-1401570	1053	-0.0228356	-0.0798914	-0.102727	no	no	no	GAMT	guanidinoacetate N-methyltransferase [Source:HGNC Symbol;Acc:HGNC:4136]
ENST00000252338	ENSG00000130054	FAM155B	X:69505240-69532508	4013	0.075385	0.268531	0.343915	no	no	no	FAM155B	family with sequence similarity 155 member B [Source:HGNC Symbol;Acc:HGNC:30701]
ENST00000252444	ENSG00000130164	LDLR	19:11089361-11155808	5337	-0.208463	0.178892	-0.0295707	no	no	no	LDLR	low density lipoprotein receptor [Source:HGNC Symbol;Acc:HGNC:6547]
ENST00000252445	ENSG00000130165	ELOF1	19:11551146-11559236	1019	-0.032232	0.0761023	0.0438703	no	no	no	ELOF1	elongation factor 1 homolog [Source:HGNC Symbol;Acc:HGNC:28691]
ENST00000252456	ENSG00000130176	CNN1	19:11538716-11550323	1633	-0.228995	0.736341	0.507346	no	yes	yes	CNN1	calponin 1 [Source:HGNC Symbol;Acc:HGNC:2155]
ENST00000252457	ENSG00000130177	CDC16	13:114234886-114272723	2034	0.0846685	0.0667784	0.151447	no	no	no	CDC16	cell division cycle 16 [Source:HGNC Symbol;Acc:HGNC:1720]
ENST00000252483	ENSG00000130202	NECTIN2	19:44846174-44903689	2466	-0.106304	-0.419869	-0.526172	no	no	no	NECTIN2	nectin cell adhesion molecule 2 [Source:HGNC Symbol;Acc:HGNC:9707]
ENST00000252485	ENSG00000130202	NECTIN2	19:44846174-44903689	2112	-0.0927256	-0.339051	-0.431776	no	no	no	NECTIN2	nectin cell adhesion molecule 2 [Source:HGNC Symbol;Acc:HGNC:9707]
ENST00000252486	ENSG00000130203	APOE	19:44905753-44919349	1208	-0.0563728	-0.202178	-0.258551	no	no	no	APOE	apolipoprotein E [Source:HGNC Symbol;Acc:HGNC:613]
ENST00000252487	ENSG00000130204	TOMM40	19:44846174-44903689	1707	-0.228752	0.0848996	-0.143852	no	no	no	TOMM40	translocase of outer mitochondrial membrane 40 [Source:HGNC Symbol;Acc:HGNC:18001]
ENST00000252506	ENSG00000130222	GADD45G	9:89605012-89606555	1065	-0.118911	-0.940458	-1.05937	no	yes	yes	GADD45G	growth arrest and DNA damage inducible gamma [Source:HGNC Symbol;Acc:HGNC:4097]
ENST00000252512	ENSG00000130227	XPO7	8:21919670-22006585	4861	-0.01725	-0.0682213	-0.0854713	no	no	no	XPO7	exportin 7 [Source:HGNC Symbol;Acc:HGNC:14108]
ENST00000252527	ENSG00000203485	INF2	14:104689605-104722535	3050	0.208017	-0.243572	-0.0355557	no	no	no	INF2	inverted formin, FH2 and WH2 domain containing [Source:HGNC Symbol;Acc:HGNC:23791]
ENST00000252530	ENSG00000130244	FAM98C	19:38403134-38426305	1271	0.0921553	-0.116827	-0.0246718	no	no	no	FAM98C	family with sequence similarity 98 member C [Source:HGNC Symbol;Acc:HGNC:27119]
ENST00000252542	ENSG00000130254	SAFB2	19:5586998-5668478	3371	-0.00109574	0.0326407	0.031545	no	no	no	SAFB2	scaffold attachment factor B2 [Source:HGNC Symbol;Acc:HGNC:21605]
ENST00000252593	ENSG00000130303	BST2	19:17402938-17405648	1019	0.0148866	0.124994	0.139881	no	no	no	BST2	bone marrow stromal cell antigen 2 [Source:HGNC Symbol;Acc:HGNC:1119]
ENST00000252594	ENSG00000130305	NSUN5	7:73302516-73308867	1672	-0.0840124	0.0949815	0.0109691	no	no	no	NSUN5	NOP2/Sun RNA methyltransferase family member 5 [Source:HGNC Symbol;Acc:HGNC:16385]
ENST00000252595	ENSG00000130304	SLC27A1	19:17468768-17521288	3594	0.0602632	0.108965	0.169228	no	no	no	SLC27A1	solute carrier family 27 member 1 [Source:HGNC Symbol;Acc:HGNC:10995]
ENST00000252599	ENSG00000130309	COLGALT1	19:17555593-17583162	3704	-0.35391	-0.152553	-0.506463	no	no	no	COLGALT1	collagen beta(1-O)galactosyltransferase 1 [Source:HGNC Symbol;Acc:HGNC:26182]
ENST00000252602	ENSG00000130312	MRPL34	19:17292130-17334829	968	0.025512	0.113801	0.139313	no	no	no	MRPL34	mitochondrial ribosomal protein L34 [Source:HGNC Symbol;Acc:HGNC:14488]
ENST00000252603	ENSG00000130313	PGLS	19:17468768-17521288	1028	-0.0696653	0.466802	0.397136	no	yes	yes	PGLS	6-phosphogluconolactonase [Source:HGNC Symbol;Acc:HGNC:8903]
ENST00000252622	ENSG00000130332	LSM7	19:2252251-2354806	529	-0.142883	0.18434	0.041457	no	no	no	LSM7	LSM7 homolog, U6 small nuclear RNA and mRNA degradation associated [Source:HGNC Symbol;Acc:HGNC:20470]
ENST00000252674	ENSG00000130382	MLLT1	19:6210378-6279948	4507	0.0812305	0.096972	0.178203	no	no	no	MLLT1	MLLT1, super elongation complex subunit [Source:HGNC Symbol;Acc:HGNC:7134]
ENST00000252699	ENSG00000130402	ACTN4	19:38647648-38769904	4963	0.129117	-0.360502	-0.231385	no	no	no	ACTN4	actinin alpha 4 [Source:HGNC Symbol;Acc:HGNC:166]
ENST00000252725	ENSG00000130429	ARPC1B	7:99325897-99466331	1551	-0.199542	0.121472	-0.0780705	no	no	no	ARPC1B	actin related protein 2/3 complex subunit 1B [Source:HGNC Symbol;Acc:HGNC:704]
ENST00000252729	ENSG00000130433	CACNG6	19:53992287-54012669	1853	-0.125196	-0.128287	-0.253483	no	no	no	CACNG6	calcium voltage-gated channel auxiliary subunit gamma 6 [Source:HGNC Symbol;Acc:HGNC:13625]
ENST00000252797	ENSG00000169951	ZNF764	16:30524000-30558498	2738	-0.0728467	0.584363	0.511516	no	no	no	ZNF764	zinc finger protein 764 [Source:HGNC Symbol;Acc:HGNC:28200]
ENST00000252804	ENSG00000130508	PXDN	2:1631886-1744852	6808	-0.0277406	0.302596	0.274855	no	no	no	PXDN	peroxidasin [Source:HGNC Symbol;Acc:HGNC:14966]
ENST00000252809	ENSG00000130513	GDF15	19:18374730-18389176	1200	0.372761	0.653537	1.0263	yes	yes	yes	GDF15	growth differentiation factor 15 [Source:HGNC Symbol;Acc:HGNC:30142]
ENST00000252816	ENSG00000130520	LSM4	19:18306229-18323274	986	-0.113269	0.0793668	-0.0339025	no	no	no	LSM4	LSM4 homolog, U6 small nuclear RNA and mRNA degradation associated [Source:HGNC Symbol;Acc:HGNC:17259]
ENST00000252818	ENSG00000130522	JUND	19:18279759-18281622	1863	0.0499777	0.708199	0.758176	no	yes	yes	JUND	JunD proto-oncogene, AP-1 transcription factor subunit [Source:HGNC Symbol;Acc:HGNC:6206]
ENST00000252825	ENSG00000130528	HRC	19:49151197-49155424	2385	-0.210124	0.238763	0.0286391	no	no	no	HRC	histidine rich calcium binding protein [Source:HGNC Symbol;Acc:HGNC:5178]
ENST00000252854	ENSG00000130558	OLFM1	9:135075421-135121179	2591	0.376572	-0.233989	0.142582	no	no	no	OLFM1	olfactomedin 1 [Source:HGNC Symbol;Acc:HGNC:17187]
ENST00000252891	ENSG00000105245	NUMBL	19:40665904-40690972	3561	0.14739	0.203882	0.351272	no	no	no	NUMBL	NUMB like, endocytic adaptor protein [Source:HGNC Symbol;Acc:HGNC:8061]
ENST00000252934	ENSG00000130638	ATXN10	22:45657018-45845307	3329	-0.00663341	-0.336233	-0.342866	no	no	no	ATXN10	ataxin 10 [Source:HGNC Symbol;Acc:HGNC:10549]
ENST00000252936	ENSG00000130640	TUBGCP2	10:133278629-133352683	3885	-0.0767673	-0.0200517	-0.0968189	no	no	no	TUBGCP2	tubulin gamma complex associated protein 2 [Source:HGNC Symbol;Acc:HGNC:18599]
ENST00000252979	ENSG00000130684	ZNF337	20:25612934-25696841	3205	0.212086	0.0543689	0.266455	no	no	no	ZNF337	zinc finger protein 337 [Source:HGNC Symbol;Acc:HGNC:15809]
ENST00000252996	ENSG00000130699	TAF4	20:61953468-62065810	4628	0.250533	-0.343511	-0.0929782	no	no	no	TAF4	TATA-box binding protein associated factor 4 [Source:HGNC Symbol;Acc:HGNC:11537]
ENST00000252999	ENSG00000130702	LAMA5	20:62302092-62367312	11426	0.196135	-1.18375	-0.987616	no	yes	yes	LAMA5	laminin subunit alpha 5 [Source:HGNC Symbol;Acc:HGNC:6485]
ENST00000253003	ENSG00000130706	ADRM1	20:62302092-62367312	1478	-0.0712603	0.195302	0.124041	no	no	no	ADRM1	adhesion regulating molecule 1 [Source:HGNC Symbol;Acc:HGNC:15759]
ENST00000253023	ENSG00000130725	UBE2M	19:58555711-58558960	1508	0.0243057	0.255858	0.280164	no	no	no	UBE2M	ubiquitin conjugating enzyme E2 M [Source:HGNC Symbol;Acc:HGNC:12491]
ENST00000253024	ENSG00000130726	TRIM28	19:58544090-58550722	2960	0.0598737	-0.22482	-0.164947	no	no	no	TRIM28	tripartite motif containing 28 [Source:HGNC Symbol;Acc:HGNC:16384]
ENST00000253031	ENSG00000130733	YIPF2	19:10871512-10928681	2087	0.102263	-0.00949069	0.0927721	no	no	no	YIPF2	Yip1 domain family member 2 [Source:HGNC Symbol;Acc:HGNC:28476]
ENST00000253039	ENSG00000130741	EIF2S3	X:24054715-24077971	2858	-0.0264667	-0.0883417	-0.114808	no	no	no	EIF2S3	eukaryotic translation initiation factor 2 subunit gamma [Source:HGNC Symbol;Acc:HGNC:3267]
ENST00000253047	ENSG00000130748	TMEM160	19:47045906-47048630	663	-0.0230302	0.422825	0.399795	no	yes	yes	TMEM160	transmembrane protein 160 [Source:HGNC Symbol;Acc:HGNC:26042]
ENST00000253055	ENSG00000130758	MAP3K10	19:40191743-40215575	3436	0.0295637	0.251685	0.281249	no	no	no	MAP3K10	mitogen-activated protein kinase kinase kinase 10 [Source:HGNC Symbol;Acc:HGNC:6849]
ENST00000253063	ENSG00000130766	SESN2	1:28259526-28282491	3453	-0.0145248	0.396772	0.382247	no	yes	yes	SESN2	sestrin 2 [Source:HGNC Symbol;Acc:HGNC:20746]
ENST00000253099	ENSG00000105364	MRPL4	19:10251900-10289019	1455	0.187094	-0.434069	-0.246975	no	no	no	MRPL4	mitochondrial ribosomal protein L4 [Source:HGNC Symbol;Acc:HGNC:14276]
ENST00000253107	ENSG00000130810	PPAN	19:10106222-10119918	1657	0.208769	0.0281179	0.236887	no	no	no	PPAN	peter pan homolog (Drosophila) [Source:HGNC Symbol;Acc:HGNC:9227]
ENST00000253108	ENSG00000130811	EIF3G	19:10106222-10119918	1103	-0.0381444	0.137322	0.0991776	no	no	no	EIF3G	eukaryotic translation initiation factor 3 subunit G [Source:HGNC Symbol;Acc:HGNC:3274]
ENST00000253110	ENSG00000130813	C19orf66	19:10086121-10102796	2117	-0.100069	0.354956	0.254887	no	no	no	C19orf66	chromosome 19 open reading frame 66 [Source:HGNC Symbol;Acc:HGNC:25649]
ENST00000253115	ENSG00000130818	ZNF426	19:9523223-9538645	7085	0.0257144	0.168486	0.194201	no	no	no	ZNF426	zinc finger protein 426 [Source:HGNC Symbol;Acc:HGNC:20725]
ENST00000253122	ENSG00000130821	SLC6A8	X:153669729-153696593	3763	0.175847	-0.143797	0.0320491	no	no	no	SLC6A8	solute carrier family 6 member 8 [Source:HGNC Symbol;Acc:HGNC:11055]
ENST00000253144	ENSG00000130844	ZNF331	19:53520980-53580269	5042	-0.281511	-0.0770242	-0.358535	no	no	no	ZNF331	zinc finger protein 331 [Source:HGNC Symbol;Acc:HGNC:15489]
ENST00000253193	ENSG00000130881	LRP3	19:33177602-33225850	3807	-0.127722	0.116064	-0.0116577	no	no	no	LRP3	LDL receptor related protein 3 [Source:HGNC Symbol;Acc:HGNC:6695]
ENST00000253233	ENSG00000130921	C12orf65	12:123152319-123272334	2073	-0.166852	0.839627	0.672775	no	no	no	C12orf65	chromosome 12 open reading frame 65 [Source:HGNC Symbol;Acc:HGNC:26784]
ENST00000253237	ENSG00000105447	GRWD1	19:48445772-48482314	5571	0.140957	0.235846	0.376803	no	no	no	GRWD1	glutamate rich WD repeat containing 1 [Source:HGNC Symbol;Acc:HGNC:21270]
ENST00000253270	ENSG00000130958	SLC35D2	9:96320705-96383710	1613	-0.101448	0.0790199	-0.0224278	no	no	no	SLC35D2	solute carrier family 35 member D2 [Source:HGNC Symbol;Acc:HGNC:20799]
ENST00000253329	ENSG00000131013	PPIL4	6:149504732-149546038	2232	0.056518	-0.273957	-0.217439	no	no	no	PPIL4	peptidylprolyl isomerase like 4 [Source:HGNC Symbol;Acc:HGNC:15702]
ENST00000253363	ENSG00000131051	RBM39	20:35703608-35742312	2488	-0.305489	-0.28704	-0.592529	no	no	no	RBM39	RNA binding motif protein 39 [Source:HGNC Symbol;Acc:HGNC:15923]
ENST00000253407	ENSG00000131094	C1QL1	17:44959692-44968071	1295	-0.169119	-0.569083	-0.738202	no	yes	yes	C1QL1	complement C1q like 1 [Source:HGNC Symbol;Acc:HGNC:24182]
ENST00000253413	ENSG00000131100	ATP6V1E1	22:17592135-17628818	1402	-0.0724613	-0.0263912	-0.0988525	no	no	no	ATP6V1E1	ATPase H+ transporting V1 subunit E1 [Source:HGNC Symbol;Acc:HGNC:857]
ENST00000253452	ENSG00000131143	COX4I1	16:85771757-85807044	708	-0.145753	0.218399	0.0726461	no	no	no	COX4I1	cytochrome c oxidase subunit 4I1 [Source:HGNC Symbol;Acc:HGNC:2265]
ENST00000253457	ENSG00000131148	EMC8	16:85771757-85807044	1962	-0.0575274	0.159572	0.102044	no	no	no	EMC8	ER membrane protein complex subunit 8 [Source:HGNC Symbol;Acc:HGNC:7864]
ENST00000253461	ENSG00000260456	C16orf95	16:87083561-87404779	953	-0.189036	-0.0145465	-0.203582	no	no	no	C16orf95	chromosome 16 open reading frame 95 [Source:HGNC Symbol;Acc:HGNC:40033]
ENST00000253462	ENSG00000131153	GINS2	16:85169524-85690073	2673	-0.0418212	-0.113544	-0.155365	no	no	no	GINS2	GINS complex subunit 2 [Source:HGNC Symbol;Acc:HGNC:24575]
ENST00000253577	ENSG00000131269	ABCB7	X:75053171-75156732	2377	-0.0699095	-0.696594	-0.766503	no	no	no	ABCB7	ATP binding cassette subfamily B member 7 [Source:HGNC Symbol;Acc:HGNC:48]
ENST00000253669	ENSG00000131351	HAUS8	19:17049728-17075625	1568	-0.0606338	-0.0254999	-0.0861337	no	no	no	HAUS8	HAUS augmin like complex subunit 8 [Source:HGNC Symbol;Acc:HGNC:30532]
ENST00000253686	ENSG00000131368	MRPS25	3:14818961-15065335	4586	0.0510546	0.153873	0.204928	no	no	no	MRPS25	mitochondrial ribosomal protein S25 [Source:HGNC Symbol;Acc:HGNC:14511]
ENST00000253692	ENSG00000131374	TBC1D5	3:17157161-18920401	7854	0.0112467	0.240466	0.251713	no	no	no	TBC1D5	TBC1 domain family member 5 [Source:HGNC Symbol;Acc:HGNC:19166]
ENST00000253699	ENSG00000131381	RBSN	3:15070072-15099163	6678	0.137815	-0.0839202	0.0538952	no	no	no	RBSN	rabenosyn, RAB effector [Source:HGNC Symbol;Acc:HGNC:20759]
ENST00000253727	ENSG00000131408	NR1H2	19:50311936-50382982	1998	-0.245677	-0.101967	-0.347645	no	no	no	NR1H2	nuclear receptor subfamily 1 group H member 2 [Source:HGNC Symbol;Acc:HGNC:7965]
ENST00000253754	ENSG00000131435	PDLIM4	5:132184875-132395614	2282	-0.119197	0.274498	0.155302	no	no	no	PDLIM4	PDZ and LIM domain 4 [Source:HGNC Symbol;Acc:HGNC:16501]
ENST00000253778	ENSG00000131459	GFPT2	5:180300689-180353387	3093	-0.0036766	-0.0276945	-0.0313711	no	no	no	GFPT2	glutamine-fructose-6-phosphate transaminase 2 [Source:HGNC Symbol;Acc:HGNC:4242]
ENST00000253788	ENSG00000131469	RPL27	17:42998272-43002959	490	-0.0528144	-0.11746	-0.170274	no	no	no	RPL27	ribosomal protein L27 [Source:HGNC Symbol;Acc:HGNC:10328]
ENST00000253794	ENSG00000131475	VPS25	17:42773435-42779599	1101	-0.0275223	-0.00778257	-0.0353049	no	no	no	VPS25	vacuolar protein sorting 25 homolog [Source:HGNC Symbol;Acc:HGNC:28122]
ENST00000253796	ENSG00000131477	RAMP2	17:42753913-42763041	780	-0.419229	0.824444	0.405216	no	yes	no	RAMP2	receptor activity modifying protein 2 [Source:HGNC Symbol;Acc:HGNC:9844]
ENST00000253814	ENSG00000131507	NDFIP1	5:142108504-142154443	3851	-0.101968	0.098919	-0.00304943	no	no	no	NDFIP1	Nedd4 family interacting protein 1 [Source:HGNC Symbol;Acc:HGNC:17592]
ENST00000253815	ENSG00000131508	UBE2D2	5:139526430-139628433	444	0.160751	-0.271342	-0.110591	no	no	no	UBE2D2	ubiquitin conjugating enzyme E2 D2 [Source:HGNC Symbol;Acc:HGNC:12475]
ENST00000253861	ENSG00000131558	EXOC4	7:133253072-134066589	4185	0.0676384	0.0612518	0.12889	no	no	no	EXOC4	exocyst complex component 4 [Source:HGNC Symbol;Acc:HGNC:30389]
ENST00000253925	ENSG00000131626	PPFIA1	11:70270699-70436584	5234	-0.259295	-0.333753	-0.593048	no	no	no	PPFIA1	PTPRF interacting protein alpha 1 [Source:HGNC Symbol;Acc:HGNC:9245]
ENST00000254079	ENSG00000131771	PPP1R1B	17:39626739-39636626	1845	0.734632	-1.11874	-0.384112	no	no	no	PPP1R1B	protein phosphatase 1 regulatory inhibitor subunit 1B [Source:HGNC Symbol;Acc:HGNC:9287]
ENST00000254101	ENSG00000131791	PRKAB2	1:147155105-147172550	5417	0.038657	-0.238947	-0.20029	no	no	no	PRKAB2	protein kinase AMP-activated non-catalytic subunit beta 2 [Source:HGNC Symbol;Acc:HGNC:9379]
ENST00000254190	ENSG00000131873	CHSY1	15:101175722-101251932	4550	0.246944	-0.691562	-0.444618	no	yes	yes	CHSY1	chondroitin sulfate synthase 1 [Source:HGNC Symbol;Acc:HGNC:17198]
ENST00000254193	ENSG00000131876	SNRPA1	15:101281509-101295282	1055	-0.0132939	-0.1198	-0.133094	no	no	no	SNRPA1	small nuclear ribonucleoprotein polypeptide A' [Source:HGNC Symbol;Acc:HGNC:11152]
ENST00000254231	ENSG00000131914	LIN28A	1:26410777-26429722	3458	0.339761	-2.31756	-1.9778	no	no	no	LIN28A	lin-28 homolog A [Source:HGNC Symbol;Acc:HGNC:15986]
ENST00000254250	ENSG00000131931	THAP1	8:42836673-42843325	2161	-0.031165	-0.395574	-0.426739	no	no	no	THAP1	THAP domain containing 1 [Source:HGNC Symbol;Acc:HGNC:20856]
ENST00000254260	ENSG00000131941	RHPN2	19:32978592-33064888	3500	0.41412	-1.07223	-0.658112	no	yes	yes	RHPN2	rhophilin Rho GTPase binding protein 2 [Source:HGNC Symbol;Acc:HGNC:19974]
ENST00000254299	ENSG00000131979	GCH1	14:54842007-54902852	2901	0.469879	-1.44584	-0.97596	no	no	no	GCH1	GTP cyclohydrolase 1 [Source:HGNC Symbol;Acc:HGNC:4193]
ENST00000254301	ENSG00000131981	LGALS3	14:55124109-55145413	1146	0.238986	-0.546825	-0.307839	no	no	no	LGALS3	galectin 3 [Source:HGNC Symbol;Acc:HGNC:6563]
ENST00000254321	ENSG00000196757	ZNF700	19:11925067-11980381	2882	0.341721	-0.021681	0.32004	no	no	no	ZNF700	zinc finger protein 700 [Source:HGNC Symbol;Acc:HGNC:25292]
ENST00000254322	ENSG00000132002	DNAJB1	19:14514769-14565980	2264	0.116009	-0.19194	-0.0759315	no	no	no	DNAJB1	DnaJ heat shock protein family (Hsp40) member B1 [Source:HGNC Symbol;Acc:HGNC:5270]
ENST00000254323	ENSG00000132003	ZSWIM4	19:13795459-13832230	4339	-0.0973066	0.490975	0.393668	no	yes	no	ZSWIM4	zinc finger SWIM-type containing 4 [Source:HGNC Symbol;Acc:HGNC:25704]
ENST00000254325	ENSG00000132005	RFX1	19:13961537-14007039	4332	-0.0969159	0.468695	0.371779	no	yes	no	RFX1	regulatory factor X1 [Source:HGNC Symbol;Acc:HGNC:9982]
ENST00000254337	ENSG00000132017	DCAF15	19:13931186-13961449	2278	0.0840406	0.232718	0.316759	no	no	no	DCAF15	DDB1 and CUL4 associated factor 15 [Source:HGNC Symbol;Acc:HGNC:25095]
ENST00000254351	ENSG00000115884	SDC1	2:20200796-20225433	3147	-0.0832914	0.170651	0.0873595	no	no	no	SDC1	syndecan 1 [Source:HGNC Symbol;Acc:HGNC:10658]
ENST00000254436	ENSG00000132109	TRIM21	11:4384896-4393696	1924	-0.11231	0.383496	0.271186	no	no	no	TRIM21	tripartite motif containing 21 [Source:HGNC Symbol;Acc:HGNC:11312]
ENST00000254480	ENSG00000173473	SMARCC1	3:47585271-47782106	6375	0.272531	-0.257675	0.014856	no	no	no	SMARCC1	SWI/SNF related, matrix associated, actin dependent regulator of chromatin subfamily c member 1 [Source:HGNC Symbol;Acc:HGNC:11104]
ENST00000254508	ENSG00000132182	NUP210	3:13316234-13420309	7193	-0.330031	0.623172	0.293141	yes	yes	no	NUP210	nucleoporin 210 [Source:HGNC Symbol;Acc:HGNC:30052]
ENST00000254521	ENSG00000132196	HSD17B7	1:162790701-162812817	1190	0.0925925	0.303473	0.396065	no	no	no	HSD17B7	hydroxysteroid 17-beta dehydrogenase 7 [Source:HGNC Symbol;Acc:HGNC:5215]
ENST00000254616	ENSG00000132286	TIMM10B	11:6474682-6484679	2840	-0.0328804	0.173139	0.140258	no	no	no	TIMM10B	translocase of inner mitochondrial membrane 10B [Source:HGNC Symbol;Acc:HGNC:4022]
ENST00000254630	ENSG00000132300	PTCD3	2:86106181-86142157	6734	0.149678	-0.322694	-0.173016	no	no	no	PTCD3	pentatricopeptide repeat domain 3 [Source:HGNC Symbol;Acc:HGNC:24717]
ENST00000254644	ENSG00000132313	MRPL35	2:86199354-86213794	1061	-0.206883	0.727629	0.520746	no	no	no	MRPL35	mitochondrial ribosomal protein L35 [Source:HGNC Symbol;Acc:HGNC:14489]
ENST00000254654	ENSG00000132323	ILKAP	2:238170400-238203729	1490	-0.0169829	-0.178849	-0.195831	no	no	no	ILKAP	ILK associated serine/threonine phosphatase [Source:HGNC Symbol;Acc:HGNC:15566]
ENST00000254663	ENSG00000132330	SCLY	2:237966826-238099413	2562	-0.249927	0.308389	0.0584628	no	no	no	SCLY	selenocysteine lyase [Source:HGNC Symbol;Acc:HGNC:18161]
ENST00000254719	ENSG00000132383	RPA1	17:1779484-1900082	4340	0.374024	-0.429188	-0.0551643	no	no	no	RPA1	replication protein A1 [Source:HGNC Symbol;Acc:HGNC:10289]
ENST00000254722	ENSG00000132386	SERPINF1	17:1761958-1777574	1548	0.0396399	-0.594855	-0.555215	no	yes	yes	SERPINF1	serpin family F member 1 [Source:HGNC Symbol;Acc:HGNC:8824]
ENST00000254730	ENSG00000132394	EEFSEC	3:128051640-128408646	2232	-0.0939493	0.0685996	-0.0253497	no	no	no	EEFSEC	eukaryotic elongation factor, selenocysteine-tRNA specific [Source:HGNC Symbol;Acc:HGNC:24614]
ENST00000254759	ENSG00000132423	COQ3	6:99369399-99394204	1335	-0.0104851	-0.487157	-0.497642	no	no	yes	COQ3	coenzyme Q3, methyltransferase [Source:HGNC Symbol;Acc:HGNC:18175]
ENST00000254799	ENSG00000132463	GRSF1	4:70815781-70839945	6666	0.439557	-0.565049	-0.125492	no	no	no	GRSF1	G-rich RNA sequence binding factor 1 [Source:HGNC Symbol;Acc:HGNC:4610]
ENST00000254803	ENSG00000132467	UTP3	4:70688478-70690551	2073	-0.094878	0.28405	0.189172	no	no	no	UTP3	UTP3, small subunit processome component homolog (S. cerevisiae) [Source:HGNC Symbol;Acc:HGNC:24477]
ENST00000254806	ENSG00000132471	WBP2	17:75845698-75856507	1944	-0.364076	0.430592	0.0665161	no	no	no	WBP2	WW domain binding protein 2 [Source:HGNC Symbol;Acc:HGNC:12738]
ENST00000254810	ENSG00000132475	H3F3B	17:75776433-75825799	2705	0.174066	-0.0491824	0.124883	no	no	no	H3F3B	H3 histone family member 3B [Source:HGNC Symbol;Acc:HGNC:4765]
ENST00000254821	ENSG00000132485	ZRANB2	1:71048854-71081297	2821	0.0846561	-0.589144	-0.504488	no	yes	no	ZRANB2	zinc finger RANBP2-type containing 2 [Source:HGNC Symbol;Acc:HGNC:13058]
ENST00000254846	ENSG00000132510	KDM6B	17:7839903-7854796	6713	0.364493	-0.215092	0.149401	no	no	no	KDM6B	lysine demethylase 6B [Source:HGNC Symbol;Acc:HGNC:29012]
ENST00000254878	ENSG00000132541	RIDA	8:98102343-98117241	1057	-0.249379	-0.0477026	-0.297081	no	no	no	RIDA	reactive intermediate imine deaminase A homolog [Source:HGNC Symbol;Acc:HGNC:16897]
ENST00000254901	ENSG00000132563	REEP2	5:138439016-138446969	2099	-0.0292711	-0.154125	-0.183396	no	no	no	REEP2	receptor accessory protein 2 [Source:HGNC Symbol;Acc:HGNC:17975]
ENST00000254908	ENSG00000132570	PCBD2	5:134904905-135011707	1223	-0.0782747	0.127504	0.0492295	no	no	no	PCBD2	pterin-4 alpha-carbinolamine dehydratase 2 [Source:HGNC Symbol;Acc:HGNC:24474]
ENST00000254928	ENSG00000132591	ERAL1	17:28755977-28861067	1925	-0.0850401	-0.158789	-0.243829	no	no	no	ERAL1	Era like 12S mitochondrial rRNA chaperone 1 [Source:HGNC Symbol;Acc:HGNC:3424]
ENST00000254940	ENSG00000132603	NIP7	16:69105563-69408571	2402	-0.0104715	0.00323947	-0.007232	no	no	no	NIP7	NIP7, nucleolar pre-rRNA processing protein [Source:HGNC Symbol;Acc:HGNC:24328]
ENST00000254941	ENSG00000132603	NIP7	16:69105563-69408571	1887	0.212106	0.216483	0.428589	no	no	no	NIP7	NIP7, nucleolar pre-rRNA processing protein [Source:HGNC Symbol;Acc:HGNC:24328]
ENST00000254942	ENSG00000132604	TERF2	16:69105563-69408571	2983	0.0958568	0.311592	0.407449	no	no	no	TERF2	telomeric repeat binding factor 2 [Source:HGNC Symbol;Acc:HGNC:11729]
ENST00000254950	ENSG00000132612	VPS4A	16:69105563-69408571	4100	0.0791362	-0.406703	-0.327567	no	no	no	VPS4A	vacuolar protein sorting 4 homolog A [Source:HGNC Symbol;Acc:HGNC:13488]
ENST00000254958	ENSG00000101384	JAG1	20:10637683-10994924	6048	-0.0592541	-0.012394	-0.0716481	no	no	no	JAG1	jagged 1 [Source:HGNC Symbol;Acc:HGNC:6188]
ENST00000254963	ENSG00000132622	HSPA12B	20:3732666-3753111	3151	-1.00338	2.18482	1.18143	no	no	no	HSPA12B	heat shock protein family A (Hsp70) member 12B [Source:HGNC Symbol;Acc:HGNC:16193]
ENST00000254998	ENSG00000132661	NXT1	20:23346940-23354777	1123	-0.0351818	0.366404	0.331222	no	no	no	NXT1	nuclear transport factor 2 like export factor 1 [Source:HGNC Symbol;Acc:HGNC:15913]
ENST00000255087	ENSG00000132749	TESMIN	11:68707439-68751564	2579	0.146571	-0.486028	-0.339457	no	no	no	TESMIN	testis expressed metallothionein like protein [Source:HGNC Symbol;Acc:HGNC:7446]
ENST00000255108	ENSG00000132768	DPH2	1:43969999-43973369	2472	-0.133447	-1.01501	-1.14845	no	no	no	DPH2	DPH2 homolog [Source:HGNC Symbol;Acc:HGNC:3004]
ENST00000255174	ENSG00000132823	OSER1	20:44196495-44210791	1572	0.0642187	-0.0746359	-0.0104172	no	no	no	OSER1	oxidative stress responsive serine rich 1 [Source:HGNC Symbol;Acc:HGNC:16105]
ENST00000255198	ENSG00000132846	ZBED3	5:77072071-77166909	6172	-0.347164	0.618362	0.271198	no	yes	no	ZBED3	zinc finger BED-type containing 3 [Source:HGNC Symbol;Acc:HGNC:20711]
ENST00000255320	ENSG00000132967	HMGB1P5	3:22381818-22382929	642	-0.287678	0.0890917	-0.198586	no	no	no	HMGB1P5	high mobility group box 1 pseudogene 5 [Source:HGNC Symbol;Acc:HGNC:4997]
ENST00000255380	ENSG00000133019	CHRM3	1:239386564-239916955	8780	-0.0348075	0.420136	0.385328	no	yes	no	CHRM3	cholinergic receptor muscarinic 3 [Source:HGNC Symbol;Acc:HGNC:1952]
ENST00000255389	ENSG00000133027	PEMT	17:17505562-17610485	1013	-0.169609	-0.243745	-0.413353	no	no	no	PEMT	phosphatidylethanolamine N-methyltransferase [Source:HGNC Symbol;Acc:HGNC:8830]
ENST00000255476	ENSG00000133111	RFXAP	13:36819223-36829104	2304	0.0167587	-0.629927	-0.613169	no	yes	yes	RFXAP	regulatory factor X associated protein [Source:HGNC Symbol;Acc:HGNC:9988]
ENST00000255559	ENSG00000133195	SLC39A11	17:72645948-73092712	2737	0.516505	-0.218552	0.297953	no	no	no	SLC39A11	solute carrier family 39 member 11 [Source:HGNC Symbol;Acc:HGNC:14463]
ENST00000255608	ENSG00000133243	BTBD2	19:1985437-2034881	2649	-0.2515	0.0515885	-0.199912	no	no	no	BTBD2	BTB domain containing 2 [Source:HGNC Symbol;Acc:HGNC:15504]
ENST00000255613	ENSG00000133247	KMT5C	19:55339852-55348120	2308	0.198791	-0.427071	-0.22828	no	no	no	KMT5C	lysine methyltransferase 5C [Source:HGNC Symbol;Acc:HGNC:28405]
ENST00000255616	ENSG00000133250	ZNF414	19:8509677-8514164	1178	0.00417674	0.162748	0.166925	no	no	no	ZNF414	zinc finger protein 414 [Source:HGNC Symbol;Acc:HGNC:20630]
ENST00000255631	ENSG00000133265	HSPBP1	19:55262230-55280381	1768	0.287191	0.004112	0.291303	no	no	no	HSPBP1	HSPA (Hsp70) binding protein 1 [Source:HGNC Symbol;Acc:HGNC:24989]
ENST00000255641	ENSG00000133275	CSNK1G2	19:1941148-1981338	2918	-0.166051	0.35225	0.186199	no	yes	no	CSNK1G2	casein kinase 1 gamma 2 [Source:HGNC Symbol;Acc:HGNC:2455]
ENST00000255681	ENSG00000133315	MACROD1	11:63974606-64166106	1205	0.0328189	-0.146876	-0.114058	no	no	no	MACROD1	MACRO domain containing 1 [Source:HGNC Symbol;Acc:HGNC:29598]
ENST00000255688	ENSG00000133321	RARRES3	11:63536808-63546462	749	0.266133	-1.32947	-1.06333	no	no	no	RARRES3	retinoic acid receptor responder 3 [Source:HGNC Symbol;Acc:HGNC:9869]
ENST00000255759	ENSG00000133393	FOPNL	16:15865719-15888625	2275	-0.0263701	-0.350091	-0.376461	no	no	no	FOPNL	FGFR1OP N-terminal like [Source:HGNC Symbol;Acc:HGNC:26435]
ENST00000255764	ENSG00000133398	MED10	5:6371880-6378594	1141	-0.0509253	0.0557694	0.00484404	no	no	no	MED10	mediator complex subunit 10 [Source:HGNC Symbol;Acc:HGNC:28760]
ENST00000255784	ENSG00000100147	CCDC134	22:41800678-41826299	1270	-0.0409902	-0.480909	-0.521899	no	no	yes	CCDC134	coiled-coil domain containing 134 [Source:HGNC Symbol;Acc:HGNC:26185]
ENST00000255977	ENSG00000133606	MKRN1	7:140453039-140479569	3151	0.113595	0.186592	0.300187	no	no	no	MKRN1	makorin ring finger protein 1 [Source:HGNC Symbol;Acc:HGNC:7112]
ENST00000256001	ENSG00000133627	ACTR3B	7:152759748-152855378	2216	0.155086	-0.234767	-0.0796817	no	no	no	ACTR3B	ARP3 actin related protein 3 homolog B [Source:HGNC Symbol;Acc:HGNC:17256]
ENST00000256010	ENSG00000133636	NTS	12:85874294-85882992	1237	-0.577135	3.1049	2.52777	yes	yes	yes	NTS	neurotensin [Source:HGNC Symbol;Acc:HGNC:8038]
ENST00000256015	ENSG00000133639	BTG1	12:91984975-92189660	4680	0.0596837	0.0187868	0.0784705	no	no	no	BTG1	BTG anti-proliferation factor 1 [Source:HGNC Symbol;Acc:HGNC:1130]
ENST00000256062	ENSG00000133687	TMTC1	12:29500839-29784759	8805	0.124437	-0.660212	-0.535775	no	yes	yes	TMTC1	transmembrane and tetratricopeptide repeat containing 1 [Source:HGNC Symbol;Acc:HGNC:24099]
ENST00000256079	ENSG00000133704	IPO8	12:30628987-30695986	5325	0.278203	-0.360881	-0.0826778	no	no	no	IPO8	importin 8 [Source:HGNC Symbol;Acc:HGNC:9853]
ENST00000256108	ENSG00000133731	IMPA1	8:81657960-81686693	2690	0.183021	-0.76562	-0.582598	no	yes	yes	IMPA1	inositol monophosphatase 1 [Source:HGNC Symbol;Acc:HGNC:6050]
ENST00000256196	ENSG00000133818	RRAS2	11:14277925-14364506	1516	-0.20853	-0.487511	-0.696042	no	no	no	RRAS2	related RAS viral (r-ras) oncogene homolog 2 [Source:HGNC Symbol;Acc:HGNC:17271]
ENST00000256216	ENSG00000133835	HSD17B4	5:119452442-119637199	2683	-0.447072	0.215527	-0.231545	no	no	no	HSD17B4	hydroxysteroid 17-beta dehydrogenase 4 [Source:HGNC Symbol;Acc:HGNC:5213]
ENST00000256255	ENSG00000133872	SARAF	8:30063011-30083467	2154	0.0873483	-0.652088	-0.56474	no	no	no	SARAF	store-operated calcium entry associated regulatory factor [Source:HGNC Symbol;Acc:HGNC:28789]
ENST00000256257	ENSG00000133874	RNF122	8:33547754-33567125	1868	0.0652514	-0.121529	-0.0562779	no	no	no	RNF122	ring finger protein 122 [Source:HGNC Symbol;Acc:HGNC:21147]
ENST00000256319	ENSG00000133935	C14orf1	14:75574887-76084585	2633	-0.25196	0.161273	-0.0906871	no	no	no	C14orf1	chromosome 14 open reading frame 1 [Source:HGNC Symbol;Acc:HGNC:1187]
ENST00000256362	ENSG00000133980	VRTN	14:74303068-74360008	3466	0.206028	0.248669	0.454698	no	no	yes	VRTN	vertebrae development associated [Source:HGNC Symbol;Acc:HGNC:20223]
ENST00000256366	ENSG00000213463	SYNJ2BP	14:70325080-70417074	7015	0.085795	-0.0832819	0.00251307	no	no	no	SYNJ2BP	synaptojanin 2 binding protein [Source:HGNC Symbol;Acc:HGNC:18955]
ENST00000256367	ENSG00000133985	TTC9	14:70641786-70675360	5217	-0.469073	1.14405	0.674973	yes	yes	yes	TTC9	tetratricopeptide repeat domain 9 [Source:HGNC Symbol;Acc:HGNC:20267]
ENST00000256383	ENSG00000134001	EIF2S1	14:67241108-67386516	4485	0.263868	-0.0719969	0.191871	no	no	no	EIF2S1	eukaryotic translation initiation factor 2 subunit alpha [Source:HGNC Symbol;Acc:HGNC:3265]
ENST00000256413	ENSG00000134030	CTIF	18:48539045-48863217	5750	-0.0326761	0.68651	0.653834	no	yes	yes	CTIF	cap binding complex dependent translation initiation factor [Source:HGNC Symbol;Acc:HGNC:23925]
ENST00000256433	ENSG00000134049	IER3IP1	18:47105945-47176374	3525	0.0693534	-0.197914	-0.128561	no	no	no	IER3IP1	immediate early response 3 interacting protein 1 [Source:HGNC Symbol;Acc:HGNC:18550]
ENST00000256441	ENSG00000134056	MRPS36	5:69217759-69230129	1286	-0.0962319	-0.119165	-0.215397	no	no	no	MRPS36	mitochondrial ribosomal protein S36 [Source:HGNC Symbol;Acc:HGNC:16631]
ENST00000256442	ENSG00000134057	CCNB1	5:69167009-69178245	2169	0.348516	-0.407206	-0.0586903	no	no	no	CCNB1	cyclin B1 [Source:HGNC Symbol;Acc:HGNC:1579]
ENST00000256443	ENSG00000134058	CDK7	5:69234794-69277430	1439	-0.0375583	-0.534793	-0.572351	no	no	no	CDK7	cyclin dependent kinase 7 [Source:HGNC Symbol;Acc:HGNC:1778]
ENST00000256460	ENSG00000134072	CAMK1	3:9749943-9855138	1488	-0.25303	0.454485	0.201455	no	no	no	CAMK1	calcium/calmodulin dependent protein kinase I [Source:HGNC Symbol;Acc:HGNC:1459]
ENST00000256495	ENSG00000134107	BHLHE40	3:4896808-4985323	3473	-0.1067	1.03543	0.928726	no	yes	yes	BHLHE40	basic helix-loop-helix family member e40 [Source:HGNC Symbol;Acc:HGNC:1046]
ENST00000256497	ENSG00000134109	EDEM1	3:5122219-5219957	6146	0.243445	0.397469	0.640914	no	no	no	EDEM1	ER degradation enhancing alpha-mannosidase like protein 1 [Source:HGNC Symbol;Acc:HGNC:18967]
ENST00000256538	ENSG00000134146	DPH6	15:35181798-35546193	2099	0.0626388	-0.662007	-0.599368	no	yes	no	DPH6	diphthamine biosynthesis 6 [Source:HGNC Symbol;Acc:HGNC:30543]
ENST00000256544	ENSG00000134152	KATNBL1	15:34140673-34210096	2723	-0.0890916	-0.29165	-0.380741	no	no	no	KATNBL1	katanin regulatory subunit B1 like 1 [Source:HGNC Symbol;Acc:HGNC:26199]
ENST00000256545	ENSG00000134153	EMC7	15:34084016-34101948	1155	-0.0205489	-0.137322	-0.157871	no	no	no	EMC7	ER membrane protein complex subunit 7 [Source:HGNC Symbol;Acc:HGNC:24301]
ENST00000256637	ENSG00000134243	SORT1	1:109309567-109397951	7028	-0.869768	-0.521096	-1.39086	no	no	no	SORT1	sortilin 1 [Source:HGNC Symbol;Acc:HGNC:11186]
ENST00000256646	ENSG00000134250	NOTCH2	1:119911552-120069626	11389	-0.0771361	-0.341385	-0.418521	no	no	yes	NOTCH2	notch 2 [Source:HGNC Symbol;Acc:HGNC:7882]
ENST00000256649	ENSG00000134253	TRIM45	1:117111059-117122587	3515	-0.125539	0.117883	-0.00765506	no	no	no	TRIM45	tripartite motif containing 45 [Source:HGNC Symbol;Acc:HGNC:19018]
ENST00000256682	ENSG00000134287	ARF3	12:48903417-48957551	4105	0.0367602	0.117543	0.154303	no	no	no	ARF3	ADP ribosylation factor 3 [Source:HGNC Symbol;Acc:HGNC:654]
ENST00000256686	ENSG00000134291	TMEM106C	12:47963568-47968878	1394	-0.455613	0.329087	-0.126526	no	no	no	TMEM106C	transmembrane protein 106C [Source:HGNC Symbol;Acc:HGNC:28775]
ENST00000256689	ENSG00000134294	SLC38A2	12:46358188-46373778	4888	0.0210161	-0.277042	-0.256026	no	no	no	SLC38A2	solute carrier family 38 member 2 [Source:HGNC Symbol;Acc:HGNC:13448]
ENST00000256759	ENSG00000134363	FST	5:53480408-53487134	2519	0.488647	-1.38093	-0.892286	yes	yes	yes	FST	follistatin [Source:HGNC Symbol;Acc:HGNC:3971]
ENST00000256854	ENSG00000134440	NARS	18:57600655-57622213	3099	0.315629	-0.350639	-0.0350098	no	no	no	NARS	asparaginyl-tRNA synthetase [Source:HGNC Symbol;Acc:HGNC:7643]
ENST00000256897	ENSG00000134480	CCNH	5:87267887-87413019	1378	0.141338	-0.320424	-0.179086	no	no	no	CCNH	cyclin H [Source:HGNC Symbol;Acc:HGNC:1594]
ENST00000256925	ENSG00000134508	CABLES1	18:23134563-23437961	5002	0.0878322	1.15946	1.2473	no	yes	yes	CABLES1	Cdk5 and Abl enzyme substrate 1 [Source:HGNC Symbol;Acc:HGNC:25097]
ENST00000256996	ENSG00000134574	DDB2	11:47214464-47239240	1870	0.105961	-0.410981	-0.30502	no	no	no	DDB2	damage specific DNA binding protein 2 [Source:HGNC Symbol;Acc:HGNC:2718]
ENST00000256997	ENSG00000134575	ACP2	11:47239301-47269032	2203	-0.159137	0.758904	0.599767	no	yes	no	ACP2	acid phosphatase 2, lysosomal [Source:HGNC Symbol;Acc:HGNC:123]
ENST00000257013	ENSG00000134590	FAM127A	X:135032365-135033546	1181	-0.0874744	0.289001	0.201526	no	no	no	FAM127A	family with sequence similarity 127 member A [Source:HGNC Symbol;Acc:HGNC:2569]
ENST00000257017	ENSG00000134594	RAB33A	X:130171648-130184870	1258	-0.4754	0.786958	0.311558	yes	yes	no	RAB33A	RAB33A, member RAS oncogene family [Source:HGNC Symbol;Acc:HGNC:9773]
ENST00000257181	ENSG00000134748	PRPF38A	1:52404563-52553487	5274	0.117011	0.029533	0.146544	no	no	no	PRPF38A	pre-mRNA processing factor 38A [Source:HGNC Symbol;Acc:HGNC:25930]
ENST00000257190	ENSG00000134758	RNF138	18:32018371-32470484	2071	-0.143052	-0.906668	-1.04972	no	no	no	RNF138	ring finger protein 138 [Source:HGNC Symbol;Acc:HGNC:17765]
ENST00000257245	ENSG00000134809	TIMM10	11:57528462-57530803	680	-0.193445	0.223014	0.0295683	no	no	no	TIMM10	translocase of inner mitochondrial membrane 10 [Source:HGNC Symbol;Acc:HGNC:11814]
ENST00000257261	ENSG00000134824	FADS2	11:61680432-61867354	2964	-0.216553	0.502082	0.285529	no	yes	no	FADS2	fatty acid desaturase 2 [Source:HGNC Symbol;Acc:HGNC:3575]
ENST00000257262	ENSG00000134825	TMEM258	11:61680432-61867354	468	-0.369686	0.0991058	-0.27058	no	no	no	TMEM258	transmembrane protein 258 [Source:HGNC Symbol;Acc:HGNC:1164]
ENST00000257347	ENSG00000134905	CARS2	13:110641411-110723339	1879	-0.134425	0.021193	-0.113232	no	no	no	CARS2	cysteinyl-tRNA synthetase 2, mitochondrial (putative) [Source:HGNC Symbol;Acc:HGNC:25695]
ENST00000257435	ENSG00000134986	NREP	5:111496032-112017309	2013	-0.263935	0.576356	0.312421	no	yes	no	NREP	neuronal regeneration related protein [Source:HGNC Symbol;Acc:HGNC:16834]
ENST00000257497	ENSG00000135046	ANXA1	9:73151756-73170393	1509	0.713404	-0.0253167	0.688088	yes	no	yes	ANXA1	annexin A1 [Source:HGNC Symbol;Acc:HGNC:533]
ENST00000257527	ENSG00000135074	ADAM19	5:157260121-157575775	6481	-0.0638427	0.544251	0.480408	no	no	no	ADAM19	ADAM metallopeptidase domain 19 [Source:HGNC Symbol;Acc:HGNC:197]
ENST00000257552	ENSG00000135097	MSI1	12:120341329-120369180	2975	0.207532	-0.125591	0.081941	no	no	no	MSI1	musashi RNA binding protein 1 [Source:HGNC Symbol;Acc:HGNC:7330]
ENST00000257637	ENSG00000135185	TMEM243	7:87151422-87220587	1063	0.169552	-0.280958	-0.111406	no	no	no	TMEM243	transmembrane protein 243 [Source:HGNC Symbol;Acc:HGNC:21707]
ENST00000257663	ENSG00000135211	TMEM60	7:77793727-77798580	1023	0.138596	-0.184085	-0.0454889	no	no	no	TMEM60	transmembrane protein 60 [Source:HGNC Symbol;Acc:HGNC:21754]
ENST00000257696	ENSG00000135245	HILPDA	7:128455839-128506602	1349	0.033201	-0.080531	-0.0473301	no	no	no	HILPDA	hypoxia inducible lipid droplet associated [Source:HGNC Symbol;Acc:HGNC:28859]
ENST00000257745	ENSG00000005483	KMT2E	7:105013424-105399308	6714	-0.373446	-0.0912436	-0.46469	no	no	no	KMT2E	lysine methyltransferase 2E [Source:HGNC Symbol;Acc:HGNC:18541]
ENST00000257765	ENSG00000135314	KHDC1	6:73209082-73310365	1134	-0.71667	5.4319	4.71523	no	no	no	KHDC1	KH homology domain containing 1 [Source:HGNC Symbol;Acc:HGNC:21366]
ENST00000257776	ENSG00000135324	MRAP2	6:84033755-84090881	2153	0.19132	-0.183054	0.00826691	no	no	no	MRAP2	melanocortin 2 receptor accessory protein 2 [Source:HGNC Symbol;Acc:HGNC:21232]
ENST00000257787	ENSG00000135334	AKIRIN2	6:87675071-87702209	1662	0.0818721	0.242368	0.32424	no	no	no	AKIRIN2	akirin 2 [Source:HGNC Symbol;Acc:HGNC:21407]
ENST00000257789	ENSG00000135336	ORC3	6:87590066-87667453	2501	-0.132055	-0.295874	-0.427929	no	no	no	ORC3	origin recognition complex subunit 3 [Source:HGNC Symbol;Acc:HGNC:8489]
ENST00000257848	ENSG00000037897	METTL1	12:57762333-57818704	1096	-0.134615	0.288758	0.154143	no	no	no	METTL1	methyltransferase like 1 [Source:HGNC Symbol;Acc:HGNC:7030]
ENST00000257857	ENSG00000135404	CD63	12:55725322-55730852	1070	0.326815	-0.673853	-0.347038	no	no	no	CD63	CD63 molecule [Source:HGNC Symbol;Acc:HGNC:1692]
ENST00000257868	ENSG00000135414	GDF11	12:55743279-55842966	8657	0.141989	-0.384071	-0.242082	no	no	no	GDF11	growth differentiation factor 11 [Source:HGNC Symbol;Acc:HGNC:4216]
ENST00000257897	ENSG00000135439	AGAP2	12:57723760-57760407	5388	0.229228	2.40622	2.63545	no	no	no	AGAP2	ArfGAP with GTPase domain, ankyrin repeat and PH domain 2 [Source:HGNC Symbol;Acc:HGNC:16921]
ENST00000257904	ENSG00000135446	CDK4	12:57723760-57760407	2076	-0.0866032	0.368969	0.282366	no	no	no	CDK4	cyclin dependent kinase 4 [Source:HGNC Symbol;Acc:HGNC:1773]
ENST00000257905	ENSG00000135447	PPP1R1A	12:54549349-54588659	1826	-0.103432	1.03241	0.928977	no	yes	yes	PPP1R1A	protein phosphatase 1 regulatory inhibitor subunit 1A [Source:HGNC Symbol;Acc:HGNC:9286]
ENST00000257909	ENSG00000135451	TROAP	12:49292630-49331731	2527	-0.120954	0.323004	0.202049	no	no	no	TROAP	trophinin associated protein [Source:HGNC Symbol;Acc:HGNC:12327]
ENST00000257910	ENSG00000135452	TSPAN31	12:57723760-57760407	1849	-0.0382129	-0.209292	-0.247505	no	no	no	TSPAN31	tetraspanin 31 [Source:HGNC Symbol;Acc:HGNC:10539]
ENST00000257915	ENSG00000135457	TFCP2	12:51093662-51173134	3546	0.0898591	-0.238245	-0.148386	no	no	no	TFCP2	transcription factor CP2 [Source:HGNC Symbol;Acc:HGNC:11748]
ENST00000257934	ENSG00000135476	ESPL1	12:53268298-53293643	6623	-0.044671	-0.0304828	-0.0751537	no	no	no	ESPL1	extra spindle pole bodies like 1, separase [Source:HGNC Symbol;Acc:HGNC:16856]
ENST00000257963	ENSG00000135503	ACVR1B	12:51951666-51997078	4563	-0.00903635	-0.150007	-0.159043	no	no	no	ACVR1B	activin A receptor type 1B [Source:HGNC Symbol;Acc:HGNC:172]
ENST00000257966	ENSG00000135506	OS9	12:57693954-57721557	2505	0.206845	-0.70084	-0.493994	no	no	no	OS9	OS9, endoplasmic reticulum lectin [Source:HGNC Symbol;Acc:HGNC:16994]
ENST00000258014	ENSG00000135549	PKIB	6:122471916-122726373	1595	-0.999057	-0.247152	-1.24621	no	no	no	PKIB	protein kinase (cAMP-dependent, catalytic) inhibitor beta [Source:HGNC Symbol;Acc:HGNC:9018]
ENST00000258052	ENSG00000135587	SMPD2	6:109390214-109443919	1645	0.271601	-0.116821	0.15478	no	no	no	SMPD2	sphingomyelin phosphodiesterase 2 [Source:HGNC Symbol;Acc:HGNC:11121]
ENST00000258083	ENSG00000135617	PRADC1	2:73228005-73233238	1083	-0.00196676	0.0633603	0.0613935	no	no	no	PRADC1	protease associated domain containing 1 [Source:HGNC Symbol;Acc:HGNC:16047]
ENST00000258091	ENSG00000135624	CCT7	2:73233419-73253021	1916	0.0572955	-0.404021	-0.346725	no	no	no	CCT7	chaperonin containing TCP1 subunit 7 [Source:HGNC Symbol;Acc:HGNC:1622]
ENST00000258105	ENSG00000204822	MRPL53	2:74471957-74494886	1162	-0.22818	0.41565	0.18747	no	no	no	MRPL53	mitochondrial ribosomal protein L53 [Source:HGNC Symbol;Acc:HGNC:16684]
ENST00000258111	ENSG00000135643	KCNMB4	12:70366275-70434292	4731	-0.430535	1.31019	0.87965	yes	yes	yes	KCNMB4	potassium calcium-activated channel subfamily M regulatory beta subunit 4 [Source:HGNC Symbol;Acc:HGNC:6289]
ENST00000258149	ENSG00000135679	MDM2	12:68808175-68971570	12633	0.331429	-0.66261	-0.33118	no	yes	no	MDM2	MDM2 proto-oncogene [Source:HGNC Symbol;Acc:HGNC:6973]
ENST00000258169	ENSG00000135698	MPHOSPH6	16:82147797-82170226	1103	-0.086726	-0.40249	-0.489216	no	yes	yes	MPHOSPH6	M-phase phosphoprotein 6 [Source:HGNC Symbol;Acc:HGNC:7214]
ENST00000258198	ENSG00000135720	DYNC1LI2	16:66720892-66754740	4515	-0.0449428	0.0194472	-0.0254956	no	no	no	DYNC1LI2	dynein cytoplasmic 1 light intermediate chain 2 [Source:HGNC Symbol;Acc:HGNC:2966]
ENST00000258201	ENSG00000135723	FHOD1	16:67229386-67272190	3990	-0.0784106	0.202333	0.123922	no	no	no	FHOD1	formin homology 2 domain containing 1 [Source:HGNC Symbol;Acc:HGNC:17905]
ENST00000258214	ENSG00000135736	CCDC102A	16:57512177-57536599	2463	0.152784	0.490023	0.642808	no	no	yes	CCDC102A	coiled-coil domain containing 102A [Source:HGNC Symbol;Acc:HGNC:28097]
ENST00000258229	ENSG00000135749	PCNX2	1:232950604-233295727	7518	-0.178138	0.63116	0.453022	no	no	no	PCNX2	pecanex homolog 2 (Drosophila) [Source:HGNC Symbol;Acc:HGNC:8736]
ENST00000258301	ENSG00000135823	STX6	1:180913153-181023121	4851	0.0129006	0.212138	0.225039	no	no	no	STX6	syntaxin 6 [Source:HGNC Symbol;Acc:HGNC:11441]
ENST00000258341	ENSG00000135862	LAMC1	1:183023459-183145592	7889	-0.0460879	0.0108461	-0.0352418	no	no	no	LAMC1	laminin subunit gamma 1 [Source:HGNC Symbol;Acc:HGNC:6492]
ENST00000258362	ENSG00000127838	PNKD	2:218270391-218368099	2991	1.65835	-2.05728	-0.398933	no	no	no	PNKD	paroxysmal nonkinesigenic dyskinesia [Source:HGNC Symbol;Acc:HGNC:9153]
ENST00000258383	ENSG00000135900	MRPL44	2:223957403-223967714	1748	-0.0260173	-0.106653	-0.132671	no	no	no	MRPL44	mitochondrial ribosomal protein L44 [Source:HGNC Symbol;Acc:HGNC:16650]
ENST00000258398	ENSG00000135912	TTLL4	2:218710844-218755416	4730	-0.185295	0.229605	0.04431	no	no	no	TTLL4	tubulin tyrosine ligase like 4 [Source:HGNC Symbol;Acc:HGNC:28976]
ENST00000258405	ENSG00000135919	SERPINE2	2:223975111-224039319	2195	0.298758	-0.180015	0.118743	no	no	no	SERPINE2	serpin family E member 2 [Source:HGNC Symbol;Acc:HGNC:8951]
ENST00000258412	ENSG00000135926	TMBIM1	2:218270391-218368099	2371	-0.241538	-0.219133	-0.460671	no	no	no	TMBIM1	transmembrane BAX inhibitor motif containing 1 [Source:HGNC Symbol;Acc:HGNC:23410]
ENST00000258415	ENSG00000135929	CYP27A1	2:218781748-218815293	2286	0.0474393	0.554469	0.601908	no	yes	yes	CYP27A1	cytochrome P450 family 27 subfamily A member 1 [Source:HGNC Symbol;Acc:HGNC:2605]
ENST00000258416	ENSG00000135930	EIF4E2	2:232547967-232682781	1604	0.0591244	-0.287	-0.227875	no	no	no	EIF4E2	eukaryotic translation initiation factor 4E family member 2 [Source:HGNC Symbol;Acc:HGNC:3293]
ENST00000258418	ENSG00000135932	CAB39	2:230712844-230821075	3826	0.0835998	-0.111373	-0.0277736	no	no	no	CAB39	calcium binding protein 39 [Source:HGNC Symbol;Acc:HGNC:20292]
ENST00000258424	ENSG00000135940	COX5B	2:97646039-97648383	712	-0.0625452	0.0692694	0.00672415	no	no	no	COX5B	cytochrome c oxidase subunit 5B [Source:HGNC Symbol;Acc:HGNC:2269]
ENST00000258439	ENSG00000135956	TMEM127	2:96248515-96265994	6266	0.0668476	0.123614	0.190461	no	no	no	TMEM127	transmembrane protein 127 [Source:HGNC Symbol;Acc:HGNC:26038]
ENST00000258455	ENSG00000135972	MRPS9	2:104936240-105102944	1500	0.0650857	-0.0535988	0.0114869	no	no	no	MRPS9	mitochondrial ribosomal protein S9 [Source:HGNC Symbol;Acc:HGNC:14501]
ENST00000258457	ENSG00000135974	C2orf49	2:105334026-105349211	4768	-0.0408586	-0.204291	-0.245149	no	no	no	C2orf49	chromosome 2 open reading frame 49 [Source:HGNC Symbol;Acc:HGNC:28772]
ENST00000258484	ENSG00000135999	EPC2	2:148644439-148787568	3649	-0.0353597	-0.203741	-0.2391	no	no	no	EPC2	enhancer of polycomb homolog 2 [Source:HGNC Symbol;Acc:HGNC:24543]
ENST00000258499	ENSG00000136014	USP44	12:95516559-95551490	4022	-0.00258247	-0.518471	-0.521054	no	yes	yes	USP44	ubiquitin specific peptidase 44 [Source:HGNC Symbol;Acc:HGNC:20064]
ENST00000258530	ENSG00000136044	APPL2	12:105173295-105396097	3239	-0.733507	-0.10565	-0.839157	no	no	no	APPL2	adaptor protein, phosphotyrosine interacting with PH domain and leucine zipper 2 [Source:HGNC Symbol;Acc:HGNC:18242]
ENST00000258534	ENSG00000136048	DRAM1	12:101877350-102012130	3519	0.044182	-0.243233	-0.199051	no	no	no	DRAM1	DNA damage regulated autophagy modulator 1 [Source:HGNC Symbol;Acc:HGNC:25645]
ENST00000258607	ENSG00000136108	CKAP2	13:52455428-52476628	3375	0.116935	-0.832865	-0.715929	no	yes	no	CKAP2	cytoskeleton associated protein 2 [Source:HGNC Symbol;Acc:HGNC:1990]
ENST00000258646	ENSG00000136144	RCBTB1	13:49531945-49585583	3816	-0.205869	-0.147867	-0.353735	no	no	no	RCBTB1	RCC1 and BTB domain containing protein 1 [Source:HGNC Symbol;Acc:HGNC:18243]
ENST00000258648	ENSG00000136146	MED4	13:48053322-48095131	2022	0.172826	-0.417921	-0.245095	no	no	no	MED4	mediator complex subunit 4 [Source:HGNC Symbol;Acc:HGNC:17903]
ENST00000258662	ENSG00000136159	NUDT15	13:48037566-48047222	2098	-0.0967168	0.045468	-0.0512489	no	no	no	NUDT15	nudix hydrolase 15 [Source:HGNC Symbol;Acc:HGNC:23063]
ENST00000258729	ENSG00000136231	IGF2BP3	7:23298738-23470467	4250	0.239201	-0.935129	-0.695927	no	yes	yes	IGF2BP3	insulin like growth factor 2 mRNA binding protein 3 [Source:HGNC Symbol;Acc:HGNC:28868]
ENST00000258739	ENSG00000136240	KDELR2	7:6409125-6484242	2884	-0.0618346	-0.0864309	-0.148265	no	no	no	KDELR2	KDEL endoplasmic reticulum protein retention receptor 2 [Source:HGNC Symbol;Acc:HGNC:6305]
ENST00000258742	ENSG00000136243	NUPL2	7:23181826-23201011	1795	0.546476	-0.117664	0.428812	no	no	no	NUPL2	nucleoporin like 2 [Source:HGNC Symbol;Acc:HGNC:17010]
ENST00000258761	ENSG00000136261	BZW2	7:16646130-16719898	1860	0.0367648	-0.020835	0.0159298	no	no	no	BZW2	basic leucine zipper and W2 domains 2 [Source:HGNC Symbol;Acc:HGNC:18808]
ENST00000258770	ENSG00000136270	TBRG4	7:45100099-45112047	2243	0.146377	-0.698845	-0.552468	no	no	no	TBRG4	transforming growth factor beta regulator 4 [Source:HGNC Symbol;Acc:HGNC:17443]
ENST00000258772	ENSG00000136271	DDX56	7:44565416-44575051	2336	-0.32728	0.733226	0.405946	no	no	no	DDX56	DEAD-box helicase 56 [Source:HGNC Symbol;Acc:HGNC:18193]
ENST00000258781	ENSG00000136280	CCM2	7:44999474-45076469	1894	0.0723189	-0.223748	-0.151429	no	no	no	CCM2	CCM2 scaffolding protein [Source:HGNC Symbol;Acc:HGNC:21708]
ENST00000258796	ENSG00000136295	TTYH3	7:2631950-2664802	4840	0.261151	-0.293258	-0.0321074	no	no	no	TTYH3	tweety family member 3 [Source:HGNC Symbol;Acc:HGNC:22222]
ENST00000258874	ENSG00000136371	MTHFS	15:79833584-79926993	907	-0.131128	-0.154528	-0.285656	no	no	no	MTHFS	5,10-methenyltetrahydrofolate synthetase (5-formyltetrahydrofolate cyclo-ligase) [Source:HGNC Symbol;Acc:HGNC:7437]
ENST00000258884	ENSG00000136379	ABHD17C	15:80679683-80755621	2368	-0.10488	-0.236342	-0.341222	no	no	no	ABHD17C	abhydrolase domain containing 17C [Source:HGNC Symbol;Acc:HGNC:26925]
ENST00000258886	ENSG00000136381	IREB2	15:78437430-78501456	6354	0.251733	-0.415313	-0.16358	no	yes	no	IREB2	iron responsive element binding protein 2 [Source:HGNC Symbol;Acc:HGNC:6115]
ENST00000258930	ENSG00000136425	CIB2	15:78077807-78245688	1598	0.114695	0.227062	0.341757	no	no	no	CIB2	calcium and integrin binding family member 2 [Source:HGNC Symbol;Acc:HGNC:24579]
ENST00000258947	ENSG00000136436	CALCOCO2	17:48830987-48866522	3682	0.00205886	0.244129	0.246188	no	no	no	CALCOCO2	calcium binding and coiled-coil domain 2 [Source:HGNC Symbol;Acc:HGNC:29912]
ENST00000258955	ENSG00000136444	RSAD1	17:50478799-50485975	2528	-0.0482666	0.520439	0.472173	no	yes	yes	RSAD1	radical S-adenosyl methionine domain containing 1 [Source:HGNC Symbol;Acc:HGNC:25634]
ENST00000258960	ENSG00000136448	NMT1	17:45023339-45144181	4879	-0.0100464	0.167652	0.157606	no	no	no	NMT1	N-myristoyltransferase 1 [Source:HGNC Symbol;Acc:HGNC:7857]
ENST00000258963	ENSG00000136451	VEZF1	17:57971546-57988760	3948	0.0294125	0.0830165	0.112429	no	no	no	VEZF1	vascular endothelial zinc finger 1 [Source:HGNC Symbol;Acc:HGNC:12949]
ENST00000258975	ENSG00000136463	TACO1	17:63600871-63608365	1469	0.0879938	0.0711454	0.159139	no	no	no	TACO1	translational activator of cytochrome c oxidase I [Source:HGNC Symbol;Acc:HGNC:24316]
ENST00000258991	ENSG00000136478	TEX2	17:64147226-64263301	5232	-0.286168	0.0318344	-0.254334	no	no	no	TEX2	testis expressed 2 [Source:HGNC Symbol;Acc:HGNC:30884]
ENST00000259006	ENSG00000136490	LIMD2	17:63622414-63702670	3193	-0.390725	1.06551	0.674781	no	no	no	LIMD2	LIM domain containing 2 [Source:HGNC Symbol;Acc:HGNC:28142]
ENST00000259021	ENSG00000136504	KAT7	17:49700942-49836454	9644	-0.100583	0.474036	0.373453	no	no	no	KAT7	lysine acetyltransferase 7 [Source:HGNC Symbol;Acc:HGNC:17016]
ENST00000259037	ENSG00000136521	NDUFB5	3:179604689-179627647	1141	0.0153119	-0.222469	-0.207157	no	no	no	NDUFB5	NADH:ubiquinone oxidoreductase subunit B5 [Source:HGNC Symbol;Acc:HGNC:7700]
ENST00000259043	ENSG00000136527	TRA2B	3:185915905-185938136	943	0.242445	-1.14856	-0.906117	no	yes	no	TRA2B	transformer 2 beta homolog (Drosophila) [Source:HGNC Symbol;Acc:HGNC:10781]
ENST00000259154	ENSG00000136636	KCTD3	1:215567391-215621807	3931	-0.189594	-0.295572	-0.485166	no	no	no	KCTD3	potassium channel tetramerization domain containing 3 [Source:HGNC Symbol;Acc:HGNC:21305]
ENST00000259229	ENSG00000136710	CCDC115	2:130338240-130347810	1646	-0.203352	0.617698	0.414346	no	no	no	CCDC115	coiled-coil domain containing 115 [Source:HGNC Symbol;Acc:HGNC:28178]
ENST00000259235	ENSG00000136715	SAP130	2:127941216-128028120	4065	-0.346218	0.654504	0.308285	no	no	no	SAP130	Sin3A associated protein 130 [Source:HGNC Symbol;Acc:HGNC:29813]
ENST00000259241	ENSG00000136720	HS6ST1	2:128236715-128318577	3932	0.115509	-0.472972	-0.357463	no	yes	yes	HS6ST1	heparan sulfate 6-O-sulfotransferase 1 [Source:HGNC Symbol;Acc:HGNC:5201]
ENST00000259253	ENSG00000136731	UGGT1	2:128091199-128195677	10650	-0.136769	0.0696923	-0.0670769	no	no	no	UGGT1	UDP-glucose glycoprotein glucosyltransferase 1 [Source:HGNC Symbol;Acc:HGNC:15663]
ENST00000259254	ENSG00000136732	GYPC	2:126655932-126696675	1246	-0.474824	1.14083	0.666006	no	yes	yes	GYPC	glycophorin C (Gerbich blood group) [Source:HGNC Symbol;Acc:HGNC:4704]
ENST00000259339	ENSG00000136816	TOR1B	9:129803152-129811281	2769	0.118164	-0.108371	0.009793	no	no	no	TOR1B	torsin family 1 member B [Source:HGNC Symbol;Acc:HGNC:11995]
ENST00000259457	ENSG00000136930	PSMB7	9:124353465-124415444	980	-0.0309483	0.259069	0.228121	no	no	no	PSMB7	proteasome subunit beta 7 [Source:HGNC Symbol;Acc:HGNC:9544]
ENST00000259460	ENSG00000136933	RABEPK	9:125200541-125234158	1313	-0.0617116	0.177012	0.1153	no	no	no	RABEPK	Rab9 effector protein with kelch motifs [Source:HGNC Symbol;Acc:HGNC:16896]
ENST00000259467	ENSG00000136940	PDCL	9:122798388-122828631	2813	0.0375318	-0.123499	-0.0859674	no	no	no	PDCL	phosducin like [Source:HGNC Symbol;Acc:HGNC:8770]
ENST00000259470	ENSG00000136943	CTSV	9:97029678-97039643	1546	-0.0340689	-0.870461	-0.90453	no	yes	yes	CTSV	cathepsin V [Source:HGNC Symbol;Acc:HGNC:2538]
ENST00000259477	ENSG00000136950	ARPC5L	9:124862129-124877733	1325	-0.0926062	0.561805	0.469199	no	yes	yes	ARPC5L	actin related protein 2/3 complex subunit 5 like [Source:HGNC Symbol;Acc:HGNC:23366]
ENST00000259512	ENSG00000136986	DERL1	8:123002559-123152153	3340	-0.0161873	-0.358916	-0.375103	no	no	yes	DERL1	derlin 1 [Source:HGNC Symbol;Acc:HGNC:28454]
ENST00000259569	ENSG00000137040	RANBP6	9:6011042-6015625	4576	0.132219	-0.454238	-0.322019	no	yes	no	RANBP6	RAN binding protein 6 [Source:HGNC Symbol;Acc:HGNC:9851]
ENST00000259608	ENSG00000137078	SIT1	9:35649294-35650950	1231	-0.258974	-1.12277	-1.38174	no	yes	yes	SIT1	signaling threshold regulating transmembrane adaptor 1 [Source:HGNC Symbol;Acc:HGNC:17710]
ENST00000259632	ENSG00000137100	DCTN3	9:34613544-34620523	808	-0.0597464	0.263714	0.203967	no	no	no	DCTN3	dynactin subunit 3 [Source:HGNC Symbol;Acc:HGNC:2713]
ENST00000259667	ENSG00000137133	HINT2	9:35812959-35854847	628	-0.0472147	0.53916	0.491945	no	no	no	HINT2	histidine triad nucleotide binding protein 2 [Source:HGNC Symbol;Acc:HGNC:18344]
ENST00000259748	ENSG00000137218	FRS3	6:41770175-41895361	2094	-0.612814	0.355137	-0.257677	no	no	no	FRS3	fibroblast growth factor receptor substrate 3 [Source:HGNC Symbol;Acc:HGNC:16970]
ENST00000259818	ENSG00000137285	TUBB2B	6:3224260-3457022	2020	0.0219186	-0.058951	-0.0370325	no	no	no	TUBB2B	tubulin beta 2B class IIb [Source:HGNC Symbol;Acc:HGNC:30829]
ENST00000259873	ENSG00000204568	MRPS18B	6:30600399-30626395	1532	0.126069	0.0867245	0.212793	no	no	no	MRPS18B	mitochondrial ribosomal protein S18B [Source:HGNC Symbol;Acc:HGNC:14516]
ENST00000259874	ENSG00000137331	IER3	6:30742928-30744554	1244	-0.223664	1.01644	0.792774	no	yes	yes	IER3	immediate early response 3 [Source:HGNC Symbol;Acc:HGNC:5392]
ENST00000259883	ENSG00000137338	PGBD1	6:28267009-28302549	3100	-0.0576424	0.0762628	0.0186204	no	no	no	PGBD1	piggyBac transposable element derived 1 [Source:HGNC Symbol;Acc:HGNC:19398]
ENST00000259895	ENSG00000213780	GTF2H4	6:30908183-30926459	1735	-0.0676767	0.0643264	-0.00335033	no	no	no	GTF2H4	general transcription factor IIH subunit 4 [Source:HGNC Symbol;Acc:HGNC:4658]
ENST00000259915	ENSG00000204531	POU5F1	6:31158541-31180731	1420	-0.408841	0.433739	0.0248974	yes	yes	no	POU5F1	POU class 5 homeobox 1 [Source:HGNC Symbol;Acc:HGNC:9221]
ENST00000259963	ENSG00000137414	FAM8A1	6:17600354-17611719	4677	0.152683	-0.43659	-0.283907	no	yes	no	FAM8A1	family with sequence similarity 8 member A1 [Source:HGNC Symbol;Acc:HGNC:16372]
ENST00000260008	ENSG00000137460	FHDC1	4:152936351-152979696	6480	0.20023	0.324469	0.524699	no	no	yes	FHDC1	FH2 domain containing 1 [Source:HGNC Symbol;Acc:HGNC:29363]
ENST00000260045	ENSG00000137492	THAP12	11:76349955-76380971	3300	0.166142	-0.221762	-0.0556197	no	no	no	THAP12	THAP domain containing 12 [Source:HGNC Symbol;Acc:HGNC:9440]
ENST00000260058	ENSG00000137504	CREBZF	11:85659707-85682908	1431	0.0164905	0.0861587	0.102649	no	no	no	CREBZF	CREB/ATF bZIP transcription factor [Source:HGNC Symbol;Acc:HGNC:24905]
ENST00000260102	ENSG00000137547	MRPL15	8:54135209-54147901	1147	0.0834129	-0.188948	-0.105535	no	no	no	MRPL15	mitochondrial ribosomal protein L15 [Source:HGNC Symbol;Acc:HGNC:14054]
ENST00000260118	ENSG00000137563	GGH	8:63015078-63039171	1607	-0.275622	-0.0864759	-0.362098	no	no	no	GGH	gamma-glutamyl hydrolase [Source:HGNC Symbol;Acc:HGNC:4248]
ENST00000260129	ENSG00000137574	TGS1	8:55696423-55825448	3782	0.0234271	-0.189558	-0.16613	no	no	no	TGS1	trimethylguanosine synthase 1 [Source:HGNC Symbol;Acc:HGNC:17843]
ENST00000260130	ENSG00000137575	SDCBP	8:58552923-58582860	2167	-0.514719	0.0739265	-0.440792	no	no	no	SDCBP	syndecan binding protein [Source:HGNC Symbol;Acc:HGNC:10662]
ENST00000260197	ENSG00000137642	SORL1	11:121447330-121633693	10904	-0.425051	0.105935	-0.319116	yes	no	no	SORL1	sortilin related receptor 1 [Source:HGNC Symbol;Acc:HGNC:11185]
ENST00000260210	ENSG00000137656	BUD13	11:116748169-116772988	2196	0.0860837	0.0822457	0.168329	no	no	no	BUD13	BUD13 homolog [Source:HGNC Symbol;Acc:HGNC:28199]
ENST00000260247	ENSG00000137692	DCUN1D5	11:103062075-103092215	1337	0.0297301	-0.0211136	0.00861653	no	no	no	DCUN1D5	defective in cullin neddylation 1 domain containing 5 [Source:HGNC Symbol;Acc:HGNC:28409]
ENST00000260270	ENSG00000137714	FDX1	11:110429882-110464881	3206	-0.147958	0.235637	0.0876795	no	no	no	FDX1	ferredoxin 1 [Source:HGNC Symbol;Acc:HGNC:3638]
ENST00000260327	ENSG00000137770	CTDSPL2	15:44427233-44536923	6828	0.137209	-0.5225	-0.385291	no	no	no	CTDSPL2	CTD small phosphatase like 2 [Source:HGNC Symbol;Acc:HGNC:26936]
ENST00000260361	ENSG00000137806	NDUFAF1	15:41387348-41402519	1461	-0.245327	0.140326	-0.105001	no	no	no	NDUFAF1	NADH:ubiquinone oxidoreductase complex assembly factor 1 [Source:HGNC Symbol;Acc:HGNC:18828]
ENST00000260363	ENSG00000137807	KIF23	15:69298946-69448427	3713	0.0948277	-0.581986	-0.487158	no	yes	no	KIF23	kinesin family member 23 [Source:HGNC Symbol;Acc:HGNC:6392]
ENST00000260372	ENSG00000137814	HAUS2	15:42548809-42569994	3949	0.143482	-0.165963	-0.0224809	no	no	no	HAUS2	HAUS augmin like complex subunit 2 [Source:HGNC Symbol;Acc:HGNC:25530]
ENST00000260379	ENSG00000137818	RPLP1	15:69452783-69456194	1197	-0.232828	0.204862	-0.0279655	no	no	no	RPLP1	ribosomal protein lateral stalk subunit P1 [Source:HGNC Symbol;Acc:HGNC:10372]
ENST00000260404	ENSG00000137843	PAK6	15:40161022-40277487	3865	-0.341285	-0.370445	-0.71173	no	no	no	PAK6	p21 (RAC1) activated kinase 6 [Source:HGNC Symbol;Acc:HGNC:16061]
ENST00000260408	ENSG00000137845	ADAM10	15:58587506-58749978	11431	0.05548	-0.253006	-0.197526	no	no	no	ADAM10	ADAM metallopeptidase domain 10 [Source:HGNC Symbol;Acc:HGNC:188]
ENST00000260443	ENSG00000137876	RSL24D1	15:55180805-55197067	2015	0.0298373	-0.266661	-0.236823	no	no	no	RSL24D1	ribosomal L24 domain containing 1 [Source:HGNC Symbol;Acc:HGNC:18479]
ENST00000260447	ENSG00000137880	GCHFR	15:40764019-40815084	777	-0.337202	0.317704	-0.0194976	no	no	no	GCHFR	GTP cyclohydrolase I feedback regulator [Source:HGNC Symbol;Acc:HGNC:4194]
ENST00000260563	ENSG00000137996	RTCA	1:100266206-100292769	1534	1.58455	-2.58885	-1.0043	no	no	no	RTCA	RNA 3'-terminal phosphate cyclase [Source:HGNC Symbol;Acc:HGNC:17981]
ENST00000260585	ENSG00000138018	EPT1	2:26308172-26395891	8101	-0.00466168	-0.219885	-0.224547	no	no	no	SELENOI	selenoprotein I [Source:HGNC Symbol;Acc:HGNC:29361]
ENST00000260599	ENSG00000138030	KHK	2:27086746-27119115	2411	-0.159916	-0.451281	-0.611198	no	no	no	KHK	ketohexokinase [Source:HGNC Symbol;Acc:HGNC:6315]
ENST00000260605	ENSG00000138036	DYNC2LI1	2:43774038-43810010	1399	-0.0261359	-0.208887	-0.235023	no	no	no	DYNC2LI1	dynein cytoplasmic 2 light intermediate chain 1 [Source:HGNC Symbol;Acc:HGNC:24595]
ENST00000260641	ENSG00000138071	ACTR2	2:65227752-65271253	3861	-0.025359	-0.231557	-0.256916	no	no	no	ACTR2	ARP2 actin related protein 2 homolog [Source:HGNC Symbol;Acc:HGNC:169]
ENST00000260643	ENSG00000138073	PREB	2:27123788-27134675	2166	-0.174833	0.46335	0.288516	no	no	no	PREB	prolactin regulatory element binding [Source:HGNC Symbol;Acc:HGNC:9356]
ENST00000260653	ENSG00000138083	SIX3	2:44941897-44946077	2523	0.761742	-2.8964	-2.13466	yes	yes	yes	SIX3	SIX homeobox 3 [Source:HGNC Symbol;Acc:HGNC:10889]
ENST00000260662	ENSG00000138092	CENPO	2:24789733-24919839	4085	0.0878608	0.307072	0.394932	no	no	no	CENPO	centromere protein O [Source:HGNC Symbol;Acc:HGNC:28152]
ENST00000260665	ENSG00000138095	LRPPRC	2:43886507-43996005	6335	0.360875	-0.390195	-0.0293204	no	no	no	LRPPRC	leucine rich pentatricopeptide repeat containing [Source:HGNC Symbol;Acc:HGNC:15714]
ENST00000260731	ENSG00000138160	KIF11	10:92593285-92655395	4860	0.0951606	-0.229535	-0.134375	no	no	no	KIF11	kinesin family member 11 [Source:HGNC Symbol;Acc:HGNC:6388]
ENST00000260746	ENSG00000138175	ARL3	10:102673730-102714407	3844	0.00758279	-0.00990542	-0.00232263	no	no	no	ARL3	ADP ribosylation factor like GTPase 3 [Source:HGNC Symbol;Acc:HGNC:694]
ENST00000260795	ENSG00000068078	FGFR3	4:1793306-1808872	4132	0.184081	-2.10916	-1.92507	no	yes	yes	FGFR3	fibroblast growth factor receptor 3 [Source:HGNC Symbol;Acc:HGNC:3690]
ENST00000260803	ENSG00000138231	DBR1	3:138161011-138174949	2666	0.267703	-0.382494	-0.11479	no	no	no	DBR1	debranching RNA lariats 1 [Source:HGNC Symbol;Acc:HGNC:15594]
ENST00000260810	ENSG00000163781	TOPBP1	3:133598174-133661893	5378	-0.0839513	-0.207653	-0.291605	no	no	no	TOPBP1	topoisomerase (DNA) II binding protein 1 [Source:HGNC Symbol;Acc:HGNC:17008]
ENST00000260818	ENSG00000138246	DNAJC13	3:132417525-132539032	7730	-0.0504409	0.0752621	0.0248212	no	no	no	DNAJC13	DnaJ heat shock protein family (Hsp40) member C13 [Source:HGNC Symbol;Acc:HGNC:30343]
ENST00000260952	ENSG00000138381	ASNSD1	2:189661384-189670831	2450	-0.022372	-0.0576712	-0.0800432	no	no	no	ASNSD1	asparagine synthetase domain containing 1 [Source:HGNC Symbol;Acc:HGNC:24910]
ENST00000260953	ENSG00000138382	METTL5	2:169791932-169824931	1010	-0.0135629	-0.821288	-0.834851	no	no	no	METTL5	methyltransferase like 5 [Source:HGNC Symbol;Acc:HGNC:25006]
ENST00000260956	ENSG00000138385	SSB	2:169791932-169824931	1709	0.123039	-0.345307	-0.222267	no	no	no	SSB	Sjogren syndrome antigen B [Source:HGNC Symbol;Acc:HGNC:11316]
ENST00000260970	ENSG00000138398	PPIG	2:169584339-169641406	6368	0.390951	-0.516657	-0.125706	no	no	no	PPIG	peptidylprolyl isomerase G [Source:HGNC Symbol;Acc:HGNC:14650]
ENST00000261015	ENSG00000138442	WDR12	2:202874781-203014798	8100	0.112241	0.0508888	0.16313	no	no	no	WDR12	WD repeat domain 12 [Source:HGNC Symbol;Acc:HGNC:14098]
ENST00000261017	ENSG00000138443	ABI2	2:203328218-203535410	6484	0.0734829	-0.229022	-0.155539	no	no	no	ABI2	abl interactor 2 [Source:HGNC Symbol;Acc:HGNC:24011]
ENST00000261023	ENSG00000138448	ITGAV	2:186590064-186765965	7030	0.0609634	-0.00107326	0.0598901	no	no	no	ITGAV	integrin subunit alpha V [Source:HGNC Symbol;Acc:HGNC:6150]
ENST00000261034	ENSG00000138459	SLC35A5	3:112532508-112585577	2444	0.0469545	-0.615524	-0.568569	no	yes	yes	SLC35A5	solute carrier family 35 member A5 [Source:HGNC Symbol;Acc:HGNC:20792]
ENST00000261037	ENSG00000144810	COL8A1	3:99638474-99799226	5705	0.222941	2.21564	2.43858	no	yes	yes	COL8A1	collagen type VIII alpha 1 chain [Source:HGNC Symbol;Acc:HGNC:2215]
ENST00000261038	ENSG00000138463	DIRC2	3:122794794-122881139	3596	-0.0640121	-0.233023	-0.297035	no	no	no	DIRC2	disrupted in renal carcinoma 2 [Source:HGNC Symbol;Acc:HGNC:16628]
ENST00000261070	ENSG00000138495	COX17	3:119636456-119677454	684	-0.17954	0.175072	-0.00446859	no	no	no	COX17	COX17, cytochrome c oxidase copper chaperone [Source:HGNC Symbol;Acc:HGNC:2264]
ENST00000261167	ENSG00000084463	WBP11	12:14784578-14803540	4646	0.270762	-0.187209	0.0835523	no	no	no	WBP11	WW domain binding protein 11 [Source:HGNC Symbol;Acc:HGNC:16461]
ENST00000261168	ENSG00000171681	ATF7IP	12:14365631-14502935	8878	0.600629	-1.15174	-0.551113	no	yes	no	ATF7IP	activating transcription factor 7 interacting protein [Source:HGNC Symbol;Acc:HGNC:20092]
ENST00000261173	ENSG00000070961	ATP2B1	12:89561128-89712590	6777	0.244541	-0.652334	-0.407793	no	yes	no	ATP2B1	ATPase plasma membrane Ca2+ transporting 1 [Source:HGNC Symbol;Acc:HGNC:814]
ENST00000261177	ENSG00000110900	TSPAN11	12:30926427-31006010	5505	0.125557	0.143386	0.268943	no	no	no	TSPAN11	tetraspanin 11 [Source:HGNC Symbol;Acc:HGNC:30795]
ENST00000261182	ENSG00000187109	NAP1L1	12:76036586-76085033	4441	0.457836	-1.21646	-0.758628	no	no	no	NAP1L1	nucleosome assembly protein 1 like 1 [Source:HGNC Symbol;Acc:HGNC:7637]
ENST00000261191	ENSG00000064102	ASUN	12:26905180-26938326	2974	0.048789	-0.573977	-0.525188	no	no	no	ASUN	asunder, spermatogenesis regulator [Source:HGNC Symbol;Acc:HGNC:20174]
ENST00000261192	ENSG00000060982	BCAT1	12:24810021-24960158	9674	0.0128094	-0.0311673	-0.0183579	no	no	no	BCAT1	branched chain amino acid transaminase 1 [Source:HGNC Symbol;Acc:HGNC:976]
ENST00000261203	ENSG00000111052	LIN7A	12:80792519-81759553	989	-0.350733	-0.297695	-0.648428	no	no	no	LIN7A	lin-7 homolog A, crumbs cell polarity complex component [Source:HGNC Symbol;Acc:HGNC:17787]
ENST00000261207	ENSG00000058272	PPP1R12A	12:79574978-79942712	5582	0.148726	-0.585903	-0.437177	no	no	no	PPP1R12A	protein phosphatase 1 regulatory subunit 12A [Source:HGNC Symbol;Acc:HGNC:7618]
ENST00000261234	ENSG00000118600	TMEM5	12:63558912-63823895	1918	-0.316943	0.529837	0.212893	no	no	no	TMEM5	transmembrane protein 5 [Source:HGNC Symbol;Acc:HGNC:13530]
ENST00000261247	ENSG00000050130	JKAMP	14:59429021-59576831	1726	-0.0315291	-0.187691	-0.21922	no	no	no	JKAMP	JNK1/MAPK8-associated membrane protein [Source:HGNC Symbol;Acc:HGNC:20184]
ENST00000261249	ENSG00000126814	TRMT5	14:60734741-61083733	5573	0.112328	0.195595	0.307923	no	no	no	TRMT5	tRNA methyltransferase 5 [Source:HGNC Symbol;Acc:HGNC:23141]
ENST00000261254	ENSG00000118971	CCND2	12:4248764-4305350	6480	0.315796	0.352906	0.668701	no	yes	yes	CCND2	cyclin D2 [Source:HGNC Symbol;Acc:HGNC:1583]
ENST00000261275	ENSG00000104059	FAM189A1	15:29120253-29570723	4705	-0.156081	0.610477	0.454396	no	no	no	FAM189A1	family with sequence similarity 189 member A1 [Source:HGNC Symbol;Acc:HGNC:29075]
ENST00000261296	ENSG00000088451	TGDS	13:94574050-94596257	1905	-0.0285106	-0.317101	-0.345611	no	no	no	TGDS	TDP-glucose 4,6-dehydratase [Source:HGNC Symbol;Acc:HGNC:20324]
ENST00000261304	ENSG00000054983	GALC	14:87710418-87993665	3883	-0.189272	0.288146	0.0988744	no	no	no	GALC	galactosylceramidase [Source:HGNC Symbol;Acc:HGNC:4115]
ENST00000261308	ENSG00000113593	PPWD1	5:65563235-65587549	2166	0.237776	0.255063	0.492839	no	no	no	PPWD1	peptidylprolyl isomerase domain and WD repeat containing 1 [Source:HGNC Symbol;Acc:HGNC:28954]
ENST00000261313	ENSG00000089220	PEBP1	12:118063592-118145584	1697	-0.000536937	0.0920399	0.0915029	no	no	no	PEBP1	phosphatidylethanolamine binding protein 1 [Source:HGNC Symbol;Acc:HGNC:8630]
ENST00000261318	ENSG00000111412	C12orf49	12:116710184-116738070	8404	-0.0802198	-0.0408102	-0.12103	no	no	no	C12orf49	chromosome 12 open reading frame 49 [Source:HGNC Symbol;Acc:HGNC:26128]
ENST00000261353	ENSG00000119801	YPEL5	2:30146940-30160533	2182	-0.0281659	0.292605	0.264439	no	no	no	YPEL5	yippee like 5 [Source:HGNC Symbol;Acc:HGNC:18329]
ENST00000261366	ENSG00000113368	LMNB1	5:126776622-126837020	2878	0.112242	-0.0257891	0.0864527	no	no	no	LMNB1	lamin B1 [Source:HGNC Symbol;Acc:HGNC:6637]
ENST00000261369	ENSG00000064652	SNX24	5:122843438-123054667	2158	0.0498705	-0.37373	-0.323859	no	no	no	SNX24	sorting nexin 24 [Source:HGNC Symbol;Acc:HGNC:21533]
ENST00000261377	ENSG00000005189	AC004381.6	16:20610242-20925006	2722	0.113584	0.660175	0.773759	no	no	no		Putative RNA exonuclease NEF-sp [Source:UniProtKB/Swiss-Prot;Acc:Q96IC2]
ENST00000261388	ENSG00000011638	TMEM159	16:20933110-21180616	1812	-0.0265618	0.250861	0.224299	no	no	no	TMEM159	transmembrane protein 159 [Source:HGNC Symbol;Acc:HGNC:30136]
ENST00000261396	ENSG00000069248	NUP133	1:229440259-229508341	5207	0.125018	-0.148716	-0.0236976	no	no	no	NUP133	nucleoporin 133 [Source:HGNC Symbol;Acc:HGNC:18016]
ENST00000261401	ENSG00000110880	CORO1C	12:108645108-108731596	3892	0.174826	-0.0382367	0.13659	no	no	no	CORO1C	coronin 1C [Source:HGNC Symbol;Acc:HGNC:2254]
ENST00000261406	ENSG00000268439	RP3-461F17.3	12:6970892-7071032	958	0.254263	-0.0296881	0.224575	no	no	no	EMG1	EMG1, N1-specific pseudouridine methyltransferase [Source:HGNC Symbol;Acc:HGNC:16912]
ENST00000261407	ENSG00000111684	LPCAT3	12:6970892-7071032	2268	-0.252676	-0.358676	-0.611352	no	no	yes	LPCAT3	lysophosphatidylcholine acyltransferase 3 [Source:HGNC Symbol;Acc:HGNC:30244]
ENST00000261413	ENSG00000113048	MRPS27	5:72219408-72368395	2785	-0.323611	0.00563898	-0.317972	no	no	no	MRPS27	mitochondrial ribosomal protein S27 [Source:HGNC Symbol;Acc:HGNC:14512]
ENST00000261416	ENSG00000049860	HEXB	5:74627405-74867854	1901	-0.306155	-0.192147	-0.498302	no	no	no	HEXB	hexosaminidase subunit beta [Source:HGNC Symbol;Acc:HGNC:4879]
ENST00000261427	ENSG00000078140	UBE2K	4:39698043-39782792	5245	0.106061	-0.352641	-0.246581	no	no	no	UBE2K	ubiquitin conjugating enzyme E2 K [Source:HGNC Symbol;Acc:HGNC:4914]
ENST00000261434	ENSG00000121897	LIAS	4:39458999-39477653	1775	-0.0261741	-0.465559	-0.491734	no	no	no	LIAS	lipoic acid synthetase [Source:HGNC Symbol;Acc:HGNC:16429]
ENST00000261438	ENSG00000109787	KLF3	4:38612700-38701042	5122	-0.0808053	0.205485	0.124679	no	no	no	KLF3	Kruppel like factor 3 [Source:HGNC Symbol;Acc:HGNC:16516]
ENST00000261455	ENSG00000065600	TMEM206	1:212363930-212414901	2475	-0.50166	-0.152544	-0.654203	no	no	no	TMEM206	transmembrane protein 206 [Source:HGNC Symbol;Acc:HGNC:25593]
ENST00000261461	ENSG00000066027	PPP2R5A	1:212285536-212361863	3128	0.0109355	-0.19906	-0.188124	no	no	no	PPP2R5A	protein phosphatase 2 regulatory subunit B'alpha [Source:HGNC Symbol;Acc:HGNC:9309]
ENST00000261464	ENSG00000082512	TRAF5	1:211326614-211374946	3972	0.392085	-0.249323	0.142761	no	no	no	TRAF5	TNF receptor associated factor 5 [Source:HGNC Symbol;Acc:HGNC:12035]
ENST00000261475	ENSG00000092020	PPP2R3C	14:35044906-35317493	1839	-0.244603	-0.240001	-0.484604	no	no	no	PPP2R3C	protein phosphatase 2 regulatory subunit B''gamma [Source:HGNC Symbol;Acc:HGNC:17485]
ENST00000261479	ENSG00000100902	PSMA6	14:35044906-35317493	1029	0.0610243	-0.124945	-0.0639207	no	no	no	PSMA6	proteasome subunit alpha 6 [Source:HGNC Symbol;Acc:HGNC:9535]
ENST00000261489	ENSG00000102804	TSC22D1	13:44432142-44580432	3135	0.171827	-0.34225	-0.170423	no	no	no	TSC22D1	TSC22 domain family member 1 [Source:HGNC Symbol;Acc:HGNC:16826]
ENST00000261497	ENSG00000124422	USP22	17:20814619-21043760	5220	0.217267	0.0619547	0.279222	no	no	no	USP22	ubiquitin specific peptidase 22 [Source:HGNC Symbol;Acc:HGNC:12621]
ENST00000261499	ENSG00000108641	B9D1	17:19337553-19387240	908	0.045977	-0.125858	-0.0798811	no	no	no	B9D1	B9 domain containing 1 [Source:HGNC Symbol;Acc:HGNC:24123]
ENST00000261503	ENSG00000128487	SPECC1	17:20009343-20403557	3948	-0.141023	-0.189138	-0.330161	no	no	no	SPECC1	sperm antigen with calponin homology and coiled-coil domains 1 [Source:HGNC Symbol;Acc:HGNC:30615]
ENST00000261507	ENSG00000052802	MSMO1	4:165327622-165343160	2269	-0.0716644	-0.595684	-0.667348	no	no	no	MSMO1	methylsterol monooxygenase 1 [Source:HGNC Symbol;Acc:HGNC:10545]
ENST00000261520	ENSG00000128915	ICE2	15:60419608-60479160	7209	-0.312276	-0.244258	-0.556535	no	no	no	ICE2	interactor of little elongation complex ELL subunit 2 [Source:HGNC Symbol;Acc:HGNC:29885]
ENST00000261531	ENSG00000100603	SNW1	14:77708070-77769742	2163	-0.0874659	-0.0728472	-0.160313	no	no	no	SNW1	SNW domain containing 1 [Source:HGNC Symbol;Acc:HGNC:16696]
ENST00000261534	ENSG00000009830	POMT2	14:77274955-77331597	4876	-0.229193	0.589684	0.36049	no	no	no	POMT2	protein O-mannosyltransferase 2 [Source:HGNC Symbol;Acc:HGNC:19743]
ENST00000261537	ENSG00000101752	MIB1	18:21704956-21870957	9576	0.385598	-0.643215	-0.257617	yes	yes	no	MIB1	mindbomb E3 ubiquitin protein ligase 1 [Source:HGNC Symbol;Acc:HGNC:21086]
ENST00000261574	ENSG00000065150	IPO5	13:97953657-98024297	6003	-0.0123864	-0.416263	-0.428649	no	no	no	IPO5	importin 5 [Source:HGNC Symbol;Acc:HGNC:6402]
ENST00000261584	ENSG00000083093	PALB2	16:23603159-23641310	4003	-1.21919	1.44905	0.229858	no	no	no	PALB2	partner and localizer of BRCA2 [Source:HGNC Symbol;Acc:HGNC:26144]
ENST00000261590	ENSG00000046604	DSG2	18:31498042-31556911	5831	0.0890729	-0.770029	-0.680956	no	yes	yes	DSG2	desmoglein 2 [Source:HGNC Symbol;Acc:HGNC:3049]
ENST00000261593	ENSG00000134758	RNF138	18:32018371-32470484	3570	0.212157	-1.14569	-0.933529	no	yes	yes	RNF138	ring finger protein 138 [Source:HGNC Symbol;Acc:HGNC:17765]
ENST00000261596	ENSG00000101577	LPIN2	18:2916993-3013315	6229	0.0219555	0.357715	0.379671	no	no	no	LPIN2	lipin 2 [Source:HGNC Symbol;Acc:HGNC:14450]
ENST00000261597	ENSG00000080986	NDC80	18:2571510-2616635	2172	-0.0166343	0.366037	0.349403	no	no	no	NDC80	NDC80, kinetochore complex component [Source:HGNC Symbol;Acc:HGNC:16909]
ENST00000261600	ENSG00000079134	THOC1	18:158382-268050	2087	-0.730696	0.0706384	-0.660057	no	no	no	THOC1	THO complex 1 [Source:HGNC Symbol;Acc:HGNC:19070]
ENST00000261601	ENSG00000101557	USP14	18:158382-268050	4921	0.161864	-0.114017	0.0478474	no	no	no	USP14	ubiquitin specific peptidase 14 [Source:HGNC Symbol;Acc:HGNC:12612]
ENST00000261615	ENSG00000015413	DPEP1	16:89613307-89638456	1592	-0.253888	1.13071	0.876827	no	yes	yes	DPEP1	dipeptidase 1 (renal) [Source:HGNC Symbol;Acc:HGNC:3002]
ENST00000261623	ENSG00000051523	CYBA	16:88643282-88651152	797	-0.024344	-0.176539	-0.200883	no	no	no	CYBA	cytochrome b-245 alpha chain [Source:HGNC Symbol;Acc:HGNC:2577]
ENST00000261636	ENSG00000120805	ARL1	12:101393119-101407820	3241	-0.0239367	0.0651361	0.0411994	no	no	no	ARL1	ADP ribosylation factor like GTPase 1 [Source:HGNC Symbol;Acc:HGNC:692]
ENST00000261643	ENSG00000006695	COX10	17:14069495-14208677	2873	-0.0665377	0.136078	0.0695408	no	no	no	COX10	COX10, heme A:farnesyltransferase cytochrome c oxidase assembly factor [Source:HGNC Symbol;Acc:HGNC:2260]
ENST00000261646	ENSG00000072310	SREBF1	17:17681472-17837002	4178	-0.133892	-0.930029	-1.06392	no	no	no	SREBF1	sterol regulatory element binding transcription factor 1 [Source:HGNC Symbol;Acc:HGNC:11289]
ENST00000261653	ENSG00000111450	STX2	12:130789599-130839266	3331	0.115393	-0.386845	-0.271452	no	no	no	STX2	syntaxin 2 [Source:HGNC Symbol;Acc:HGNC:3403]
ENST00000261657	ENSG00000038532	CLEC16A	16:10944487-11182189	4351	0.132966	0.163749	0.296715	no	no	no	CLEC16A	C-type lectin domain family 16 member A [Source:HGNC Symbol;Acc:HGNC:29013]
ENST00000261658	ENSG00000103429	BFAR	16:14632814-14669236	3039	0.0442392	-0.0469422	-0.00270296	no	no	no	BFAR	bifunctional apoptosis regulator [Source:HGNC Symbol;Acc:HGNC:17613]
ENST00000261667	ENSG00000102753	KPNA3	13:49699306-49793307	4474	0.0635869	-0.69404	-0.630453	no	yes	yes	KPNA3	karyopherin subunit alpha 3 [Source:HGNC Symbol;Acc:HGNC:6396]
ENST00000261674	ENSG00000061936	SFSWAP	12:131711080-131799737	3246	-0.11036	0.478985	0.368626	no	yes	no	SFSWAP	splicing factor SWAP homolog [Source:HGNC Symbol;Acc:HGNC:10790]
ENST00000261692	ENSG00000111328	CDK2AP1	12:123152319-123272334	1625	-0.182754	-0.203155	-0.38591	no	no	no	CDK2AP1	cyclin dependent kinase 2 associated protein 1 [Source:HGNC Symbol;Acc:HGNC:14002]
ENST00000261693	ENSG00000073060	SCARB1	12:124776855-124882668	2611	-0.172497	0.309999	0.137501	no	no	no	SCARB1	scavenger receptor class B member 1 [Source:HGNC Symbol;Acc:HGNC:1664]
ENST00000261700	ENSG00000087302	C14orf166	14:51989474-52069228	7075	-0.0569035	-0.100473	-0.157377	no	no	no	C14orf166	chromosome 14 open reading frame 166 [Source:HGNC Symbol;Acc:HGNC:23169]
ENST00000261708	ENSG00000108651	UTP6	17:31860898-31901765	4392	0.486651	0.176164	0.662814	no	no	no	UTP6	UTP6, small subunit processome component [Source:HGNC Symbol;Acc:HGNC:18279]
ENST00000261712	ENSG00000108671	PSMD11	17:32423970-32483318	4098	0.0322042	-0.0355558	-0.0033516	no	no	no	PSMD11	proteasome 26S subunit, non-ATPase 11 [Source:HGNC Symbol;Acc:HGNC:9556]
ENST00000261714	ENSG00000108578	BLMH	17:30238740-30292056	2365	0.00368986	0.0114873	0.0151771	no	no	no	BLMH	bleomycin hydrolase [Source:HGNC Symbol;Acc:HGNC:1059]
ENST00000261716	ENSG00000160551	TAOK1	17:29352068-29551904	12407	0.0823675	-0.158065	-0.0756973	no	no	no	TAOK1	TAO kinase 1 [Source:HGNC Symbol;Acc:HGNC:29259]
ENST00000261721	ENSG00000064726	BTBD1	15:82836945-83103443	3297	0.215079	-0.393748	-0.178669	no	no	no	BTBD1	BTB domain containing 1 [Source:HGNC Symbol;Acc:HGNC:1120]
ENST00000261731	ENSG00000089116	LHX5	12:113462033-113480624	2939	0.773727	-1.99698	-1.22325	yes	yes	yes	LHX5	LIM homeobox 5 [Source:HGNC Symbol;Acc:HGNC:14216]
ENST00000261733	ENSG00000111275	ALDH2	12:111686055-111817529	9569	-0.0734233	0.291281	0.217858	no	no	no	ALDH2	aldehyde dehydrogenase 2 family (mitochondrial) [Source:HGNC Symbol;Acc:HGNC:404]
ENST00000261735	ENSG00000089248	ERP29	12:112013315-112023451	1735	-0.270905	-0.0436271	-0.314532	no	no	no	ERP29	endoplasmic reticulum protein 29 [Source:HGNC Symbol;Acc:HGNC:13799]
ENST00000261740	ENSG00000111199	TRPV4	12:109783084-109833436	3233	0.153783	-0.62244	-0.468657	no	yes	yes	TRPV4	transient receptor potential cation channel subfamily V member 4 [Source:HGNC Symbol;Acc:HGNC:18083]
ENST00000261741	ENSG00000122965	RBM19	12:113816737-113966371	4194	0.0579188	0.445804	0.503722	no	no	no	RBM19	RNA binding motif protein 19 [Source:HGNC Symbol;Acc:HGNC:29098]
ENST00000261745	ENSG00000111300	NAA25	12:112026688-112109022	6010	0.193866	-0.347773	-0.153907	no	no	no	NAA25	N(alpha)-acetyltransferase 25, NatB auxiliary subunit [Source:HGNC Symbol;Acc:HGNC:25783]
ENST00000261749	ENSG00000086666	ZFAND6	15:80059567-80138393	1814	-0.17574	-0.675119	-0.850859	no	no	no	ZFAND6	zinc finger AN1-type containing 6 [Source:HGNC Symbol;Acc:HGNC:30164]
ENST00000261755	ENSG00000103876	FAH	15:80152489-80186946	1471	-0.0694094	0.0800005	0.0105912	no	no	no	FAH	fumarylacetoacetate hydrolase [Source:HGNC Symbol;Acc:HGNC:3579]
ENST00000261758	ENSG00000117899	MESDC2	15:80779342-80989878	4264	0.0472713	-0.360561	-0.313289	no	yes	no	MESDC2	mesoderm development candidate 2 [Source:HGNC Symbol;Acc:HGNC:13520]
ENST00000261769	ENSG00000039068	CDH1	16:68737224-68835548	4889	0.394678	-1.44161	-1.04693	no	yes	yes	CDH1	cadherin 1 [Source:HGNC Symbol;Acc:HGNC:1748]
ENST00000261772	ENSG00000090861	AARS	16:70252294-70289543	3477	0.000308805	-0.0233776	-0.0230688	no	no	no	AARS	alanyl-tRNA synthetase [Source:HGNC Symbol;Acc:HGNC:20]
ENST00000261776	ENSG00000103043	VAC14	16:70687438-70801161	3099	-1.22159	0.0704126	-1.15117	no	no	no	VAC14	Vac14, PIKFYVE complex component [Source:HGNC Symbol;Acc:HGNC:25507]
ENST00000261783	ENSG00000081181	ARG2	14:67619797-67695814	2045	0.0731206	-0.52281	-0.44969	no	no	no	ARG2	arginase 2 [Source:HGNC Symbol;Acc:HGNC:664]
ENST00000261789	ENSG00000100926	TM9SF1	14:24171852-24239242	2452	-0.14863	0.141617	-0.00701368	no	no	no	TM9SF1	transmembrane 9 superfamily member 1 [Source:HGNC Symbol;Acc:HGNC:11864]
ENST00000261797	ENSG00000070614	NDST1	5:150475530-150558211	8030	-0.0428259	0.245766	0.20294	no	no	no	NDST1	N-deacetylase and N-sulfotransferase 1 [Source:HGNC Symbol;Acc:HGNC:7680]
ENST00000261798	ENSG00000113712	CSNK1A1	5:149492196-149551552	6067	-0.106022	0.300529	0.194506	no	no	no	CSNK1A1	casein kinase 1 alpha 1 [Source:HGNC Symbol;Acc:HGNC:2451]
ENST00000261799	ENSG00000113721	PDGFRB	5:150113836-150155872	5717	0.0741358	0.658585	0.732721	no	yes	yes	PDGFRB	platelet derived growth factor receptor beta [Source:HGNC Symbol;Acc:HGNC:8804]
ENST00000261811	ENSG00000120306	CYSTM1	5:140174641-140303121	1336	-0.32689	0.0780793	-0.248811	no	no	no	CYSTM1	cysteine rich transmembrane module containing 1 [Source:HGNC Symbol;Acc:HGNC:30239]
ENST00000261813	ENSG00000113068	PFDN1	5:140174641-140303121	1352	-0.170757	0.018436	-0.152321	no	no	no	PFDN1	prefoldin subunit 1 [Source:HGNC Symbol;Acc:HGNC:8866]
ENST00000261819	ENSG00000089053	ANAPC5	12:121308244-121399896	2513	-0.467081	-0.458671	-0.925752	no	no	no	ANAPC5	anaphase promoting complex subunit 5 [Source:HGNC Symbol;Acc:HGNC:15713]
ENST00000261833	ENSG00000122966	CIT	12:119685789-119877291	8578	0.780233	-0.828104	-0.0478714	yes	yes	no	CIT	citron rho-interacting serine/threonine kinase [Source:HGNC Symbol;Acc:HGNC:1985]
ENST00000261845	ENSG00000069956	MAPK6	15:51829627-52100523	5345	0.102234	-0.409294	-0.30706	no	no	no	MAPK6	mitogen-activated protein kinase 6 [Source:HGNC Symbol;Acc:HGNC:6879]
ENST00000261854	ENSG00000138600	SPPL2A	15:50702265-50765808	7372	-0.0139237	-0.766337	-0.780261	no	yes	yes	SPPL2A	signal peptide peptidase like 2A [Source:HGNC Symbol;Acc:HGNC:30227]
ENST00000261868	ENSG00000104131	EIF3J	15:44537056-44663678	2569	0.119429	-0.150539	-0.0311096	no	no	no	EIF3J	eukaryotic translation initiation factor 3 subunit J [Source:HGNC Symbol;Acc:HGNC:3270]
ENST00000261875	ENSG00000074696	HACD3	15:65530417-65578352	3228	0.0116323	-0.314836	-0.303204	no	no	no	HACD3	3-hydroxyacyl-CoA dehydratase 3 [Source:HGNC Symbol;Acc:HGNC:24175]
ENST00000261879	ENSG00000138613	APH1B	15:63276017-63309126	4189	-0.0869345	-0.683809	-0.770744	no	yes	yes	APH1B	aph-1 homolog B, gamma-secretase subunit [Source:HGNC Symbol;Acc:HGNC:24080]
ENST00000261880	ENSG00000103591	AAGAB	15:67201032-67530143	2841	-0.00591899	0.157359	0.15144	no	no	no	AAGAB	alpha- and gamma-adaptin binding protein [Source:HGNC Symbol;Acc:HGNC:25662]
ENST00000261881	ENSG00000075131	TIPIN	15:66336205-66386746	1744	0.180203	0.00879955	0.189003	no	no	no	TIPIN	TIMELESS interacting protein [Source:HGNC Symbol;Acc:HGNC:30750]
ENST00000261884	ENSG00000103671	TRIP4	15:64387747-64455303	2045	0.0805103	0.00924587	0.0897562	no	no	no	TRIP4	thyroid hormone receptor interactor 4 [Source:HGNC Symbol;Acc:HGNC:12310]
ENST00000261890	ENSG00000103769	RAB11A	15:65611365-65891991	4930	0.0478581	0.241658	0.289516	no	no	no	RAB11A	RAB11A, member RAS oncogene family [Source:HGNC Symbol;Acc:HGNC:9760]
ENST00000261893	ENSG00000103642	LACTB	15:63121799-63158021	1972	0.00961381	-0.44107	-0.431456	no	no	no	LACTB	lactamase beta [Source:HGNC Symbol;Acc:HGNC:16468]
ENST00000261917	ENSG00000138622	HCN4	15:73319858-73369264	7228	-0.180097	1.55568	1.37558	no	yes	yes	HCN4	hyperpolarization activated cyclic nucleotide gated potassium channel 4 [Source:HGNC Symbol;Acc:HGNC:16882]
ENST00000261921	ENSG00000129038	LOXL1	15:73908070-73952137	2351	-0.0977597	0.529905	0.432145	no	no	no	LOXL1	lysyl oxidase like 1 [Source:HGNC Symbol;Acc:HGNC:6665]
ENST00000261942	ENSG00000113194	FAF2	5:176447627-176510074	4515	-0.0567163	0.241611	0.184894	no	no	no	FAF2	Fas associated factor family member 2 [Source:HGNC Symbol;Acc:HGNC:24666]
ENST00000261947	ENSG00000113269	RNF130	5:179911650-180072118	1766	-0.0774128	-0.322282	-0.399695	no	no	no	RNF130	ring finger protein 130 [Source:HGNC Symbol;Acc:HGNC:18280]
ENST00000261951	ENSG00000113300	CNOT6	5:180494411-180578405	6176	0.167925	0.221078	0.389003	no	no	no	CNOT6	CCR4-NOT transcription complex subunit 6 [Source:HGNC Symbol;Acc:HGNC:14099]
ENST00000261965	ENSG00000126216	TUBGCP3	13:112485004-112588167	3899	-0.0899115	-0.00790065	-0.0978122	no	no	no	TUBGCP3	tubulin gamma complex associated protein 3 [Source:HGNC Symbol;Acc:HGNC:18598]
ENST00000261973	ENSG00000119707	RBM25	14:73057924-73123898	6910	0.213279	-0.5274	-0.314121	no	no	no	RBM25	RNA binding motif protein 25 [Source:HGNC Symbol;Acc:HGNC:23244]
ENST00000262027	ENSG00000166986	MARS	12:57460134-57520517	2905	-0.209567	-0.519939	-0.729505	no	no	no	MARS	methionyl-tRNA synthetase [Source:HGNC Symbol;Acc:HGNC:6898]
ENST00000262030	ENSG00000110955	ATP5B	12:56638174-56646068	1839	0.0721798	-0.27117	-0.198991	no	no	no	ATP5B	ATP synthase, H+ transporting, mitochondrial F1 complex, beta polypeptide [Source:HGNC Symbol;Acc:HGNC:830]
ENST00000262031	ENSG00000076067	RBMS2	12:56521928-56636816	8382	-0.198178	0.128906	-0.0692723	no	no	no	RBMS2	RNA binding motif single stranded interacting protein 2 [Source:HGNC Symbol;Acc:HGNC:9909]
ENST00000262033	ENSG00000110958	PTGES3	12:56663340-56688408	1920	0.270731	-0.657149	-0.386418	no	yes	yes	PTGES3	prostaglandin E synthase 3 [Source:HGNC Symbol;Acc:HGNC:16049]
ENST00000262051	ENSG00000110911	SLC11A2	12:50979400-51028566	3986	-0.160799	-0.117654	-0.278453	no	no	no	SLC11A2	solute carrier family 11 member 2 [Source:HGNC Symbol;Acc:HGNC:10908]
ENST00000262053	ENSG00000123268	ATF1	12:50763709-50821122	2181	-0.344151	0.0154486	-0.328703	no	no	no	ATF1	activating transcription factor 1 [Source:HGNC Symbol;Acc:HGNC:783]
ENST00000262055	ENSG00000050426	LETMD1	12:51047961-51060424	2112	-0.41579	-0.153019	-0.568809	no	no	no	LETMD1	LETM1 domain containing 1 [Source:HGNC Symbol;Acc:HGNC:24241]
ENST00000262056	ENSG00000063046	EIF4B	12:53006157-53079420	4148	-0.0472977	-0.119497	-0.166795	no	no	no	EIF4B	eukaryotic translation initiation factor 4B [Source:HGNC Symbol;Acc:HGNC:3285]
ENST00000262061	ENSG00000111481	COPZ1	12:54230939-54351849	1897	-0.121401	0.148812	0.0274107	no	no	no	COPZ1	coatomer protein complex subunit zeta 1 [Source:HGNC Symbol;Acc:HGNC:2243]
ENST00000262065	ENSG00000108960	MMD	17:55392612-55421992	2735	-0.318096	0.567088	0.248992	no	yes	no	MMD	monocyte to macrophage differentiation associated [Source:HGNC Symbol;Acc:HGNC:7153]
ENST00000262067	ENSG00000106537	TSPAN13	7:16753534-16784536	2093	-0.0979174	-0.302466	-0.400383	no	no	yes	TSPAN13	tetraspanin 13 [Source:HGNC Symbol;Acc:HGNC:21643]
ENST00000262074	ENSG00000103852	TTC23	15:99136322-99251223	3316	0.173282	0.322532	0.495815	no	no	no	TTC23	tetratricopeptide repeat domain 23 [Source:HGNC Symbol;Acc:HGNC:25730]
ENST00000262077	ENSG00000124789	NUP153	6:17615034-17707344	5487	0.265144	-0.405499	-0.140355	no	no	no	NUP153	nucleoporin 153 [Source:HGNC Symbol;Acc:HGNC:8062]
ENST00000262093	ENSG00000066926	FECH	18:57548282-57586772	3853	0.0233699	0.0742794	0.0976493	no	no	no	FECH	ferrochelatase [Source:HGNC Symbol;Acc:HGNC:3647]
ENST00000262096	ENSG00000104219	ZDHHC2	8:17156028-17224799	6377	-0.267887	-0.451451	-0.719337	no	yes	yes	ZDHHC2	zinc finger DHHC-type containing 2 [Source:HGNC Symbol;Acc:HGNC:18469]
ENST00000262109	ENSG00000104714	ERICH1	8:614745-1708474	1813	0.194936	-0.617706	-0.42277	no	yes	no	ERICH1	glutamate rich 1 [Source:HGNC Symbol;Acc:HGNC:27234]
ENST00000262120	ENSG00000128791	TWSG1	18:9334766-9402420	3756	-0.102167	-0.598155	-0.700321	no	yes	yes	TWSG1	twisted gastrulation BMP signaling modulator 1 [Source:HGNC Symbol;Acc:HGNC:12429]
ENST00000262124	ENSG00000085415	SEH1L	18:12947132-12991173	3494	-0.0693741	-0.347291	-0.416665	no	no	no	SEH1L	SEH1 like nucleoporin [Source:HGNC Symbol;Acc:HGNC:30379]
ENST00000262138	ENSG00000075461	CACNG4	17:66964909-67033398	3380	0.378299	-0.805515	-0.427216	no	yes	yes	CACNG4	calcium voltage-gated channel auxiliary subunit gamma 4 [Source:HGNC Symbol;Acc:HGNC:1408]
ENST00000262139	ENSG00000070540	WIPI1	17:68259181-68763882	1832	-0.494025	0.458274	-0.0357508	no	no	no	WIPI1	WD repeat domain, phosphoinositide interacting 1 [Source:HGNC Symbol;Acc:HGNC:25471]
ENST00000262144	ENSG00000103091	WDR59	16:74871366-75110994	5898	-0.0779974	0.179765	0.101767	no	no	no	WDR59	WD repeat domain 59 [Source:HGNC Symbol;Acc:HGNC:25706]
ENST00000262146	ENSG00000066855	MTFR1	8:65644733-65842322	2640	-0.730911	-0.318551	-1.04946	no	no	no	MTFR1	mitochondrial fission regulator 1 [Source:HGNC Symbol;Acc:HGNC:29510]
ENST00000262177	ENSG00000105993	DNAJB6	7:157335380-157417439	2527	0.204087	-0.462589	-0.258502	no	yes	no	DNAJB6	DnaJ heat shock protein family (Hsp40) member B6 [Source:HGNC Symbol;Acc:HGNC:14888]
ENST00000262187	ENSG00000106615	RHEB	7:151466011-151520120	2075	-0.0993932	0.126775	0.0273814	no	no	no	RHEB	Ras homolog enriched in brain [Source:HGNC Symbol;Acc:HGNC:10011]
ENST00000262193	ENSG00000008018	PSMB1	6:170535116-170553341	928	0.0323681	0.0784396	0.110808	no	no	no	PSMB1	proteasome subunit beta 1 [Source:HGNC Symbol;Acc:HGNC:9537]
ENST00000262197	ENSG00000101546	RBFA	18:80034345-80097088	1219	-0.245109	0.110942	-0.134167	no	no	no	RBFA	ribosome binding factor A (putative) [Source:HGNC Symbol;Acc:HGNC:26120]
ENST00000262198	ENSG00000101544	ADNP2	18:80109030-80147523	5393	0.0929995	-0.00860853	0.084391	no	no	no	ADNP2	ADNP homeobox 2 [Source:HGNC Symbol;Acc:HGNC:23803]
ENST00000262207	ENSG00000121005	CRISPLD1	8:74984514-75034558	4287	-0.126546	-0.140011	-0.266558	no	no	no	CRISPLD1	cysteine rich secretory protein LCCL domain containing 1 [Source:HGNC Symbol;Acc:HGNC:18206]
ENST00000262213	ENSG00000067167	TRAM1	8:70573441-70608387	2785	0.0437921	-0.791129	-0.747337	no	yes	yes	TRAM1	translocation associated membrane protein 1 [Source:HGNC Symbol;Acc:HGNC:20568]
ENST00000262225	ENSG00000086598	TMED2	12:123575890-123598577	2560	0.111979	-0.484498	-0.372519	no	yes	yes	TMED2	transmembrane p24 trafficking protein 2 [Source:HGNC Symbol;Acc:HGNC:16996]
ENST00000262238	ENSG00000100811	YY1	14:100207406-100306547	6697	0.0172768	0.203005	0.220281	no	no	no	YY1	YY1 transcription factor [Source:HGNC Symbol;Acc:HGNC:12856]
ENST00000262241	ENSG00000089902	RCOR1	14:102592660-102730576	5754	0.267489	-0.466588	-0.1991	no	yes	no	RCOR1	REST corepressor 1 [Source:HGNC Symbol;Acc:HGNC:17441]
ENST00000262244	ENSG00000120162	MOB3B	9:27325208-27529781	6454	-0.233394	0.645768	0.412374	no	yes	yes	MOB3B	MOB kinase activator 3B [Source:HGNC Symbol;Acc:HGNC:23825]
ENST00000262265	ENSG00000104872	PIH1D1	19:49446297-49492308	1192	-0.0406549	0.037804	-0.00285091	no	no	no	PIH1D1	PIH1 domain containing 1 [Source:HGNC Symbol;Acc:HGNC:26075]
ENST00000262269	ENSG00000105357	MYH14	19:50188185-50310545	3849	-0.00556821	-0.482893	-0.488461	no	no	no	MYH14	myosin heavy chain 14 [Source:HGNC Symbol;Acc:HGNC:23212]
ENST00000262288	ENSG00000121064	SCPEP1	17:56978104-57006768	1942	-0.398545	0.0497394	-0.348805	no	no	no	SCPEP1	serine carboxypeptidase 1 [Source:HGNC Symbol;Acc:HGNC:29507]
ENST00000262291	ENSG00000062716	VMP1	17:59618552-59842255	2712	0.170779	-0.766472	-0.595692	no	no	no	VMP1	vacuole membrane protein 1 [Source:HGNC Symbol;Acc:HGNC:29559]
ENST00000262294	ENSG00000108395	TRIM37	17:58755868-59155269	4330	0.177525	-0.53836	-0.360835	no	no	no	TRIM37	tripartite motif containing 37 [Source:HGNC Symbol;Acc:HGNC:7523]
ENST00000262300	ENSG00000127564	PKMYT1	16:2963943-2980539	2171	0.0153495	-0.0246026	-0.00925312	no	no	no	PKMYT1	protein kinase, membrane associated tyrosine/threonine 1 [Source:HGNC Symbol;Acc:HGNC:29650]
ENST00000262301	ENSG00000103227	LMF1	16:853633-981596	2621	-0.188871	0.286116	0.0972448	no	no	no	LMF1	lipase maturation factor 1 [Source:HGNC Symbol;Acc:HGNC:14154]
ENST00000262302	ENSG00000095906	NUBP2	16:1773206-1794971	1413	-0.0445361	0.0531985	0.00866239	no	no	no	NUBP2	nucleotide binding protein 2 [Source:HGNC Symbol;Acc:HGNC:8042]
ENST00000262306	ENSG00000103363	TCEB2	16:2737075-2777297	582	-0.0518254	0.355776	0.303951	no	no	no	TCEB2	transcription elongation factor B subunit 2 [Source:HGNC Symbol;Acc:HGNC:11619]
ENST00000262315	ENSG00000127586	CHTF18	16:784973-800737	3090	0.0155023	0.0689599	0.0844622	no	no	no	CHTF18	chromosome transmission fidelity factor 18 [Source:HGNC Symbol;Acc:HGNC:18435]
ENST00000262316	ENSG00000007384	RHBDF1	16:58058-76355	2992	0.0335745	-0.818062	-0.784487	no	yes	yes	RHBDF1	rhomboid 5 homolog 1 [Source:HGNC Symbol;Acc:HGNC:20561]
ENST00000262319	ENSG00000100726	TELO2	16:1493343-1612110	3314	-0.0716599	0.0950004	0.0233406	no	no	no	TELO2	telomere maintenance 2 [Source:HGNC Symbol;Acc:HGNC:29099]
ENST00000262320	ENSG00000103126	AXIN1	16:287439-352673	3643	-0.136003	0.0268488	-0.109155	no	no	no	AXIN1	axin 1 [Source:HGNC Symbol;Acc:HGNC:903]
ENST00000262348	ENSG00000116729	WLS	1:67701465-68233120	2748	0.135378	1.15019	1.28557	no	no	no	WLS	wntless Wnt ligand secretion mediator [Source:HGNC Symbol;Acc:HGNC:30238]
ENST00000262352	ENSG00000106688	SLC1A1	9:4490443-4666674	3722	-0.343142	-0.577551	-0.920693	no	no	yes	SLC1A1	solute carrier family 1 member 1 [Source:HGNC Symbol;Acc:HGNC:10939]
ENST00000262354	ENSG00000228592	D21S2088E	21:23361103-23384861	1725	-0.607413	1.50497	0.897556	yes	yes	yes		D21S2088E [Source:EntrezGene;Acc:266917]
ENST00000262367	ENSG00000005339	CREBBP	16:3725053-3880726	10803	0.335557	0.0397286	0.375286	no	no	yes	CREBBP	CREB binding protein [Source:HGNC Symbol;Acc:HGNC:2348]
ENST00000262370	ENSG00000102858	MGRN1	16:4616492-4690974	3968	0.059318	0.0858923	0.14521	no	no	no	MGRN1	mahogunin ring finger 1 [Source:HGNC Symbol;Acc:HGNC:20254]
ENST00000262374	ENSG00000033011	ALG1	16:4882506-5097808	2132	-0.340114	-0.114306	-0.45442	no	no	no	ALG1	ALG1, chitobiosyldiphosphodolichol beta-mannosyltransferase [Source:HGNC Symbol;Acc:HGNC:18294]
ENST00000262375	ENSG00000103423	DNAJA3	16:4425804-4456775	2763	0.770526	-1.92171	-1.15119	no	no	no	DNAJA3	DnaJ heat shock protein family (Hsp40) member A3 [Source:HGNC Symbol;Acc:HGNC:11808]
ENST00000262376	ENSG00000118900	UBN1	16:4803202-4882360	6252	0.0664854	0.333927	0.400413	no	no	no	UBN1	ubinuclein 1 [Source:HGNC Symbol;Acc:HGNC:12506]
ENST00000262383	ENSG00000102935	ZNF423	16:49487523-49857919	4578	0.342812	0.269688	0.6125	no	no	no	ZNF423	zinc finger protein 423 [Source:HGNC Symbol;Acc:HGNC:16762]
ENST00000262384	ENSG00000102921	N4BP1	16:48538725-48620148	7106	0.0844668	-0.160668	-0.0762016	no	no	no	N4BP1	NEDD4 binding protein 1 [Source:HGNC Symbol;Acc:HGNC:29850]
ENST00000262395	ENSG00000076604	TRAF4	17:28743983-28750958	2923	-0.140969	0.456551	0.315582	no	yes	no	TRAF4	TNF receptor associated factor 4 [Source:HGNC Symbol;Acc:HGNC:12034]
ENST00000262407	ENSG00000005961	ITGA2B	17:44372179-44389505	3333	0.0114466	-0.338689	-0.327242	no	no	no	ITGA2B	integrin subunit alpha 2b [Source:HGNC Symbol;Acc:HGNC:6138]
ENST00000262415	ENSG00000067596	DHX8	17:43483864-43610338	5558	0.265325	0.224746	0.490071	no	no	no	DHX8	DEAH-box helicase 8 [Source:HGNC Symbol;Acc:HGNC:2749]
ENST00000262428	ENSG00000103187	COTL1	16:84565593-84618077	1843	-0.198601	0.0962649	-0.102337	no	no	no	COTL1	coactosin like F-actin binding protein 1 [Source:HGNC Symbol;Acc:HGNC:18304]
ENST00000262455	ENSG00000023318	ERP44	9:99979178-100099040	4854	-0.089757	-0.108986	-0.198743	no	no	no	ERP44	endoplasmic reticulum protein 44 [Source:HGNC Symbol;Acc:HGNC:18311]
ENST00000262457	ENSG00000119509	INVS	9:100099255-100301000	3709	-0.0793612	0.141026	0.0616649	no	no	no	INVS	inversin [Source:HGNC Symbol;Acc:HGNC:17870]
ENST00000262460	ENSG00000101003	GINS1	20:25407726-25452628	3249	-0.129761	-0.0951307	-0.224891	no	no	no	GINS1	GINS complex subunit 1 [Source:HGNC Symbol;Acc:HGNC:28980]
ENST00000262464	ENSG00000138829	FBN2	5:128257908-129033642	10724	-0.329119	0.712057	0.382938	no	yes	no	FBN2	fibrillin 2 [Source:HGNC Symbol;Acc:HGNC:3604]
ENST00000262482	ENSG00000108523	RNF167	17:4937129-4945222	1915	-0.260528	0.116025	-0.144503	no	no	no	RNF167	ring finger protein 167 [Source:HGNC Symbol;Acc:HGNC:24544]
ENST00000262498	ENSG00000070761	CFAP20	16:58113587-58129450	1354	-0.00950554	-0.014988	-0.0244935	no	no	no	CFAP20	cilia and flagella associated protein 20 [Source:HGNC Symbol;Acc:HGNC:29523]
ENST00000262499	ENSG00000162840	MT2P1	4:68376322-68376505	183	0.951387	-2.22549	-1.2741	no	no	no	MT2P1	metallothionein 2 pseudogene 1 [Source:HGNC Symbol;Acc:HGNC:7407]
ENST00000262506	ENSG00000070770	CSNK2A2	16:58129528-58217805	1701	0.143869	-0.166102	-0.0222329	no	no	no	CSNK2A2	casein kinase 2 alpha 2 [Source:HGNC Symbol;Acc:HGNC:2459]
ENST00000262507	ENSG00000088682	COQ9	16:57428168-57487327	1677	-0.146073	0.024985	-0.121088	no	no	no	COQ9	coenzyme Q9 [Source:HGNC Symbol;Acc:HGNC:25302]
ENST00000262519	ENSG00000099381	SETD1A	16:30957293-30989152	6903	0.101445	0.0213296	0.122775	no	no	no	SETD1A	SET domain containing 1A [Source:HGNC Symbol;Acc:HGNC:29010]
ENST00000262525	ENSG00000102870	ZNF629	16:30778448-30787202	6087	0.22301	0.384458	0.607468	no	yes	yes	ZNF629	zinc finger protein 629 [Source:HGNC Symbol;Acc:HGNC:29008]
ENST00000262554	ENSG00000090054	SPTLC1	9:92031998-92115384	1894	-0.0107724	-0.675437	-0.68621	no	yes	yes	SPTLC1	serine palmitoyltransferase long chain base subunit 1 [Source:HGNC Symbol;Acc:HGNC:11277]
ENST00000262570	ENSG00000106554	CHCHD3	7:132784867-133082088	1598	-0.0231842	-0.199833	-0.223018	no	no	no	CHCHD3	coiled-coil-helix-coiled-coil-helix domain containing 3 [Source:HGNC Symbol;Acc:HGNC:21906]
ENST00000262577	ENSG00000014164	ZC3H3	8:143437654-143541453	3280	0.178006	0.226326	0.404332	no	no	yes	ZC3H3	zinc finger CCCH-type containing 3 [Source:HGNC Symbol;Acc:HGNC:28972]
ENST00000262580	ENSG00000104518	GSDMD	8:143553206-143563062	1762	-0.0356414	0.474936	0.439295	no	no	no	GSDMD	gasdermin D [Source:HGNC Symbol;Acc:HGNC:25697]
ENST00000262584	ENSG00000161016	RPL8	8:144789764-144792587	1041	-0.208427	0.239072	0.0306457	no	no	no	RPL8	ribosomal protein L8 [Source:HGNC Symbol;Acc:HGNC:10368]
ENST00000262593	ENSG00000101134	DOK5	20:54475596-54651171	1963	0.0244531	0.43525	0.459703	no	no	no	DOK5	docking protein 5 [Source:HGNC Symbol;Acc:HGNC:16173]
ENST00000262605	ENSG00000124120	TTPAL	20:44475885-44494603	6212	0.0441876	-0.087999	-0.0438114	no	no	no	TTPAL	alpha tocopherol transfer protein like [Source:HGNC Symbol;Acc:HGNC:16114]
ENST00000262613	ENSG00000109062	SLC9A3R1	17:74670577-74769353	1969	-0.0742508	-0.468561	-0.542812	no	no	yes	SLC9A3R1	SLC9A3 regulator 1 [Source:HGNC Symbol;Acc:HGNC:11075]
ENST00000262626	ENSG00000105707	HPN	19:35040505-35107318	2363	-0.0236948	-0.768997	-0.792692	no	no	no	HPN	hepsin [Source:HGNC Symbol;Acc:HGNC:5155]
ENST00000262631	ENSG00000105711	SCN1B	19:35030683-35040448	1451	-0.108169	-0.00757065	-0.11574	no	no	no	SCN1B	sodium voltage-gated channel beta subunit 1 [Source:HGNC Symbol;Acc:HGNC:10586]
ENST00000262633	ENSG00000126254	RBM42	19:35629029-35637686	1680	0.00580515	0.357402	0.363207	no	no	no	RBM42	RNA binding motif protein 42 [Source:HGNC Symbol;Acc:HGNC:28117]
ENST00000262640	ENSG00000124333	VAMP7	X:155881292-155943769	2496	0.755695	-0.679613	0.0760816	no	no	no	VAMP7	vesicle associated membrane protein 7 [Source:HGNC Symbol;Acc:HGNC:11486]
ENST00000262643	ENSG00000105173	CCNE1	19:29811897-29824308	2043	-0.177872	-0.254553	-0.432425	no	no	no	CCNE1	cyclin E1 [Source:HGNC Symbol;Acc:HGNC:1589]
ENST00000262644	ENSG00000104331	IMPAD1	8:56957932-56993844	7199	0.0414441	0.0275535	0.0689976	no	no	no	IMPAD1	inositol monophosphatase domain containing 1 [Source:HGNC Symbol;Acc:HGNC:26019]
ENST00000262646	ENSG00000104388	RAB2A	8:60516856-60623627	3848	0.00105948	-0.05436	-0.0533005	no	no	no	RAB2A	RAB2A, member RAS oncogene family [Source:HGNC Symbol;Acc:HGNC:9763]
ENST00000262648	ENSG00000011201	ANOS1	X:8528873-8732186	6314	-0.309115	0.170496	-0.138619	no	no	no	ANOS1	anosmin 1 [Source:HGNC Symbol;Acc:HGNC:6211]
ENST00000262713	ENSG00000129474	AJUBA	14:22929608-22982642	4262	0.174931	-0.872155	-0.697224	no	no	no	AJUBA	ajuba LIM protein [Source:HGNC Symbol;Acc:HGNC:20250]
ENST00000262719	ENSG00000081913	PHLPP1	18:62715449-62980433	6390	-0.139816	0.347469	0.207653	no	no	no	PHLPP1	PH domain and leucine rich repeat protein phosphatase 1 [Source:HGNC Symbol;Acc:HGNC:20610]
ENST00000262722	ENSG00000077942	FBLN1	22:45502237-45601135	2251	-0.119207	-0.196814	-0.316021	no	no	no	FBLN1	fibulin 1 [Source:HGNC Symbol;Acc:HGNC:3600]
ENST00000262746	ENSG00000117450	PRDX1	1:45493865-45523047	1234	0.333701	-0.570686	-0.236985	no	no	no	PRDX1	peroxiredoxin 1 [Source:HGNC Symbol;Acc:HGNC:9352]
ENST00000262764	ENSG00000087157	PGS1	17:78378639-78577394	2201	-0.30571	0.0876485	-0.218062	no	no	no	PGS1	phosphatidylglycerophosphate synthase 1 [Source:HGNC Symbol;Acc:HGNC:30029]
ENST00000262768	ENSG00000035862	TIMP2	17:78852976-78925387	3652	0.0898781	-0.454666	-0.364788	no	no	no	TIMP2	TIMP metallopeptidase inhibitor 2 [Source:HGNC Symbol;Acc:HGNC:11821]
ENST00000262776	ENSG00000108679	LGALS3BP	17:78971237-78980109	2405	-0.307739	-0.512403	-0.820142	no	no	no	LGALS3BP	galectin 3 binding protein [Source:HGNC Symbol;Acc:HGNC:6564]
ENST00000262795	ENSG00000251322	SHANK3	22:50674414-50733298	7091	0.0637777	0.485274	0.549052	no	yes	yes	SHANK3	SH3 and multiple ankyrin repeat domains 3 [Source:HGNC Symbol;Acc:HGNC:14294]
ENST00000262803	ENSG00000005007	UPF1	19:18831937-18868236	5348	0.129838	-0.106777	0.0230612	no	no	no	UPF1	UPF1, RNA helicase and ATPase [Source:HGNC Symbol;Acc:HGNC:9962]
ENST00000262809	ENSG00000105656	ELL	19:18441418-18522127	4027	0.117961	0.126943	0.244904	no	no	no	ELL	elongation factor for RNA polymerase II [Source:HGNC Symbol;Acc:HGNC:23114]
ENST00000262811	ENSG00000099308	MAST3	19:18058994-18151692	5896	0.238541	-0.0938056	0.144735	no	no	no	MAST3	microtubule associated serine/threonine kinase 3 [Source:HGNC Symbol;Acc:HGNC:19036]
ENST00000262812	ENSG00000105669	COPE	19:18899513-18946831	1141	-0.0510978	0.254394	0.203296	no	no	no	COPE	coatomer protein complex subunit epsilon [Source:HGNC Symbol;Acc:HGNC:2234]
ENST00000262815	ENSG00000129933	MAU2	19:19276017-19358755	4994	0.0181889	0.0619867	0.0801755	no	no	no	MAU2	MAU2 sister chromatid cohesion factor [Source:HGNC Symbol;Acc:HGNC:29140]
ENST00000262817	ENSG00000105696	TMEM59L	19:18571729-18621039	1613	-0.272742	-0.24803	-0.520772	no	no	no	TMEM59L	transmembrane protein 59 like [Source:HGNC Symbol;Acc:HGNC:13237]
ENST00000262844	ENSG00000101935	AMMECR1	X:110194185-110456334	5504	-0.656865	0.140166	-0.516698	yes	no	yes	AMMECR1	Alport syndrome, mental retardation, midface hypoplasia and elliptocytosis chromosomal region gene 1 [Source:HGNC Symbol;Acc:HGNC:467]
ENST00000262848	ENSG00000183943	PRKX	X:3604369-3713608	6031	0.114283	-0.269122	-0.154838	no	no	no	PRKX	protein kinase, X-linked [Source:HGNC Symbol;Acc:HGNC:9441]
ENST00000262878	ENSG00000101347	SAMHD1	20:36876120-36951843	4784	0.611989	-1.45609	-0.844096	yes	yes	yes	SAMHD1	SAM and HD domain containing deoxynucleoside triphosphate triphosphohydrolase 1 [Source:HGNC Symbol;Acc:HGNC:15925]
ENST00000262890	ENSG00000079462	PAFAH1B3	19:42297032-42310821	1003	-0.184911	0.43349	0.248579	no	no	no	PAFAH1B3	platelet activating factor acetylhydrolase 1b catalytic subunit 3 [Source:HGNC Symbol;Acc:HGNC:8576]
ENST00000262891	ENSG00000007047	MARK4	19:45071499-45305283	3573	-0.132209	0.188134	0.0559254	no	no	no	MARK4	microtubule affinity regulating kinase 4 [Source:HGNC Symbol;Acc:HGNC:13538]
ENST00000262895	ENSG00000105737	GRIK5	19:41998320-42081549	3493	-0.111102	0.035491	-0.0756112	no	no	no	GRIK5	glutamate ionotropic receptor kainate type subunit 5 [Source:HGNC Symbol;Acc:HGNC:4583]
ENST00000262919	ENSG00000088812	ATRN	20:3471039-3651122	8633	-0.181724	-0.0915788	-0.273303	no	no	no	ATRN	attractin [Source:HGNC Symbol;Acc:HGNC:885]
ENST00000262932	ENSG00000166997	CNPY4	7:100092727-100128498	1502	-0.0233484	0.249086	0.225738	no	no	no	CNPY4	canopy FGF signaling regulator 4 [Source:HGNC Symbol;Acc:HGNC:28631]
ENST00000262942	ENSG00000241685	ARPC1A	7:99325897-99466331	1565	-0.0899759	0.112303	0.0223266	no	no	no	ARPC1A	actin related protein 2/3 complex subunit 1A [Source:HGNC Symbol;Acc:HGNC:703]
ENST00000262947	ENSG00000074842	MYDGF	19:4639517-4670370	1018	-0.0983814	0.00432723	-0.0940542	no	no	no	MYDGF	myeloid derived growth factor [Source:HGNC Symbol;Acc:HGNC:16948]
ENST00000262948	ENSG00000126934	MAP2K2	19:4090320-4124129	1734	-0.20581	0.451084	0.245275	no	no	no	MAP2K2	mitogen-activated protein kinase kinase 2 [Source:HGNC Symbol;Acc:HGNC:6842]
ENST00000262960	ENSG00000142002	DPP9	19:4675223-4724673	4295	-0.0992799	0.167381	0.0681006	no	no	no	DPP9	dipeptidyl peptidase 9 [Source:HGNC Symbol;Acc:HGNC:18648]
ENST00000262962	ENSG00000105248	CCDC94	19:4246338-4269090	1434	-0.0355337	-0.0449873	-0.0805209	no	no	no	CCDC94	coiled-coil domain containing 94 [Source:HGNC Symbol;Acc:HGNC:25518]
ENST00000262965	ENSG00000071564	TCF3	19:1609289-1652605	4451	0.473477	-0.462107	0.01137	no	no	no	TCF3	transcription factor 3 [Source:HGNC Symbol;Acc:HGNC:11633]
ENST00000262966	ENSG00000008382	MPND	19:4343526-4360086	1567	0.258345	-0.819448	-0.561103	no	no	no	MPND	MPN domain containing [Source:HGNC Symbol;Acc:HGNC:25934]
ENST00000262971	ENSG00000105229	PIAS4	19:4007645-4039386	3159	0.0323571	0.182569	0.214926	no	no	no	PIAS4	protein inhibitor of activated STAT 4 [Source:HGNC Symbol;Acc:HGNC:17002]
ENST00000262982	ENSG00000124207	CSE1L	20:49046245-49096960	3553	-0.171492	-0.378916	-0.550408	no	no	no	CSE1L	chromosome segregation 1 like [Source:HGNC Symbol;Acc:HGNC:2431]
ENST00000262990	ENSG00000109445	ZNF330	4:141220886-141234697	1899	-0.0653878	-0.103079	-0.168467	no	no	no	ZNF330	zinc finger protein 330 [Source:HGNC Symbol;Acc:HGNC:15462]
ENST00000263025	ENSG00000102882	MAPK3	16:30114104-30123506	1861	0.291116	-0.320716	-0.0295999	no	no	no	MAPK3	mitogen-activated protein kinase 3 [Source:HGNC Symbol;Acc:HGNC:6877]
ENST00000263026	ENSG00000103319	EEF2K	16:22206281-22288738	7388	0.101558	0.0565148	0.158073	no	no	no	EEF2K	eukaryotic elongation factor 2 kinase [Source:HGNC Symbol;Acc:HGNC:24615]
ENST00000263035	ENSG00000181192	DHTKD1	10:12068971-12123225	5159	0.0325643	-0.388546	-0.355982	no	yes	yes	DHTKD1	dehydrogenase E1 and transketolase domain containing 1 [Source:HGNC Symbol;Acc:HGNC:23537]
ENST00000263036	ENSG00000123240	OPTN	10:12896624-13138308	2464	-0.426086	-0.443383	-0.869469	no	no	no	OPTN	optineurin [Source:HGNC Symbol;Acc:HGNC:17142]
ENST00000263038	ENSG00000107537	PHYH	10:13277795-13302412	1577	0.0656165	-0.0392035	0.026413	no	no	no	PHYH	phytanoyl-CoA 2-hydroxylase [Source:HGNC Symbol;Acc:HGNC:8940]
ENST00000263063	ENSG00000107951	MTPAP	10:30309800-30374448	5601	0.271326	-0.345459	-0.0741328	no	no	no	MTPAP	mitochondrial poly(A) polymerase [Source:HGNC Symbol;Acc:HGNC:25532]
ENST00000263083	ENSG00000108963	DPH1	17:2030109-2043430	2221	0.151748	-0.0556081	0.0961403	no	no	no	DPH1	diphthamide biosynthesis 1 [Source:HGNC Symbol;Acc:HGNC:3003]
ENST00000263088	ENSG00000129219	PLD2	17:4807095-4823434	3503	0.00764822	-0.0921583	-0.0845101	no	no	no	PLD2	phospholipase D2 [Source:HGNC Symbol;Acc:HGNC:9068]
ENST00000263097	ENSG00000064666	CNN2	19:1026580-1039068	2179	-0.126271	-0.016003	-0.142274	no	no	no	CNN2	calponin 2 [Source:HGNC Symbol;Acc:HGNC:2156]
ENST00000263102	ENSG00000108091	CCDC6	10:59788762-59906656	5811	0.140149	-0.136231	0.00391826	no	no	no	CCDC6	coiled-coil domain containing 6 [Source:HGNC Symbol;Acc:HGNC:18782]
ENST00000263121	ENSG00000099956	SMARCB1	22:23786962-23839128	1690	0.132618	-0.112289	0.0203292	no	no	no	SMARCB1	SWI/SNF related, matrix associated, actin dependent regulator of chromatin, subfamily b, member 1 [Source:HGNC Symbol;Acc:HGNC:11103]
ENST00000263168	ENSG00000116489	CAPZA1	1:112466540-112671619	3020	0.0824866	-0.115565	-0.0330783	no	no	no	CAPZA1	capping actin protein of muscle Z-line alpha subunit 1 [Source:HGNC Symbol;Acc:HGNC:1488]
ENST00000263181	ENSG00000121621	KIF18A	11:28020619-28527041	3568	-0.0472643	0.0623974	0.0151331	no	no	no	KIF18A	kinesin family member 18A [Source:HGNC Symbol;Acc:HGNC:29441]
ENST00000263196	ENSG00000070413	DGCR2	22:19036281-19128449	4480	0.51289	-0.808825	-0.295934	no	no	no	DGCR2	DiGeorge syndrome critical region gene 2 [Source:HGNC Symbol;Acc:HGNC:2845]
ENST00000263201	ENSG00000093009	CDC45	22:19479458-19520612	1976	-0.222847	-0.366489	-0.589336	no	no	no	CDC45	cell division cycle 45 [Source:HGNC Symbol;Acc:HGNC:1739]
ENST00000263202	ENSG00000070010	UFD1L	22:19330697-19479215	1814	0.152302	0.159282	0.311584	no	no	no	UFD1L	ubiquitin fusion degradation 1 like (yeast) [Source:HGNC Symbol;Acc:HGNC:12520]
ENST00000263207	ENSG00000099889	ARVCF	22:19875516-20016808	4041	-0.122354	0.56245	0.440096	no	no	no	ARVCF	armadillo repeat gene deleted in velocardiofacial syndrome [Source:HGNC Symbol;Acc:HGNC:728]
ENST00000263208	ENSG00000100084	HIRA	22:19330697-19479215	4053	-0.014985	0.401065	0.38608	no	no	no	HIRA	histone cell cycle regulator [Source:HGNC Symbol;Acc:HGNC:4916]
ENST00000263212	ENSG00000100034	PPM1F	22:21919419-21982816	5143	0.0490554	0.433136	0.482192	no	no	no	PPM1F	protein phosphatase, Mg2+/Mn2+ dependent 1F [Source:HGNC Symbol;Acc:HGNC:19388]
ENST00000263228	ENSG00000107341	UBE2R2	9:33750465-33920404	4075	0.136489	0.0592581	0.195747	no	no	no	UBE2R2	ubiquitin conjugating enzyme E2 R2 [Source:HGNC Symbol;Acc:HGNC:19907]
ENST00000263233	ENSG00000102003	SYP	X:49187803-49202454	2498	0.766798	0.661442	1.42824	yes	yes	yes	SYP	synaptophysin [Source:HGNC Symbol;Acc:HGNC:11506]
ENST00000263238	ENSG00000115091	ACTR3	2:113889959-113962596	6718	-0.0195569	0.046887	0.0273301	no	no	no	ACTR3	ARP3 actin related protein 3 homolog [Source:HGNC Symbol;Acc:HGNC:170]
ENST00000263239	ENSG00000088205	DDX18	2:117814649-117832379	3796	0.163451	-0.332962	-0.169511	no	no	no	DDX18	DEAD-box helicase 18 [Source:HGNC Symbol;Acc:HGNC:2741]
ENST00000263245	ENSG00000242247	ARFGAP3	22:42796501-43015145	2857	0.0963214	-0.101457	-0.00513523	no	no	no	ARFGAP3	ADP ribosylation factor GTPase activating protein 3 [Source:HGNC Symbol;Acc:HGNC:661]
ENST00000263246	ENSG00000100266	PACSIN2	22:42796501-43015145	3249	0.218775	-0.244819	-0.0260435	no	no	no	PACSIN2	protein kinase C and casein kinase substrate in neurons 2 [Source:HGNC Symbol;Acc:HGNC:8571]
ENST00000263253	ENSG00000100393	EP300	22:41091785-41197456	9587	0.220899	-0.320842	-0.0999438	no	no	no	EP300	E1A binding protein p300 [Source:HGNC Symbol;Acc:HGNC:3373]
ENST00000263255	ENSG00000100372	SLC25A17	22:40769629-40819399	2058	0.479217	-1.72962	-1.2504	no	no	no	SLC25A17	solute carrier family 25 member 17 [Source:HGNC Symbol;Acc:HGNC:10987]
ENST00000263256	ENSG00000100418	DESI1	22:41598027-41621096	3833	-0.104035	0.0689501	-0.0350851	no	no	no	DESI1	desumoylating isopeptidase 1 [Source:HGNC Symbol;Acc:HGNC:24577]
ENST00000263257	ENSG00000104967	NOVA2	19:45933733-45973546	7803	-0.164047	0.432779	0.268732	no	yes	no	NOVA2	NOVA alternative splicing regulator 2 [Source:HGNC Symbol;Acc:HGNC:7887]
ENST00000263265	ENSG00000105559	PLEKHA4	19:48837096-48868632	3088	-0.0251808	-0.112212	-0.137393	no	no	no	PLEKHA4	pleckstrin homology domain containing A4 [Source:HGNC Symbol;Acc:HGNC:14339]
ENST00000263269	ENSG00000105464	GRIN2D	19:48394874-48444931	5093	-0.0817968	0.00219201	-0.0796047	no	no	no	GRIN2D	glutamate ionotropic receptor NMDA type subunit 2D [Source:HGNC Symbol;Acc:HGNC:4588]
ENST00000263270	ENSG00000042753	AP2S1	19:46838135-46850992	935	-0.208141	0.210096	0.00195545	no	no	no	AP2S1	adaptor related protein complex 2 sigma 1 subunit [Source:HGNC Symbol;Acc:HGNC:565]
ENST00000263275	ENSG00000125741	OPA3	19:45527426-45602212	7828	-0.0506921	0.314123	0.263431	no	no	no	OPA3	optic atrophy 3 (autosomal recessive, with chorea and spastic paraplegia) [Source:HGNC Symbol;Acc:HGNC:8142]
ENST00000263276	ENSG00000104812	GYS1	19:48968124-48993310	3378	0.282081	0.253296	0.535376	no	no	yes	GYS1	glycogen synthase 1 [Source:HGNC Symbol;Acc:HGNC:4706]
ENST00000263277	ENSG00000024422	EHD2	19:47607523-47743134	3585	0.505245	-0.616832	-0.111587	no	no	no	EHD2	EH domain containing 2 [Source:HGNC Symbol;Acc:HGNC:3243]
ENST00000263278	ENSG00000087076	HSD17B14	19:48813016-48836678	1238	-0.158879	0.434658	0.275779	no	yes	no	HSD17B14	hydroxysteroid 17-beta dehydrogenase 14 [Source:HGNC Symbol;Acc:HGNC:23238]
ENST00000263280	ENSG00000090372	STRN4	19:46719506-46789043	3210	-0.0689924	0.0559212	-0.0130711	no	no	no	STRN4	striatin 4 [Source:HGNC Symbol;Acc:HGNC:15721]
ENST00000263309	ENSG00000074201	CLNS1A	11:77514935-77637805	1172	0.0971806	-0.203526	-0.106345	no	no	no	CLNS1A	chloride nucleotide-sensitive channel 1A [Source:HGNC Symbol;Acc:HGNC:2080]
ENST00000263346	ENSG00000141002	TCF25	16:89873585-89938761	2233	0.0543941	0.512314	0.566708	no	no	no	TCF25	transcription factor 25 [Source:HGNC Symbol;Acc:HGNC:29181]
ENST00000263354	ENSG00000105402	NAPA	19:47484281-47515240	1839	-0.353038	0.200811	-0.152227	no	no	no	NAPA	NSF attachment protein alpha [Source:HGNC Symbol;Acc:HGNC:7641]
ENST00000263360	ENSG00000074266	EED	11:86244543-86278813	2223	0.0136615	0.1875	0.201161	no	no	no	EED	embryonic ectoderm development [Source:HGNC Symbol;Acc:HGNC:3188]
ENST00000263368	ENSG00000090013	BLVRB	19:40447788-40465840	873	-0.0200973	-0.0995699	-0.119667	no	no	no	BLVRB	biliverdin reductase B [Source:HGNC Symbol;Acc:HGNC:1063]
ENST00000263370	ENSG00000086544	ITPKC	19:40691528-40765389	3385	0.126554	0.229676	0.35623	no	no	no	ITPKC	inositol-trisphosphate 3-kinase C [Source:HGNC Symbol;Acc:HGNC:14897]
ENST00000263372	ENSG00000099337	KCNK6	19:38319843-38332076	5722	0.124305	-1.0517	-0.927398	no	yes	yes	KCNK6	potassium two pore domain channel subfamily K member 6 [Source:HGNC Symbol;Acc:HGNC:6281]
ENST00000263377	ENSG00000141867	BRD4	19:15235518-15332545	7169	0.073049	0.108947	0.181996	no	no	no	BRD4	bromodomain containing 4 [Source:HGNC Symbol;Acc:HGNC:13575]
ENST00000263379	ENSG00000104998	IL27RA	19:14031747-14053216	2962	-0.269129	0.605641	0.336512	no	yes	no	IL27RA	interleukin 27 receptor subunit alpha [Source:HGNC Symbol;Acc:HGNC:17290]
ENST00000263382	ENSG00000105011	ASF1B	19:14119105-14136956	2059	-0.100846	0.368908	0.268062	no	yes	no	ASF1B	anti-silencing function 1B histone chaperone [Source:HGNC Symbol;Acc:HGNC:20996]
ENST00000263383	ENSG00000105135	ILVBL	19:15107402-15126174	2304	0.077531	-0.0374966	0.0400344	no	no	no	ILVBL	ilvB acetolactate synthase like [Source:HGNC Symbol;Acc:HGNC:6041]
ENST00000263384	ENSG00000105058	FAM32A	19:16185379-16192046	1455	-0.0103321	0.239929	0.229597	no	no	no	FAM32A	family with sequence similarity 32 member A [Source:HGNC Symbol;Acc:HGNC:24563]
ENST00000263388	ENSG00000074181	NOTCH3	19:15159037-15200981	8666	0.2221	-0.262354	-0.0402547	no	no	no	NOTCH3	notch 3 [Source:HGNC Symbol;Acc:HGNC:7883]
ENST00000263390	ENSG00000105085	MED26	19:16479056-16660442	3174	0.0977894	0.0414934	0.139283	no	no	no	MED26	mediator complex subunit 26 [Source:HGNC Symbol;Acc:HGNC:2376]
ENST00000263401	ENSG00000110442	COMMD9	11:36269283-36289449	2954	-0.305994	0.316849	0.0108559	no	no	no	COMMD9	COMM domain containing 9 [Source:HGNC Symbol;Acc:HGNC:25014]
ENST00000263431	ENSG00000126583	PRKCG	19:53879189-53907652	3133	0.0342445	-0.356039	-0.321795	no	no	no	PRKCG	protein kinase C gamma [Source:HGNC Symbol;Acc:HGNC:9402]
ENST00000263433	ENSG00000125503	PPP1R12C	19:55090912-55117559	2924	-0.268472	0.121732	-0.14674	no	no	no	PPP1R12C	protein phosphatase 1 regulatory subunit 12C [Source:HGNC Symbol;Acc:HGNC:14947]
ENST00000263440	ENSG00000088035	ALG6	1:63367589-63438562	1895	0.102937	-0.718208	-0.61527	no	yes	yes	ALG6	ALG6, alpha-1,3-glucosyltransferase [Source:HGNC Symbol;Acc:HGNC:23157]
ENST00000263512	ENSG00000126903	SLC10A3	X:154487305-154490690	2161	-0.326163	-0.0247467	-0.35091	no	no	no	SLC10A3	solute carrier family 10 member 3 [Source:HGNC Symbol;Acc:HGNC:22979]
ENST00000263545	ENSG00000146963	LUC7L2	7:139339456-139423457	2287	0.104161	0.0763013	0.180462	no	no	no	LUC7L2	LUC7 like 2, pre-mRNA splicing factor [Source:HGNC Symbol;Acc:HGNC:21608]
ENST00000263559	ENSG00000122958	VPS26A	10:69123511-69172861	2697	-0.108963	-0.105767	-0.21473	no	no	no	VPS26A	VPS26, retromer complex component A [Source:HGNC Symbol;Acc:HGNC:12711]
ENST00000263563	ENSG00000107719	PALD1	10:70478820-70568449	4555	-0.0391697	0.529681	0.490511	no	yes	yes	PALD1	phosphatase domain containing, paladin 1 [Source:HGNC Symbol;Acc:HGNC:23530]
ENST00000263574	ENSG00000084234	APLP2	11:130069836-130144811	3727	0.0371711	-0.429433	-0.392262	no	no	no	APLP2	amyloid beta precursor like protein 2 [Source:HGNC Symbol;Acc:HGNC:598]
ENST00000263578	ENSG00000110074	FOXRED1	11:126202093-126278131	1970	-0.120586	-0.042124	-0.16271	no	no	no	FOXRED1	FAD dependent oxidoreductase domain containing 1 [Source:HGNC Symbol;Acc:HGNC:26927]
ENST00000263579	ENSG00000110063	DCPS	11:126283064-126355587	1479	-0.200147	0.173622	-0.0265253	no	no	no	DCPS	decapping enzyme, scavenger [Source:HGNC Symbol;Acc:HGNC:29812]
ENST00000263620	ENSG00000116017	ARID3A	19:925780-975934	5941	0.349692	-0.329224	0.0204687	no	no	no	ARID3A	AT-rich interaction domain 3A [Source:HGNC Symbol;Acc:HGNC:3031]
ENST00000263629	ENSG00000085760	MTIF2	2:55236594-55269347	2528	0.326412	-1.04453	-0.718114	no	no	no	MTIF2	mitochondrial translational initiation factor 2 [Source:HGNC Symbol;Acc:HGNC:7441]
ENST00000263634	ENSG00000115239	ASB3	2:53532671-53860160	2214	0.0660554	-0.0409603	0.0250952	no	no	no	ASB3	ankyrin repeat and SOCS box containing 3 [Source:HGNC Symbol;Acc:HGNC:16013]
ENST00000263645	ENSG00000110651	CD81	11:2328748-2397419	1520	0.136815	-0.173622	-0.0368068	no	no	no	CD81	CD81 molecule [Source:HGNC Symbol;Acc:HGNC:1701]
ENST00000263657	ENSG00000115946	PNO1	2:68122935-68261230	2286	-0.000882778	-0.119532	-0.120415	no	no	no	PNO1	partner of NOB1 homolog [Source:HGNC Symbol;Acc:HGNC:32790]
ENST00000263663	ENSG00000115750	TAF1B	2:9843353-9934416	2387	0.308549	-0.378463	-0.0699145	no	no	no	TAF1B	TATA-box binding protein associated factor, RNA polymerase I subunit B [Source:HGNC Symbol;Acc:HGNC:11533]
ENST00000263672	ENSG00000118363	SPCS2	11:74949246-74979031	2708	-0.145862	-0.634739	-0.780601	no	no	no	SPCS2	signal peptidase complex subunit 2 [Source:HGNC Symbol;Acc:HGNC:28962]
ENST00000263674	ENSG00000110237	ARHGEF17	11:73307234-73369091	7853	0.272397	-0.40064	-0.128243	no	no	no	ARHGEF17	Rho guanine nucleotide exchange factor 17 [Source:HGNC Symbol;Acc:HGNC:21726]
ENST00000263681	ENSG00000077514	POLD3	11:74491711-74669117	3821	0.0307309	-0.0968089	-0.0660781	no	no	no	POLD3	DNA polymerase delta 3, accessory subunit [Source:HGNC Symbol;Acc:HGNC:20932]
ENST00000263688	ENSG00000094975	SUCO	1:172532348-172611833	5556	-0.689732	-1.53762	-2.22735	no	no	no	SUCO	SUN domain containing ossification factor [Source:HGNC Symbol;Acc:HGNC:1240]
ENST00000263694	ENSG00000060688	SNRNP40	1:31259567-31296782	1597	0.0101857	-0.0504095	-0.0402238	no	no	no	SNRNP40	small nuclear ribonucleoprotein U5 subunit 40 [Source:HGNC Symbol;Acc:HGNC:30857]
ENST00000263697	ENSG00000126698	DNAJC8	1:28199455-28233025	1759	-0.194295	-0.0733671	-0.267662	no	no	no	DNAJC8	DnaJ heat shock protein family (Hsp40) member C8 [Source:HGNC Symbol;Acc:HGNC:15470]
ENST00000263702	ENSG00000116353	MECR	1:29192872-29230942	1353	0.29632	-0.399099	-0.102779	no	no	no	MECR	mitochondrial trans-2-enoyl-CoA reductase [Source:HGNC Symbol;Acc:HGNC:19691]
ENST00000263733	ENSG00000116199	FAM20B	1:179025803-179076562	5984	-0.049284	-0.0285618	-0.0778459	no	no	no	FAM20B	FAM20B, glycosaminoglycan xylosylkinase [Source:HGNC Symbol;Acc:HGNC:23017]
ENST00000263735	ENSG00000119888	EPCAM	2:47345157-47387601	1724	0.242125	-0.850739	-0.608614	no	yes	no	EPCAM	epithelial cell adhesion molecule [Source:HGNC Symbol;Acc:HGNC:11529]
ENST00000263736	ENSG00000068784	SRBD1	2:45388679-45612165	3681	0.1342	-0.570463	-0.436263	no	no	no	SRBD1	S1 RNA binding domain 1 [Source:HGNC Symbol;Acc:HGNC:25521]
ENST00000263773	ENSG00000109920	FNBP4	11:47716516-47767443	3972	0.0329637	-0.163627	-0.130663	no	no	no	FNBP4	formin binding protein 4 [Source:HGNC Symbol;Acc:HGNC:19752]
ENST00000263774	ENSG00000213619	NDUFS3	11:47465943-47584562	958	0.0393591	0.0786118	0.117971	no	no	no	NDUFS3	NADH:ubiquinone oxidoreductase core subunit S3 [Source:HGNC Symbol;Acc:HGNC:7710]
ENST00000263780	ENSG00000083937	CHMP2B	3:87227270-87255548	2557	0.167943	-0.53555	-0.367607	no	yes	yes	CHMP2B	charged multivesicular body protein 2B [Source:HGNC Symbol;Acc:HGNC:24537]
ENST00000263791	ENSG00000128829	EIF2AK4	15:39934145-40035591	5499	-0.210728	-0.770052	-0.98078	no	no	no	EIF2AK4	eukaryotic translation initiation factor 2 alpha kinase 4 [Source:HGNC Symbol;Acc:HGNC:19687]
ENST00000263805	ENSG00000103994	ZNF106	15:42412822-42491123	10460	0.228053	-0.530548	-0.302495	no	yes	no	ZNF106	zinc finger protein 106 [Source:HGNC Symbol;Acc:HGNC:12886]
ENST00000263826	ENSG00000117020	AKT3	1:243256033-243851079	7081	-0.177676	0.966379	0.788703	no	yes	yes	AKT3	AKT serine/threonine kinase 3 [Source:HGNC Symbol;Acc:HGNC:393]
ENST00000263846	ENSG00000011347	SYT7	11:61515312-61581148	4854	0.336235	-0.827641	-0.491406	no	yes	yes	SYT7	synaptotagmin 7 [Source:HGNC Symbol;Acc:HGNC:11514]
ENST00000263847	ENSG00000110048	OSBP	11:59574397-59616144	5083	0.233308	-0.18449	0.0488187	no	no	no	OSBP	oxysterol binding protein [Source:HGNC Symbol;Acc:HGNC:8503]
ENST00000263856	ENSG00000115561	CHMP3	2:86503430-86778041	3171	-0.0411502	0.992984	0.951834	no	no	no	CHMP3	charged multivesicular body protein 3 [Source:HGNC Symbol;Acc:HGNC:29865]
ENST00000263864	ENSG00000118640	VAMP8	2:85561561-85582031	774	-0.239281	0.378216	0.138935	no	no	no	VAMP8	vesicle associated membrane protein 8 [Source:HGNC Symbol;Acc:HGNC:12647]
ENST00000263893	ENSG00000122481	RWDD3	1:95117337-95278940	1078	-0.177513	-0.651756	-0.829269	no	no	no	RWDD3	RWD domain containing 3 [Source:HGNC Symbol;Acc:HGNC:21393]
ENST00000263895	ENSG00000115963	RND3	2:150468194-150539011	2711	0.129712	0.57835	0.708061	no	no	no	RND3	Rho family GTPase 3 [Source:HGNC Symbol;Acc:HGNC:671]
ENST00000263897	ENSG00000053501	USE1	19:17215345-17219829	843	-0.0455577	0.442223	0.396665	no	no	no	USE1	unconventional SNARE in the ER 1 [Source:HGNC Symbol;Acc:HGNC:30882]
ENST00000263921	ENSG00000109220	CHIC2	4:53377642-54298247	1194	-0.109712	0.189893	0.0801809	no	no	no	CHIC2	cysteine rich hydrophobic domain 2 [Source:HGNC Symbol;Acc:HGNC:1935]
ENST00000263923	ENSG00000128052	KDR	4:55053059-55125589	5831	0.215992	-0.330646	-0.114653	no	no	no	KDR	kinase insert domain receptor [Source:HGNC Symbol;Acc:HGNC:6307]
ENST00000263925	ENSG00000072201	LNX1	4:53377642-54298247	2953	-0.192318	0.0651281	-0.12719	no	no	no	LNX1	ligand of numb-protein X 1 [Source:HGNC Symbol;Acc:HGNC:6657]
ENST00000263956	ENSG00000119041	GTF3C3	2:196639553-196799725	4282	0.306843	-0.329963	-0.0231206	no	no	no	GTF3C3	general transcription factor IIIC subunit 3 [Source:HGNC Symbol;Acc:HGNC:4666]
ENST00000263960	ENSG00000115520	COQ10B	2:197453422-197475308	2239	0.0622581	0.100229	0.162487	no	no	no	COQ10B	coenzyme Q10B [Source:HGNC Symbol;Acc:HGNC:25819]
ENST00000263966	ENSG00000058056	USP13	3:179652754-179789401	8323	0.0913065	-0.0754011	0.0159054	no	no	no	USP13	ubiquitin specific peptidase 13 (isopeptidase T-3) [Source:HGNC Symbol;Acc:HGNC:12611]
ENST00000263974	ENSG00000120656	TAF12	1:28589322-28643085	1359	0.0176489	-0.224232	-0.206583	no	no	no	TAF12	TATA-box binding protein associated factor 12 [Source:HGNC Symbol;Acc:HGNC:11545]
ENST00000263985	ENSG00000059691	GATB	4:151670503-151761023	2385	-0.146882	0.167472	0.0205894	no	no	no	GATB	glutamyl-tRNA amidotransferase subunit B [Source:HGNC Symbol;Acc:HGNC:8849]
ENST00000263991	ENSG00000115504	EHBP1	2:62673850-63048640	5165	0.0147572	-0.285893	-0.271136	no	no	no	EHBP1	EH domain binding protein 1 [Source:HGNC Symbol;Acc:HGNC:29144]
ENST00000263997	ENSG00000103061	SLC7A6OS	16:68264515-68310946	4189	0.0426867	0.13025	0.172937	no	no	no	SLC7A6OS	solute carrier family 7 member 6 opposite strand [Source:HGNC Symbol;Acc:HGNC:25807]
ENST00000264001	ENSG00000217555	CKLF	16:66552562-66579137	669	0.213246	-0.228151	-0.0149053	no	no	no	CKLF	chemokine like factor [Source:HGNC Symbol;Acc:HGNC:13253]
ENST00000264005	ENSG00000213398	LCAT	16:67939749-67969601	1507	0.140114	-0.325031	-0.184917	no	no	no	LCAT	lecithin-cholesterol acyltransferase [Source:HGNC Symbol;Acc:HGNC:6522]
ENST00000264010	ENSG00000102974	CTCF	16:67549213-67639183	3939	0.272485	-0.306403	-0.0339185	no	no	no	CTCF	CCCTC-binding factor [Source:HGNC Symbol;Acc:HGNC:13723]
ENST00000264012	ENSG00000062038	CDH3	16:68636188-68722616	4929	0.0187869	-0.532009	-0.513222	no	no	no	CDH3	cadherin 3 [Source:HGNC Symbol;Acc:HGNC:1762]
ENST00000264020	ENSG00000118096	IFT46	11:118436489-118603033	1819	-0.151642	0.447345	0.295703	no	no	no	IFT46	intraflagellar transport 46 [Source:HGNC Symbol;Acc:HGNC:26146]
ENST00000264021	ENSG00000118096	IFT46	11:118436489-118603033	1722	0.0974096	-0.119846	-0.0224366	no	no	no	IFT46	intraflagellar transport 46 [Source:HGNC Symbol;Acc:HGNC:26146]
ENST00000264025	ENSG00000110400	NECTIN1	11:119608422-119729084	5840	0.0541138	-0.00784771	0.0462661	no	no	no	NECTIN1	nectin cell adhesion molecule 1 [Source:HGNC Symbol;Acc:HGNC:9706]
ENST00000264028	ENSG00000095139	ARCN1	11:118436489-118603033	3845	0.104406	-0.837809	-0.733402	no	no	no	ARCN1	archain 1 [Source:HGNC Symbol;Acc:HGNC:649]
ENST00000264033	ENSG00000110395	CBL	11:119206275-119321521	11231	0.146439	-0.080979	0.06546	no	no	no	CBL	Cbl proto-oncogene [Source:HGNC Symbol;Acc:HGNC:1541]
ENST00000264036	ENSG00000076706	MCAM	11:119206275-119321521	3313	-0.000181605	0.210404	0.210222	no	no	no	MCAM	melanoma cell adhesion molecule [Source:HGNC Symbol;Acc:HGNC:6934]
ENST00000264039	ENSG00000063660	GPC1	2:240435670-240468078	3713	0.25696	-0.0354635	0.221496	no	no	no	GPC1	glypican 1 [Source:HGNC Symbol;Acc:HGNC:4449]
ENST00000264051	ENSG00000066248	NGEF	2:232697298-233015885	3215	0.391104	0.166034	0.557138	no	no	no	NGEF	neuronal guanine nucleotide exchange factor [Source:HGNC Symbol;Acc:HGNC:7807]
ENST00000264071	ENSG00000104833	TUBB4A	19:6494318-6502848	2552	-0.0990703	-0.400721	-0.499792	no	yes	yes	TUBB4A	tubulin beta 4A class IVa [Source:HGNC Symbol;Acc:HGNC:20774]
ENST00000264079	ENSG00000090674	MCOLN1	19:7522625-7561764	2082	0.050328	0.0406493	0.0909773	no	no	no	MCOLN1	mucolipin 1 [Source:HGNC Symbol;Acc:HGNC:13356]
ENST00000264080	ENSG00000125734	GPR108	19:6677703-6737603	2057	-0.476423	0.0898192	-0.386604	no	no	no	GPR108	G protein-coupled receptor 108 [Source:HGNC Symbol;Acc:HGNC:17829]
ENST00000264093	ENSG00000114956	DGUOK	2:73926825-73981441	1144	0.106553	0.00903431	0.115587	no	no	no	DGUOK	deoxyguanosine kinase [Source:HGNC Symbol;Acc:HGNC:2858]
ENST00000264108	ENSG00000128708	HAT1	2:171784369-172082430	1626	-0.043561	-0.497628	-0.541189	no	no	no	HAT1	histone acetyltransferase 1 [Source:HGNC Symbol;Acc:HGNC:4821]
ENST00000264126	ENSG00000121957	GPSM2	1:108815897-108963484	3032	-0.25214	0.5157	0.263561	no	no	no	GPSM2	G-protein signaling modulator 2 [Source:HGNC Symbol;Acc:HGNC:29501]
ENST00000264144	ENSG00000058085	LAMC2	1:183186237-183244900	5147	0.030184	-0.319189	-0.289005	no	no	no	LAMC2	laminin subunit gamma 2 [Source:HGNC Symbol;Acc:HGNC:6493]
ENST00000264151	ENSG00000128694	OSGEPL1	2:189674289-189765556	1885	0.231491	-0.591063	-0.359573	no	no	no	OSGEPL1	O-sialoglycoprotein endopeptidase like 1 [Source:HGNC Symbol;Acc:HGNC:23075]
ENST00000264156	ENSG00000076003	MCM6	2:135839625-135876426	3736	0.0106933	-0.189306	-0.178613	no	no	no	MCM6	minichromosome maintenance complex component 6 [Source:HGNC Symbol;Acc:HGNC:6949]
ENST00000264157	ENSG00000082258	CCNT2	2:134735463-134959342	6917	0.261719	-0.266663	-0.00494353	no	no	no	CCNT2	cyclin T2 [Source:HGNC Symbol;Acc:HGNC:1600]
ENST00000264158	ENSG00000115839	RAB3GAP1	2:135052264-135531236	4914	0.0927025	0.165976	0.258679	no	no	no	RAB3GAP1	RAB3 GTPase activating protein catalytic subunit 1 [Source:HGNC Symbol;Acc:HGNC:17063]
ENST00000264161	ENSG00000115866	DARS	2:135906676-136022593	2361	-0.0241521	-0.682443	-0.706595	no	yes	yes	DARS	aspartyl-tRNA synthetase [Source:HGNC Symbol;Acc:HGNC:2678]
ENST00000264167	ENSG00000018510	AGPS	2:177227594-177559299	7764	0.119209	-0.203841	-0.084632	no	no	no	AGPS	alkylglycerone phosphate synthase [Source:HGNC Symbol;Acc:HGNC:327]
ENST00000264193	ENSG00000080819	CPOX	3:98497603-98593723	2825	0.206952	-0.517781	-0.31083	no	no	no	CPOX	coproporphyrinogen oxidase [Source:HGNC Symbol;Acc:HGNC:2321]
ENST00000264198	ENSG00000090432	MUL1	1:20499447-20508161	2438	-0.0788691	0.348132	0.269263	no	no	no	MUL1	mitochondrial E3 ubiquitin protein ligase 1 [Source:HGNC Symbol;Acc:HGNC:25762]
ENST00000264202	ENSG00000077549	CAPZB	1:19338775-19485539	858	-0.637928	0.110822	-0.527106	no	no	no	CAPZB	capping actin protein of muscle Z-line beta subunit [Source:HGNC Symbol;Acc:HGNC:1491]
ENST00000264211	ENSG00000075151	EIF4G3	1:20806291-21176888	5802	0.233967	-0.16413	0.0698368	no	no	no	EIF4G3	eukaryotic translation initiation factor 4 gamma 3 [Source:HGNC Symbol;Acc:HGNC:3298]
ENST00000264218	ENSG00000109255	NMU	4:55595228-55636698	816	0.0561584	0.515803	0.571961	no	no	yes	NMU	neuromedin U [Source:HGNC Symbol;Acc:HGNC:7859]
ENST00000264220	ENSG00000128059	PPAT	4:56393361-56435615	3682	0.139477	-0.711314	-0.571837	no	yes	yes	PPAT	phosphoribosyl pyrophosphate amidotransferase [Source:HGNC Symbol;Acc:HGNC:9238]
ENST00000264221	ENSG00000128050	PAICS	4:56435740-56464579	3339	0.0401912	-0.458768	-0.418577	no	no	no	PAICS	phosphoribosylaminoimidazole carboxylase; phosphoribosylaminoimidazolesuccinocarboxamide synthase [Source:HGNC Symbol;Acc:HGNC:8587]
ENST00000264228	ENSG00000128039	SRD5A3	4:55346108-55395847	4190	-0.0777621	-0.216987	-0.294749	no	no	no	SRD5A3	steroid 5 alpha-reductase 3 [Source:HGNC Symbol;Acc:HGNC:25812]
ENST00000264230	ENSG00000084092	NOA1	4:56963369-57205510	3415	-0.0692745	0.036307	-0.0329675	no	no	no	NOA1	nitric oxide associated 1 [Source:HGNC Symbol;Acc:HGNC:28473]
ENST00000264233	ENSG00000051341	POLQ	3:121431426-121546641	8775	0.110933	0.0357803	0.146714	no	no	no	POLQ	DNA polymerase theta [Source:HGNC Symbol;Acc:HGNC:9186]
ENST00000264235	ENSG00000082701	GSK3B	3:119821322-120094417	7711	0.0695205	0.147057	0.216577	no	no	no	GSK3B	glycogen synthase kinase 3 beta [Source:HGNC Symbol;Acc:HGNC:4617]
ENST00000264244	ENSG00000113845	TIMMDC1	3:119498531-119559602	1271	-0.00560411	-0.0122753	-0.0178794	no	no	no	TIMMDC1	translocase of inner mitochondrial membrane domain containing 1 [Source:HGNC Symbol;Acc:HGNC:1321]
ENST00000264249	ENSG00000115526	CHST10	2:100391859-100417656	2842	-0.106489	0.45642	0.349931	no	yes	no	CHST10	carbohydrate sulfotransferase 10 [Source:HGNC Symbol;Acc:HGNC:19650]
ENST00000264254	ENSG00000115539	PDCL3	2:100562689-100576735	1337	-0.0109341	0.161058	0.150124	no	no	no	PDCL3	phosducin like 3 [Source:HGNC Symbol;Acc:HGNC:28860]
ENST00000264255	ENSG00000115514	TXNDC9	2:98997260-99490035	1637	-0.0833424	-0.316007	-0.39935	no	no	no	TXNDC9	thioredoxin domain containing 9 [Source:HGNC Symbol;Acc:HGNC:24110]
ENST00000264258	ENSG00000071082	RPL31	2:100820151-101270316	1865	-0.00662746	-0.279897	-0.286524	no	no	no	RPL31	ribosomal protein L31 [Source:HGNC Symbol;Acc:HGNC:10334]
ENST00000264263	ENSG00000168827	GFM1	3:158644277-158692575	3453	-0.104681	-0.529125	-0.633807	no	no	no	GFM1	G elongation factor mitochondrial 1 [Source:HGNC Symbol;Acc:HGNC:13780]
ENST00000264265	ENSG00000079257	LXN	3:158644277-158692575	1116	0.120421	-0.2685	-0.148079	no	no	no	LXN	latexin [Source:HGNC Symbol;Acc:HGNC:13347]
ENST00000264276	ENSG00000003393	ALS2	2:201700553-201781189	6644	-0.351415	0.215566	-0.135848	no	no	no	ALS2	ALS2, alsin Rho guanine nucleotide exchange factor [Source:HGNC Symbol;Acc:HGNC:443]
ENST00000264279	ENSG00000055044	NOP58	2:202265715-202303666	2046	0.147973	-0.0880559	0.0599176	no	no	no	NOP58	NOP58 ribonucleoprotein [Source:HGNC Symbol;Acc:HGNC:29926]
ENST00000264312	ENSG00000109180	OCIAD1	4:48805211-48861817	1414	-0.205741	-0.119436	-0.325177	no	no	no	OCIAD1	OCIA domain containing 1 [Source:HGNC Symbol;Acc:HGNC:16074]
ENST00000264331	ENSG00000077097	TOP2B	3:25174331-25664939	5358	-0.168698	-0.124488	-0.293185	no	no	no	TOP2B	topoisomerase (DNA) II beta [Source:HGNC Symbol;Acc:HGNC:11990]
ENST00000264335	ENSG00000108953	YWHAE	17:1344271-1400378	2211	0.182771	-0.35024	-0.167469	no	no	no	YWHAE	tyrosine 3-monooxygenase/tryptophan 5-monooxygenase activation protein epsilon [Source:HGNC Symbol;Acc:HGNC:12851]
ENST00000264377	ENSG00000114948	ADAM23	2:206443538-206621130	6330	-0.240637	-0.0254211	-0.266059	no	no	no	ADAM23	ADAM metallopeptidase domain 23 [Source:HGNC Symbol;Acc:HGNC:202]
ENST00000264389	ENSG00000138663	COPS4	4:83034446-83075818	1744	0.0908596	-0.367155	-0.276295	no	no	no	COPS4	COP9 signalosome subunit 4 [Source:HGNC Symbol;Acc:HGNC:16702]
ENST00000264431	ENSG00000109756	RAPGEF2	4:159104177-159360169	6949	0.069208	0.0612086	0.130417	no	no	no	RAPGEF2	Rap guanine nucleotide exchange factor 2 [Source:HGNC Symbol;Acc:HGNC:16854]
ENST00000264436	ENSG00000075340	ADD2	2:70607617-70768225	9267	-0.0536028	1.1	1.04639	no	yes	yes	ADD2	adducin 2 [Source:HGNC Symbol;Acc:HGNC:244]
ENST00000264451	ENSG00000014824	SLC30A9	4:41990471-42090457	6218	0.0630988	-0.3638	-0.300701	no	no	no	SLC30A9	solute carrier family 30 member 9 [Source:HGNC Symbol;Acc:HGNC:1329]
ENST00000264498	ENSG00000138685	FGF2	4:122826707-122922968	6775	0.114933	-1.09645	-0.981515	no	yes	yes	FGF2	fibroblast growth factor 2 [Source:HGNC Symbol;Acc:HGNC:3676]
ENST00000264538	ENSG00000114446	IFT57	3:108160811-108222570	3203	-0.210554	-0.00259873	-0.213152	no	no	no	IFT57	intraflagellar transport 57 [Source:HGNC Symbol;Acc:HGNC:17367]
ENST00000264552	ENSG00000108106	UBE2S	19:55385344-55407777	2548	0.0811794	-0.373773	-0.292594	no	no	no	UBE2S	ubiquitin conjugating enzyme E2 S [Source:HGNC Symbol;Acc:HGNC:17895]
ENST00000264554	ENSG00000129946	SHC2	19:416582-460996	2494	0.288539	-0.258063	0.0304761	no	no	no	SHC2	SHC adaptor protein 2 [Source:HGNC Symbol;Acc:HGNC:29869]
ENST00000264555	ENSG00000070047	PHRF1	11:576485-612222	5523	-0.41023	0.522465	0.112235	no	no	no	PHRF1	PHD and ring finger domains 1 [Source:HGNC Symbol;Acc:HGNC:24351]
ENST00000264560	ENSG00000099864	PALM	19:708938-748329	2755	0.360094	-0.503148	-0.143054	no	no	no	PALM	paralemmin [Source:HGNC Symbol;Acc:HGNC:8594]
ENST00000264563	ENSG00000095752	IL11	19:55364388-55370463	2281	0.756737	-0.145199	0.611539	yes	no	yes	IL11	interleukin 11 [Source:HGNC Symbol;Acc:HGNC:5966]
ENST00000264595	ENSG00000038002	AGA	4:177430769-177442503	2107	-0.260929	0.00964265	-0.251286	no	no	no	AGA	aspartylglucosaminidase [Source:HGNC Symbol;Acc:HGNC:318]
ENST00000264596	ENSG00000109674	NEIL3	4:177309835-177362943	2408	-0.0827443	-0.33	-0.412744	no	no	no	NEIL3	nei like DNA glycosylase 3 [Source:HGNC Symbol;Acc:HGNC:24573]
ENST00000264601	ENSG00000124839	RAB17	2:237574321-237601614	1966	-0.674386	-0.986191	-1.66058	no	yes	no	RAB17	RAB17, member RAS oncogene family [Source:HGNC Symbol;Acc:HGNC:16523]
ENST00000264607	ENSG00000065802	ASB1	2:238426741-238452250	6994	0.109896	0.118189	0.228085	no	no	no	ASB1	ankyrin repeat and SOCS box containing 1 [Source:HGNC Symbol;Acc:HGNC:16011]
ENST00000264637	ENSG00000126351	THRA	17:40019096-40100725	2538	0.213012	0.381915	0.594927	no	no	no	THRA	thyroid hormone receptor, alpha [Source:HGNC Symbol;Acc:HGNC:11796]
ENST00000264638	ENSG00000108797	CNTNAP1	17:42678888-42699814	5276	-0.0726714	-0.00584574	-0.0785171	no	no	no	CNTNAP1	contactin associated protein 1 [Source:HGNC Symbol;Acc:HGNC:8011]
ENST00000264639	ENSG00000108344	PSMD3	17:39980796-39997960	2158	0.0374224	0.229589	0.267011	no	no	no	PSMD3	proteasome 26S subunit, non-ATPase 3 [Source:HGNC Symbol;Acc:HGNC:9560]
ENST00000264644	ENSG00000108352	RAPGEFL1	17:40177009-40195656	3429	0.116678	-0.114272	0.00240568	no	no	no	RAPGEFL1	Rap guanine nucleotide exchange factor like 1 [Source:HGNC Symbol;Acc:HGNC:17428]
ENST00000264645	ENSG00000108349	CASC3	17:40140317-40172183	4116	-0.0957195	-0.207006	-0.302726	no	no	no	CASC3	cancer susceptibility candidate 3 [Source:HGNC Symbol;Acc:HGNC:17040]
ENST00000264657	ENSG00000168610	STAT3	17:42313323-42388568	5047	0.0688617	0.3598	0.428662	no	no	yes	STAT3	signal transducer and activator of transcription 3 [Source:HGNC Symbol;Acc:HGNC:11364]
ENST00000264670	ENSG00000037474	NSUN2	5:6599238-6633291	3303	-0.149608	-0.183331	-0.332938	no	no	no	NSUN2	NOP2/Sun RNA methyltransferase family member 2 [Source:HGNC Symbol;Acc:HGNC:25994]
ENST00000264689	ENSG00000109775	UFSP2	4:185396020-185425985	1630	0.199024	-0.691562	-0.492539	no	no	no	UFSP2	UFM1 specific peptidase 2 [Source:HGNC Symbol;Acc:HGNC:25640]
ENST00000264694	ENSG00000109762	SNX25	4:185159664-185395899	3264	-0.0413154	-0.753922	-0.795237	no	yes	yes	SNX25	sorting nexin 25 [Source:HGNC Symbol;Acc:HGNC:21883]
ENST00000264703	ENSG00000115226	FNDC4	2:27491882-27495245	1657	-0.175413	0.352016	0.176603	no	no	no	FNDC4	fibronectin type III domain containing 4 [Source:HGNC Symbol;Acc:HGNC:20239]
ENST00000264705	ENSG00000084774	CAD	2:27217389-27243943	7265	0.399872	-0.511996	-0.112125	no	no	no	CAD	carbamoyl-phosphate synthetase 2, aspartate transcarbamylase, and dihydroorotase [Source:HGNC Symbol;Acc:HGNC:1424]
ENST00000264709	ENSG00000119772	DNMT3A	2:25227854-25342590	9501	0.275865	0.398031	0.673896	no	no	no	DNMT3A	DNA methyltransferase 3 alpha [Source:HGNC Symbol;Acc:HGNC:2978]
ENST00000264710	ENSG00000084733	RAB10	2:26034106-26137454	3535	0.144412	-0.502448	-0.358035	no	yes	no	RAB10	RAB10, member RAS oncogene family [Source:HGNC Symbol;Acc:HGNC:9759]
ENST00000264712	ENSG00000084731	KIF3C	2:25926595-25982749	5344	-0.0912144	0.240146	0.148931	no	no	no	KIF3C	kinesin family member 3C [Source:HGNC Symbol;Acc:HGNC:6321]
ENST00000264718	ENSG00000198522	GPN1	2:27582968-27694976	2496	-0.0896704	0.194955	0.105284	no	no	no	GPN1	GPN-loop GTPase 1 [Source:HGNC Symbol;Acc:HGNC:17030]
ENST00000264720	ENSG00000115207	GTF3C2	2:27325848-27370486	3882	-0.245723	0.0100748	-0.235648	no	no	no	GTF3C2	general transcription factor IIIC subunit 2 [Source:HGNC Symbol;Acc:HGNC:4665]
ENST00000264735	ENSG00000127252	HRASLS	3:193241124-193378843	1066	-0.149539	0.373738	0.224199	no	no	no	HRASLS	HRAS like suppressor [Source:HGNC Symbol;Acc:HGNC:14922]
ENST00000264748	ENSG00000127418	FGFRL1	4:1009935-1026897	3100	0.319221	-0.547832	-0.228611	no	yes	no	FGFRL1	fibroblast growth factor receptor-like 1 [Source:HGNC Symbol;Acc:HGNC:3693]
ENST00000264750	ENSG00000090316	MAEA	4:1289850-1340147	2058	0.72474	-0.0654587	0.659281	no	no	no	MAEA	macrophage erythroblast attacher [Source:HGNC Symbol;Acc:HGNC:13731]
ENST00000264771	ENSG00000127419	TMEM175	4:932386-958656	1860	-0.407782	0.299006	-0.108776	no	no	no	TMEM175	transmembrane protein 175 [Source:HGNC Symbol;Acc:HGNC:28709]
ENST00000264775	ENSG00000067113	PLPP1	5:55307759-55535050	1550	0.286073	-0.766943	-0.48087	no	no	no	PLPP1	phospholipid phosphatase 1 [Source:HGNC Symbol;Acc:HGNC:9228]
ENST00000264779	ENSG00000062194	GPBP1	5:57173947-57264679	1786	-0.0219012	-0.1654	-0.187302	no	no	no	GPBP1	GC-rich promoter binding protein 1 [Source:HGNC Symbol;Acc:HGNC:29520]
ENST00000264827	ENSG00000095066	HOOK2	19:12763002-12874951	2603	-0.0683219	-0.688871	-0.757193	no	no	no	HOOK2	hook microtubule tethering protein 2 [Source:HGNC Symbol;Acc:HGNC:19885]
ENST00000264832	ENSG00000090339	ICAM1	19:10251900-10289019	3252	-0.139425	0.514042	0.374617	no	no	no	ICAM1	intercellular adhesion molecule 1 [Source:HGNC Symbol;Acc:HGNC:5344]
ENST00000264833	ENSG00000105088	OLFM2	19:9853717-9936552	2019	0.0929288	-0.118754	-0.0258253	no	no	no	OLFM2	olfactomedin 2 [Source:HGNC Symbol;Acc:HGNC:17189]
ENST00000264848	ENSG00000114529	C3orf52	3:112086334-112133305	2277	-0.24547	-0.521717	-0.767187	no	no	no	C3orf52	chromosome 3 open reading frame 52 [Source:HGNC Symbol;Acc:HGNC:26255]
ENST00000264864	ENSG00000038210	PI4K2B	4:25160640-25279092	3540	-0.0439064	-0.769518	-0.813424	no	yes	yes	PI4K2B	phosphatidylinositol 4-kinase type 2 beta [Source:HGNC Symbol;Acc:HGNC:18215]
ENST00000264868	ENSG00000091490	SEL1L3	4:25747426-25929874	4369	-0.289322	-0.568647	-0.857969	no	no	no	SEL1L3	SEL1L family member 3 [Source:HGNC Symbol;Acc:HGNC:29108]
ENST00000264874	ENSG00000124784	RIOK1	6:7268305-7418037	1988	0.0388236	-0.0267024	0.0121212	no	no	no	RIOK1	RIO kinase 1 [Source:HGNC Symbol;Acc:HGNC:18656]
ENST00000264883	ENSG00000138750	NUP54	4:76114658-76148515	2367	-0.198088	-0.315778	-0.513866	no	no	yes	NUP54	nucleoporin 54 [Source:HGNC Symbol;Acc:HGNC:17359]
ENST00000264893	ENSG00000138758	SEPT11	4:76949702-77040384	5593	0.0316632	-0.0331865	-0.00152335	no	no	no	SEPT11	septin 11 [Source:HGNC Symbol;Acc:HGNC:25589]
ENST00000264896	ENSG00000138760	SCARB2	4:76158736-76213893	4763	-0.132126	-0.0504973	-0.182624	no	no	no	SCARB2	scavenger receptor class B member 2 [Source:HGNC Symbol;Acc:HGNC:1665]
ENST00000264908	ENSG00000138772	ANXA3	4:78551518-78610451	1657	-0.74988	0.0940692	-0.655811	no	no	no	ANXA3	annexin A3 [Source:HGNC Symbol;Acc:HGNC:541]
ENST00000264914	ENSG00000113273	ARSB	5:78777208-78986087	5327	-0.441062	-0.0715066	-0.512569	yes	no	yes	ARSB	arylsulfatase B [Source:HGNC Symbol;Acc:HGNC:714]
ENST00000264926	ENSG00000070950	RAD18	3:8619399-8963773	5886	-0.0545366	0.307466	0.25293	no	no	no	RAD18	RAD18, E3 ubiquitin protein ligase [Source:HGNC Symbol;Acc:HGNC:18278]
ENST00000264930	ENSG00000113504	SLC12A7	5:1050375-1112035	5280	0.117725	0.361332	0.479057	no	yes	yes	SLC12A7	solute carrier family 12 member 7 [Source:HGNC Symbol;Acc:HGNC:10915]
ENST00000264932	ENSG00000073578	SDHA	5:218240-256700	2390	0.335444	-0.495974	-0.160529	no	no	no	SDHA	succinate dehydrogenase complex flavoprotein subunit A [Source:HGNC Symbol;Acc:HGNC:10680]
ENST00000264933	ENSG00000249915	PDCD6	5:271620-438291	1135	0.069058	-0.17017	-0.101112	no	no	no	PDCD6	programmed cell death 6 [Source:HGNC Symbol;Acc:HGNC:8765]
ENST00000264935	ENSG00000112877	CEP72	5:612271-693395	2434	0.294529	-0.402691	-0.108162	no	no	no	CEP72	centrosomal protein 72 [Source:HGNC Symbol;Acc:HGNC:25547]
ENST00000264954	ENSG00000109519	GRPEL1	4:7058905-7068197	2775	-0.0320066	-0.171532	-0.203538	no	no	no	GRPEL1	GrpE like 1, mitochondrial [Source:HGNC Symbol;Acc:HGNC:19696]
ENST00000264963	ENSG00000114988	LMAN2L	2:96705928-96740064	2397	-0.167796	-0.0392274	-0.207023	no	no	no	LMAN2L	lectin, mannose binding 2 like [Source:HGNC Symbol;Acc:HGNC:19263]
ENST00000264982	ENSG00000114107	CEP70	3:138494343-138594538	2732	0.166966	-0.585275	-0.418309	no	yes	no	CEP70	centrosomal protein 70 [Source:HGNC Symbol;Acc:HGNC:29972]
ENST00000264990	ENSG00000240303	ACAD11	3:132558137-132874223	4142	0.00953771	-0.631128	-0.62159	no	no	no	ACAD11	acyl-CoA dehydrogenase family member 11 [Source:HGNC Symbol;Acc:HGNC:30211]
ENST00000264991	ENSG00000081307	UBA5	3:132558137-132874223	2850	0.195402	-0.308265	-0.112862	no	no	no	UBA5	ubiquitin like modifier activating enzyme 5 [Source:HGNC Symbol;Acc:HGNC:23230]
ENST00000264993	ENSG00000091527	CDV3	3:133573729-133590261	3307	-0.306248	0.17858	-0.127669	no	no	no	CDV3	CDV3 homolog [Source:HGNC Symbol;Acc:HGNC:26928]
ENST00000264995	ENSG00000114686	MRPL3	3:131462211-131502983	1706	-0.109026	-0.19752	-0.306547	no	no	no	MRPL3	mitochondrial ribosomal protein L3 [Source:HGNC Symbol;Acc:HGNC:10379]
ENST00000265000	ENSG00000109586	GALNT7	4:173131927-173329694	4307	-0.103013	-0.33914	-0.442154	no	no	yes	GALNT7	polypeptide N-acetylgalactosaminyltransferase 7 [Source:HGNC Symbol;Acc:HGNC:4129]
ENST00000265028	ENSG00000090520	DNAJB11	3:186538440-186773476	1688	-0.150719	-0.0426572	-0.193377	no	no	no	DNAJB11	DnaJ heat shock protein family (Hsp40) member B11 [Source:HGNC Symbol;Acc:HGNC:14889]
ENST00000265036	ENSG00000035499	DEPDC1B	5:60596911-60700190	2499	-0.135522	-0.57944	-0.714962	no	yes	yes	DEPDC1B	DEP domain containing 1B [Source:HGNC Symbol;Acc:HGNC:24902]
ENST00000265038	ENSG00000049167	ERCC8	5:60873830-60945073	2017	0.176524	-0.460199	-0.283675	no	no	no	ERCC8	ERCC excision repair 8, CSA ubiquitin ligase complex subunit [Source:HGNC Symbol;Acc:HGNC:3439]
ENST00000265044	ENSG00000114850	SSR3	3:156540139-156555184	3716	0.00118144	-0.326715	-0.325533	no	no	no	SSR3	signal sequence receptor subunit 3 [Source:HGNC Symbol;Acc:HGNC:11325]
ENST00000265056	ENSG00000073111	MCM2	3:127573068-127622436	3622	0.388104	0.0299882	0.418092	no	no	no	MCM2	minichromosome maintenance complex component 2 [Source:HGNC Symbol;Acc:HGNC:6944]
ENST00000265062	ENSG00000075785	RAB7A	3:128726121-128814796	2244	-0.283088	0.330539	0.0474512	no	no	no	RAB7A	RAB7A, member RAS oncogene family [Source:HGNC Symbol;Acc:HGNC:9788]
ENST00000265069	ENSG00000056097	ZFR	5:32354349-32444761	4738	0.197457	-0.654419	-0.456962	no	yes	no	ZFR	zinc finger RNA binding protein [Source:HGNC Symbol;Acc:HGNC:17277]
ENST00000265070	ENSG00000113384	GOLPH3	5:32124703-32174350	2721	0.0806301	-0.498518	-0.417888	no	yes	yes	GOLPH3	golgi phosphoprotein 3 [Source:HGNC Symbol;Acc:HGNC:15452]
ENST00000265073	ENSG00000113387	SUB1	5:32531632-32604079	3507	-0.0346977	-0.567166	-0.601864	no	no	no	SUB1	SUB1 homolog, transcriptional regulator [Source:HGNC Symbol;Acc:HGNC:19985]
ENST00000265081	ENSG00000113318	MSH3	5:80626227-80876460	4092	-0.0730718	-0.0292101	-0.102282	no	no	no	MSH3	mutS homolog 3 [Source:HGNC Symbol;Acc:HGNC:7326]
ENST00000265087	ENSG00000113739	STC2	5:173314712-173329503	5353	-0.20561	-0.176996	-0.382606	no	no	yes	STC2	stanniocalcin 2 [Source:HGNC Symbol;Acc:HGNC:11374]
ENST00000265093	ENSG00000113732	ATP6V0E1	5:172983756-173035445	773	-0.0215192	-0.356237	-0.377756	no	no	no	ATP6V0E1	ATPase H+ transporting V0 subunit e1 [Source:HGNC Symbol;Acc:HGNC:863]
ENST00000265094	ENSG00000072803	FBXW11	5:171861548-172006873	4342	0.0649636	-0.102321	-0.0373574	no	no	no	FBXW11	F-box and WD repeat domain containing 11 [Source:HGNC Symbol;Acc:HGNC:13607]
ENST00000265097	ENSG00000051596	THOC3	5:175906938-176034680	1589	-0.197761	0.01158	-0.186181	no	no	no	THOC3	THO complex 3 [Source:HGNC Symbol;Acc:HGNC:19072]
ENST00000265100	ENSG00000037241	RPL26L1	5:172954785-172969771	722	-0.153753	0.178354	0.0246012	no	no	no	RPL26L1	ribosomal protein L26 like 1 [Source:HGNC Symbol;Acc:HGNC:17050]
ENST00000265107	ENSG00000082068	WDR70	5:37379211-37753435	2983	-0.186026	-0.153178	-0.339203	no	no	no	WDR70	WD repeat domain 70 [Source:HGNC Symbol;Acc:HGNC:25495]
ENST00000265109	ENSG00000039560	RAI14	5:34656236-34832627	5092	-0.303664	-0.504372	-0.808036	no	no	no	RAI14	retinoic acid induced 14 [Source:HGNC Symbol;Acc:HGNC:14873]
ENST00000265134	ENSG00000095397	WHRN	9:114402079-114505450	2847	0.100085	0.86834	0.968425	no	yes	yes	WHRN	whirlin [Source:HGNC Symbol;Acc:HGNC:16361]
ENST00000265138	ENSG00000113369	ARRDC3	5:91368723-91439085	4188	0.278502	-0.438208	-0.159705	no	no	no	ARRDC3	arrestin domain containing 3 [Source:HGNC Symbol;Acc:HGNC:29263]
ENST00000265164	ENSG00000138794	CASP6	4:109560204-109703583	1548	-0.156434	0.171495	0.0150615	no	no	no	CASP6	caspase 6 [Source:HGNC Symbol;Acc:HGNC:1507]
ENST00000265174	ENSG00000138801	PAPSS1	4:107590275-107720452	2731	0.296758	-0.35526	-0.0585016	no	no	no	PAPSS1	3'-phosphoadenosine 5'-phosphosulfate synthase 1 [Source:HGNC Symbol;Acc:HGNC:8603]
ENST00000265175	ENSG00000138802	SEC24B	4:109347474-109540896	5083	0.0166789	-0.18089	-0.164212	no	no	no	SEC24B	SEC24 homolog B, COPII coat complex component [Source:HGNC Symbol;Acc:HGNC:10704]
ENST00000265187	ENSG00000125885	MCM8	20:5950651-6005821	3442	0.324048	-0.422554	-0.0985066	no	no	no	MCM8	minichromosome maintenance 8 homologous recombination repair factor [Source:HGNC Symbol;Acc:HGNC:16147]
ENST00000265192	ENSG00000120727	PAIP2	5:139341586-139384553	1459	-0.0281267	-0.154752	-0.182878	no	no	no	PAIP2	poly(A) binding protein interacting protein 2 [Source:HGNC Symbol;Acc:HGNC:17970]
ENST00000265245	ENSG00000041802	LSG1	3:194584010-194672477	3572	0.113627	-0.219072	-0.105445	no	no	no	LSG1	large 60S subunit nuclear export GTPase 1 [Source:HGNC Symbol;Acc:HGNC:25652]
ENST00000265260	ENSG00000081154	PCNP	3:101574094-101594437	2342	-0.0744644	-0.554125	-0.62859	no	no	no	PCNP	PEST proteolytic signal containing nuclear protein [Source:HGNC Symbol;Acc:HGNC:30023]
ENST00000265271	ENSG00000091009	RBM27	5:146203549-146376963	6451	0.23058	-0.520386	-0.289806	no	yes	no	RBM27	RNA binding motif protein 27 [Source:HGNC Symbol;Acc:HGNC:29243]
ENST00000265294	ENSG00000094755	GABRP	5:170747046-170814047	3310	-0.055686	-0.487326	-0.543012	no	yes	yes	GABRP	gamma-aminobutyric acid type A receptor pi subunit [Source:HGNC Symbol;Acc:HGNC:4089]
ENST00000265295	ENSG00000040275	SPDL1	5:169583633-169604778	2668	-0.108042	-0.128398	-0.23644	no	no	no	SPDL1	spindle apparatus coiled-coil protein 1 [Source:HGNC Symbol;Acc:HGNC:26010]
ENST00000265304	ENSG00000106028	SSBP1	7:141704337-141788640	687	-0.137276	0.158753	0.0214765	no	no	no	SSBP1	single stranded DNA binding protein 1 [Source:HGNC Symbol;Acc:HGNC:11317]
ENST00000265322	ENSG00000115425	PECR	2:215942804-216102783	1853	0.112886	-0.280587	-0.167701	no	no	no	PECR	peroxisomal trans-2-enoyl-CoA reductase [Source:HGNC Symbol;Acc:HGNC:18281]
ENST00000265339	ENSG00000119048	UBE2B	5:134371178-134391992	2515	0.0764131	-0.257344	-0.180931	no	no	no	UBE2B	ubiquitin conjugating enzyme E2 B [Source:HGNC Symbol;Acc:HGNC:12473]
ENST00000265343	ENSG00000072364	AFF4	5:132875378-132963634	9552	0.28402	-0.508667	-0.224647	no	yes	no	AFF4	AF4/FMR2 family member 4 [Source:HGNC Symbol;Acc:HGNC:17869]
ENST00000265348	ENSG00000044090	CUL7	6:43037616-43075099	5254	0.08059	0.181774	0.262364	no	no	no	CUL7	cullin 7 [Source:HGNC Symbol;Acc:HGNC:21024]
ENST00000265350	ENSG00000124641	MED20	6:41905353-41921139	2438	0.00746927	0.0666001	0.0740694	no	no	no	MED20	mediator complex subunit 20 [Source:HGNC Symbol;Acc:HGNC:16840]
ENST00000265351	ENSG00000124571	XPO5	6:43506968-43576075	5364	0.205891	-0.221186	-0.0152946	no	no	no	XPO5	exportin 5 [Source:HGNC Symbol;Acc:HGNC:17675]
ENST00000265354	ENSG00000112658	SRF	6:43171298-43181507	4202	-0.142668	0.350575	0.207907	no	no	no	SRF	serum response factor [Source:HGNC Symbol;Acc:HGNC:11291]
ENST00000265362	ENSG00000075213	SEMA3A	7:83955776-84492724	8225	-0.203815	0.83924	0.635425	no	yes	yes	SEMA3A	semaphorin 3A [Source:HGNC Symbol;Acc:HGNC:10723]
ENST00000265388	ENSG00000064419	TNPO3	7:128954179-129055173	4153	-0.0949028	-0.0990853	-0.193988	no	no	no	TNPO3	transportin 3 [Source:HGNC Symbol;Acc:HGNC:17103]
ENST00000265394	ENSG00000106066	CPVL	7:28979966-29563670	2091	-0.0549162	-0.378172	-0.433088	no	no	no	CPVL	carboxypeptidase, vitellogenic like [Source:HGNC Symbol;Acc:HGNC:14399]
ENST00000265395	ENSG00000106049	HIBADH	7:27525441-27662995	1990	-0.0817799	-0.1833	-0.26508	no	no	no	HIBADH	3-hydroxyisobutyrate dehydrogenase [Source:HGNC Symbol;Acc:HGNC:4907]
ENST00000265421	ENSG00000070501	POLB	8:42338453-42371808	1329	-0.233284	0.023062	-0.210222	no	no	no	POLB	DNA polymerase beta [Source:HGNC Symbol;Acc:HGNC:9174]
ENST00000265428	ENSG00000123124	WWP1	8:86333273-86514357	3362	-0.0056112	-0.225392	-0.231003	no	no	no	WWP1	WW domain containing E3 ubiquitin protein ligase 1 [Source:HGNC Symbol;Acc:HGNC:17004]
ENST00000265431	ENSG00000104327	CALB1	8:90058607-90095475	2533	0.132747	0.776142	0.908889	no	yes	yes	CALB1	calbindin 1 [Source:HGNC Symbol;Acc:HGNC:1434]
ENST00000265437	ENSG00000004866	ST7	7:116952445-117230103	2899	-0.169605	0.06277	-0.106835	no	no	no	ST7	suppression of tumorigenicity 7 [Source:HGNC Symbol;Acc:HGNC:11351]
ENST00000265460	ENSG00000124920	MYRF	11:61680432-61867354	5745	0.225454	-0.00793003	0.217524	no	no	no	MYRF	myelin regulatory factor [Source:HGNC Symbol;Acc:HGNC:1181]
ENST00000265462	ENSG00000126432	PRDX5	11:64318087-64321811	893	-0.209959	0.42819	0.218231	no	yes	no	PRDX5	peroxiredoxin 5 [Source:HGNC Symbol;Acc:HGNC:9355]
ENST00000265465	ENSG00000014138	POLA2	11:65261761-65305589	3744	0.331896	-0.349909	-0.0180129	no	no	no	POLA2	DNA polymerase alpha 2, accessory subunit [Source:HGNC Symbol;Acc:HGNC:30073]
ENST00000265471	ENSG00000149541	B3GAT3	11:62615295-62622175	1641	0.0239328	-0.074526	-0.0505932	no	no	no	B3GAT3	beta-1,3-glucuronyltransferase 3 [Source:HGNC Symbol;Acc:HGNC:923]
ENST00000265498	ENSG00000085871	MGST2	4:139665767-140154184	801	-0.590145	0.952456	0.362311	yes	yes	no	MGST2	microsomal glutathione S-transferase 2 [Source:HGNC Symbol;Acc:HGNC:7063]
ENST00000265523	ENSG00000106605	BLVRA	7:43758679-43807342	1071	0.00705325	0.0159586	0.0230118	no	no	no	BLVRA	biliverdin reductase A [Source:HGNC Symbol;Acc:HGNC:1062]
ENST00000265537	ENSG00000011376	LARS2	3:45388505-45549421	4281	-0.121253	0.1511	0.029847	no	no	no	LARS2	leucyl-tRNA synthetase 2, mitochondrial [Source:HGNC Symbol;Acc:HGNC:17095]
ENST00000265562	ENSG00000076201	PTPN23	3:47381010-47413441	5244	-0.283463	0.285293	0.00183013	no	no	no	PTPN23	protein tyrosine phosphatase, non-receptor type 23 [Source:HGNC Symbol;Acc:HGNC:14406]
ENST00000265563	ENSG00000114302	PRKAR2A	3:48744596-48851981	6471	0.111365	-0.282143	-0.170778	no	no	no	PRKAR2A	protein kinase cAMP-dependent type II regulatory subunit alpha [Source:HGNC Symbol;Acc:HGNC:9391]
ENST00000265564	ENSG00000075914	EXOSC7	3:44915256-45036071	1055	0.105007	-0.193654	-0.0886472	no	no	no	EXOSC7	exosome component 7 [Source:HGNC Symbol;Acc:HGNC:28112]
ENST00000265586	ENSG00000114770	ABCC5	3:183919933-184018015	5712	0.448891	-0.593427	-0.144536	no	no	no	ABCC5	ATP binding cassette subfamily C member 5 [Source:HGNC Symbol;Acc:HGNC:56]
ENST00000265616	ENSG00000104691	UBXN8	8:30732246-30767006	1450	0.475245	-0.659385	-0.18414	no	no	no	UBXN8	UBX domain protein 8 [Source:HGNC Symbol;Acc:HGNC:30307]
ENST00000265620	ENSG00000087460	GNAS	20:58818918-58911192	1866	-0.0363597	-0.221807	-0.258166	no	no	no	GNAS	GNAS complex locus [Source:HGNC Symbol;Acc:HGNC:4392]
ENST00000265631	ENSG00000004864	SLC25A13	7:96120219-96322147	3136	0.0846554	-0.586413	-0.501757	no	yes	yes	SLC25A13	solute carrier family 25 member 13 [Source:HGNC Symbol;Acc:HGNC:10983]
ENST00000265634	ENSG00000106236	NPTX2	7:98617296-98629868	2700	0.110295	-0.935207	-0.824913	no	yes	yes	NPTX2	neuronal pentraxin 2 [Source:HGNC Symbol;Acc:HGNC:7953]
ENST00000265637	ENSG00000110075	PPP6R3	11:68460730-68616711	4783	0.429264	-0.474961	-0.0456969	yes	no	no	PPP6R3	protein phosphatase 6 regulatory subunit 3 [Source:HGNC Symbol;Acc:HGNC:1173]
ENST00000265643	ENSG00000069482	GAL	11:68683778-68691175	818	0.2959	-0.74735	-0.45145	no	yes	yes	GAL	galanin and GMAP prepropeptide [Source:HGNC Symbol;Acc:HGNC:4114]
ENST00000265686	ENSG00000110719	TCIRG1	11:68039015-68121444	2677	-0.183771	0.0625496	-0.121221	no	no	no	TCIRG1	T-cell immune regulator 1, ATPase H+ transporting V0 subunit a3 [Source:HGNC Symbol;Acc:HGNC:11647]
ENST00000265689	ENSG00000110721	CHKA	11:68039015-68121444	2530	-0.018704	0.04843	0.029726	no	no	no	CHKA	choline kinase alpha [Source:HGNC Symbol;Acc:HGNC:1937]
ENST00000265713	ENSG00000083168	KAT6A	8:41929478-42051990	9153	0.300982	-0.241096	0.0598862	no	no	no	KAT6A	lysine acetyltransferase 6A [Source:HGNC Symbol;Acc:HGNC:13013]
ENST00000265717	ENSG00000005249	PRKAR2B	7:107044648-107161811	3745	0.0586741	-1.22573	-1.16705	no	yes	yes	PRKAR2B	protein kinase cAMP-dependent type II regulatory subunit beta [Source:HGNC Symbol;Acc:HGNC:9392]
ENST00000265720	ENSG00000105865	DUS4L	7:107168960-107578464	2220	-0.204465	-0.161434	-0.365899	no	no	no	DUS4L	dihydrouridine synthase 4 like [Source:HGNC Symbol;Acc:HGNC:21517]
ENST00000265729	ENSG00000075142	SRI	7:88205117-88306891	2010	-0.132555	-0.212291	-0.344847	no	no	no	SRI	sorcin [Source:HGNC Symbol;Acc:HGNC:11292]
ENST00000265732	ENSG00000127993	RBM48	7:92528772-92538005	1742	0.0563324	-0.152534	-0.0962017	no	no	no	RBM48	RNA binding motif protein 48 [Source:HGNC Symbol;Acc:HGNC:21785]
ENST00000265735	ENSG00000127990	SGCE	7:94585229-94656209	1694	-0.391085	-0.133828	-0.524913	no	no	no	SGCE	sarcoglycan epsilon [Source:HGNC Symbol;Acc:HGNC:10808]
ENST00000265742	ENSG00000001629	ANKIB1	7:92246233-92401384	6081	-0.0643963	-0.231372	-0.295768	no	no	no	ANKIB1	ankyrin repeat and IBR domain containing 1 [Source:HGNC Symbol;Acc:HGNC:22215]
ENST00000265748	ENSG00000011426	ANLN	7:36324220-36453791	4787	0.439326	-1.16738	-0.728058	no	no	no	ANLN	anillin actin binding protein [Source:HGNC Symbol;Acc:HGNC:14082]
ENST00000265753	ENSG00000106682	EIF4H	7:74174244-74197101	2679	0.734174	-0.873573	-0.139399	no	no	no	EIF4H	eukaryotic translation initiation factor 4H [Source:HGNC Symbol;Acc:HGNC:12741]
ENST00000265755	ENSG00000006704	GTF2IRD1	7:74453789-74602604	3430	0.054521	-0.875019	-0.820498	no	no	no	GTF2IRD1	GTF2I repeat domain containing 1 [Source:HGNC Symbol;Acc:HGNC:4661]
ENST00000265758	ENSG00000071462	WBSCR22	7:73680968-73719672	1230	0.0804603	-0.0282175	0.0522428	no	no	no	WBSCR22	Williams-Beuren syndrome chromosome region 22 [Source:HGNC Symbol;Acc:HGNC:16405]
ENST00000265806	ENSG00000104679	R3HCC1	8:23270119-23296279	1773	-0.0564918	0.522908	0.466416	no	yes	yes	R3HCC1	R3H domain and coiled-coil containing 1 [Source:HGNC Symbol;Acc:HGNC:27329]
ENST00000265838	ENSG00000075239	ACAT1	11:108008732-108147776	1761	-0.0138152	-0.280031	-0.293846	no	no	no	ACAT1	acetyl-CoA acetyltransferase 1 [Source:HGNC Symbol;Acc:HGNC:93]
ENST00000265849	ENSG00000122512	PMS2	7:5973238-6009125	2855	-0.318831	1.22467	0.905837	no	no	no	PMS2	PMS1 homolog 2, mismatch repair system component [Source:HGNC Symbol;Acc:HGNC:9122]
ENST00000265857	ENSG00000239857	GET4	7:816614-896436	2090	0.0382826	-0.00719412	0.0310885	no	no	no	GET4	golgi to ER traffic protein 4 [Source:HGNC Symbol;Acc:HGNC:21690]
ENST00000265866	ENSG00000096746	HNRNPH3	10:68282659-68407294	2339	0.178766	-0.27334	-0.0945745	no	no	no	HNRNPH3	heterogeneous nuclear ribonucleoprotein H3 [Source:HGNC Symbol;Acc:HGNC:5043]
ENST00000265872	ENSG00000060339	CCAR1	10:68721011-68792377	4683	-0.23606	0.186462	-0.0495974	no	no	no	CCAR1	cell division cycle and apoptosis regulator 1 [Source:HGNC Symbol;Acc:HGNC:24236]
ENST00000265881	ENSG00000076043	REXO2	11:114391442-114450279	1161	-0.107403	0.0905307	-0.0168722	no	no	no	REXO2	RNA exonuclease 2 [Source:HGNC Symbol;Acc:HGNC:17851]
ENST00000265896	ENSG00000104549	SQLE	8:124998496-125022283	2961	-0.371491	-0.157544	-0.529035	no	no	no	SQLE	squalene epoxidase [Source:HGNC Symbol;Acc:HGNC:11279]
ENST00000265909	ENSG00000120451	SNX19	11:130875435-130916509	6535	-0.0539976	-0.0146512	-0.0686488	no	no	no	SNX19	sorting nexin 19 [Source:HGNC Symbol;Acc:HGNC:21532]
ENST00000265922	ENSG00000078725	BRINP1	9:119153457-119369467	3202	-0.802891	1.94958	1.14669	yes	yes	yes	BRINP1	BMP/retinoic acid inducible neural specific 1 [Source:HGNC Symbol;Acc:HGNC:2687]
ENST00000265963	ENSG00000110768	GTF2H1	11:18322294-18367044	2982	0.337761	-0.872074	-0.534313	no	yes	no	GTF2H1	general transcription factor IIH subunit 1 [Source:HGNC Symbol;Acc:HGNC:4655]
ENST00000265965	ENSG00000129158	SERGEF	11:17788047-18042426	1566	0.203399	-0.197114	0.00628543	no	no	no	SERGEF	secretion regulating guanine nucleotide exchange factor [Source:HGNC Symbol;Acc:HGNC:17499]
ENST00000265970	ENSG00000011405	PIK3C2A	11:17074388-17207983	8227	0.0140237	-0.746385	-0.732361	no	no	no	PIK3C2A	phosphatidylinositol-4-phosphate 3-kinase catalytic subunit type 2 alpha [Source:HGNC Symbol;Acc:HGNC:8971]
ENST00000265981	ENSG00000110315	RNF141	11:10511677-10541230	4074	-0.0326117	-0.343399	-0.37601	no	no	no	RNF141	ring finger protein 141 [Source:HGNC Symbol;Acc:HGNC:21159]
ENST00000265992	ENSG00000107443	CCNJ	10:95711778-96090238	4115	-0.0320945	0.0055657	-0.0265288	no	no	no	CCNJ	cyclin J [Source:HGNC Symbol;Acc:HGNC:23434]
ENST00000266000	ENSG00000204209	DAXX	6:33318557-33329269	2606	-0.52432	0.148144	-0.376177	no	no	no	DAXX	death domain associated protein [Source:HGNC Symbol;Acc:HGNC:2681]
ENST00000266022	ENSG00000004534	RBM6	3:49940006-50189075	3750	0.119901	-1.08641	-0.966509	no	no	no	RBM6	RNA binding motif protein 6 [Source:HGNC Symbol;Acc:HGNC:9903]
ENST00000266025	ENSG00000126062	TMEM115	3:50347329-50504244	2197	-0.048133	0.231961	0.183828	no	no	no	TMEM115	transmembrane protein 115 [Source:HGNC Symbol;Acc:HGNC:30055]
ENST00000266027	ENSG00000114353	GNAI2	3:50226291-50259355	2169	-0.0661811	-0.281543	-0.347724	no	no	no	GNAI2	G protein subunit alpha i2 [Source:HGNC Symbol;Acc:HGNC:4385]
ENST00000266066	ENSG00000120057	SFRP5	10:97766750-97771952	1836	0.247894	-1.83894	-1.59104	no	yes	yes	SFRP5	secreted frizzled related protein 5 [Source:HGNC Symbol;Acc:HGNC:10779]
ENST00000266069	ENSG00000101193	GID8	20:62938118-62948475	4397	0.0541084	-0.000450337	0.0536581	no	no	no	GID8	GID complex subunit 8 homolog [Source:HGNC Symbol;Acc:HGNC:15857]
ENST00000266077	ENSG00000125520	SLC2A4RG	20:63657809-63743505	1731	-0.272736	0.585394	0.312659	no	no	no	SLC2A4RG	SLC2A4 regulator [Source:HGNC Symbol;Acc:HGNC:15930]
ENST00000266079	ENSG00000101161	PRPF6	20:63981134-64033100	3044	0.131363	0.337017	0.46838	no	no	yes	PRPF6	pre-mRNA processing factor 6 [Source:HGNC Symbol;Acc:HGNC:15860]
ENST00000266085	ENSG00000100234	TIMP3	22:32512551-33058372	4603	0.136169	0.576738	0.712907	no	no	yes	TIMP3	TIMP metallopeptidase inhibitor 3 [Source:HGNC Symbol;Acc:HGNC:11822]
ENST00000266252	ENSG00000138942	RNF185	22:31160182-31207019	2946	-0.158379	0.172892	0.0145126	no	no	no	RNF185	ring finger protein 185 [Source:HGNC Symbol;Acc:HGNC:26783]
ENST00000266254	ENSG00000100271	TTLL1	22:43038584-43089428	1645	-0.12306	0.440289	0.317228	no	yes	no	TTLL1	tubulin tyrosine ligase like 1 [Source:HGNC Symbol;Acc:HGNC:1312]
ENST00000266263	ENSG00000242114	MTFP1	22:30331987-30429053	1370	-0.0581324	0.0384311	-0.0197013	no	no	no	MTFP1	mitochondrial fission process 1 [Source:HGNC Symbol;Acc:HGNC:26945]
ENST00000266304	ENSG00000167074	TEF	22:41367332-41399326	4394	0.424634	-0.902322	-0.477687	no	no	no	TEF	TEF, PAR bZIP transcription factor [Source:HGNC Symbol;Acc:HGNC:11722]
ENST00000266383	ENSG00000139044	B4GALNT3	12:460363-563509	5068	0.258257	-1.37092	-1.11266	no	no	yes	B4GALNT3	beta-1,4-N-acetyl-galactosaminyltransferase 3 [Source:HGNC Symbol;Acc:HGNC:24137]
ENST00000266458	ENSG00000139112	GABARAPL1	12:10212457-10223130	1957	-0.0565496	-0.148112	-0.204661	no	no	no	GABARAPL1	GABA type A receptor associated protein like 1 [Source:HGNC Symbol;Acc:HGNC:4068]
ENST00000266508	ENSG00000139154	AEBP2	12:19404044-19720801	3620	0.00449216	-0.984516	-0.980024	no	no	no	AEBP2	AE binding protein 2 [Source:HGNC Symbol;Acc:HGNC:24051]
ENST00000266517	ENSG00000139163	ETNK1	12:22625074-22690665	7159	-0.180257	-0.0691114	-0.249369	no	no	no	ETNK1	ethanolamine kinase 1 [Source:HGNC Symbol;Acc:HGNC:24649]
ENST00000266529	ENSG00000139168	ZCRB1	12:42238446-42590355	1827	-0.107497	-0.465368	-0.572864	no	no	no	ZCRB1	zinc finger CCHC-type and RNA binding motif containing 1 [Source:HGNC Symbol;Acc:HGNC:29620]
ENST00000266542	ENSG00000139178	C1RL	12:7080208-7122501	3394	-0.184159	0.445229	0.26107	no	no	no	C1RL	complement C1r subcomponent like [Source:HGNC Symbol;Acc:HGNC:21265]
ENST00000266544	ENSG00000139180	NDUFA9	12:4562203-4851927	8363	0.16688	-0.170503	-0.0036229	no	no	no	NDUFA9	NADH:ubiquinone oxidoreductase subunit A9 [Source:HGNC Symbol;Acc:HGNC:7693]
ENST00000266546	ENSG00000139182	CLSTN3	12:7129078-7158945	4185	-0.177974	0.0660888	-0.111885	no	no	no	CLSTN3	calsyntenin 3 [Source:HGNC Symbol;Acc:HGNC:18371]
ENST00000266563	ENSG00000139197	PEX5	12:7166673-7218574	3252	-0.425461	0.0172078	-0.408253	no	no	no	PEX5	peroxisomal biogenesis factor 5 [Source:HGNC Symbol;Acc:HGNC:9719]
ENST00000266564	ENSG00000139197	PEX5	12:7166673-7218574	3170	0.234644	0.169499	0.404143	no	no	no	PEX5	peroxisomal biogenesis factor 5 [Source:HGNC Symbol;Acc:HGNC:9719]
ENST00000266643	ENSG00000139266	MARCH9	12:57723760-57760407	2982	0.285774	-0.286159	-0.000385037	no	no	no	MARCH9	membrane associated ring-CH-type finger 9 [Source:HGNC Symbol;Acc:HGNC:25139]
ENST00000266646	ENSG00000139269	INHBE	12:57452322-57459280	2429	-0.671883	0.689427	0.0175438	yes	yes	no	INHBE	inhibin beta E subunit [Source:HGNC Symbol;Acc:HGNC:24029]
ENST00000266679	ENSG00000111605	CPSF6	12:69239536-69274358	2229	-0.238735	0.794893	0.556159	no	no	no	CPSF6	cleavage and polyadenylation specific factor 6 [Source:HGNC Symbol;Acc:HGNC:13871]
ENST00000266712	ENSG00000139324	TMTC3	12:88142295-88199887	7203	-0.069564	-0.666042	-0.735606	no	yes	yes	TMTC3	transmembrane and tetratricopeptide repeat containing 3 [Source:HGNC Symbol;Acc:HGNC:26899]
ENST00000266732	ENSG00000120802	TMPO	12:98512972-98550379	3615	0.22786	-0.233606	-0.0057451	no	no	no	TMPO	thymopoietin [Source:HGNC Symbol;Acc:HGNC:11875]
ENST00000266735	ENSG00000139343	SNRPF	12:95858927-95942974	1389	-0.225746	0.377793	0.152046	no	yes	no	SNRPF	small nuclear ribonucleoprotein polypeptide F [Source:HGNC Symbol;Acc:HGNC:11162]
ENST00000266742	ENSG00000139350	NEDD1	12:96907222-96953777	4046	0.217864	-1.10608	-0.888212	no	yes	no	NEDD1	neural precursor cell expressed, developmentally down-regulated 1 [Source:HGNC Symbol;Acc:HGNC:7723]
ENST00000266970	ENSG00000123374	CDK2	12:55954104-55973317	2296	-0.0148416	-0.064556	-0.0793975	no	no	no	CDK2	cyclin dependent kinase 2 [Source:HGNC Symbol;Acc:HGNC:1771]
ENST00000267023	ENSG00000139579	NABP2	12:56222014-56229854	1417	-0.0900347	0.161778	0.0717434	no	no	no	NABP2	nucleic acid binding protein 2 [Source:HGNC Symbol;Acc:HGNC:28412]
ENST00000267064	ENSG00000139613	SMARCC2	12:56150795-56190284	4076	-0.257354	-0.386766	-0.64412	no	no	no	SMARCC2	SWI/SNF related, matrix associated, actin dependent regulator of chromatin subfamily c member 2 [Source:HGNC Symbol;Acc:HGNC:11105]
ENST00000267079	ENSG00000139625	MAP3K12	12:53441604-53500063	4319	0.00166252	0.215638	0.2173	no	no	no	MAP3K12	mitogen-activated protein kinase kinase kinase 12 [Source:HGNC Symbol;Acc:HGNC:6851]
ENST00000267102	ENSG00000139636	LMBR1L	12:49096550-49110900	2934	-0.119244	0.0635667	-0.0556772	no	no	no	LMBR1L	limb development membrane protein 1 like [Source:HGNC Symbol;Acc:HGNC:18268]
ENST00000267103	ENSG00000139637	C12orf10	12:53295290-53307177	1192	-0.00520268	-0.0919753	-0.0971779	no	no	no	C12orf10	chromosome 12 open reading frame 10 [Source:HGNC Symbol;Acc:HGNC:17590]
ENST00000267115	ENSG00000139644	TMBIM6	12:49568217-49764934	2836	0.0871502	-0.431788	-0.344638	no	no	no	TMBIM6	transmembrane BAX inhibitor motif containing 6 [Source:HGNC Symbol;Acc:HGNC:11723]
ENST00000267116	ENSG00000139645	ANKRD52	12:56230048-56258391	8688	0.0729387	0.48277	0.555709	no	yes	yes	ANKRD52	ankyrin repeat domain 52 [Source:HGNC Symbol;Acc:HGNC:26614]
ENST00000267199	ENSG00000139719	VPS33A	12:122203542-122266521	4586	0.180773	0.0299008	0.210674	no	no	no	VPS33A	VPS33A, CORVET/HOPS core subunit [Source:HGNC Symbol;Acc:HGNC:18179]
ENST00000267202	ENSG00000139722	VPS37B	12:122865327-122896444	3028	-0.387651	0.745673	0.358022	no	yes	no	VPS37B	VPS37B, ESCRT-I subunit [Source:HGNC Symbol;Acc:HGNC:25754]
ENST00000267205	ENSG00000139725	RHOF	12:121712751-121803906	3009	-0.00373921	-0.380612	-0.384351	no	no	no	RHOF	ras homolog family member F, filopodia associated [Source:HGNC Symbol;Acc:HGNC:15703]
ENST00000267257	ENSG00000089159	PXN	12:120201290-120265771	3835	-0.596982	-0.102825	-0.699807	no	no	no	PXN	paxillin [Source:HGNC Symbol;Acc:HGNC:9718]
ENST00000267294	ENSG00000139800	ZIC5	13:99962963-99971909	4639	0.0642765	-0.392146	-0.327869	no	yes	no	ZIC5	Zic family member 5 [Source:HGNC Symbol;Acc:HGNC:20322]
ENST00000267328	ENSG00000139832	RAB20	13:110523065-110561733	1518	-0.0675672	-0.999691	-1.06726	no	yes	yes	RAB20	RAB20, member RAS oncogene family [Source:HGNC Symbol;Acc:HGNC:18260]
ENST00000267339	ENSG00000088448	ANKRD10	13:110878539-110915069	2495	-0.223507	0.451983	0.228475	no	no	no	ANKRD10	ankyrin repeat domain 10 [Source:HGNC Symbol;Acc:HGNC:20265]
ENST00000267415	ENSG00000092330	TINF2	14:24239642-24242674	1852	-0.238279	0.213119	-0.0251602	no	no	no	TINF2	TERF1 interacting nuclear factor 2 [Source:HGNC Symbol;Acc:HGNC:11824]
ENST00000267425	ENSG00000196943	NOP9	14:24299861-24318036	6033	0.175349	0.0829265	0.258276	no	no	no	NOP9	NOP9 nucleolar protein [Source:HGNC Symbol;Acc:HGNC:19826]
ENST00000267436	ENSG00000087299	L2HGDH	14:50237562-50416461	6414	0.0339691	-0.702807	-0.668838	no	yes	yes	L2HGDH	L-2-hydroxyglutarate dehydrogenase [Source:HGNC Symbol;Acc:HGNC:20499]
ENST00000267460	ENSG00000139946	PELI2	14:56117315-56301526	5909	0.437377	-1.036	-0.598622	yes	yes	yes	PELI2	pellino E3 ubiquitin protein ligase family member 2 [Source:HGNC Symbol;Acc:HGNC:8828]
ENST00000267512	ENSG00000139998	RAB15	14:64914360-65102695	3391	-0.29426	-0.199116	-0.493377	no	no	no	RAB15	RAB15, member RAS oncogene family [Source:HGNC Symbol;Acc:HGNC:20150]
ENST00000267568	ENSG00000140043	PTGR2	14:73851843-74084493	2559	0.140712	-0.162222	-0.0215098	no	no	no	PTGR2	prostaglandin reductase 2 [Source:HGNC Symbol;Acc:HGNC:20149]
ENST00000267569	ENSG00000140044	JDP2	14:75423682-75474111	1700	-0.608673	-0.0577714	-0.666445	yes	no	yes	JDP2	Jun dimerization protein 2 [Source:HGNC Symbol;Acc:HGNC:17546]
ENST00000267750	ENSG00000128463	EMC4	15:34224998-34338060	1036	0.543238	-0.734452	-0.191214	yes	yes	no	EMC4	ER membrane protein complex subunit 4 [Source:HGNC Symbol;Acc:HGNC:28032]
ENST00000267812	ENSG00000140259	MFAP1	15:43804491-43824802	2155	0.188915	-0.0282091	0.160706	no	no	no	MFAP1	microfibrillar associated protein 1 [Source:HGNC Symbol;Acc:HGNC:7032]
ENST00000267814	ENSG00000140263	SORD	15:45023103-45077185	4909	0.0561165	-0.100942	-0.0448256	no	no	no	SORD	sorbitol dehydrogenase [Source:HGNC Symbol;Acc:HGNC:11184]
ENST00000267859	ENSG00000140299	BNIP2	15:59594874-59689534	6325	0.099312	-0.247417	-0.148105	no	no	no	BNIP2	BCL2 interacting protein 2 [Source:HGNC Symbol;Acc:HGNC:1083]
ENST00000267868	ENSG00000051180	RAD51	15:40686723-40732339	2449	-0.0355047	-0.216175	-0.25168	no	no	no	RAD51	RAD51 recombinase [Source:HGNC Symbol;Acc:HGNC:9817]
ENST00000267869	ENSG00000140307	GTF2A2	15:59594874-59689534	518	0.530972	-1.13425	-0.603283	no	no	no	GTF2A2	general transcription factor IIA subunit 2 [Source:HGNC Symbol;Acc:HGNC:4647]
[truncated: 22,886 more rows]

## Sheet: FPKM
isoform_id	gene_id	gene_short_name	nearest_ref_id	locus	length	CSDE1_1_0	CSDE1_1_1	CSDE1_1_2	CSDE1_2_0	CSDE1_2_1	CSDE1_2_2	NT_0	NT_1	NT_2
ENST00000000233	ENSG00000004059	ARF5		7:127580617-127602144	1103	416.811	367.4	369.102	376	347.775	336.666	308.434	297.629	293.934
ENST00000000412	ENSG00000003056	M6PR		12:8681599-8949955	2756	11.689	14.971	12.2954	10.9157	12.855	12.5144	11.8318	18.4841	15.8934
ENST00000000442	ENSG00000173153	ESRRA		11:64305571-64318084	2215	16.2427	12.8572	12.313	12.7793	12.0723	14.2342	10.0261	9.58994	9.58667
ENST00000001008	ENSG00000004478	FKBP4		12:1946053-2941140	3732	43.788	37.7741	39.6774	52.3266	44.1559	44.1725	55.7958	56.0111	50.4626
ENST00000002125	ENSG00000003509	NDUFAF7		2:37167819-37324808	2176	19.3952	19.892	18.7383	20.2195	20.876	20.5422	23.691	26.8256	27.4024
ENST00000002165	ENSG00000001036	FUCA2		6:143450806-143511690	2356	63.3116	69.447	66.1413	57.0275	58.5768	55.6891	60.8968	65.9665	65.7424
ENST00000002501	ENSG00000003249	DBNDD1		16:90004864-90047773	2079	33.4483	29.5705	28.9377	28.8431	28.6113	26.8284	50.5482	50.1316	45.5312
ENST00000002829	ENSG00000001617	SEMA3F		3:49940006-50189075	3802	1.9667	2.1423	1.62905	1.80314	2.80947	2.2706	3.06415	3.76159	3.5091
ENST00000003100	ENSG00000001630	CYP51A1		7:92112150-92180725	3210	15.4488	21.2391	19.033	14.7065	19.1498	18.7065	18.6728	17.8352	19.9034
ENST00000003302	ENSG00000048028	USP28		11:113797873-113875570	4669	2.27859	2.82909	2.52532	3.01266	2.69281	3.17726	3.11672	3.70562	4.72706
ENST00000003583	ENSG00000001460	STPG1		1:24307555-24472976	2544	4.89377	4.45494	3.66722	4.89182	4.02229	3.07387	2.09875	3.51242	3.25634
ENST00000003912	ENSG00000001461	NIPAL3		1:24307555-24472976	5481	3.20616	2.8353	3.05921	3.38389	3.10788	3.13029	3.4163	3.31573	3.6868
ENST00000004531	ENSG00000003989	SLC7A2		8:17497087-17570573	7560	0.218525	0.204805	0.263313	0.235537	0.301042	0.237693	4.88324	0.558796	5.4034
ENST00000005082	ENSG00000005801	ZNF195		11:3336720-3379222	2021	4.21713	4.50084	4.93938	3.76137	4.36389	5.02697	3.62129	6.88243	3.46824
ENST00000005180	ENSG00000006606	CCL26		7:75769532-75789896	526	0.352915	0.0652269	0.416578	0.432492	0.324664	0.430533	2.59426	3.4148	2.76525
ENST00000005257	ENSG00000006451	RALA		7:39623482-39708124	2880	22.3446	25.3931	23.8017	18.474	21.0283	21.3517	29.2465	27.0004	31.6836
ENST00000005259	ENSG00000075790	BCAP29		7:107579556-107629550	4572	5.30539	6.67702	5.56409	5.033	5.65373	5.37896	7.9544	5.73169	8.32394
ENST00000005260	ENSG00000006453	BAIAP2L1		7:98252378-98401068	3622	12.9759	11.5575	12.4643	13.7727	12.1781	12.6163	15.2738	15.1568	13.7722
ENST00000005286	ENSG00000006118	TMEM132A		11:60913165-60952530	3480	8.97762	9.60192	9.37123	8.57792	10.1518	8.59484	6.6957	9.56995	7.54628
ENST00000005340	ENSG00000004975	DVL2		17:7225340-7234545	3018	14.0667	12.1832	14.1887	13.7165	12.4483	12.5542	12.9208	12.9644	11.5617
ENST00000006053	ENSG00000006210	CX3CL1		16:57372457-57385048	3321	2.88906	2.15637	2.75041	5.03066	3.7025	4.63746	1.91276	0.0131776	1.83404
ENST00000006275	ENSG00000007255	TRAPPC6A		19:45071499-45305283	805	52.6343	47.687	45.2472	54.457	49.6033	41.4203	36.04	44.3827	30.2416
ENST00000006658	ENSG00000006282	SPATA20		17:50532542-50555852	2719	3.22242	4.52884	4.80526	2.67953	3.08709	4.04639	3.17896	4.83358	4.93773
ENST00000006777	ENSG00000005486	RHBDD2		7:75842601-75888926	1802	8.06511	10.0448	6.11188	6.34043	8.89041	7.88423	4.98325	8.87841	7.27934
ENST00000007264	ENSG00000007376	RPUSD1		16:784973-800737	2050	18.1877	12.0448	11.1284	13.9029	12.4522	13.9876	11.2488	10.9343	12.1014
ENST00000007390	ENSG00000007520	TSR3		16:1333600-1351911	1243	76.525	65.529	64.5231	70.0629	62.0968	61.4766	57.6795	58.9441	49.7984
ENST00000007414	ENSG00000006025	OSBPL7		17:47807371-47821834	3640	2.84392	2.00192	1.80904	2.19606	1.66879	2.37648	2.11543	2.25955	2.20921
ENST00000007516	ENSG00000004779	NDUFAB1		16:23581001-23596356	717	202.351	222.792	213.037	213.218	220.527	207.47	233.06	268.949	255.863
ENST00000007699	ENSG00000006047	YBX2		17:7281666-7294615	1590	14.4973	12.3435	13.6491	13.8181	11.9604	11.2621	15.2925	15.0041	13.9285
ENST00000008527	ENSG00000008405	CRY1		12:106991363-107123314	3267	4.26952	6.20888	5.10575	3.83003	5.25306	4.78296	4.3785	6.00571	6.51684
ENST00000009041	ENSG00000010270	STARD3NL		7:38178221-38230671	1728	23.6094	31.2391	26.8545	19.1273	22.4579	22.4689	23.7856	23.7049	26.6254
ENST00000009180	ENSG00000010278	CD9		12:6199714-6238271	1169	63.2794	71.1013	67.967	80.0323	87.4785	81.4495	103.832	123.044	136.833
ENST00000009530	ENSG00000019582	CD74		5:150401636-150412929	981	2.08043	1.95804	2.037	1.0512	0.866226	0.875506	1.28153	1.55134	1.09339
ENST00000009589	ENSG00000008988	RPS20		8:56067294-56074581	626	5229.28	5365.17	5342.21	4667.83	4721.14	4395.29	4410.5	4459.31	4373.72
ENST00000010404	ENSG00000008394	MGST1		12:16347141-16610594	901	28.7104	14.5941	13.8001	12.3252	6.78574	12.3742	9.67826	16.5615	35.6381
ENST00000011473	ENSG00000008282	SYPL1		7:106090502-106112576	2127	0.453345	0.0414966	1.08295	12.905	8.94522	0.075409	11.8491	0.000834887	27.1996
ENST00000011619	ENSG00000010017	RANBP9		6:13615326-13711564	3113	9.01981	12.3125	9.79816	9.573	10.9304	10.2835	11.0022	10.8652	13.4117
ENST00000011653	ENSG00000010610	CD4		12:6786857-6820808	3114	3.08621	3.23815	2.93691	2.97077	2.88737	2.82291	6.13147	5.85376	5.42423
ENST00000011684	ENSG00000008323	PLEKHG6		12:6310435-6328506	2881	6.59423	6.18988	4.84046	3.97904	4.33802	4.57953	5.68544	6.07915	5.36545
ENST00000011691	ENSG00000008324	SS18L2		3:42547968-42665854	815	70.721	79.7346	73.2966	62.4997	69.7687	68.9387	68.7332	60.4126	69.0642
ENST00000012049	ENSG00000011478	QPCTL		19:45687453-45703989	2310	7.32235	8.74886	7.64622	7.15514	7.24839	5.65629	7.2596	11.6766	9.99645
ENST00000012443	ENSG00000011485	PPP5C		19:46346993-46392981	2109	26.3452	23.6152	19.4755	19.0105	19.3413	20.1925	20.2101	26.983	26.3257
ENST00000013070	ENSG00000012963	UBR7		14:93184950-93229215	3694	7.82699	8.1049	8.62113	8.62583	7.84317	8.09937	8.43205	8.45452	8.90521
ENST00000013125	ENSG00000012983	MAP4K5		14:50418500-50668331	4354	2.15067	3.72237	2.89891	2.05298	3.30957	3.11255	4.25162	3.54102	6.04519
ENST00000013222	ENSG00000241644	INMT		7:30651942-30925516	2559	2.15461	2.3373	2.47554	3.14024	2.48371	2.82042	2.98128	2.66995	2.41387
ENST00000013807	ENSG00000012061	ERCC1		19:45379633-45478828	1278	33.4699	26.9839	30.3896	26.4864	23.7188	25.7673	19.177	19.5259	18.043
ENST00000014930	ENSG00000013583	HEBP1		12:12927725-13000273	1173	28.1189	33.6576	30.9528	25.7891	28.537	26.0331	22.4328	23.3081	23.3288
ENST00000016171	ENSG00000014919	COX15		10:99659505-99756134	2356	2.03754	2.41356	2.31295	2.17808	2.51348	2.498	2.73467	2.34132	2.47163
ENST00000017003	ENSG00000015532	XYLT2		17:50346091-50365232	3507	20.3668	17.4979	18.9641	17.4948	18.4668	17.6973	18.3517	21.8316	19.8338
ENST00000020926	ENSG00000019505	SYT13		11:45240300-45286319	5144	5.02625	5.48118	5.53576	4.80559	4.66628	4.72025	6.41494	5.76306	6.70189
ENST00000022615	ENSG00000078668	VDAC3		8:42391623-42405897	1355	72.3429	70.339	71.0777	80.7327	75.8495	76.2231	79.9838	83.6277	87.9638
ENST00000023939	ENSG00000022277	RTFDC1		20:56468584-56526142	1745	32.537	30.6963	31.9906	32.0584	29.4393	28.731	30.019	31.5792	28.3997
ENST00000026218	ENSG00000007541	PIGQ		16:566994-584136	2846	2.60442	2.2857	2.1101	2.13702	1.79259	2.00596	1.2736	1.03038	1.92197
ENST00000029410	ENSG00000027847	B4GALT7		5:177600099-177610347	1747	34.77	26.7618	27.5013	27.6334	25.5282	25.9573	22.5519	23.3077	22.8251
ENST00000031146	ENSG00000029364	SLC39A9		14:69380122-69462388	5192	3.55928	5.67672	4.50584	3.55717	5.36594	5.04048	5.15132	6.76977	6.59455
ENST00000037243	ENSG00000034713	GABARAPL2		16:75528531-75623300	1002	71.2762	89.1002	86.9804	70.803	80.175	77.1034	59.6745	67.9328	71.0751
ENST00000037869	ENSG00000035141	FAM136A		2:70295974-70302090	1810	72.8027	81.8538	77.8876	68.4009	73.8921	66.93	65.7197	68.3182	64.7076
ENST00000038176	ENSG00000035681	NSMAF		8:58583503-58659844	3569	4.28292	4.64048	4.8565	4.91728	4.93426	4.68073	5.35226	5.13327	4.95989
ENST00000039989	ENSG00000052841	TTC17		11:43311962-43494933	4469	9.91844	9.84976	11.2529	9.29932	9.47169	7.86696	9.40999	13.0596	10.2368
ENST00000042381	ENSG00000039523	FAM65A		16:67517861-67546788	4051	3.19531	2.72227	3.08789	3.04792	2.2555	2.22369	3.8875	2.97299	2.33002
ENST00000043402	ENSG00000040608	RTN4R		22:20241414-20283246	2157	2.42738	2.83797	1.99254	1.76626	2.59982	2.14787	1.78434	4.17104	1.27855
ENST00000046640	ENSG00000040531	CTNS		17:3636467-3661542	2866	5.16957	4.8943	5.61714	4.79379	4.92499	3.99786	3.72377	4.96743	4.03622
ENST00000053468	ENSG00000048544	MRPS10		6:42206800-42217865	2110	18.7309	25.465	23.3626	19.0684	24.879	22.3804	26.8052	22.8102	26.2573
ENST00000053867	ENSG00000030582	GRN		17:44345085-44353102	2342	32.073	36.7792	29.6604	23.7073	27.972	24.6896	23.9173	40.8358	32.7716
ENST00000054650	ENSG00000041988	THAP3		1:6624865-6701924	1366	20.3872	14.7959	18.604	17.5968	16.1154	16.4839	14.3019	14.8828	13.737
ENST00000054666	ENSG00000049245	VAMP3		1:7771268-7781432	2205	33.4348	40.5943	36.2116	27.6363	32.0938	30.3017	22.6065	22.5959	24.9487
ENST00000054950	ENSG00000049449	RCN1		11:31784791-32105755	2572	39.2407	57.7699	60.1377	44.0253	68.111	41.637	59.6726	90.1137	65.1787
ENST00000055077	ENSG00000049541	RFC2		7:74231498-74254458	1695	21.4111	21.9477	21.0478	20.6863	21.2297	20.4463	19.1008	22.5465	17.7663
ENST00000055335	ENSG00000049769	PPP1R3F		X:49269842-49301461	3421	4.39915	4.12968	3.94496	4.75499	3.59691	4.15101	2.46507	2.52978	1.97327
ENST00000056233	ENSG00000050344	NFE2L3		7:26152239-26187125	3686	9.18835	10.476	9.25806	8.31666	9.41645	9.98465	6.27809	6.43984	6.51322
ENST00000062104	ENSG00000053438	NNAT		20:37492471-37527931	1297	26.3624	23.6822	18.8511	32.7334	33.8003	34.5428	36.6729	44.1	38.5739
ENST00000064724	ENSG00000013297	CLDN11		3:170418864-170860380	2169	2.08162	4.28106	3.45066	2.07919	2.84145	2.82195	1.39081	2.79801	1.74218
ENST00000064778	ENSG00000054965	FAM168A		11:73400486-73598189	7296	4.42183	3.72793	4.00011	5.45803	4.7405	5.17644	4.06423	4.05826	4.23277
ENST00000066544	ENSG00000004897	CDC27		17:47117702-47189422	5801	1.90633	2.77413	2.43235	2.30836	3.22533	3.12969	3.1789	3.27355	4.08159
ENST00000072644	ENSG00000058799	YIPF1		1:53851718-53889834	1851	1.51878	3.61807	2.42284	1.49409	1.71026	1.28291	1.56606	2.84184	2.15786
ENST00000072869	ENSG00000133597	ADCK2		7:140518419-140924764	2377	5.10778	4.20184	4.58745	4.98901	4.97272	4.44115	7.84328	7.26292	6.70139
ENST00000074304	ENSG00000040933	INPP4A		2:98444853-98594390	6752	2.73538	2.50098	2.80393	2.8824	2.94104	3.06219	2.98475	2.86655	3.26081
ENST00000075120	ENSG00000059804	SLC2A3		12:7919229-7936275	3915	185.823	196.898	194.303	184.815	206.495	183.289	194.064	215.768	206.865
ENST00000078429	ENSG00000088256	GNA11		19:3094409-3124004	4147	6.24833	5.28834	5.52416	5.90259	5.43568	5.75482	4.86649	4.80136	4.04511
ENST00000078527	ENSG00000060642	PIGV		1:26787471-26798398	2367	7.25704	7.64369	7.05264	7.28577	7.66456	6.88281	10.0001	10.1547	10.2785
ENST00000080059	ENSG00000061273	HDAC7		12:47706084-47837898	4095	5.81332	5.06074	5.26247	3.88788	4.60177	4.33474	4.29452	5.55249	4.5492
ENST00000081029	ENSG00000061794	MRPS35		12:27710772-27756295	1888	20.1911	24.9682	25.5172	21.9098	24.3317	23.6718	19.0515	19.7214	18.2919
ENST00000084795	ENSG00000063177	RPL18		19:48615327-48637438	612	4405.99	4105.69	4179.29	4008.47	4007.3	3759.22	4102.69	3867.16	3979.94
ENST00000084798	ENSG00000063180	CA11		19:48637941-48682245	1844	47.3857	49.6453	44.9783	48.6919	49.6395	44.3951	42.9229	47.7862	45.7977
ENST00000085068	ENSG00000063241	ISOC2		19:55452984-55462343	1122	22.4387	25.7741	20.2182	22.8652	20.9205	16.708	22.8202	25.3628	20.174
ENST00000085079	ENSG00000063245	EPN1		19:55675225-55738402	2355	104.539	84.4574	83.9719	91.4606	83.1446	82.2092	78.9091	73.3692	68.4106
ENST00000155674	ENSG00000069998	CECR5		22:17137510-17165445	1735	18.7738	17.5774	19.8815	20.1024	19.641	21.3065	16.6676	16.2554	15.7853
ENST00000155840	ENSG00000053918	KCNQ1		11:2444683-2861568	3245	3.02865	3.70818	2.74833	2.81642	2.63062	2.58053	3.21825	3.12797	2.67762
ENST00000155926	ENSG00000071575	TRIB2		2:12716888-12742734	4391	1.76047	2.36478	1.94047	1.40499	2.32371	2.08076	0.824205	2.01034	0.86345
ENST00000156109	ENSG00000068394	GPKOW		X:49113388-49123801	1742	8.66793	8.18039	7.98734	9.72465	8.19042	8.28447	8.28211	10.5904	10.4629
ENST00000157812	ENSG00000013275	PSMC4		19:39971004-39981441	1591	18.7066	17.7468	19.4673	15.3001	12.9097	14.4298	12.6647	18.9336	15.406
ENST00000158762	ENSG00000072818	ACAP1		17:7336528-7351478	2512	2.42268	2.16054	2.26147	2.26885	1.5268	1.4434	2.34343	2.6508	2.40858
ENST00000158771	ENSG00000072849	DERL2		17:5471250-5490814	4209	5.43295	6.87023	5.75618	5.03451	6.91332	6.63838	7.24075	5.98757	8.33005
ENST00000159087	ENSG00000074855	ANO8		19:17292130-17334829	4152	6.20712	4.1517	4.94903	6.10375	4.7503	5.14184	4.83477	4.52796	3.94692
ENST00000159111	ENSG00000127663	KDM4B		19:4969112-5153595	5593	3.32848	2.4071	2.77686	4.61843	3.42496	2.83366	4.38449	3.31238	2.9115
ENST00000160262	ENSG00000076662	ICAM3		19:10304802-10339823	1934	6.03431	4.81166	5.04691	3.20345	2.63042	3.1052	4.57304	6.09811	4.79024
ENST00000160827	ENSG00000079616	KIF22		16:29790718-29805385	2113	52.8917	40.5091	43.6951	56.5657	44.2687	48.3994	42.5491	43.2766	43.3562
ENST00000162044	ENSG00000064545	TMEM161A		19:19119168-19138513	1820	19.7753	22.6783	21.6982	22.029	20.332	18.8107	25.3942	26.5388	27.5487
ENST00000162330	ENSG00000050820	BCAR1		16:75226073-75268053	3221	13.8794	7.82605	8.39945	6.80077	7.18158	6.89508	8.56213	9.41444	7.17913
ENST00000162749	ENSG00000067182	TNFRSF1A		12:6328756-6342114	2223	34.7115	31.8151	32.9383	33.2601	28.4561	28.0113	21.3683	29.2698	23.4255
ENST00000163416	ENSG00000066455	GOLGA5		14:92794230-92839963	2969	9.95354	12.4881	11.2039	10.4285	10.4082	9.72926	12.8482	13.7856	13.8499
ENST00000163678	ENSG00000067365	METTL22		16:8621682-8649654	1510	17.1504	17.1353	16.9149	16.1425	16.4435	15.7798	16.9321	17.9582	17.0973
ENST00000164133	ENSG00000068971	PPP2R5B		11:64917552-64935888	2745	5.20451	4.28453	4.79093	4.10079	3.84348	4.12343	2.72724	3.12328	2.40651
ENST00000164227	ENSG00000069399	BCL3		19:44747704-44760044	2038	2.79331	2.14114	2.52113	3.05975	2.33025	2.43838	2.91752	2.57558	2.52257
ENST00000164640	ENSG00000067840	PDZD4		X:153802165-153830565	3689	6.54876	5.00885	4.74755	4.43059	4.09145	3.78724	3.03495	4.98299	5.10159
ENST00000166345	ENSG00000071539	TRIP13		5:795605-919357	2672	12.1429	15.3011	13.3927	12.4378	13.3029	13.6015	12.9472	15.0732	14.3224
ENST00000167106	ENSG00000071246	VASH1		14:76762188-76826246	5728	6.27488	4.56101	4.81651	7.40558	5.51691	5.73792	3.30275	2.91617	3.08861
ENST00000167218	ENSG00000071994	PDCD2		6:170575294-170584692	1118	9.39518	8.62979	7.97836	8.66136	10.6983	8.88639	8.16968	12.454	6.12556
ENST00000167825	ENSG00000074964	ARHGEF10L		1:17539834-17697874	3018	5.66386	3.88654	4.69415	4.51358	3.58153	3.25111	4.6599	4.00128	2.83124
ENST00000168216	ENSG00000072506	HSD17B10		X:53431257-53434373	960	75.2549	70.2813	70.0164	73.2064	68.4566	66.3484	71.7879	77.6124	69.6202
ENST00000168977	ENSG00000077009	NMRK2		19:3933102-3942416	1126	374.461	302.164	317.569	375.464	322.138	331.544	299.985	314.291	284.383
ENST00000169551	ENSG00000075336	TIMM21		18:74148510-74160530	3095	1.68904	1.92851	1.89626	1.62655	2.23238	1.96443	2.45571	2.18669	2.80351
ENST00000170168	ENSG00000079313	REXO1		19:1815245-1848463	4591	18.4539	13.8761	15.4323	16.9944	14.171	14.8374	12.3971	11.4957	10.9874
ENST00000170447	ENSG00000075975	MKRN2		3:12484431-12664226	2848	9.79511	9.6747	10.288	10.8035	10.4271	10.9581	11.1185	10.3635	12.131
ENST00000170564	ENSG00000076650	GPATCH1		19:33080879-33130542	3492	1.92694	2.0026	2.11342	2.04456	1.63595	1.66888	1.76519	1.88084	2.01668
ENST00000170630	ENSG00000077238	IL4R		16:27313386-27364778	3380	9.52907	7.49788	6.21602	7.85102	6.63547	6.35967	7.51354	7.19613	7.21078
ENST00000172229	ENSG00000064300	NGFR		17:49494222-49583827	3417	31.3193	26.6596	26.5627	28.6409	25.3341	26.0584	26.9382	25.4428	25.1745
ENST00000173527	ENSG00000066583	ISOC1		5:129094750-129114028	1940	12.2055	15.7603	14.2367	10.5174	14.2171	12.0432	13.8859	15.5136	18.4864
ENST00000174618	ENSG00000070444	MNT		17:2384059-2401118	4996	2.10259	1.89981	2.09294	2.48441	2.2937	2.39744	2.34913	2.22541	1.9667
ENST00000175091	ENSG00000068697	LAPTM4A		2:20032649-20052028	1765	136.45	183.191	158.792	131.021	173.367	155.31	169.587	177.002	182.153
ENST00000175756	ENSG00000072135	PTPN18		2:130356006-130375409	3669	12.8061	10.916	10.6632	10.4298	9.40098	9.761	8.43333	8.72465	8.05918
ENST00000176183	ENSG00000069696	DRD4		11:637292-640706	1375	3.8855	2.82724	2.96635	4.3114	4.13527	4.35912	9.3136	7.92216	7.36375
ENST00000176195	ENSG00000070031	SCT		11:626430-627143	366	3.93884	3.74714	2.49216	1.85054	1.93094	1.71938	5.04605	5.65265	4.23744
ENST00000177742	ENSG00000074071	MRPS34		16:1771889-1773155	1040	15.3467	15.7791	13.31	14.6337	15.4163	12.3052	12.5687	16.1806	12.6349
ENST00000178640	ENSG00000137764	MAP2K5		15:67542708-67807123	2347	2.25874	1.85864	1.51774	2.85917	2.6972	1.55042	2.1217	3.77301	1.73347
ENST00000179259	ENSG00000078237	TIGAR		12:4307762-4354593	2782	4.49243	6.29303	5.53158	5.30309	6.26485	5.61791	4.93995	5.81682	6.29711
ENST00000182527	ENSG00000065308	TRAM2		6:52361420-52576915	6908	4.53576	4.47729	4.63634	3.93769	4.2228	3.96521	3.59179	3.92455	3.50488
ENST00000184266	ENSG00000065518	NDUFB4		3:120596308-120602500	671	573.924	568.085	579.963	500.311	482.182	470.503	436.534	437.952	415.25
ENST00000184956	ENSG00000068097	HEATR6		17:60043193-60078931	3932	5.71621	4.54176	4.8801	6.24477	4.59775	5.29386	4.62019	4.81848	4.8022
ENST00000185150	ENSG00000068912	ERLEC1		2:53532671-53860160	2433	17.553	24.4214	21.6631	16.1664	20.9339	19.8335	22.1902	23.6813	26.6689
ENST00000186436	ENSG00000075568	TMEM131		2:97756332-97995891	6640	3.93601	4.49546	4.50291	3.89889	4.73633	4.40646	4.49457	4.8378	4.94235
ENST00000187762	ENSG00000072954	TMEM38A		19:16661126-16690029	2649	8.70166	8.06902	8.89521	8.99404	8.73188	9.01753	9.20545	9.47591	9.00015
ENST00000187830	ENSG00000073008	PVR		19:44537057-44718759	3132	4.62206	3.70522	2.93906	3.59335	5.5867	4.98556	9.43445	7.22819	6.88172
ENST00000189444	ENSG00000077150	NFKB2		10:102394109-102402529	3011	6.19013	4.90947	4.49627	5.99207	3.63592	4.68136	4.01434	3.8747	4.3358
ENST00000191018	ENSG00000064601	CTSA		20:45888624-45912155	1898	17.1325	16.2117	14.979	16.4831	15.7113	14.5692	9.60382	17.5227	18.1965
ENST00000192788	ENSG00000065060	UHRF1BP1		6:34792014-34888089	9570	2.34182	2.28087	2.29581	2.29635	2.3065	2.38416	2.32962	2.18014	2.36645
ENST00000193403	ENSG00000072110	ACTN1		14:68874142-68979440	3779	26.6156	23.5151	25.1364	26.0413	25.3317	23.105	25.7002	26.0932	24.7429
ENST00000194118	ENSG00000081791	KIAA0141		5:141923807-141942047	2203	2.76969	4.9953	3.29861	2.76058	3.23412	3.35321	3.16264	5.10256	4.07715
ENST00000194155	ENSG00000112852	PCDHB2		5:141046259-141098703	4126	2.19134	2.1961	2.09036	2.73158	3.21246	2.90184	4.1544	3.22272	4.1903
ENST00000194214	ENSG00000081870	HSPB11		1:53916573-53945929	915	20.9711	23.4484	21.8486	18.5009	22.3139	19.6668	19.9176	20.9602	20.5079
ENST00000194530	ENSG00000082146	STRADB		2:201377206-201480846	2293	18.2112	21.3375	18.6121	13.8632	18.0181	16.5447	16.5274	15.7315	20.7169
ENST00000196061	ENSG00000083444	PLOD1		1:11934204-11975538	2940	65.2824	56.5074	61.0671	51.8996	52.747	53.1976	54.1709	57.4242	53.4236
ENST00000196371	ENSG00000083720	OXCT1		5:41730064-41872241	3388	8.32806	8.39632	8.32283	9.05903	9.46946	9.29335	8.57802	9.70292	10.4029
ENST00000196489	ENSG00000083817	ZNF416		19:57571565-57593777	2561	3.37811	3.40818	3.44133	3.6537	3.38896	3.53042	2.7024	3.16896	2.67363
ENST00000196551	ENSG00000083845	RPS5		19:58386399-58394806	740	2181.01	2009.67	1929.42	1924.62	1877.34	1820.74	1977.51	2048.4	1891.33
ENST00000197268	ENSG00000084444	FAM234B		12:13044283-13142521	4808	12.3146	11.4041	11.3876	11.5114	11.6648	10.6007	11.4692	11.0817	10.9472
ENST00000198767	ENSG00000085721	RRN3		16:14974590-15154564	3762	5.3323	6.80768	6.13505	6.08298	6.38186	6.36634	6.94519	6.15371	7.81609
ENST00000198939	ENSG00000085872	CHERP		19:16479056-16660442	4084	8.31855	4.75913	4.20784	9.74355	8.57793	9.33147	7.68046	3.23764	2.9318
ENST00000199320	ENSG00000086189	DIMT1		5:62306161-62628582	2859	3.95203	5.77723	5.00372	4.37839	5.89361	5.46164	5.70959	4.67886	7.68685
ENST00000199389	ENSG00000086232	EIF2AK1		7:6009244-6059230	4469	45.3316	41.364	42.809	44.3016	41.3384	39.5837	38.9273	38.9051	37.9759
ENST00000199448	ENSG00000086289	EPDR1		7:37683795-38025695	2599	2.69685	3.70223	2.61093	3.12372	4.40421	3.92734	3.77838	4.00945	4.11973
ENST00000199706	ENSG00000086504	MRPL28		16:367383-370527	1098	186.61	141.443	157.271	199.147	156.092	169.304	155.636	145.954	137.684
ENST00000199708	ENSG00000086506	HBQ1		16:180452-181181	536	3.8869	3.92635	4.45196	6.12314	6.7813	5.78946	8.1107	7.62297	5.93181
ENST00000199814	ENSG00000086589	RBM22		5:150690793-150701107	2342	4.74745	6.8481	7.25307	4.52594	5.4151	4.92692	3.79247	6.8858	5.64766
ENST00000200135	ENSG00000086827	ZW10		11:113733186-113773811	2992	3.12653	3.10964	3.83322	3.19306	4.01241	3.10282	3.13768	3.58217	3.71264
ENST00000200453	ENSG00000087074	PPP1R15A		19:48872391-48876057	2378	38.9725	31.4441	32.5972	33.7839	27.9372	29.0935	27.4819	26.1806	25.497
ENST00000200457	ENSG00000087077	TRIP6		7:100867137-100873454	1942	51.5837	38.1097	39.4841	51.5405	41.2541	44.9176	45.084	47.2537	38.2454
ENST00000200557	ENSG00000073670	ADAM11		17:44759030-44781846	4571	1.70352	1.41216	1.48223	1.71957	1.64244	1.68773	1.9323	2.22295	2.35939
ENST00000200639	ENSG00000005893	LAMP2		X:120427826-120469365	1867	2.99079	3.88842	3.25563	2.82967	3.78942	3.89146	4.95573	6.0311	4.74605
ENST00000201031	ENSG00000087510	TFAP2C		20:56629301-56639283	2866	1.71937	1.607	1.70491	2.73395	2.25422	2.70259	7.03297	6.04761	6.46282
ENST00000201586	ENSG00000088002	SULT2B1		19:48552074-48599425	1295	3.57399	2.12249	2.71439	3.38389	2.32338	2.50312	3.33872	2.58118	2.68005
ENST00000202017	ENSG00000088356	PDRG1		20:31847636-31952092	1998	29.1268	28.5481	27.7816	29.6814	27.2397	27.2693	24.0452	23.3815	21.7292
ENST00000202028	ENSG00000088367	EPB41L1		20:36091503-36232799	3514	3.55886	2.31117	3.97313	4.30568	2.89817	2.79498	3.58036	4.13772	4.41165
ENST00000202773	ENSG00000089009	RPL6		12:112405189-112509913	947	2009.5	1946.9	1936.89	2028.57	2004.9	1917.6	2093.45	2172.63	2133.32
ENST00000202816	ENSG00000089048	ESF1		20:13714321-13784886	3216	0.860709	1.28456	1.13282	1.58204	1.72639	1.27367	1.88688	2.48354	2.61989
ENST00000202834	ENSG00000089063	TMEM230		20:5068231-5113103	1472	78.7558	105.988	90.0906	75.2467	96.2219	90.2666	101.907	88.4396	101.751
ENST00000203001	ENSG00000089195	TRMT6		20:5937234-5950558	2327	1.96527	4.09818	3.8362	3.80438	2.21123	1.9295	3.33985	4.09054	3.6991
ENST00000203166	ENSG00000249115	HAUS5		19:35612743-35625349	4283	2.34079	2.46361	2.62263	2.12512	2.10035	2.3616	1.9749	2.02389	1.92163
ENST00000203407	ENSG00000010256	UQCRC1		3:48599001-48610976	1985	52.7672	44.5362	42.0561	47.2216	48.5464	44.7337	46.857	55.7625	46.2689
ENST00000203556	ENSG00000089639	GMIP		19:19629475-19643667	3538	2.85314	2.0785	2.14884	2.42512	2.40232	2.37634	2.24075	2.06359	2.18795
ENST00000203629	ENSG00000089692	LAG3		12:6772511-6778455	1974	1.01336	1.44582	0.97548	1.29279	1.17106	1.32475	2.40246	2.16952	1.75539
ENST00000203630	ENSG00000089693	MLF2		12:6747995-6770952	1969	34.0938	36.8586	32.9283	32.8614	29.8692	28.8322	31.28	37.7069	31.3001
ENST00000204005	ENSG00000090006	LTBP4		19:40592882-40629818	5032	4.0505	3.29239	3.10736	2.65392	3.22115	3.17885	2.05295	2.53904	2.68276
ENST00000204517	ENSG00000090447	TFAP4		16:4257185-4273075	2215	8.00482	6.67072	7.94602	8.54355	7.94195	7.80932	8.72736	8.59971	8.30151
ENST00000204549	ENSG00000090470	PDCD7		15:65117378-65133836	2851	10.8308	10.9857	11.4584	11.5513	11.4866	11.4874	9.81929	9.73405	9.44757
ENST00000204566	ENSG00000090487	SPG21		15:64963020-64990310	1822	9.78652	12.9166	8.70381	10.2758	11.4631	8.96607	9.44012	14.2926	7.60975
ENST00000204637	ENSG00000090554	FLT3LG		19:49446297-49492308	1046	6.12909	3.83285	4.01391	3.63892	4.79574	3.15301	4.4517	2.25735	2.46702
ENST00000204679	ENSG00000090581	GNPTG		16:1351922-1414751	1983	14.7031	11.5517	12.1375	11.7445	11.3938	10.8	12.4429	12.6822	12.4313
ENST00000204961	ENSG00000090776	EFNB1		X:68828996-68842147	3314	26.1509	22.0692	21.7937	25.3032	21.693	24.0565	13.8455	11.7043	11.1845
ENST00000205061	ENSG00000090863	GLG1		16:74447426-74607144	8261	13.7164	10.8245	11.727	11.8622	10.7403	11.3072	12.2537	11.0041	12.1173
ENST00000205135	ENSG00000090924	PLEKHG2		19:39412584-39428415	4209	6.24172	3.98501	4.6617	5.22334	4.20886	4.52022	4.63637	5.64249	5.30243
ENST00000205143	ENSG00000090932	DLL3		19:39498894-39508481	2332	2.53293	3.09151	2.60303	3.09711	2.91757	2.3859	1.75927	1.90241	1.60535
ENST00000205194	ENSG00000090971	NAT14		19:55485003-55487568	1536	61.9954	53.0555	53.3771	62.3996	56.0472	56.0172	55.1423	54.5291	49.8189
ENST00000205402	ENSG00000091140	DLD		7:107890969-108003255	3755	2.95577	3.49743	2.99001	3.32648	5.80665	6.57888	7.81875	4.48693	10.3623
ENST00000205636	ENSG00000091317	CMTM6		3:32391670-32503408	3863	26.1829	35.3359	31.8551	26.0016	33.6227	31.2911	38.8629	36.5474	45.0127
ENST00000206020	ENSG00000091640	SPAG7		17:4959225-4967872	1058	166.914	149.886	156.338	160.799	139.533	136.832	153.483	151.859	159.262
ENST00000206380	ENSG00000091947	TMEM101		17:44011187-44023946	1536	43.2478	36.2956	35.8864	39.6723	37.7094	36.8439	35.3222	38.1808	34.0993
ENST00000206451	ENSG00000092010	PSME1		14:24136157-24141588	1006	96.2403	82.0916	86.5239	80.4427	74.3256	74.6715	66.6959	70.793	65.4537
ENST00000206474	ENSG00000092036	HAUS4		14:22929608-22982642	1642	6.49747	2.34241	3.22085	9.08121	0.270377	3.89662	3.09892	6.67525	6.42654
ENST00000206542	ENSG00000092094	OSGEP		14:20446410-20455105	2002	10.4635	8.34951	8.81763	8.56239	7.95818	7.19879	5.74437	5.97077	6.11466
ENST00000206544	ENSG00000092096	SLC22A17		14:23346305-23352912	2284	8.16838	6.30593	5.96953	7.94617	7.55278	4.39971	6.43836	6.55591	4.506
ENST00000206595	ENSG00000092140	G2E3		14:30437991-30620063	5804	1.79598	2.42969	2.38221	1.83485	2.1104	2.06824	3.38131	3.07108	4.28848
ENST00000207549	ENSG00000092929	UNC13D		17:75827224-75844717	4393	3.00662	2.16791	2.31007	1.93749	1.78619	1.80867	2.01063	1.87066	1.80982
ENST00000209728	ENSG00000094804	CDC6		17:40287632-40304657	4810	7.91726	8.43988	8.08498	9.87145	8.43748	8.55663	8.27342	8.73213	8.4768
ENST00000209873	ENSG00000094914	AAAS		12:53307455-53324864	1840	25.8779	33.7542	24.7595	19.8325	21.424	21.0216	19.4249	25.4676	21.2806
ENST00000209875	ENSG00000094916	CBX5		12:54230939-54351849	11528	22.6878	23.2407	22.9818	23.4809	21.556	21.6108	19.9016	19.352	19.6845
ENST00000210060	ENSG00000095059	DHPS		19:12643274-12681902	1363	23.6637	26.6169	25.9592	28.1018	23.635	23.1914	24.4527	31.8084	25.2631
ENST00000210313	ENSG00000095261	PSMD5		9:120815495-120851355	3443	4.12412	4.18796	4.18691	5.05328	5.91897	5.62472	6.89111	6.53767	6.93931
ENST00000210444	ENSG00000095380	NANS		9:98056738-98119212	1170	40.8571	37.4108	37.4309	40.6197	36.0351	36.7105	36.7118	37.9966	35.7343
ENST00000211287	ENSG00000156711	MAPK13		6:36127808-36144524	2052	2.93936	2.39791	2.95264	1.77882	1.76629	2.09343	2.62457	3.72993	3.19247
ENST00000211314	ENSG00000096092	TMEM14A		6:52671108-52686588	992	11.8946	16.9237	15.9771	10.6441	11.4448	10.858	10.4597	12.1228	12.8929
ENST00000214869	ENSG00000099203	TMED1		19:10718078-10836318	1340	86.8935	71.3042	71.306	81.9935	73.045	74.9241	80.5493	78.8638	71.7374
ENST00000214893	ENSG00000099219	ERMP1		9:5629024-5833117	4974	6.13085	7.11373	6.82961	6.40143	7.09256	6.89706	9.66501	8.59924	10.4789
ENST00000215061	ENSG00000099330	OCEL1		19:17226203-17229219	1133	14.5793	12.1451	14.5832	15.9649	11.6333	16.489	10.9764	18.0806	17.1352
ENST00000215115	ENSG00000099385	BCL7C		16:30833625-30895220	1740	47.1471	36.8663	39.4207	35.4566	31.8101	31.1083	25.4814	20.7404	20.6618
ENST00000215368	ENSG00000099617	EFNA2		19:1286153-1300237	949	5.72649	6.00059	5.68753	9.97178	9.70049	11.0751	10.1889	11.4762	10.5608
ENST00000215375	ENSG00000099624	ATP5D		19:1241745-1244826	997	48.7872	27.8407	25.4411	28.1605	28.8646	35.9525	32.2102	38.7513	16.5402
ENST00000215555	ENSG00000099785	MARCH2		19:8413269-8439017	1376	29.8866	25.553	28.5401	25.1417	24.8649	24.3878	28.0265	24.2862	21.2967
ENST00000215565	ENSG00000099795	NDUFB7		19:14566077-14572062	531	523.832	450.237	449.533	488.685	443.908	431.303	442.024	447.503	435.13
ENST00000215567	ENSG00000099797	TECR		19:14514769-14565980	1171	162.544	135.861	132.176	141.079	128.58	120.673	151.502	161.562	154.83
ENST00000215570	ENSG00000099800	TIMM13		19:2389770-2456996	1973	42.6434	38.6291	38.8733	39.5855	39.515	37.0221	38.8012	38.466	33.9925
ENST00000215574	ENSG00000099804	CDC34		19:531711-542092	1471	47.9061	49.0294	45.3967	49.3054	49.7707	46.3649	44.9483	47.6865	50.3202
ENST00000215587	ENSG00000099817	POLR2E		19:1065922-1095380	1286	113.935	101.569	106.352	105.71	101.255	95.2703	107.704	106.252	90.1255
ENST00000215631	ENSG00000099860	GADD45B		19:2476121-2478259	1373	18.3784	13.9806	16.7065	13.6111	12.3817	12.4904	15.4241	14.2969	14.7042
ENST00000215637	ENSG00000099866	MADCAM1		19:489175-519654	1572	2.90548	2.86299	3.0546	4.36566	3.78985	3.3415	3.14301	2.76053	3.02018
ENST00000215659	ENSG00000188130	MAPK12		22:50245182-50261825	1918	2.01569	2.32066	2.64892	2.18201	3.24783	2.78456	3.45518	2.77994	2.71339
ENST00000215730	ENSG00000099940	SNAP29		22:20707690-20891218	4287	3.93371	3.9772	3.42504	3.58679	3.89866	3.52188	4.06991	3.79761	3.75028
ENST00000215739	ENSG00000099949	LZTR1		22:20965107-20999038	4572	2.26441	2.03874	2.35877	2.2097	2.58027	2.23518	2.16408	2.66977	2.21349
ENST00000215742	ENSG00000184436	THAP7		22:20999103-21045017	1213	3.31414	4.21612	5.25482	4.93693	4.60539	3.84235	3.09799	3.96819	2.16037
ENST00000215743	ENSG00000099953	MMP11		22:23763020-23784316	2291	8.98832	7.91896	9.32803	6.46184	5.41126	6.60323	8.54368	9.47023	8.73282
ENST00000215754	ENSG00000240972	MIF		22:23856426-23898930	939	1098.69	959.965	991.528	903.257	857.015	857.858	866.246	856.919	827.877
ENST00000215793	ENSG00000099995	SF3A1		22:30331987-30429053	5143	13.3924	12.0275	12.5698	14.5707	12.692	13.2554	12.071	12.9808	11.7594
ENST00000215798	ENSG00000099999	RNF215		22:30331987-30429053	1651	5.29454	5.84805	5.27067	5.38759	3.78916	3.79106	5.83681	7.07704	4.96817
ENST00000215829	ENSG00000100028	SNRPD3		22:24540422-24629005	1763	26.6168	27.8293	26.3785	28.4169	26.7373	24.7956	26.3697	24.6281	24.8189
ENST00000215832	ENSG00000100030	MAPK1		22:21754499-21867680	11022	4.96735	5.91902	5.34156	5.15813	5.72195	5.1324	4.56481	4.37976	5.1077
ENST00000215838	ENSG00000185339	TCN2		22:30576624-30627278	2535	5.00026	2.60766	1.94577	3.4893	2.09345	2.53039	3.02884	2.54938	2.79492
ENST00000215882	ENSG00000100075	SLC25A1		22:19175574-19178830	1648	72.6864	62.8955	69.6362	73.7615	55.364	58.9208	70.4983	65.4405	55.9767
ENST00000215885	ENSG00000100078	PLA2G3		22:31134808-31140607	2697	18.1182	16.8689	17.0774	10.3343	9.89505	8.66168	10.3034	11.5203	9.66438
ENST00000215904	ENSG00000241360	PDXP		22:37634653-37666934	2010	4.94683	5.99176	5.04616	4.15832	6.28257	4.40659	5.29941	5.54959	3.66281
ENST00000215906	ENSG00000128203	ASPHD2		22:26429272-26483837	3357	5.74466	5.17662	5.73704	5.08795	5.4717	5.19068	4.55784	5.13629	4.28403
ENST00000215909	ENSG00000100097	LGALS1		22:37675607-37679806	560	528.875	442.223	467.993	461.883	411.372	405.869	219.679	199.08	205.355
ENST00000215912	ENSG00000100100	PIK3IP1		22:31281592-31346232	2467	1.58185	2.83827	1.23159	2.26908	3.70748	2.16505	1.5349	0.976891	1.65078
ENST00000215917	ENSG00000100104	SRRD		22:26483876-26512505	4020	9.28417	9.32828	9.66946	9.11489	7.9237	8.58072	5.92625	6.09141	6.00001
ENST00000215939	ENSG00000100122	CRYBB1		22:26599277-26618088	1102	5.47833	4.1066	4.67625	4.41961	3.83945	3.40455	1.92736	1.99542	2.00275
ENST00000215941	ENSG00000100124	ANKRD54		22:37830854-37895563	2184	9.79596	9.22719	9.53172	9.21042	7.55892	8.50625	7.32622	6.85475	6.73611
ENST00000215956	ENSG00000100138	SNU13		22:41673929-41698136	1630	23.33	23.4409	19.6226	24.9222	18.7301	17.7494	17.3239	17.4992	16.024
ENST00000215957	ENSG00000100139	MICALL1		22:37905656-37942822	4710	6.48874	5.18459	5.49209	5.44293	4.56486	5.11986	4.56093	5.00842	4.63083
ENST00000215980	ENSG00000100162	CENPM		22:41938720-41947164	966	39.2574	40.4299	32.704	37.389	33.8215	31.4683	36.3624	36.7202	37.5963
ENST00000216014	ENSG00000100196	KDELR3		22:38468061-38507660	1728	14.2854	17.6074	15.3939	12.3927	13.8427	13.758	20.83	21.0058	22.0729
ENST00000216027	ENSG00000100209	HSCB		22:28687742-28757515	1114	11.3201	11.7523	11.4816	10.3797	8.22461	9.247	11.9897	11.7952	12.1432
ENST00000216029	ENSG00000100211	CBY1		22:38656635-38681820	1133	27.7995	26.6603	23.6616	27.7248	26.109	25.9754	20.2517	23.1522	20.5415
ENST00000216034	ENSG00000100216	TOMM22		22:38681947-38685421	2040	55.5205	54.9599	60.4421	56.2888	53.6682	58.1751	53.7896	49.64	50.8005
ENST00000216037	ENSG00000100219	XBP1		22:28794554-28800597	1850	26.5924	33.2028	27.6591	16.0141	28.2289	18.8256	27.7021	49.3804	36.8816
ENST00000216038	ENSG00000100220	RTCB		22:32387581-32412255	2027	34.6243	28.9158	29.9932	39.8946	35.8097	36.0795	28.5739	33.4654	30.4336
ENST00000216039	ENSG00000100221	JOSD1		22:38685542-38701556	3648	19.3145	19.9995	19.6994	17.9164	16.1439	16.0444	10.7404	11.1737	10.9198
ENST00000216044	ENSG00000100226	GTPBP1		22:38705722-38794198	5126	20.5638	16.4044	17.4506	22.1876	17.7404	18.1534	16.9697	16.9533	15.5285
ENST00000216068	ENSG00000100246	DNAL4		22:38705722-38794198	1504	21.5109	19.6085	20.4125	20.3636	18.0322	18.4097	16.4653	17.1906	16.0306
ENST00000216080	ENSG00000100258	LMF2		22:50502948-50507691	2658	0.178889	1.09087	2.97385	1.7642	0.653266	1.61181	2.51398	3.2925	1.82155
ENST00000216085	ENSG00000100263	RHBDD3		22:29259851-29300525	1794	36.6577	28.1875	29.1612	33.2072	28.2771	29.7667	27.3587	28.4876	25.0193
ENST00000216106	ENSG00000100281	HMGXB4		22:35257451-35295807	4047	3.74036	4.89001	4.5626	4.18181	4.14434	5.20912	1.57844	5.09925	3.79816
ENST00000216115	ENSG00000100290	BIK		22:43110747-43129712	953	3.36031	2.79885	2.5516	4.36916	4.22484	4.54247	6.61061	5.45647	4.60823
ENST00000216117	ENSG00000100292	HMOX1		22:35380360-35394214	1822	17.5347	17.9513	17.1017	19.9055	17.2995	18.4124	9.80801	9.57192	9.50352
ENST00000216121	ENSG00000184117	NIPSNAP1		22:29505878-29581337	2237	122.165	118.687	117.564	128.19	122.169	117.07	99.9894	117.83	104.464
ENST00000216122	ENSG00000100297	MCM5		22:35400062-35425430	3534	2.30831	2.98979	2.70578	4.70079	3.19696	3.35092	2.79152	4.65779	2.87053
ENST00000216129	ENSG00000100304	TTLL12		22:43166621-43187133	3385	11.0235	9.57555	9.29298	8.7898	10.7305	8.93692	11.0246	16.2227	12.6983
ENST00000216133	ENSG00000100307	CBX7		22:39120166-39152674	4081	3.80038	3.73688	3.71513	3.3727	3.17727	3.11409	2.83737	3.16821	3.0067
ENST00000216146	ENSG00000100316	RPL3		22:39312881-39320389	1442	685.043	672.43	731.239	590.389	559.933	524.467	522.045	639.01	775.542
ENST00000216160	ENSG00000100324	TAB1		22:39399740-39437060	3237	13.7166	11.5222	12.3811	14.4693	11.5457	12.6411	10.4541	10.7991	10.346
ENST00000216181	ENSG00000100345	MYH9		22:36281280-36388018	7501	33.5387	24.9657	26.7041	35.2958	27.5804	30.5541	27.6124	24.8287	23.6187
ENST00000216185	ENSG00000100348	TXN2		22:36467035-36482030	1736	10.9226	12.2271	8.86658	9.09691	9.98921	8.78199	10.7222	11.8234	9.66959
ENST00000216190	ENSG00000100353	EIF3D		22:36510849-36529436	2155	13.5533	15.5792	18.208	15.934	14.0084	13.8933	15.1568	18.026	18.0657
ENST00000216194	ENSG00000239900	ADSL		22:40346499-40636702	1620	51.4332	48.0227	47.6537	53.375	47.7792	46.7104	48.535	47.9195	44.4895
ENST00000216214	ENSG00000100376	FAM118A		22:45308967-45341955	3458	6.26508	6.02502	6.22825	6.7296	6.40156	6.16897	6.18542	6.00507	5.57499
ENST00000216218	ENSG00000100380	ST13		22:40824534-40857022	3595	39.388	49.8993	43.1526	42.2776	54.9853	50.4892	55.4	50.7422	67.3882
ENST00000216225	ENSG00000100387	RBX1		22:40951346-40973309	1188	116.265	126.798	116.712	121.504	124.046	114.828	114.223	116.191	121.927
ENST00000216237	ENSG00000100395	L3MBTL2		22:41205204-41240934	3296	6.51676	6.91211	7.6698	7.1973	6.6991	7.18904	6.32501	7.35683	7.7039
ENST00000216252	ENSG00000100410	PHF5A		22:41459716-41468725	1086	57.3925	67.7434	65.6268	58.7552	67.883	62.1442	60.7426	71.5054	65.4855
ENST00000216254	ENSG00000100412	ACO2		22:41469124-41544606	2741	43.9682	31.5801	35.3583	44.6401	35.5827	39.0748	32.1658	34.6214	31.4732
ENST00000216259	ENSG00000100417	PMM1		22:41560762-41589890	1298	17.9304	15.2862	15.4513	15.786	15.4667	16.4645	15.2201	16.3982	16.536
ENST00000216264	ENSG00000100422	CERK		22:46684410-46738261	4450	15.7424	17.2188	16.6407	15.0829	14.8515	14.8134	12.4247	14.5015	12.3942
ENST00000216268	ENSG00000100426	ZBED4		22:49853841-49890078	6893	3.99387	4.74632	4.41818	4.61422	4.76231	4.58746	4.98743	4.99753	5.41339
ENST00000216271	ENSG00000100429	HDAC10		22:50245182-50261825	2687	5.75211	3.70495	4.73468	3.90532	3.65794	4.94519	3.19505	4.07117	2.71915
ENST00000216277	ENSG00000090060	PAPOLA		14:96500809-96567111	4519	15.9457	24.3461	20.3668	15.537	22.5503	22.0301	21.5997	17.9612	27.4417
ENST00000216281	ENSG00000080824	HSP90AA1		14:102080737-102305200	3379	106.604	103.442	107.699	148.911	139.671	145.446	156.872	165.736	164.536
ENST00000216288	ENSG00000075413	MARK3		14:103385391-103503831	2911	9.59093	8.71873	9.54295	10.0512	10.2961	11.9404	9.31544	10.2237	7.87829
ENST00000216294	ENSG00000023608	SNAPC1		14:61681040-61796428	2656	4.66394	4.85338	5.12437	4.96647	5.71939	5.60135	8.78076	11.0628	10.1276
ENST00000216297	ENSG00000092201	SUPT16H		14:21351471-21384266	4684	5.04502	6.04925	6.15496	6.77288	6.40302	5.73695	6.1617	7.95998	7.69386
ENST00000216361	ENSG00000100473	COCH		14:30874513-31096450	2397	2.31027	2.42842	2.27924	2.70823	3.25498	2.91041	4.74374	8.81657	5.82471
ENST00000216410	ENSG00000100522	GNPNAT1		14:52775193-52791668	3860	11.1941	14.101	12.9415	10.5029	13.8734	12.4621	19.5867	17.4146	21.6243
ENST00000216416	ENSG00000100528	CNIH1		14:54423559-54441431	4793	6.39548	8.62927	6.42244	6.04458	7.77578	7.60711	8.77143	7.08181	10.0652
ENST00000216420	ENSG00000100532	CGRRF1		14:54509811-54539309	2057	3.96523	4.22089	3.16244	3.03145	3.75265	2.70092	3.76795	3.72652	6.55659
ENST00000216442	ENSG00000100554	ATP6V1D		14:67241108-67386516	1845	10.9944	10.9302	11.0579	12.7492	11.5917	9.1369	12.8816	12.1816	11.1599
ENST00000216452	ENSG00000100564	PIGH		14:67447083-67600287	1420	5.11879	5.56321	5.79411	5.71222	6.28832	5.1077	4.75366	4.25757	6.13193
ENST00000216455	ENSG00000100567	PSMA3		14:57999734-58298139	970	78.6036	93.7759	99.7833	85.8365	98.3649	89.9449	75.911	105.313	89.6487
ENST00000216456	ENSG00000100568	VTI1B		14:67619797-67695814	1103	60.9193	57.4709	56.4128	53.3516	44.4495	40.8027	51.9959	45.9332	48.0492
ENST00000216465	ENSG00000100577	GSTZ1		14:77274955-77331597	1338	8.4886	7.70707	4.93301	9.35408	5.823	4.01521	7.15506	6.21336	4.91175
ENST00000216468	ENSG00000100580	TMED8		14:77335020-77391497	7784	1.43534	2.01743	1.79689	1.28732	1.89586	1.87405	2.03643	1.9695	2.7355
ENST00000216479	ENSG00000100591	AHSA1		14:77426674-77469474	1402	55.0293	55.2785	53.6932	59.964	52.9239	55.3195	58.3375	62.2444	53.3614
ENST00000216484	ENSG00000100596	SPTLC2		14:77505996-77616773	8170	9.33744	8.16382	8.74299	8.75099	7.8018	8.23764	7.49798	7.42085	7.74357
ENST00000216489	ENSG00000100601	ALKBH1		14:77672403-77708020	2594	1.73246	1.48979	1.96544	1.15619	2.21428	1.76452	2.31935	1.63808	2.10544
ENST00000216492	ENSG00000100604	CHGA		14:92923079-92935293	2063	12.3825	12.4014	11.5868	9.08674	9.23384	7.43881	2.42159	3.2335	2.77653
ENST00000216513	ENSG00000100625	SIX4		14:60709527-60724348	6285	3.14786	3.50021	3.53108	2.58293	3.15611	2.8876	3.54682	2.96877	4.18717
ENST00000216520	ENSG00000100632	ERH		14:69380122-69462388	668	27.5499	1.90266	26.9056	12.9434	16.9574	57.0489	44.3125	0.853043	2.27382e-05
ENST00000216554	ENSG00000100664	EIF5		14:103333543-103345025	5945	1.5684	1.85582	2.01621	1.82342	2.12136	2.64162	2.15387	1.76369	2.06862
ENST00000216602	ENSG00000100711	ZFYVE21		14:103715729-103733668	1521	15.6666	15.2387	16.4132	14.125	15.0963	14.987	13.6054	13.9773	13.1295
ENST00000216605	ENSG00000100714	MTHFD1		14:64388030-64546173	3136	7.2227	7.87387	7.85612	8.78225	7.90396	8.03027	7.69522	9.90829	8.8385
ENST00000216639	ENSG00000100749	VRK1		14:96797303-96945394	1745	12.6539	15.1234	15.1387	14.2345	14.4764	14.1437	13.9702	15.6067	17.5648
[truncated: 24,587 more rows]

## Sheet: Change in both CSDE1 KD hESCs
isoform_id	gene_id	gene_short_name	locus	length	CSDE1_2_CSDE1_1_log2_fold_change	CSDE1_1_NT_log2_fold_change	CSDE1_2_NT_log2_fold_change	CSDE1_2_CSDE1_1_significant	NT_CSDE1_1_significant	NT_CSDE1_2_significant	hgnc_symbol	description
[truncated: 1,453 more rows]

[truncated: 2 more sheets: Decreased in both CSDE1 KD hESC, Increased in both CSDE1 KD hESC]
