# Supplementary material for: A post-transcriptional program coordinated by CSDE1 prevents intrinsic neural differentiation of human embryonic stem cells
Source: Nat Commun. 2017 Nov 13;8:1456. doi: 10.1038/s41467-017-01744-5 (PMC5682285; doi:10.1038/s41467-017-01744-5)
Supplement: Supplementary file 9 — Supplementary Data 6 [file 41467_2017_1744_MOESM9_ESM.xls]

## Sheet: GOBP analysis
Supplementary Data 6. Gene ontology (GO) biological process analysis of transcripts changed in CSDE1 KD hESCs.
GOTerm	Term PValue Corrected with Bonferroni step down
multicellular organismal development	1e-16
anatomical structure morphogenesis	3.1e-16
system development	5.7e-16
animal organ development	5.5e-14
tissue morphogenesis	6.2e-13
organ morphogenesis	1.4e-12
cell migration	7.4e-12
neurogenesis	1.9e-11
regulation of developmental process	4.1e-11
morphogenesis of an epithelium	5.3e-11
cardiovascular system development	2.2e-10
circulatory system development	2.2e-10
tube development	2.6e-10
tube morphogenesis	3.5e-10
cell differentiation	5.4e-10
negative regulation of cellular process	5.6e-10
cell motility	5.9e-10
tissue development	7.1e-10
cellular developmental process	1.4e-09
embryo development	1.5e-09
generation of neurons	1.5e-09
neuron differentiation	2e-09
regulation of signaling	5.1e-09
negative regulation of biological process	1e-08
regulation of multicellular organismal development	1.9e-08
epithelial tube morphogenesis	2.1e-08
anatomical structure formation involved in morphogenesis	2.2e-08
regulation of anatomical structure morphogenesis	2.9e-08
regulation of cell proliferation	3.1e-08
regulation of multicellular organismal process	3.1e-08
regulation of cell communication	4.1e-08
nervous system development	6.1e-08
positive regulation of cellular process	1.4e-07
movement of cell or subcellular component	1.6e-07
regulation of signal transduction	1.6e-07
response to growth factor	2.1e-07
epithelium development	2.5e-07
cell development	2.7e-07
vasculature development	3e-07
blood vessel development	7.7e-07
embryonic morphogenesis	8.4e-07
regulation of cell differentiation	1.7e-06
regulation of cellular component organization	2.1e-06
regulation of response to stimulus	2.3e-06
respiratory system development	2.4e-06
neuron projection development	2.5e-06
cellular response to growth factor stimulus	2.9e-06
cellular response to endogenous stimulus	4.1e-06
cell projection organization	5.4e-06
positive regulation of biological process	5.4e-06
regulation of nervous system development	8.6e-06
glycosaminoglycan biosynthetic process	1.4e-05
blood vessel morphogenesis	1.7e-05
regulation of locomotion	1.8e-05
proteoglycan metabolic process	1.9e-05
aminoglycan biosynthetic process	2.1e-05
regulation of localization	2.6e-05
positive regulation of developmental process	2.6e-05
regulation of cellular component movement	2.8e-05
regulation of growth	2.9e-05
ameboidal-type cell migration	3.1e-05
lung development	3.8e-05
developmental growth	3.9e-05
morphogenesis of a branching epithelium	4.2e-05
negative regulation of cell proliferation	4.3e-05
angiogenesis	4.4e-05
regulation of neurogenesis	4.7e-05
positive regulation of multicellular organismal process	4.9e-05
response to organic substance	5e-05
neuron development	5.6e-05
cellular component morphogenesis	5.8e-05
regulation of neuron differentiation	6.3e-05
respiratory tube development	6.4e-05
neural crest cell development	8.1e-05
positive regulation of signal transduction	8.4e-05
gastrulation	8.8e-05
embryo development ending in birth or egg hatching	8.8e-05
morphogenesis of a branching structure	9.2e-05
neural crest cell differentiation	9.5e-05
cell morphogenesis	9.8e-05
chordate embryonic development	0.00011
regulation of cell motility	0.00011
regulation of phosphorylation	0.00013
extracellular matrix organization	0.00014
regulation of cellular process	0.00014
ossification	0.00015
extracellular structure organization	0.00015
heart development	0.00016
cell-cell junction organization	0.00016
regulation of cell projection organization	0.00018
regulation of phosphorus metabolic process	0.00019
cell morphogenesis involved in differentiation	0.0002
regulation of cell migration	0.0002
cell junction organization	0.00025
response to organic cyclic compound	0.00026
positive regulation of signaling	0.00027
positive regulation of locomotion	0.00028
regulation of phosphate metabolic process	0.00029
positive regulation of cell communication	0.00032
sensory organ development	0.00034
cell surface receptor signaling pathway	0.00045
stem cell differentiation	0.00054
regulation of cell development	0.00055
neuron projection morphogenesis	0.00056
positive regulation of cell migration	0.0006
Wnt signaling pathway	0.00063
neural crest cell migration	0.00078
glycosaminoglycan metabolic process	0.00088
axon development	0.001
negative regulation of cell differentiation	0.0011
negative regulation of growth	0.0011
negative regulation of developmental process	0.0011
cell growth	0.0012
chondroitin sulfate proteoglycan metabolic process	0.0012
positive regulation of cell differentiation	0.0014
connective tissue development	0.0015
positive regulation of cell motility	0.0015
positive regulation of cell proliferation	0.0016
morphogenesis of embryonic epithelium	0.0019
response to lipid	0.0019
embryonic organ development	0.002
negative regulation of cellular component movement	0.002
positive regulation of cellular component movement	0.002
mesenchyme development	0.002
aminoglycan metabolic process	0.0029
developmental growth involved in morphogenesis	0.0029
chondroitin sulfate metabolic process	0.0034
cell morphogenesis involved in neuron differentiation	0.0034
cell communication	0.0036
positive regulation of intracellular signal transduction	0.0036
multicellular organismal macromolecule metabolic process	0.0037
enzyme linked receptor protein signaling pathway	0.0038
branching morphogenesis of an epithelial tube	0.0039
regulation of intracellular signal transduction	0.0039
axonogenesis	0.0042
cell junction assembly	0.0045
cellular response to chemical stimulus	0.0045
regulation of protein phosphorylation	0.0049
glycoprotein metabolic process	0.0049
negative regulation of neurogenesis	0.0049
negative regulation of locomotion	0.005
gliogenesis	0.0051
regulation of cell growth	0.0056
negative regulation of cellular metabolic process	0.0056
regulation of neuron projection development	0.0058
cellular response to cadmium ion	0.0061
response to estrogen	0.0062
skeletal system morphogenesis	0.0062
collagen metabolic process	0.0064
negative regulation of response to stimulus	0.0071
endoderm development	0.0075
tube formation	0.0076
transmembrane receptor protein serine/threonine kinase signaling pathway	0.0078
cell projection morphogenesis	0.008
response to oxygen-containing compound	0.0083
positive regulation of nervous system development	0.0084
negative regulation of cell development	0.0093
regionalization	0.01
gland development	0.01
protein phosphorylation	0.011
response to hormone	0.011
programmed cell death	0.011
cellular response to metal ion	0.011
cellular response to organic substance	0.011
negative regulation of nervous system development	0.012
response to BMP	0.012
cellular response to BMP stimulus	0.012
epithelial tube formation	0.012
negative regulation of phosphorylation	0.014
bone morphogenesis	0.014
cell death	0.015
branching involved in labyrinthine layer morphogenesis	0.015
regulation of cellular response to growth factor stimulus	0.015
mucopolysaccharide metabolic process	0.016
eye development	0.017
heart morphogenesis	0.017
cell part morphogenesis	0.017
mesenchymal cell differentiation	0.017
regulation of cellular component biogenesis	0.018
response to steroid hormone	0.018
phosphorylation	0.019
lung morphogenesis	0.021
non-canonical Wnt signaling pathway	0.022
skeletal system development	0.023
urogenital system development	0.023
stem cell development	0.023
actin filament-based process	0.024
forebrain development	0.024
multicellular organismal metabolic process	0.024
positive regulation of macromolecule metabolic process	0.025
regulation of cell adhesion	0.025
eye morphogenesis	0.026
positive regulation of glomerular filtration	0.027
regulation of cell morphogenesis	0.027
epithelial tube branching involved in lung morphogenesis	0.028
epithelial cell proliferation	0.029
apoptotic process	0.031
regulation of Wnt signaling pathway	0.031
axon guidance	0.032
bicellular tight junction assembly	0.032
neuron projection guidance	0.032
embryonic epithelial tube formation	0.033
intracellular signal transduction	0.033
camera-type eye development	0.033
apical junction assembly	0.033
negative regulation of phosphorus metabolic process	0.034
mesenchymal cell development	0.034
negative regulation of phosphate metabolic process	0.034
positive regulation of response to stimulus	0.038
negative regulation of protein phosphorylation	0.039
negative regulation of neuron differentiation	0.039
sensory organ morphogenesis	0.039
positive regulation of metabolic process	0.04
axon extension involved in axon guidance	0.04
neuron projection extension involved in neuron projection guidance	0.04
signal transduction by protein phosphorylation	0.041
MAPK cascade	0.042
negative regulation of metabolic process	0.042
negative regulation of axon extension involved in axon guidance	0.042
kidney development	0.043
negative regulation of signal transduction	0.044
signal transduction	0.045
pattern specification process	0.045
negative regulation of signaling	0.047
regulation of protein modification process	0.047
negative regulation of protein kinase activity	0.048
cell-cell junction assembly	0.049
regulation of transcription from RNA polymerase II promoter	0.051
positive regulation of neurogenesis	0.051
response to organonitrogen compound	0.052
regulation of receptor activity	0.056
sulfur compound metabolic process	0.057
lens morphogenesis in camera-type eye	0.058
embryonic organ morphogenesis	0.058
formation of primary germ layer	0.06
collagen catabolic process	0.061
lung alveolus development	0.063
negative regulation of cell growth	0.064
osteoblast differentiation	0.066
negative regulation of transcription from RNA polymerase II promoter	0.072
phosphorus metabolic process	0.073
response to estradiol	0.073
response to nitrogen compound	0.079
positive regulation of cellular component organization	0.081
somatic stem cell population maintenance	0.083
negative regulation of epithelial cell proliferation	0.085
tissue migration	0.088
negative regulation of multicellular organismal process	0.091
transforming growth factor beta receptor signaling pathway	0.093
negative regulation of kinase activity	0.096
diencephalon development	0.099
response to metal ion	0.1
negative regulation of cell communication	0.1
negative regulation of axon guidance	0.1
positive regulation of cellular metabolic process	0.11
regulation of axon extension involved in axon guidance	0.11
branch elongation of an epithelium	0.11
regulation of organ morphogenesis	0.11
negative regulation of macromolecule metabolic process	0.12
regulation of MAP kinase activity	0.12
positive regulation of neuron differentiation	0.12
lens induction in camera-type eye	0.12
cellular response to organic cyclic compound	0.12
single organism cell adhesion	0.12
regulation of cellular protein metabolic process	0.13
regulation of transferase activity	0.13
renal system development	0.13
actin cytoskeleton organization	0.14
multicellular organismal catabolic process	0.14
regulation of osteoblast differentiation	0.14
canonical Wnt signaling pathway	0.14
positive regulation of gene expression	0.15
regulation of protein metabolic process	0.15
cellular response to transforming growth factor beta stimulus	0.15
regulation of anatomical structure size	0.15
in utero embryonic development	0.16
primary neural tube formation	0.16
extracellular matrix disassembly	0.16
negative regulation of cellular biosynthetic process	0.16
cellular response to inorganic substance	0.16
negative regulation of cellular response to growth factor stimulus	0.16
response to peptide	0.16
transcription from RNA polymerase II promoter	0.17
phosphate-containing compound metabolic process	0.17
regulation of MAPK cascade	0.17
response to transforming growth factor beta	0.17
negative regulation of macromolecule biosynthetic process	0.18
chemotaxis	0.19
taxis	0.19
response to peptide hormone	0.19
positive regulation of phosphorus metabolic process	0.2
regulation of metabolic process	0.2
positive regulation of phosphate metabolic process	0.2
negative regulation of developmental growth	0.21
negative regulation of biosynthetic process	0.22
regulation of cellular component size	0.23
neural tube closure	0.24
stem cell population maintenance	0.24
neural tube development	0.24
endodermal cell differentiation	0.24
cell-cell adhesion	0.24
reproductive system development	0.26
epithelium migration	0.26
cellular response to oxygen-containing compound	0.26
regulation of kinase activity	0.27
axon extension	0.27
tube closure	0.27
semaphorin-plexin signaling pathway	0.28
negative regulation of cellular macromolecule biosynthetic process	0.29
regulation of protein serine/threonine kinase activity	0.3
germ cell migration	0.31
positive regulation of phosphorylation	0.31
positive regulation of cell development	0.32
single organismal cell-cell adhesion	0.32
BMP signaling pathway	0.33
negative regulation of protein serine/threonine kinase activity	0.33
negative regulation of axon extension	0.34
inner ear development	0.34
regulation of axon guidance	0.34
intramembranous ossification	0.35
gland morphogenesis	0.35
direct ossification	0.35
positive regulation of apoptotic process	0.35
response to cadmium ion	0.35
reproductive structure development	0.35
negative regulation of nitrogen compound metabolic process	0.35
protein metabolic process	0.36
negative regulation of cellular protein metabolic process	0.36
regulation of catalytic activity	0.37
receptor recycling	0.38
negative regulation of MAP kinase activity	0.38
negative regulation of molecular function	0.38
developmental cell growth	0.39
regulation of cell death	0.4
regulation of cellular metabolic process	0.4
retinoid metabolic process	0.41
epithelial cell differentiation involved in embryonic placenta development	0.41
epithelial cell morphogenesis involved in placental branching	0.41
ureter morphogenesis	0.41
negative chemotaxis	0.42
epithelial cell development	0.43
negative regulation of protein metabolic process	0.43
lens development in camera-type eye	0.44
regulation of ossification	0.45
camera-type eye morphogenesis	0.45
response to inorganic substance	0.46
negative regulation of cell motility	0.46
endoderm formation	0.47
axis elongation	0.47
cartilage development	0.47
bone development	0.48
regulation of programmed cell death	0.49
regulation of macromolecule metabolic process	0.49
positive regulation of programmed cell death	0.5
cellular response to calcium ion	0.5
cell-substrate adhesion	0.52
oligodendrocyte differentiation	0.56
negative regulation of nucleic acid-templated transcription	0.57
oligodendrocyte development	0.59
negative regulation of transferase activity	0.64
proteoglycan biosynthetic process	0.65
learning	0.66
positive regulation of protein phosphorylation	0.67
regulation of epithelial cell proliferation	0.67
neural tube formation	0.68
glycoprotein biosynthetic process	0.68
regulation of epithelial cell migration	0.68
cellular component assembly	0.68
regulation of axonogenesis	0.7
regulation of protein kinase activity	0.71
endochondral bone morphogenesis	0.71
metanephros development	0.74
developmental process involved in reproduction	0.74
outflow tract morphogenesis	0.75
positive regulation of cell death	0.75
bud elongation involved in lung branching	0.75
negative regulation of RNA biosynthetic process	0.77
neuron projection extension	0.77
innervation	0.81
negative regulation of cell projection organization	0.83
labyrinthine layer development	0.83
cranial skeletal system development	0.83
positive regulation of epithelial cell migration	0.84
pigment accumulation	0.84
cellular pigment accumulation	0.84
response to acid chemical	0.86
positive regulation of smooth muscle cell proliferation	0.87
regulation of transmembrane receptor protein serine/threonine kinase signaling pathway	0.88
regulation of cell shape	0.91
cellular response to zinc ion	0.93
negative regulation of axonogenesis	0.99
mitochondrial genome maintenance	1
very long-chain fatty acid metabolic process	1
transition metal ion transport	1
autophagosome assembly	1
protein import into nucleus, translocation	1
mitotic sister chromatid segregation	1
cell cycle checkpoint	1
DNA damage checkpoint	1
regulation of cyclin-dependent protein serine/threonine kinase activity	1
G1/S transition of mitotic cell cycle	1
regulation of transcription involved in G1/S transition of mitotic cell cycle	1
G2/M transition of mitotic cell cycle	1
sulfur amino acid metabolic process	1
establishment of mitotic spindle orientation	1
activation of MAPKKK activity	1
activation of MAPKK activity	1
activation of MAPK activity	1
inactivation of MAPK activity	1
microtubule cytoskeleton organization	1
polysaccharide biosynthetic process	1
mitotic cell cycle	1
nuclear division	1
nuclear-transcribed mRNA catabolic process, deadenylation-dependent decay	1
response to reactive oxygen species	1
protein peptidyl-prolyl isomerization	1
embryonic axis specification	1
telomere maintenance via recombination	1
telomere maintenance	1
double-strand break repair via homologous recombination	1
recombinational repair	1
non-recombinational repair	1
DNA double-strand break processing	1
syncytium formation by plasma membrane fusion	1
sister chromatid segregation	1
cytokinesis	1
nuclear-transcribed mRNA catabolic process	1
cartilage condensation	1
regulation of neurotransmitter levels	1
action potential	1
prostaglandin biosynthetic process	1
ovarian follicle development	1
patterning of blood vessels	1
vasculogenesis	1
ureteric bud development	1
branching involved in ureteric bud morphogenesis	1
response to hypoxia	1
long-chain fatty acid metabolic process	1
cellular glucose homeostasis	1
gastric acid secretion	1
gastrulation with mouth forming second	1
mesoderm formation	1
cell fate specification	1
cell fate determination	1
mesodermal cell fate commitment	1
endodermal cell fate commitment	1
establishment of planar polarity	1
morphogenesis of a polarized epithelium	1
eye photoreceptor cell differentiation	1
somitogenesis	1
organ induction	1
neuron migration	1
microglial cell activation	1
cell activation	1
leukocyte homeostasis	1
natural killer cell differentiation	1
cytokine production	1
regulation of cytokine production	1
negative regulation of cytokine production	1
positive regulation of cytokine production	1
histamine secretion	1
mesonephros development	1
blastocyst development	1
blastocyst formation	1
trophectodermal cell differentiation	1
release of cytochrome c from mitochondria	1
epithelial to mesenchymal transition	1
protein insertion into mitochondrial membrane involved in apoptotic signaling pathway	1
endothelial cell development	1
liver development	1
placenta development	1
embryonic placenta development	1
maternal placenta development	1
tissue homeostasis	1
leukocyte mediated cytotoxicity	1
regulation of leukocyte mediated cytotoxicity	1
positive regulation of leukocyte mediated cytotoxicity	1
regulation of receptor recycling	1
endothelial cell proliferation	1
regulation of endothelial cell proliferation	1
negative regulation of endothelial cell proliferation	1
positive regulation of endothelial cell proliferation	1
postsynaptic membrane organization	1
hair follicle development	1
lymph vessel development	1
lymphangiogenesis	1
heart looping	1
regulation of cell-matrix adhesion	1
negative regulation of cell-matrix adhesion	1
positive regulation of cell-matrix adhesion	1
endochondral ossification	1
regulation of cytokine-mediated signaling pathway	1
negative regulation of cytokine-mediated signaling pathway	1
positive regulation of cytokine-mediated signaling pathway	1
response to amphetamine	1
renal system process involved in regulation of blood volume	1
morphogenesis of an epithelial sheet	1
regulation of the force of heart contraction	1
regulation of heart rate	1
regulation of sodium ion transport	1
sprouting angiogenesis	1
cell migration involved in sprouting angiogenesis	1
positive regulation of mesenchymal cell proliferation	1
chondrocyte differentiation	1
chondrocyte development	1
columnar/cuboidal epithelial cell differentiation	1
columnar/cuboidal epithelial cell development	1
glandular epithelial cell differentiation	1
glandular epithelial cell development	1
somatic diversification of immune receptors	1
activation of innate immune response	1
innate immune response activating cell surface receptor signaling pathway	1
pattern recognition receptor signaling pathway	1
stimulatory C-type lectin receptor signaling pathway	1
toll-like receptor signaling pathway	1
natural killer cell mediated immunity	1
positive regulation of defense response to virus by host	1
response to molecule of bacterial origin	1
hematopoietic progenitor cell differentiation	1
activation of immune response	1
lymphocyte homeostasis	1
myeloid cell homeostasis	1
cell activation involved in immune response	1
myeloid leukocyte activation	1
myeloid cell activation involved in immune response	1
mast cell activation involved in immune response	1
lymphocyte activation involved in immune response	1
T cell activation involved in immune response	1
alpha-beta T cell activation involved in immune response	1
T cell differentiation involved in immune response	1
alpha-beta T cell differentiation involved in immune response	1
CD4-positive, alpha-beta T cell differentiation involved in immune response	1
B cell activation involved in immune response	1
immature B cell differentiation	1
histamine production involved in inflammatory response	1
leukocyte activation involved in immune response	1
cytokine production involved in immune response	1
immunoglobulin production	1
immunoglobulin production involved in immunoglobulin mediated immune response	1
immune response-activating cell surface receptor signaling pathway	1
histamine secretion involved in inflammatory response	1
leukocyte mediated immunity	1
myeloid leukocyte mediated immunity	1
mast cell mediated immunity	1
lymphocyte mediated immunity	1
T cell mediated immunity	1
adaptive immune response based on somatic recombination of immune receptors built from immunoglobulin superfamily domains	1
antigen processing and presentation of exogenous peptide antigen	1
antigen processing and presentation of peptide antigen via MHC class II	1
antigen processing and presentation of peptide or polysaccharide antigen via MHC class II	1
immune system development	1
leukocyte differentiation	1
acute inflammatory response	1
production of molecular mediator involved in inflammatory response	1
monocyte chemotaxis	1
histamine secretion by mast cell	1
somatic diversification of immune receptors via germline recombination within a single locus	1
myeloid leukocyte differentiation	1
platelet degranulation	1
regulation of acute inflammatory response	1
regulation of immune system process	1
negative regulation of immune system process	1
positive regulation of immune system process	1
regulation of leukocyte migration	1
positive regulation of leukocyte migration	1
regulation of leukocyte chemotaxis	1
positive regulation of leukocyte chemotaxis	1
regulation of cellular extravasation	1
positive regulation of cellular extravasation	1
regulation of leukocyte activation	1
negative regulation of leukocyte activation	1
positive regulation of leukocyte activation	1
regulation of immune effector process	1
negative regulation of immune effector process	1
positive regulation of immune effector process	1
regulation of production of molecular mediator of immune response	1
positive regulation of production of molecular mediator of immune response	1
regulation of leukocyte mediated immunity	1
positive regulation of leukocyte mediated immunity	1
regulation of lymphocyte mediated immunity	1
positive regulation of lymphocyte mediated immunity	1
regulation of T cell mediated immunity	1
positive regulation of T cell mediated immunity	1
regulation of natural killer cell mediated immunity	1
regulation of cytokine production involved in immune response	1
positive regulation of cytokine production involved in immune response	1
cytoplasmic pattern recognition receptor signaling pathway	1
MyD88-dependent toll-like receptor signaling pathway	1
MyD88-independent toll-like receptor signaling pathway	1
immune response-activating signal transduction	1
innate immune response-activating signal transduction	1
regulation of myeloid leukocyte differentiation	1
positive regulation of myeloid leukocyte differentiation	1
immune response-regulating signaling pathway	1
immune response-regulating cell surface receptor signaling pathway	1
peptide secretion	1
positive regulation of peptide secretion	1
positive regulation of adaptive immune response	1
positive regulation of adaptive immune response based on somatic recombination of immune receptors built from immunoglobulin superfamily domains	1
regulation of response to biotic stimulus	1
negative regulation of response to biotic stimulus	1
regulation of myeloid leukocyte mediated immunity	1
regulation of humoral immune response	1
desmosome organization	1
skeletal muscle contraction	1
muscle system process	1
circulatory system process	1
renal system process	1
heart process	1
respiratory system process	1
vascular process in circulatory system	1
regulation of systemic arterial blood pressure mediated by a chemical signal	1
renal system process involved in regulation of systemic arterial blood pressure	1
regulation of systemic arterial blood pressure	1
negative regulation of systemic arterial blood pressure	1
regulation of glomerular filtration	1
glomerular filtration	1
heart field specification	1
secondary heart field specification	1
determination of left/right asymmetry in lateral mesoderm	1
embryonic heart tube morphogenesis	1
outflow tract septum morphogenesis	1
membranous septum morphogenesis	1
regulation of organ formation	1
endothelium development	1
morphogenesis of an endothelium	1
cardiac conduction system development	1
endocardial cushion development	1
endocardial cushion morphogenesis	1
cardiac chamber development	1
cardiac chamber morphogenesis	1
cardiac ventricle morphogenesis	1
ventricular cardiac muscle tissue development	1
cardiac ventricle development	1
regulation of membrane depolarization	1
endocardial cushion formation	1
cardiac septum development	1
ventricular septum development	1
cardiac muscle hypertrophy	1
amino acid transmembrane transport	1
metanephros morphogenesis	1
epithelial cell morphogenesis	1
neural retina development	1
endochondral bone growth	1
growth plate cartilage development	1
carbohydrate metabolic process	1
polysaccharide metabolic process	1
glycogen metabolic process	1
glycogen biosynthetic process	1
regulation of glycogen biosynthetic process	1
monosaccharide metabolic process	1
glucose metabolic process	1
aminoglycan catabolic process	1
glycosaminoglycan catabolic process	1
amino sugar metabolic process	1
N-acetylglucosamine metabolic process	1
alcohol metabolic process	1
glycerol metabolic process	1
cellular glucan metabolic process	1
cellular aldehyde metabolic process	1
organic acid metabolic process	1
acetyl-CoA metabolic process	1
pyruvate metabolic process	1
generation of precursor metabolites and energy	1
gluconeogenesis	1
glycolytic process	1
tricarboxylic acid cycle	1
citrate metabolic process	1
2-oxoglutarate metabolic process	1
oxaloacetate metabolic process	1
regulation of carbohydrate metabolic process	1
regulation of glycolytic process	1
regulation of gluconeogenesis	1
energy reserve metabolic process	1
oxidative phosphorylation	1
nucleobase-containing compound metabolic process	1
regulation of nucleotide metabolic process	1
purine nucleotide metabolic process	1
purine nucleotide biosynthetic process	1
nucleoside diphosphate phosphorylation	1
cAMP biosynthetic process	1
purine nucleotide catabolic process	1
DNA metabolic process	1
DNA replication	1
DNA-dependent DNA replication	1
regulation of DNA replication	1
RNA-dependent DNA replication	1
DNA repair	1
regulation of DNA repair	1
base-excision repair	1
double-strand break repair	1
double-strand break repair via nonhomologous end joining	1
DNA modification	1
DNA alkylation	1
DNA methylation	1
DNA recombination	1
mitotic recombination	1
DNA packaging	1
chromatin organization	1
chromatin assembly or disassembly	1
nucleosome assembly	1
DNA replication-independent nucleosome assembly	1
chromatin remodeling	1
chromatin silencing	1
methylation-dependent chromatin silencing	1
transcription, DNA-templated	1
DNA-templated transcription, initiation	1
regulation of transcription, DNA-templated	1
transcription initiation from RNA polymerase II promoter	1
transcription elongation from RNA polymerase II promoter	1
RNA catabolic process	1
mRNA catabolic process	1
RNA localization	1
translation	1
regulation of translation	1
regulation of translational initiation	1
regulation of translational elongation	1
regulation of translational fidelity	1
'de novo' protein folding	1
protein complex assembly	1
cellular protein modification process	1
signal peptide processing	1
protein dephosphorylation	1
protein acetylation	1
protein deacetylation	1
protein methylation	1
protein glycosylation	1
protein N-linked glycosylation	1
dolichol-linked oligosaccharide biosynthetic process	1
oligosaccharide-lipid intermediate biosynthetic process	1
protein O-linked glycosylation	1
proteolysis	1
membrane protein ectodomain proteolysis	1
ubiquitin-dependent protein catabolic process	1
peptide metabolic process	1
cellular amino acid metabolic process	1
regulation of cellular amino acid metabolic process	1
aspartate metabolic process	1
cellular modified amino acid metabolic process	1
cellular biogenic amine metabolic process	1
catecholamine metabolic process	1
polyamine metabolic process	1
protein targeting	1
protein import into nucleus	1
protein export from nucleus	1
protein targeting to membrane	1
protein targeting to vacuole	1
protein targeting to mitochondrion	1
lipid metabolic process	1
fatty acid metabolic process	1
fatty acid biosynthetic process	1
fatty acid beta-oxidation	1
unsaturated fatty acid biosynthetic process	1
acyl-CoA metabolic process	1
neutral lipid metabolic process	1
acylglycerol metabolic process	1
triglyceride metabolic process	1
membrane lipid metabolic process	1
phospholipid metabolic process	1
glycerophospholipid metabolic process	1
phosphatidylcholine biosynthetic process	1
phosphatidylinositol biosynthetic process	1
glycolipid metabolic process	1
sphingolipid metabolic process	1
sphingosine metabolic process	1
ceramide metabolic process	1
glycosphingolipid metabolic process	1
icosanoid metabolic process	1
prostanoid metabolic process	1
prostaglandin metabolic process	1
steroid biosynthetic process	1
bile acid biosynthetic process	1
isoprenoid metabolic process	1
terpenoid metabolic process	1
cellular aromatic compound metabolic process	1
coenzyme metabolic process	1
oxidoreduction coenzyme metabolic process	1
NADH metabolic process	1
NADP metabolic process	1
glutathione metabolic process	1
nucleoside phosphate metabolic process	1
ATP generation from ADP	1
vitamin metabolic process	1
water-soluble vitamin metabolic process	1
fat-soluble vitamin metabolic process	1
porphyrin-containing compound metabolic process	1
porphyrin-containing compound biosynthetic process	1
superoxide metabolic process	1
nitric oxide biosynthetic process	1
transport	1
ion transport	1
cation transport	1
potassium ion transport	1
sodium ion transport	1
calcium ion transport	1
anion transport	1
chloride transport	1
zinc II ion transport	1
water transport	1
dicarboxylic acid transport	1
neurotransmitter transport	1
mitochondrial transport	1
amino acid transport	1
lipid transport	1
cellular ion homeostasis	1
cellular calcium ion homeostasis	1
cellular metal ion homeostasis	1
cellular zinc ion homeostasis	1
regulation of pH	1
intracellular protein transport	1
exocytosis	1
ER to Golgi vesicle-mediated transport	1
post-Golgi vesicle-mediated transport	1
Golgi to plasma membrane transport	1
endocytosis	1
receptor-mediated endocytosis	1
membrane budding	1
vesicle coating	1
vesicle targeting	1
vesicle docking involved in exocytosis	1
vesicle fusion	1
phagocytosis	1
phagocytosis, engulfment	1
nucleocytoplasmic transport	1
activation of cysteine-type endopeptidase activity involved in apoptotic process	1
cellular component disassembly involved in execution phase of apoptosis	1
inflammatory cell apoptotic process	1
transformed cell apoptotic process	1
substrate-dependent cell migration	1
muscle contraction	1
regulation of muscle contraction	1
smooth muscle contraction	1
regulation of smooth muscle contraction	1
striated muscle contraction	1
regulation of striated muscle contraction	1
syncytium formation	1
defense response	1
acute-phase response	1
inflammatory response	1
response to osmotic stress	1
cellular response to DNA damage stimulus	1
DNA damage response, signal transduction by p53 class mediator resulting in cell cycle arrest	1
response to oxidative stress	1
response to unfolded protein	1
organelle organization	1
nucleus organization	1
nuclear envelope organization	1
telomere maintenance via telomerase	1
mitochondrion organization	1
mitochondrial membrane organization	1
plasma membrane organization	1
cytoskeleton organization	1
actin filament organization	1
microtubule-based process	1
microtubule-based movement	1
microtubule depolymerization	1
endoplasmic reticulum organization	1
Golgi organization	1
peroxisome organization	1
endosome organization	1
vacuole organization	1
vacuolar transport	1
lysosome organization	1
lysosomal transport	1
cell-substrate junction assembly	1
cell-substrate adherens junction assembly	1
cell cycle	1
cell cycle arrest	1
mitotic spindle organization	1
chromosome segregation	1
sister chromatid cohesion	1
mitotic sister chromatid cohesion	1
mitotic nuclear division	1
regulation of mitotic nuclear division	1
metaphase/anaphase transition of mitotic cell cycle	1
mitotic cell cycle checkpoint	1
mitotic spindle assembly checkpoint	1
mitotic G2 DNA damage checkpoint	1
meiotic nuclear division	1
homophilic cell adhesion via plasma membrane adhesion molecules	1
heterophilic cell-cell adhesion via plasma membrane cell adhesion molecules	1
leukocyte cell-cell adhesion	1
cell-matrix adhesion	1
negative regulation of cell adhesion	1
establishment or maintenance of cell polarity	1
establishment of tissue polarity	1
transmembrane receptor protein tyrosine kinase signaling pathway	1
epidermal growth factor receptor signaling pathway	1
regulation of epidermal growth factor-activated receptor activity	1
SMAD protein import into nucleus	1
G-protein coupled receptor signaling pathway	1
G-protein coupled receptor signaling pathway, coupled to cyclic nucleotide second messenger	1
adenylate cyclase-modulating G-protein coupled receptor signaling pathway	1
adenylate cyclase-activating G-protein coupled receptor signaling pathway	1
adenylate cyclase-inhibiting G-protein coupled receptor signaling pathway	1
phospholipase C-activating G-protein coupled receptor signaling pathway	1
activation of phospholipase C activity	1
dopamine receptor signaling pathway	1
glutamate receptor signaling pathway	1
neuropeptide signaling pathway	1
Notch signaling pathway	1
positive regulation of transcription of Notch receptor target	1
smoothened signaling pathway	1
integrin-mediated signaling pathway	1
I-kappaB kinase/NF-kappaB signaling	1
I-kappaB phosphorylation	1
JNK cascade	1
activation of JUN kinase activity	1
JAK-STAT cascade	1
tyrosine phosphorylation of STAT protein	1
small GTPase mediated signal transduction	1
Ras protein signal transduction	1
Rho protein signal transduction	1
cell-cell signaling	1
synaptic transmission	1
neurotransmitter secretion	1
neuron-neuron synaptic transmission	1
ensheathment of neurons	1
gamete generation	1
germ cell development	1
spermatogenesis	1
female gamete generation	1
regulation of mitotic cell cycle	1
blastoderm segmentation	1
tripartite regional subdivision	1
determination of left/right symmetry	1
neuroblast proliferation	1
axonal fasciculation	1
synapse assembly	1
central nervous system development	1
brain development	1
peripheral nervous system development	1
salivary gland development	1
salivary gland morphogenesis	1
mesoderm development	1
muscle organ development	1
skeletal muscle tissue development	1
myoblast fusion	1
neuromuscular junction development	1
sex determination	1
sex differentiation	1
female pregnancy	1
embryo implantation	1
parturition	1
aging	1
cell aging	1
response to nutrient	1
respiratory gaseous exchange	1
digestion	1
excretion	1
body fluid secretion	1
lactation	1
blood coagulation	1
hemostasis	1
sensory perception	1
visual perception	1
phototransduction	1
phototransduction, visible light	1
sensory perception of sound	1
learning or memory	1
memory	1
short-term memory	1
long-term memory	1
mating	1
visual behavior	1
blood circulation	1
regulation of heart contraction	1
cell recognition	1
neuron recognition	1
regulation of actin polymerization or depolymerization	1
axo-dendritic transport	1
protein localization	1
actin polymerization or depolymerization	1
negative regulation of DNA replication	1
steroid metabolic process	1
bile acid metabolic process	1
protein alkylation	1
regulation of blood pressure	1
regulation of G-protein coupled receptor protein signaling pathway	1
insulin receptor signaling pathway	1
isoprenoid biosynthetic process	1
associative learning	1
endosome to lysosome transport	1
histone mRNA metabolic process	1
glial cell migration	1
regulation of cell size	1
axon ensheathment	1
gonad development	1
visual learning	1
fibroblast growth factor receptor signaling pathway	1
epidermis development	1
male gonad development	1
female gonad development	1
regulation of smoothened signaling pathway	1
regulation of Notch signaling pathway	1
anterior/posterior axis specification, embryo	1
lipid biosynthetic process	1
extrinsic apoptotic signaling pathway via death domain receptors	1
intrinsic apoptotic signaling pathway in response to DNA damage	1
apoptotic mitochondrial changes	1
carbohydrate transport	1
hexose transport	1
phospholipid biosynthetic process	1
macromolecule catabolic process	1
macromolecule biosynthetic process	1
aerobic respiration	1
fatty acid catabolic process	1
cellular amino acid catabolic process	1
glutamine family amino acid metabolic process	1
aspartate family amino acid metabolic process	1
aspartate family amino acid catabolic process	1
branched-chain amino acid metabolic process	1
coenzyme biosynthetic process	1
nucleoside metabolic process	1
nucleotide metabolic process	1
regulation of nucleoside metabolic process	1
ribonucleoside metabolic process	1
nucleoside monophosphate metabolic process	1
nucleoside monophosphate biosynthetic process	1
purine nucleoside monophosphate metabolic process	1
purine nucleoside monophosphate biosynthetic process	1
nucleoside diphosphate metabolic process	1
purine nucleoside diphosphate metabolic process	1
nucleoside triphosphate metabolic process	1
purine nucleoside triphosphate metabolic process	1
purine ribonucleotide metabolic process	1
purine ribonucleotide biosynthetic process	1
ribonucleoside monophosphate biosynthetic process	1
ribonucleoside monophosphate metabolic process	1
nucleoside biosynthetic process	1
nucleotide biosynthetic process	1
nucleotide catabolic process	1
purine ribonucleoside monophosphate metabolic process	1
purine ribonucleoside monophosphate biosynthetic process	1
purine ribonucleoside diphosphate metabolic process	1
ribonucleoside diphosphate metabolic process	1
cyclic nucleotide metabolic process	1
cyclic nucleotide biosynthetic process	1
ribonucleoside triphosphate metabolic process	1
purine ribonucleoside triphosphate metabolic process	1
nucleotide-sugar metabolic process	1
nucleotide-sugar biosynthetic process	1
glycolipid biosynthetic process	1
glucan biosynthetic process	1
ribonucleotide metabolic process	1
ribonucleotide biosynthetic process	1
response to temperature stimulus	1
cellular response to starvation	1
response to pH	1
rRNA transcription	1
protein secretion	1
amine metabolic process	1
oligosaccharide metabolic process	1
response to radiation	1
response to heat	1
response to cold	1
response to xenobiotic stimulus	1
response to UV	1
response to light stimulus	1
fertilization	1
detection of external stimulus	1
detection of abiotic stimulus	1
detection of light stimulus	1
detection of visible light	1
response to wounding	1
response to mechanical stimulus	1
response to virus	1
response to bacterium	1
response to fungus	1
response to toxic substance	1
photoperiodism	1
entrainment of circadian clock	1
catechol-containing compound metabolic process	1
response to carbohydrate	1
response to hexose	1
response to glucose	1
hormone-mediated signaling pathway	1
post-embryonic development	1
axis specification	1
specification of symmetry	1
determination of bilateral symmetry	1
embryonic pattern specification	1
regulation of biosynthetic process	1
positive regulation of biosynthetic process	1
regulation of catabolic process	1
negative regulation of catabolic process	1
positive regulation of catabolic process	1
epidermal cell differentiation	1
hormone transport	1
anterior/posterior axis specification	1
dorsal/ventral axis specification	1
anterior/posterior pattern specification	1
dorsal/ventral pattern formation	1
proximal/distal pattern formation	1
response to extracellular stimulus	1
glial cell differentiation	1
response to iron ion	1
response to zinc ion	1
specification of organ identity	1
body morphogenesis	1
response to ionizing radiation	1
response to lithium ion	1
endomembrane system organization	1
multicellular organismal aging	1
membrane invagination	1
regulation of G2/M transition of mitotic cell cycle	1
histone monoubiquitination	1
regulation of cell fate commitment	1
positive regulation of heart rate	1
mesenchymal cell proliferation	1
regulation of mesenchymal cell proliferation	1
negative regulation of peptidase activity	1
gene expression	1
regulation of gene expression	1
regulation of gastrulation	1
proteasomal protein catabolic process	1
RNA secondary structure unwinding	1
regulation of autophagy	1
positive regulation of autophagy	1
regulation of phospholipase activity	1
positive regulation of phospholipase activity	1
regulation of calcium ion transport into cytosol	1
positive regulation of calcium ion transport into cytosol	1
regulation of macromolecule biosynthetic process	1
positive regulation of macromolecule biosynthetic process	1
regulation of glycoprotein biosynthetic process	1
positive regulation of glycoprotein biosynthetic process	1
regulation of cell cycle process	1
regulation of cellular ketone metabolic process	1
miRNA metabolic process	1
regulation of endothelial cell migration	1
positive regulation of endothelial cell migration	1
negative regulation of endothelial cell migration	1
posttranscriptional regulation of gene expression	1
regulation of cardiac muscle hypertrophy	1
developmental programmed cell death	1
negative regulation of gene expression	1
epithelial cell migration	1
negative regulation of epithelial cell migration	1
positive regulation of organelle organization	1
negative regulation of organelle organization	1
cell communication by electrical coupling	1
regulation of cell communication by electrical coupling	1
negative regulation of muscle cell apoptotic process	1
muscle cell apoptotic process	1
striated muscle cell apoptotic process	1
regulation of muscle cell apoptotic process	1
regulation of striated muscle cell apoptotic process	1
regulation of cellular carbohydrate metabolic process	1
positive regulation of cellular carbohydrate metabolic process	1
negative regulation of cellular carbohydrate metabolic process	1
regulation of collagen metabolic process	1
positive regulation of collagen metabolic process	1
regulation of epithelial to mesenchymal transition	1
fibroblast migration	1
positive regulation of sodium ion transport	1
regulation of cell morphogenesis involved in differentiation	1
positive regulation of cell morphogenesis involved in differentiation	1
negative regulation of cell morphogenesis involved in differentiation	1
regulation of peptidyl-threonine phosphorylation	1
negative regulation of peptidyl-threonine phosphorylation	1
regulation of tumor necrosis factor-mediated signaling pathway	1
negative regulation of tumor necrosis factor-mediated signaling pathway	1
regulation of cell-substrate adhesion	1
positive regulation of cell-substrate adhesion	1
negative regulation of cell-substrate adhesion	1
regulation of hormone levels	1
regulation of mitochondrion organization	1
positive regulation of mitochondrion organization	1
negative regulation of mitochondrion organization	1
regulation of glucose transport	1
positive regulation of glucose transport	1
regulation of myotube differentiation	1
positive regulation of myotube differentiation	1
telomere maintenance via telomere lengthening	1
regulation of keratinocyte proliferation	1
negative regulation of keratinocyte proliferation	1
retina layer formation	1
positive regulation of pathway-restricted SMAD protein phosphorylation	1
positive regulation of phospholipase C activity	1
lipid localization	1
regulation of release of sequestered calcium ion into cytosol by sarcoplasmic reticulum	1
regulation of cardiac muscle contraction by regulation of the release of sequestered calcium ion	1
regulation of cardiac muscle contraction by calcium ion signaling	1
regulation of glucose metabolic process	1
regulation of phosphatase activity	1
positive regulation of phosphatase activity	1
negative regulation of phosphatase activity	1
cellular component assembly involved in morphogenesis	1
regulation of necrotic cell death	1
negative regulation of cell cycle process	1
positive regulation of endopeptidase activity	1
negative regulation of endopeptidase activity	1
positive regulation of peptidase activity	1
regulation of metal ion transport	1
regulation of glucan biosynthetic process	1
regulation of mitotic sister chromatid separation	1
establishment of localization by movement along microtubule	1
negative regulation of G2/M transition of mitotic cell cycle	1
positive regulation of neuron projection development	1
negative regulation of neuron projection development	1
astrocyte development	1
glial cell proliferation	1
regulation of gliogenesis	1
negative regulation of gliogenesis	1
positive regulation of gliogenesis	1
Schwann cell differentiation	1
regulation of neuron maturation	1
positive regulation of neuron maturation	1
phosphatidylinositol 3-kinase signaling	1
regulation of phosphatidylinositol 3-kinase signaling	1
positive regulation of phosphatidylinositol 3-kinase signaling	1
response to isoquinoline alkaloid	1
response to purine-containing compound	1
response to amine	1
striated muscle tissue development	1
regulation of muscle hypertrophy	1
release of sequestered calcium ion into cytosol by sarcoplasmic reticulum	1
muscle cell migration	1
phasic smooth muscle contraction	1
vascular smooth muscle contraction	1
striated muscle cell proliferation	1
striated muscle adaptation	1
muscle hypertrophy	1
striated muscle hypertrophy	1
myotube differentiation	1
smooth muscle cell migration	1
regulation of smooth muscle cell migration	1
positive regulation of smooth muscle cell migration	1
negative regulation of smooth muscle cell migration	1
heparan sulfate proteoglycan biosynthetic process	1
protein transport	1
monovalent inorganic cation transport	1
ammonium transport	1
bicarbonate transport	1
organic anion transport	1
monocarboxylic acid transport	1
organophosphate ester transport	1
monosaccharide transport	1
glucose transport	1
neutral amino acid transport	1
L-amino acid transport	1
peptide transport	1
amine transport	1
monoamine transport	1
organic acid transport	1
organic hydroxy compound transport	1
fatty acid transport	1
long-chain fatty acid transport	1
phospholipid transport	1
nucleobase-containing compound transport	1
energy derivation by oxidation of organic compounds	1
viral process	1
lipid catabolic process	1
vesicle organization	1
carbohydrate biosynthetic process	1
carbohydrate catabolic process	1
organic acid biosynthetic process	1
organic acid catabolic process	1
RNA metabolic process	1
synaptic vesicle exocytosis	1
diterpenoid metabolic process	1
vesicle-mediated transport	1
endosomal transport	1
regulation of striated muscle tissue development	1
macroautophagy	1
positive regulation of macroautophagy	1
regulation of macroautophagy	1
O-glycan processing	1
dephosphorylation	1
calcium-independent cell-cell adhesion via plasma membrane cell-adhesion molecules	1
calcium-dependent cell-cell adhesion via plasma membrane cell adhesion molecules	1
dendrite development	1
posttranscriptional gene silencing	1
somatic cell DNA recombination	1
somatic diversification of immunoglobulins	1
somatic recombination of immunoglobulin gene segments	1
gene silencing	1
cytoplasmic transport	1
protein processing	1
negative regulation of angiogenesis	1
protein autoprocessing	1
protein ubiquitination	1
chromatin modification	1
covalent chromatin modification	1
histone modification	1
histone methylation	1
histone acetylation	1
histone ubiquitination	1
histone deacetylation	1
histone deubiquitination	1
protein deubiquitination	1
Rac protein signal transduction	1
protein sumoylation	1
regulation of transforming growth factor beta receptor signaling pathway	1
protein import	1
stem cell division	1
negative regulation of translation	1
calcium ion regulated exocytosis	1
regulation of exocytosis	1
regulation of calcium ion-dependent exocytosis	1
peptidyl-glutamic acid carboxylation	1
peptidyl-serine phosphorylation	1
peptidyl-threonine phosphorylation	1
peptidyl-tyrosine phosphorylation	1
protein hydroxylation	1
heterocycle biosynthetic process	1
keratan sulfate biosynthetic process	1
peptidyl-amino acid modification	1
peptidyl-asparagine modification	1
peptidyl-glutamic acid modification	1
peptidyl-lysine modification	1
peptidyl-proline modification	1
peptidyl-serine modification	1
peptidyl-threonine modification	1
peptidyl-tyrosine modification	1
protein carboxylation	1
protein N-linked glycosylation via asparagine	1
peptidyl-lysine acetylation	1
phenol-containing compound metabolic process	1
modulation by virus of host morphology or physiology	1
modulation by virus of host process	1
viral life cycle	1
virion assembly	1
viral release from host cell	1
viral genome replication	1
regulation of lipid metabolic process	1
regulation of fatty acid metabolic process	1
regulation of steroid metabolic process	1
regulation of nucleobase-containing compound metabolic process	1
cytokine-mediated signaling pathway	1
transmission of nerve impulse	1
regulation of vasoconstriction	1
sensory perception of pain	1
hexose metabolic process	1
hexose biosynthetic process	1
pyridine nucleotide metabolic process	1
arachidonic acid metabolic process	1
fatty acid oxidation	1
alditol metabolic process	1
triglyceride biosynthetic process	1
triglyceride catabolic process	1
aromatic compound biosynthetic process	1
aromatic compound catabolic process	1
4-hydroxyproline metabolic process	1
organophosphate metabolic process	1
NAD metabolic process	1
ribose phosphate metabolic process	1
calcium-mediated signaling	1
cellular homeostasis	1
polyol metabolic process	1
carboxylic acid metabolic process	1
antigen processing and presentation of exogenous antigen	1
antigen processing and presentation of exogenous peptide antigen via MHC class II	1
lipid storage	1
second-messenger-mediated signaling	1
cAMP-mediated signaling	1
cyclic-nucleotide-mediated signaling	1
modification-dependent protein catabolic process	1
sexual reproduction	1
spinal cord development	1
neural tube patterning	1
cell differentiation in hindbrain	1
cell proliferation in hindbrain	1
telencephalon development	1
pallium development	1
subpallium development	1
cranial nerve development	1
cerebellum development	1
hindbrain morphogenesis	1
cerebellum morphogenesis	1
cranial nerve morphogenesis	1
nerve development	1
cerebellar Purkinje cell layer development	1
cerebellar Purkinje cell layer morphogenesis	1
cerebellar Purkinje cell layer formation	1
cerebellar cortex development	1
cerebellar cortex morphogenesis	1
cerebellar cortex formation	1
developmental maturation	1
striatum development	1
limbic system development	1
substantia nigra development	1
hippocampus development	1
olfactory bulb development	1
glial cell fate commitment	1
glial cell development	1
thalamus development	1
cerebral cortex cell migration	1
cerebral cortex radially oriented cell migration	1
cerebral cortex tangential migration	1
cerebral cortex radial glia guided migration	1
layer formation in cerebral cortex	1
cell proliferation in forebrain	1
hypothalamus development	1
hypothalamus cell migration	1
forebrain regionalization	1
forebrain generation of neurons	1
forebrain neuron differentiation	1
forebrain neuron development	1
forebrain cell migration	1
cell proliferation in external granule layer	1
cerebellar granule cell precursor proliferation	1
central nervous system neuron differentiation	1
central nervous system neuron development	1
pituitary gland development	1
cerebral cortex development	1
olfactory lobe development	1
central nervous system myelination	1
telencephalon cell migration	1
telencephalon glial cell migration	1
metencephalon development	1
cell cycle process	1
molting cycle process	1
hair cycle process	1
membrane docking	1
regulation of cell-cell adhesion	1
negative regulation of cell-cell adhesion	1
positive regulation of cell-cell adhesion	1
cellular component disassembly	1
cellular process involved in reproduction in multicellular organism	1
digestive system process	1
ovulation cycle process	1
DNA strand elongation	1
regulation of transmembrane transporter activity	1
signal transduction involved in regulation of gene expression	1
signal release	1
metal ion transport	1
cellular cation homeostasis	1
cellular monovalent inorganic cation homeostasis	1
establishment of cell polarity	1
cell projection assembly	1
lamellipodium assembly	1
microvillus assembly	1
contractile actin filament bundle assembly	1
actin filament polymerization	1
actin filament depolymerization	1
actin filament-based movement	1
muscle filament sliding	1
regulation of mitotic metaphase/anaphase transition	1
peptide hormone secretion	1
insulin secretion	1
hemopoiesis	1
lymphocyte differentiation	1
myeloid cell differentiation	1
regulation of endocytosis	1
natural killer cell activation	1
water homeostasis	1
sphingolipid biosynthetic process	1
regulation of proteolysis	1
protein catabolic process	1
platelet activation	1
positive regulation of Wnt signaling pathway	1
negative regulation of Wnt signaling pathway	1
B cell differentiation	1
regulation of blood coagulation	1
negative regulation of blood coagulation	1
collagen fibril organization	1
heparan sulfate proteoglycan metabolic process	1
chondroitin sulfate biosynthetic process	1
hyaluronan metabolic process	1
keratinocyte differentiation	1
T cell differentiation	1
erythrocyte differentiation	1
monocyte differentiation	1
macrophage differentiation	1
myofibril assembly	1
lipid modification	1
entry into host cell	1
negative regulation of ossification	1
bone mineralization	1
positive regulation of cell growth	1
osteoclast differentiation	1
stabilization of membrane potential	1
adrenal gland development	1
embryonic limb morphogenesis	1
DNA damage response, signal transduction by p53 class mediator	1
negative regulation of cell migration	1
ER-associated ubiquitin-dependent protein catabolic process	1
fatty acid elongation	1
regulation of bone mineralization	1
positive regulation of bone mineralization	1
regulation of BMP signaling pathway	1
negative regulation of transforming growth factor beta receptor signaling pathway	1
positive regulation of BMP signaling pathway	1
negative regulation of BMP signaling pathway	1
regulation of axon extension	1
intracellular steroid hormone receptor signaling pathway	1
androgen receptor signaling pathway	1
intracellular receptor signaling pathway	1
neutrophil chemotaxis	1
leukocyte chemotaxis	1
regulation of cellular pH	1
regulation of cyclic nucleotide metabolic process	1
negative regulation of cyclic nucleotide metabolic process	1
positive regulation of cyclic nucleotide metabolic process	1
regulation of cyclic nucleotide biosynthetic process	1
negative regulation of cyclic nucleotide biosynthetic process	1
positive regulation of cyclic nucleotide biosynthetic process	1
regulation of nucleotide biosynthetic process	1
negative regulation of nucleotide biosynthetic process	1
positive regulation of nucleotide biosynthetic process	1
regulation of nucleotide catabolic process	1
negative regulation of nucleotide catabolic process	1
regulation of cAMP metabolic process	1
negative regulation of cAMP metabolic process	1
positive regulation of cAMP metabolic process	1
regulation of cAMP biosynthetic process	1
negative regulation of cAMP biosynthetic process	1
positive regulation of cAMP biosynthetic process	1
regulation of actin filament length	1
regulation of actin filament polymerization	1
regulation of actin filament depolymerization	1
negative regulation of actin filament depolymerization	1
negative regulation of actin filament polymerization	1
positive regulation of actin filament polymerization	1
prostate gland development	1
granulocyte differentiation	1
epithelial cell differentiation	1
regulation of epithelial cell differentiation	1
negative regulation of epithelial cell differentiation	1
positive regulation of epithelial cell differentiation	1
cortical cytoskeleton organization	1
cortical actin cytoskeleton organization	1
mammary gland development	1
regulation of B cell proliferation	1
positive regulation of B cell proliferation	1
midbrain development	1
hindbrain development	1
notochord development	1
otic vesicle formation	1
regulation of vascular endothelial growth factor receptor signaling pathway	1
positive regulation of vascular endothelial growth factor receptor signaling pathway	1
endoplasmic reticulum unfolded protein response	1
pancreas development	1
endocrine pancreas development	1
microtubule organizing center organization	1
actomyosin structure organization	1
chromatin remodeling at centromere	1
regulation of histone modification	1
positive regulation of histone modification	1
regulation of histone methylation	1
regulation of histone deacetylation	1
hair follicle morphogenesis	1
embryonic camera-type eye development	1
stress-activated protein kinase signaling cascade	1
regeneration	1
organ regeneration	1
neuron projection regeneration	1
axon regeneration	1
microtubule polymerization or depolymerization	1
regulation of microtubule polymerization or depolymerization	1
positive regulation of microtubule polymerization or depolymerization	1
regulation of microtubule polymerization	1
cytoplasmic microtubule organization	1
RNA 3'-end processing	1
mRNA 3'-end processing	1
anaphase-promoting complex-dependent proteasomal ubiquitin-dependent protein catabolic process	1
biomineral tissue development	1
pseudopodium organization	1
pseudopodium assembly	1
regulation of pseudopodium assembly	1
positive regulation of pseudopodium assembly	1
membrane protein intracellular domain proteolysis	1
lymphocyte costimulation	1
T cell costimulation	1
regulation of cellular biosynthetic process	1
positive regulation of cellular biosynthetic process	1
regulation of cellular catabolic process	1
negative regulation of cellular catabolic process	1
positive regulation of cellular catabolic process	1
negative regulation of protein complex assembly	1
positive regulation of protein complex assembly	1
regulation of cell killing	1
positive regulation of cell killing	1
positive regulation of cell projection organization	1
regulation of defense response	1
negative regulation of defense response	1
positive regulation of defense response	1
regulation of protein ubiquitination	1
negative regulation of protein ubiquitination	1
positive regulation of protein ubiquitination	1
negative regulation of protein modification process	1
positive regulation of protein modification process	1
regulation of mRNA 3'-end processing	1
positive regulation of mRNA 3'-end processing	1
chromatin assembly	1
ruffle organization	1
actin cytoskeleton reorganization	1
DNA integrity checkpoint	1
mitotic G1 DNA damage checkpoint	1
G2 DNA damage checkpoint	1
spindle checkpoint	1
receptor internalization	1
zymogen activation	1
regulation of myelination	1
regulation of protein stability	1
protein destabilization	1
lipopolysaccharide-mediated signaling pathway	1
response to nutrient levels	1
cellular response to extracellular stimulus	1
cellular response to nutrient levels	1
cellular response to nutrient	1
TOR signaling	1
regulation of chromatin silencing	1
regulation of protein autophosphorylation	1
response to corticosteroid	1
regulation of TOR signaling	1
positive regulation of insulin secretion	1
mitochondrial DNA metabolic process	1
regulation of nuclease activity	1
positive regulation of nuclease activity	1
negative regulation of NF-kappaB transcription factor activity	1
negative regulation of protein binding	1
positive regulation of protein binding	1
regulation of response to external stimulus	1
negative regulation of response to external stimulus	1
positive regulation of response to external stimulus	1
regulation of response to extracellular stimulus	1
positive regulation of response to extracellular stimulus	1
regulation of response to nutrient levels	1
positive regulation of response to nutrient levels	1
sequestering of zinc ion	1
activation of protein kinase activity	1
activation of protein kinase B activity	1
telomere organization	1
telomere maintenance via semi-conservative replication	1
regulation of telomere maintenance	1
negative regulation of telomere maintenance	1
positive regulation of telomere maintenance	1
regulation of telomere maintenance via telomerase	1
regulation of synaptic transmission, GABAergic	1
regulation of actin filament bundle assembly	1
positive regulation of actin filament bundle assembly	1
positive regulation of cellular protein metabolic process	1
regulation of protein polymerization	1
negative regulation of protein polymerization	1
positive regulation of protein polymerization	1
axon ensheathment in central nervous system	1
icosanoid secretion	1
serine transport	1
regulation of chondrocyte differentiation	1
negative regulation of chondrocyte differentiation	1
positive regulation of chondrocyte differentiation	1
regulation of lipid transport	1
positive regulation of lipid transport	1
regulation of intracellular transport	1
negative regulation of intracellular transport	1
positive regulation of intracellular transport	1
DNA geometric change	1
regulation of transporter activity	1
negative regulation of transporter activity	1
positive regulation of transporter activity	1
regulation of ion transmembrane transporter activity	1
negative regulation of ion transmembrane transporter activity	1
positive regulation of ion transmembrane transporter activity	1
lysosome localization	1
regulation of proteasomal ubiquitin-dependent protein catabolic process	1
negative regulation of proteasomal ubiquitin-dependent protein catabolic process	1
positive regulation of proteasomal ubiquitin-dependent protein catabolic process	1
melanosome organization	1
protein modification by small protein conjugation	1
regulation of protein oligomerization	1
regulation of cytokinesis	1
positive regulation of cytokinesis	1
response to lipopolysaccharide	1
maintenance of protein location in cell	1
DNA duplex unwinding	1
positive regulation of phosphoprotein phosphatase activity	1
response to retinoic acid	1
protein exit from endoplasmic reticulum	1
microvillus organization	1
regulation of microvillus organization	1
response to progesterone	1
chemokine production	1
interferon-beta production	1
interferon-gamma production	1
interleukin-1 beta production	1
interleukin-1 production	1
interleukin-10 production	1
interleukin-12 production	1
interleukin-2 production	1
interleukin-8 production	1
tumor necrosis factor production	1
regulation of chemokine production	1
regulation of interferon-gamma production	1
regulation of interleukin-1 production	1
regulation of interleukin-12 production	1
regulation of interleukin-2 production	1
regulation of interleukin-8 production	1
regulation of tumor necrosis factor production	1
negative regulation of interleukin-1 production	1
negative regulation of tumor necrosis factor production	1
positive regulation of chemokine production	1
positive regulation of interferon-gamma production	1
positive regulation of interleukin-12 production	1
positive regulation of interleukin-2 production	1
positive regulation of interleukin-8 production	1
mast cell cytokine production	1
RNA biosynthetic process	1
positive regulation of ATPase activity	1
regulation of DNA-templated transcription, elongation	1
monocarboxylic acid metabolic process	1
receptor catabolic process	1
lacrimal gland development	1
glomerulus development	1
regulation of homeostatic process	1
negative regulation of homeostatic process	1
positive regulation of homeostatic process	1
response to insulin	1
cellular response to insulin stimulus	1
cellular response to hormone stimulus	1
regulation of stress-activated MAPK cascade	1
negative regulation of stress-activated MAPK cascade	1
positive regulation of stress-activated MAPK cascade	1
regulation of protein localization	1
regulation of polysaccharide metabolic process	1
regulation of polysaccharide biosynthetic process	1
regulation of microtubule-based process	1
circadian regulation of gene expression	1
activin receptor signaling pathway	1
regulation of activin receptor signaling pathway	1
secretion by cell	1
secretion by tissue	1
mononuclear cell proliferation	1
regulation of mononuclear cell proliferation	1
negative regulation of mononuclear cell proliferation	1
positive regulation of mononuclear cell proliferation	1
regulation of actin cytoskeleton organization	1
inositol phosphate biosynthetic process	1
collagen biosynthetic process	1
regulation of collagen biosynthetic process	1
positive regulation of collagen biosynthetic process	1
regulation of actin filament-based process	1
macromolecular complex disassembly	1
muscle cell proliferation	1
regulation of mast cell activation	1
regulation of mast cell activation involved in immune response	1
tetrapyrrole metabolic process	1
tetrapyrrole biosynthetic process	1
myeloid cell apoptotic process	1
regulation of myeloid cell apoptotic process	1
regulation of organelle organization	1
regulation of chromosome organization	1
regulation of sister chromatid segregation	1
negative regulation of sister chromatid segregation	1
regulation of mitotic sister chromatid segregation	1
negative regulation of mitotic sister chromatid segregation	1
cellular pigmentation	1
T cell differentiation in thymus	1
positive regulation of RNA splicing	1
regulation of peptidyl-serine phosphorylation	1
positive regulation of peptidyl-serine phosphorylation	1
regulation of intracellular steroid hormone receptor signaling pathway	1
negative regulation of intracellular steroid hormone receptor signaling pathway	1
regulation of intracellular protein transport	1
regulation of protein import into nucleus, translocation	1
response to hydroperoxide	1
response to vitamin E	1
tumor necrosis factor-mediated signaling pathway	1
regulation of cellular amine metabolic process	1
nuclear DNA replication	1
response to vitamin	1
actin-myosin filament sliding	1
response to vitamin D	1
protein localization to organelle	1
carbohydrate homeostasis	1
cellular response to stress	1
multicellular organismal response to stress	1
unsaturated fatty acid metabolic process	1
response to testosterone	1
mammary gland epithelial cell proliferation	1
negative regulation of catecholamine secretion	1
membrane protein proteolysis	1
integrin activation	1
regulation of integrin activation	1
cell adhesion mediated by integrin	1
regulation of cell adhesion mediated by integrin	1
positive regulation of cell adhesion mediated by integrin	1
cell-cell adhesion mediated by integrin	1
positive regulation of kinase activity	1
osteoblast proliferation	1
regulation of osteoblast proliferation	1
cellular polysaccharide biosynthetic process	1
response to glucagon	1
regulation of protein phosphatase type 2A activity	1
protein localization to Golgi apparatus	1
CENP-A containing nucleosome assembly	1
maintenance of sister chromatid cohesion	1
maintenance of mitotic sister chromatid cohesion	1
response to cytokine	1
erythrocyte homeostasis	1
regulation of tissue remodeling	1
positive regulation of tissue remodeling	1
homotypic cell-cell adhesion	1
regulation of homotypic cell-cell adhesion	1
negative regulation of homotypic cell-cell adhesion	1
positive regulation of homotypic cell-cell adhesion	1
heterotypic cell-cell adhesion	1
regulation of toll-like receptor signaling pathway	1
toll-like receptor 2 signaling pathway	1
toll-like receptor 3 signaling pathway	1
toll-like receptor 4 signaling pathway	1
regulation of toll-like receptor 4 signaling pathway	1
toll-like receptor 5 signaling pathway	1
toll-like receptor 9 signaling pathway	1
toll-like receptor 10 signaling pathway	1
lipid translocation	1
ion transmembrane transport	1
regulation of cellular amide metabolic process	1
negative regulation of cellular amide metabolic process	1
positive regulation of cellular amide metabolic process	1
negative regulation of GTPase activity	1
response to monosaccharide	1
primary alcohol metabolic process	1
diol metabolic process	1
Arp2/3 complex-mediated actin nucleation	1
cell junction maintenance	1
adherens junction organization	1
adherens junction assembly	1
response to type I interferon	1
response to interferon-gamma	1
plasma lipoprotein particle clearance	1
low-density lipoprotein particle clearance	1
lipid particle organization	1
response to fluid shear stress	1
lipid oxidation	1
substrate adhesion-dependent cell spreading	1
protein localization to chromosome	1
protein localization to nucleus	1
tooth mineralization	1
centromere complex assembly	1
cellular response to oxidative stress	1
cellular response to heat	1
response to tumor necrosis factor	1
cellular protein localization	1
cellular response to reactive oxygen species	1
cellular response to unfolded protein	1
cellular macromolecular complex assembly	1
cellular carbohydrate biosynthetic process	1
cellular nitrogen compound metabolic process	1
establishment of mitochondrion localization, microtubule-mediated	1
cellular response to UV	1
cellular macromolecule biosynthetic process	1
nucleobase-containing compound biosynthetic process	1
nucleobase-containing compound catabolic process	1
ncRNA catabolic process	1
response to prostaglandin	1
DNA replication-independent nucleosome organization	1
nucleosome organization	1
cellular hormone metabolic process	1
regulation of transmembrane transport	1
negative regulation of transmembrane transport	1
positive regulation of transmembrane transport	1
regulation of ion transmembrane transport	1
negative regulation of ion transmembrane transport	1
positive regulation of ion transmembrane transport	1
response to endoplasmic reticulum stress	1
regulation of Rac protein signal transduction	1
regulation of Rho protein signal transduction	1
embryonic heart tube development	1
cardiocyte differentiation	1
nonmotile primary cilium assembly	1
response to nicotine	1
appendage morphogenesis	1
limb morphogenesis	1
embryonic appendage morphogenesis	1
embryonic hindlimb morphogenesis	1
hindlimb morphogenesis	1
regulation of tube size	1
social behavior	1
posttranscriptional gene silencing by RNA	1
gene silencing by miRNA	1
multicellular organism growth	1
organ growth	1
protein mannosylation	1
endocrine system development	1
exocrine system development	1
segmentation	1
regulation of dephosphorylation	1
regulation of protein dephosphorylation	1
negative regulation of dephosphorylation	1
positive regulation of dephosphorylation	1
positive regulation of protein dephosphorylation	1
negative regulation of protein dephosphorylation	1
wound healing, spreading of epidermal cells	1
hair cell differentiation	1
peptidyl-tyrosine dephosphorylation	1
long-chain fatty-acyl-CoA metabolic process	1
fatty-acyl-CoA metabolic process	1
long-chain fatty-acyl-CoA biosynthetic process	1
peroxisome proliferator activated receptor signaling pathway	1
regulation of peroxisome proliferator activated receptor signaling pathway	1
thioester metabolic process	1
thioester biosynthetic process	1
catenin import into nucleus	1
regulation of catenin import into nucleus	1
response to interferon-alpha	1
protein deacylation	1
multicellular organismal signaling	1
endosome to melanosome transport	1
TRIF-dependent toll-like receptor signaling pathway	1
cellular response to drug	1
CD4-positive, alpha-beta T cell activation	1
sodium ion transmembrane transport	1
response to hepatocyte growth factor	1
cellular response to hepatocyte growth factor stimulus	1
positive regulation of mitochondrial membrane permeability	1
regulation of urine volume	1
positive regulation of urine volume	1
modification of morphology or physiology of other organism	1
epithelial cell differentiation involved in kidney development	1
aorta development	1
aorta morphogenesis	1
skeletal muscle cell differentiation	1
cellular response to vascular endothelial growth factor stimulus	1
response to topologically incorrect protein	1
cellular response to topologically incorrect protein	1
chondrocyte proliferation	1
response to muscle stretch	1
protein localization to endosome	1
response to erythropoietin	1
cellular response to erythropoietin	1
replacement ossification	1
response to platelet-derived growth factor	1
cellular response to platelet-derived growth factor stimulus	1
protein modification process	1
granulocyte activation	1
multivesicular body organization	1
multivesicular body assembly	1
response to decreased oxygen levels	1
cellular response to decreased oxygen levels	1
response to increased oxygen levels	1
interstrand cross-link repair	1
lymph vessel morphogenesis	1
post-anal tail morphogenesis	1
synaptic vesicle recycling	1
cell death in response to oxidative stress	1
IRE1-mediated unfolded protein response	1
ERAD pathway	1
opioid receptor signaling pathway	1
signal transduction in absence of ligand	1
NIK/NF-kappaB signaling	1
vascular endothelial growth factor signaling pathway	1
nodal signaling pathway	1
Fc receptor signaling pathway	1
Fc-epsilon receptor signaling pathway	1
nodal signaling pathway involved in determination of left/right asymmetry	1
toll-like receptor TLR1:TLR2 signaling pathway	1
toll-like receptor TLR6:TLR2 signaling pathway	1
ERBB signaling pathway	1
neurotrophin signaling pathway	1
establishment of mitotic spindle localization	1
regulation of multicellular organism growth	1
positive regulation of multicellular organism growth	1
regulation of meiotic nuclear division	1
regulation of gene expression, epigenetic	1
regulation of fibroblast growth factor receptor signaling pathway	1
negative regulation of fibroblast growth factor receptor signaling pathway	1
regulation of cytokine biosynthetic process	1
negative regulation of cytokine biosynthetic process	1
fluid transport	1
regulation of epidermal growth factor receptor signaling pathway	1
negative regulation of epidermal growth factor receptor signaling pathway	1
wound healing	1
cell migration involved in gastrulation	1
cytokine biosynthetic process	1
T-helper cell differentiation	1
interleukin-2 biosynthetic process	1
T cell proliferation	1
B cell proliferation	1
positive regulation of T cell proliferation	1
positive regulation of activated T cell proliferation	1
cytokine metabolic process	1
positive regulation of cytokine biosynthetic process	1
T cell activation	1
B cell activation	1
macrophage activation	1
neutrophil activation	1
regulation of T cell proliferation	1
negative regulation of T cell proliferation	1
neurotransmitter metabolic process	1
retrograde transport, endosome to Golgi	1
lipoprotein metabolic process	1
regulation of protein catabolic process	1
negative regulation of protein catabolic process	1
cellular ketone metabolic process	1
response to cocaine	1
tissue regeneration	1
natural killer cell mediated cytotoxicity	1
regulation of natural killer cell mediated cytotoxicity	1
purine nucleoside metabolic process	1
molting cycle	1
regulation of fatty acid biosynthetic process	1
regulation of protein import into nucleus	1
positive regulation of protein import into nucleus	1
negative regulation of protein import into nucleus	1
vasoconstriction	1
[truncated: 1,681 more rows]

## Sheet: Common GOBP with melanoma study
Common GOBPs enriched in our transcriptomic analysis of CSDE1 KD hESCs and the analysis of CSDE1 targets identified by CLIP experiments in melanoma (Wurth et al, UNR/CSDE1 Drives a Post-transcriptional Program to Promote Melanoma Invasion and Metastasis. Cancer Cell (2016))
GOTerm	Term PValue Corrected with Bonferroni step down
anatomical structure morphogenesis*	3.1e-16			* Indicate GOBPs that are also enriched in transcriptomics analysis of CSDE1 KD melanoma cells
animal organ development*	5.5e-14
negative regulation of cellular process	5.6e-10
regulation of multicellular organismal process*	3.1e-08
regulation of cell communication	4.1e-08
positive regulation of cellular process	1.4e-07
regulation of signal transduction	1.6e-07
extracellular matrix organization*	0.00014
extracellular structure organization	0.00015
regulation of cell adhesion	0.025
axon guidance	0.032
neuron projection guidance	0.032
