# Supplementary material for: A post-transcriptional program coordinated by CSDE1 prevents intrinsic neural differentiation of human embryonic stem cells
Source: Nat Commun. 2017 Nov 13;8:1456. doi: 10.1038/s41467-017-01744-5 (PMC5682285; doi:10.1038/s41467-017-01744-5)
Supplement: Supplementary file 10 — Supplementary Data 7 [file 41467_2017_1744_MOESM10_ESM.xlsx]

## Sheet: H9 KD
Supplementary Data 7. qPCR analysis in independent hESC lines and iPSCs of potential CSDE1-regulated transcripts.
	NT shRNA	CSDE1 shRNA #1	CSDE1 shRNA #2
FGF2	0.94 ± 0.04	0.82 ± 0.06	0.91 ± 0.01		Values (relative expression to non-targeting shRNA H9 hESCs) represent the mean ± s.e.m. of twelve biological replicates from five independent experiments
FGFR2	1.05 ± 0.05	0.53 ± 0.08	0.68 ± 0.08
FGFR4	0.98 ± 0.13	0.69 ± 0.06	0.25 ± 0.01		In red: P< 0.05 was considered significant (Student’st-test for unpaired samples )
FGFR3	1.31 ± 0.15	1.05 ± 0.04	0.96 ± 0.05
DAB2IP	1.00 ± 0.03	1.27 ± 0.03	1.14 ± 0.02
BMP7	1.15 ± 0.06	1.23 ± 0.04	1.25 ± 0.02
NEFL	0.83 ± 0.06	1.03 ± 0.03	0.95 ± 0.02
NEFM	0.83 ± 0.06	1.08 ± 0.02	1.37 ± 0.06
PLP1	0.92 ± 0.04	0.82 ± 0.02	0.68 ± 0.01
EPHA2	1.23 ± 0.09	1.50 ± 0.06	1.43 ± 0.07
DCHS1	1.33 ± 0.14	1.62 ± 0.02	1.50 ± 0.04
DACT1	1.03 ± 0.06	0.90 ± 0.04	0.78 ± 0.02
FAM212A	1.20 ± 0.17	2.59 ± 0.56	2.77 ± 0.61
TRIM71	1.13 ± 0.08	1.04 ± 0.03	0.95 ± 0.04
SEMA3A	0.93 ± 0.03	0.96 ± 0.04	1.17 ± 0.07
SEMA4A	0.92 ± 0.03	0.44 ± 0.05	0.44 ± 0.07
SEMA4C	1.07 ± 0.04	1.16 ± 0.03	0.99 ± 0.03
SEMA5B	1.02 ± 0.09	1.25 ± 0.02	1.12 ± 0.03
SEMA6A	0.92 ± 0.03	0.94 ± 0.02	1.12 ± 0.04
SEMA6C	1.04 ± 0.07	1.74 ± 0.09	1.39 ± 0.07
PLXND1	0.97 ± 0.07	0.87 ± 0.03	0.71 ± 0.03
EPHA4	0.82 ± 0.07	1.22 ± 0.01	1.85 ± 0.11
EPHB3	1.04 ± 0.04	2.67 ± 0.32	3.33 ± 0.38
TPBGL	1.24 ± 0.08	1.06 ± 0.20	1.61 ± 0.23
DRAXIN	1.11 ± 0.07	1.38 ± 0.04	1.36 ± 0.10
EFNB1	0.89 ± 0.07	2.33 ± 1.41	3.86 ± 2.18
EFNB2	0.89 ± 0.04	1.12 ± 0.03	1.23 ± 0.06
EXT1	0.86 ± 0.05	1.00 ± 0.03	0.97 ± 0.06
NRP2	0.88 ± 0.07	1.05 ± 0.01	1.14 ± 0.07
MAP1B	0.91 ± 0.06	1.15 ± 0.02	1.38 ± 0.08
SOX8	0.91 ± 0.06	0.82 ± 0.00	0.93 ± 0.10
CITED2	1.00 ± 0.03	1.11 ± 0.04	1.26 ± 0.12
BMP4	1.02 ± 0.05	0.24 ± 0.04	0.30 ± 0.05
MED12	1.03 ± 0.03	1.37 ± 0.02	1.29 ± 0.09
PTCH1	0.86 ± 0.06	0.68 ± 0.01	0.71 ± 0.05
RARA	0.84 ± 0.07	0.69 ± 0.07	0.65 ± 0.09
RARG	0.93 ± 0.04	0.88 ± 0.02	0.88 ± 0.08
SALL4	0.97 ± 0.02	0.92 ± 0.06	0.96 ± 0.06
TMED2	0.95 ± 0.02	0.97 ± 0.10	1.08 ± 0.07
WNT5B	0.94 ± 0.09	1.66 ± 0.07	2.71 ± 0.24
DAPK3	0.94 ± 0.05	0.89 ± 0.03	0.93 ± 0.10
FZD2	0.80 ± 0.08	1.00 ± 0.04	1.42 ± 0.07
FZD5	0.86 ± 0.06	1.17 ± 0.03	2.00 ± 0.24
FZD7	1.01 ± 0.04	0.62 ± 0.03	0.74 ± 0.06
IER2	0.92 ± 0.08	0.80 ± 0.04	0.88 ± 0.08
ID1	0.87 ± 0.05	0.70 ± 0.02	0.71 ± 0.06
SNPH	1.61 ± 0.21	3.61 ± 0.26	2.56 ± 0.11
TRPC6	0.79 ± 0.13	0.28 ± 0.07	0.64 ± 0.05
DDIT4	0.99 ± 0.02	0.40 ± 0.12	0.40 ± 0.09
SRGAP2	0.91 ± 0.06	1.13 ± 0.08	1.41 ± 0.08
NGF	0.96 ± 0.10	1.39 ± 0.23	1.57 ± 0.22
SGK1	0.88 ± 0.05	0.92 ± 0.01	0.74 ± 0.05
BRINP1	0.86 ± 0.05	0.86 ± 0.02	0.61 ± 0.04
ETV5	0.86 ± 0.05	1.54 ± 0.05	1.55 ± 0.06
ECT2	0.90 ± 0.04	1.11 ± 0.11	1.08 ± 0.08
VWC2	0.84 ± 0.13	1.63 ± 0.28	1.39 ± 0.04
ID2	0.84 ± 0.06	0.94 ± 0.02	1.14 ± 0.03
ZHX2	0.98 ± 0.01	1.03 ± 0.05	0.81 ± 0.04
TGFBR1	1.05 ± 0.05	1.23 ± 0.08	1.27 ± 0.03
LRP4	0.92 ± 0.18	1.10 ± 0.03	0.89 ± 0.03
APCDD1	1.19 ± 0.11	2.09 ± 0.12	1.57 ± 0.02
MDFI	1.08 ± 0.09	1.31 ± 0.06	1.22 ± 0.06
CER1	0.88 ± 0.05	1.00 ± 0.04	0.83 ± 0.04
FRZB	1.10 ± 0.05	2.21 ± 0.05	4.10 ± 0.11
GRB10	0.99 ± 0.09	0.97 ± 0.03	0.82 ± 0.04
SFRP5	0.88 ± 0.09	0.57 ± 0.05	0.46 ± 0.05
TLE1	0.88 ± 0.09	0.79 ± 0.01	0.84 ± 0.02
ZNRF3	1.02 ± 0.12	0.96 ± 0.05	0.91 ± 0.05
SPIN1	0.93 ± 0.05	0.86 ± 0.05	1.01 ± 0.04
RYK	0.84 ± 0.08	0.66 ± 0.03	0.79 ± 0.01
AMOTL1	1.01 ± 0.13	0.82 ± 0.01	0.95 ± 0.11
CDC73	0.85 ± 0.07	0.85 ± 0.03	0.98 ± 0.03
DDX3X	0.86 ± 0.05	0.78 ± 0.05	0.96 ± 0.05
TNIK	0.85 ± 0.10	0.60 ± 0.02	0.72 ± 0.04
FERMT2	0.93 ± 0.06	0.66 ± 0.01	0.80 ± 0.01
CDH2	0.99 ± 0.09	1.61 ± 0.25	1.57 ± 0.11
TMEM64	1.04 ± 0.14	0.63 ± 0.04	0.58 ± 0.06
GPC3	1.16 ± 0.08	1.28 ± 0.03	1.54 ± 0.14
IGFBP2	1.13 ± 0.07	0.79 ± 0.05	0.73 ± 0.04
ROR2	1.03 ± 0.05	1.57 ± 0.02	2.08 ± 0.10
GPC4	1.03 ± 0.04	0.47 ± 0.03	0.46 ± 0.04
XPO1	1.07 ± 0.11	0.72 ± 0.07	0.72 ± 0.08
BMPR1A	0.98 ± 0.05	0.85 ± 0.01	0.74 ± 0.05
MEGF8	1.36 ± 0.22	1.17 ± 0.02	0.88 ± 0.03
FOXH1	1.10 ± 0.10	0.71 ± 0.07	0.51 ± 0.04
ACVR2B	1.02 ± 0.05	0.79 ± 0.03	0.80 ± 0.05
ASXL1	1.03 ± 0.05	1.16 ± 0.09	1.49 ± 0.05
VGF	1.14 ± 0.05	0.97 ± 0.04	0.84 ± 0.02
IGFBP5	1.12 ± 0.05	3.39 ± 0.40	5.49 ± 0.40
INSR	1.12 ± 0.08	0.89 ± 0.03	0.77 ± 0.81
HTRA1	1.20 ± 0.12	1.56 ± 0.07	1.19 ± 0.04

## Sheet: H1 KD
	NT shRNA	CSDE1 shRNA #1	CSDE1 shRNA #2
FGF2	1.07 ± 0.03	0.90 ± 0.04	1.00 ± 0.03
FGFR2	0.72 ± 0.10	0.64 ± 0.11	0.72 ± 0.06
FGFR4	0.91 ± 0.09	0.79 ± 0.02	0.65 ± 0.03		Values (relative expression to non-targeting shRNA H1 hESCs) represent the mean ± s.e.m. of six biological replicates from two independent experiments
FGFR3	0.91 ± 0.04	0.29 ± 0.02	0.65 ± 0.03
DAB2IP	0.92 ± 0.03	0.80 ± 0.02	0.93 ± 0.02		In red: P< 0.05 was considered significant (Student’st-test for unpaired samples )
BMP7	0.90 ± 0.05	0.98 ± 0.03	1.44 ± 0.10
NEFL	0.78 ± 0.07	0.79 ± 0.03	0.65 ± 0.04
NEFM	1.06 ± 0.03	1.40 ± 0.02	1.02± 0.06
PLP1	0.99 ± 0.02	1.13 ± 0.3	0.60 ± 0.02
EPHA2	0.96 ± 0.05	0.81 ± 0.04	1.11 ± 0.07
DCHS1	Not tested	Not tested	Not tested
DACT1	1.32 ± 0.10	1.08 ± 0.10	0.65 ± 0.06
FAM212A	1.14 ± 0.09	2.00 ± 0.24	1.51 ± 0.09
TRIM71	0.97 ± 0.06	0.89 ± 0.05	0.90 ± 0.03
SEMA3A	1.14 ± 0.06	0.94 ± 0.02	1.15 ± 0.13
SEMA4A	0.89 ± 0.05	0.84 ± 0.05	0.35 ± 0.03
SEMA4C	0.94 ± 0.03	0.73 ± 0.02	0.74 ± 0.08
SEMA5B	Not tested	Not tested	Not tested
SEMA6A	0.99 ± 0.04	0.66 ± 0.02	1.15 ± 0.04
SEMA6C	0.87 ± 0.05	0.50 ± 0.04	0.71 ± 0.02
PLXND1	0.94 ± 0.05	0.49 ± 0.02	1.19 ± 0.03
EPHA4	0.90 ± 0.04	0.74 ± 0.03	1.32 ± 0.03
EPHB3	1.04 ± 0.10	1.20 ± 0.06	4.12 ± 0.36
TPBGL	0.58 ± 0.14	0.54 ± 0.04	1.04 ± 0.19
DRAXIN	0.88 ± 0.06	1.03 ± 0.03	1.04 ± 0.04
EFNB1	0.65 ± 0.11	0.54 ± 0.04	2.27 ± 0.19
EFNB2	0.94 ± 0.03	0.57 ± 0.04	1.59 ± 0.10
EXT1	0.94 ± 0.03	0.90 ± 0.04	1.17 ± 0.04
NRP2	0.88 ± 0.07	0.74 ± 0.01	1.51 ± 0.01
MAP1B	0.94 ± 0.05	0.93 ± 0.03	0.86 ± 0.03
SOX8	1.02 ± 0.08	0.78 ± 0.08	0.62 ± 0.05
CITED2	0.89 ± 0.05	0.42 ± 0.02	0.75 ± 0.02
BMP4	1.13 ± 0.05	0.66 ± 0.09	0.65 ± 0.13
MED12	0.95 ± 0.09	1.15 ± 0.09	1.02 ± 0.07
PTCH1	0.94 ± 0.04	1.27 ± 0.10	0.95 ± 0.07
RARA	0.86 ± 0.10	0.75 ± 0.17	0.84 ± 0.14
RARG	1.04 ± 0.08	1.02 ± 0.23	1.03 ± 0.06
SALL4	1.14 ± 0.24	1.26 ± 0.26	1.84 ± 0.53
TMED2	1.02 ± 0.03	1.17 ± 0.10	1.04 ± 0.04
WNT5B	1.69 ± 0.60	0.59 ± 0.17	2.64 ± 0.72
DAPK3	1.00 ± 0.05	1.11 ± 0.04	0.81 ± 0.05
FZD2	1.05 ± 0.03	1.35 ± 0.10	2.04 ± 0.12
FZD5	0.96 ± 0.04	0.75 ± 0.04	0.75 ± 0.02
FZD7	1.00 ± 0.04	0.93 ± 0.25	0.85 ± 0.04
IER2	1.02 ± 0.04	1.07 ± 0.05	1.20 ± 0.08
ID1	1.03 ± 0.05	0.85 ± 0.04	1.12 ± 0.04
SNPH	1.05 ± 0.09	0.75 ± 0.07	1.03 ± 0.10
TRPC6	1.16 ± 0.15	0.51 ± 0.06	0.66 ± 0.11
DDIT4	1.08 ± 0.06	0.78 ± 0.02	0.81 ± 0.05
SRGAP2	1.02 ± 0.03	0.77 ± 0.05	1.34 ± 0.04
NGF	0.81 ± 0.16	0.63 ± 0.04	0.94 ± 0.12
SGK1	1.01 ± 0.12	0.84 ± 0.08	1.20 ± 0.12
BRINP1	0.91 ± 0.08	0.81 ± 0.04	1.04 ± 0.06
ETV5	1.04 ± 0.07	0.83 ± 0.04	1.48 ± 0.17
ECT2	1.00 ± 0.00	0.84 ± 0.03	0.93 ± 0.08
VWC2	1.14 ± 0.21	0.50 ± 0.12	1.69 ± 0.36
ID2	0.97 ± 0.05	0.58 ± 0.03	0.79 ± 0.04
ZHX2	1.02 ± 0.07	0.56 ± 0.04	0.75 ± 0.05
TGFBR1	1.09 ± 0.05	0.74 ± 0.07	1.04 ± 0.02
LRP4	1.02 ± 0.05	0.66 ± 0.04	1.19 ± 0.10
APCDD1	1.09 ± 0.11	0.77 ± 0.11	2.21 ± 0.19
MDFI	1.12 ± 0.05	0.64 ± 0.03	1.07 ± 0.09
CER1	1.06 ± 0.17	0.92 ± 0.23	0.67 ± 0.14
FRZB	0.89 ± 0.05	0.72 ± 0.05	0.78 ± 0.11
GRB10	0.89 ± 0.04	0.89 ± 0.02	0.72 ± 0.05
SFRP5	1.24 ± 0.08	1.23 ± 0.05	1.42 ± 0.08
TLE1	1.00 ± 0.01	1.05 ± 0.02	0.97 ± 0.04
ZNRF3	1.02 ± 0.12	0.89 ± 0.02	1.21 ± 0.05
SPIN1	0.90 ± 0.03	0.79 ± 0.02	0.86 ± 0.03
RYK	0.99 ± 0.04	0.74 ± 0.01	0.82 ± 0.03
AMOTL1	0.94 ± 0.03	0.76 ± 0.04	1.50 ± 0.07
CDC73	0.91 ± 0.06	0.94 ± 0.06	0.93 ± 0.07
DDX3X	0.97 ± 0.02	0.96 ± 0.03	0.92 ± 0.07
TNIK	0.89 ± 0.04	0.57 ± 0.03	0.78 ± 0.04
FERMT2	1.02 ± 0.02	0.89 ± 0.02	0.82 ± 0.09
CDH2	1.05 ± 0.04	1.12 ± 0.11	1.35 ± 0.03
TMEM64	1.08 ± 0.04	0.77 ± 0.04	0.35 ± 0.09
GPC3	0.93 ± 0.03	0.74 ± 0.01	0.98 ± 0.04
IGFBP2	0.94 ± 0.02	0.80 ± 0.03	1.08 ± 0.05
ROR2	0.88 ± 0.05	0.43 ± 0.01	0.72± 0.08
GPC4	0.95 ± 0.05	0.84 ± 0.02	0.64 ± 0.02
XPO1	1.01 ± 0.03	0.75 ± 0.05	0.78 ± 0.09
BMPR1A	0.89 ± 0.04	0.70 ± 0.03	0.69 ± 0.04
MEGF8	1.03 ± 0.04	0.64 ± 0.03	0.97 ± 0.02
FOXH1	1.03 ± 0.08	0.83 ± 0.03	0.68 ± 0.02
ACVR2B	1.05 ± 0.03	0.71 ± 0.03	0.79 ± 0.13
ASXL1	1.13 ± 0.07	1.14 ± 0.07	0.93 ± 0.08
VGF	1.07 ± 0.11	0.75 ± 0.05	3.22 ± 0.16
IGFBP5	1.01 ± 0.00	1.39 ± 0.14	6.08± 0.42
INSR	1.03 ± 0.04	0.69 ± 0.02	0.75 ± 0.05
HTRA1	0.86 ± 0.05	1.26 ± 0.10	0.83 ± 0.06

## Sheet: HUES9 KD
	NT shRNA	CSDE1 shRNA #1	CSDE1 shRNA #2
FGF2	N	N	N
FGFR2	1.27 ± 0.08	0.66 ± 0.08	0.75 ± 0.09		Values (relative expression to non-targeting shRNA HUES9 hESCs) represent the mean ± s.e.m. of nine biological replicates from two independent experiments
FGFR4	1.13 ± 0.10	Not detected	Not detected
FGFR3	1.04 ± 0.02	0.77 ± 0.07	1.11 ± 0.12		In red: P< 0.05 was considered significant (Student’st-test for unpaired samples )
DAB2IP	0.96 ± 0.02	1.32 ± 0.20	0.99 ± 0.03
BMP7	1.08 ± 0.03	7.43 ± 0.65	3.84 ± 0.26
NEFL	Not tested	Not tested	Not tested
NEFM	1.01 ± 0.03	1.13 ± 0.12	0.97 ± 0.04
PLP1	0.75 ± 0.08	0.68 ± 0.04	0.57 ± 0.02
EPHA2	1.11 ± 0.06	3.38 ± 0.25	1.89 ± 0.12
DCHS1	Not tested	Not tested	Not tested
DACT1	0.91 ± 0.03	7.94 ± 0.82	3.04 ± 0.16
FAM212A	0.60 ± 0.13	3.22 ± 0.38	0.83 ± 0.11
TRIM71	Not tested	Not tested	Not tested
SEMA3A	1.04 ± 0.05	1.06 ± 0.14	0.99 ± 0.04
SEMA4A	1.11 ± 0.05	0.63 ± 0.06	0.39 ± 0.03
SEMA4C	1.03 ± 0.02	1.64 ± 0.22	1.46 ± 0.04
SEMA5B	Not tested	Not tested	Not tested
SEMA6A	1.03 ± 0.02	2.09 ± 0.11	1.90 ± 0.11
SEMA6C	1.02 ± 0.12	1.98 ± 0.12	1.50 ± 0.12
PLXND1	Not tested	Not tested	Not tested
EPHA4	Not tested	Not tested	Not tested
EPHB3	1.04 ± 0.11	23.34 ± 2.66	7.20 ± 0.66
TPBGL	Not tested	Not tested	Not tested
DRAXIN	1.00 ± 0.02	0.66 ± 0.03	0.78 ± 0.05
EFNB1	0.87 ± 0.08	2.94 ± 0.40	2.41 ± 0.12
EFNB2	Not tested	Not tested	Not tested
EXT1	Not tested	Not tested	Not tested
NRP2	Not tested	Not tested	Not tested
MAP1B	0.95 ± 0.03	1.07 ± 0.14	0.75 ± 0.06
SOX8	Not tested	Not tested	Not tested
CITED2	Not tested	Not tested	Not tested
BMP4	0.83 ± 0.05	1.12 ± 0.15	0.87 ± 0.13
MED12	1.08 ± 0.05	1.29 ± 0.14	1.01 ± 0.04
PTCH1	0.93± 0.04	2.75± 0.45	2.52± 0.18
RARA	Not tested	Not tested	Not tested
RARG	Not tested	Not tested	Not tested
SALL4	Not tested	Not tested	Not tested
TMED2	Not tested	Not tested	Not tested
WNT5B	0.90 ± 0.19	20.40 ± 2.82	11.13 ± 1.39
DAPK3	Not tested	Not tested	Not tested
FZD2	0.99 ± 0.04	1.06 ± 0.08	0.73 ± 0.06
FZD5	0.97 ± 0.03	0.86 ± 0.11	0.81 ± 0.07
FZD7	0.98 ± 0.02	0.65 ± 0.03	0.74 ± 0.04
IER2	Not tested	Not tested	Not tested
ID1	1.03 ± 0.02	1.01 ± 0.07	0.96 ± 0.03
SNPH	1.14 ± 0.05	2.64 ± 0.43	1.64 ± 0.14
TRPC6	0.91 ± 0.12	1.87 ± 0.60	0.91 ± 0.08
DDIT4	0.97 ± 0.01	0.48 ± 0.06	0.50 ± 0.09
SRGAP2	0.98 ± 0.03	2.01 ± 0.21	1.45 ± 0.06
NGF	0.99 ± 0.21	1.36 ± 0.22	0.58 ± 0.10
SGK1	Not tested	Not tested	Not tested
BRINP1	Not tested	Not tested	Not tested
ETV5	0.89 ± 0.04	0.89 ± 0.07	0.48 ± 0.03
ECT2	Not tested	Not tested	Not tested
VWC2	1.30 ± 0.20	0.53 ± 0.08	0.67 ± 0.07
ID2	Not tested	Not tested	Not tested
ZHX2	Not tested	Not tested	Not tested
TGFBR1	0.88 ± 0.03	0.94 ± 0.12	1.01 ± 0.03
LRP4	Not tested	Not tested	Not tested
APCDD1	0.97 ± 0.05	3.62 ± 0.54	1.83 ± 0.13
MDFI	Not tested	Not tested	Not tested
CER1	Not tested	Not tested	Not tested
FRZB	0.85 ± 0.06	1.47 ± 0.17	0.76 ± 0.07
GRB10	N	N	N
SFRP5	0.89 ± 0.04	0.96 ± 0.05	1.12 ± 0.09
TLE1	Not tested	Not tested	Not tested
ZNRF3	Not tested	Not tested	Not tested
SPIN1	Not tested	Not tested	Not tested
RYK	Not tested	Not tested	Not tested
AMOTL1	Not tested	Not tested	Not tested
CDC73	Not tested	Not tested	Not tested
DDX3X	Not tested	Not tested	Not tested
TNIK	Not tested	Not tested	Not tested
FERMT2	0.88 ± 0.04	1.10 ± 0.15	0.87 ± 0.07
CDH2	0.91 ± 0.04	5.22 ± 0.67	1.91 ± 0.17
TMEM64	0.93 ± 0.03	0.68 ± 0.06	0.37 ± 0.02
GPC3	N	N	N
IGFBP2	0.92 ± 0.03	0.99 ± 0.07	1.47 ± 0.12
ROR2	0.74 ± 0.09	7.83 ± 0.34	3.27 ± 0.22
GPC4	0.94 ± 0.02	0.49 ± 0.02	0.64 ± 0.02
XPO1	0.95 ± 0.02	0.77 ± 0.08	0.75 ± 0.03
BMPR1A	0.97 ± 0.03	0.98 ± 0.10	1.01 ± 0.02
MEGF8	Not tested	Not tested	Not tested
FOXH1	0.97 ± 0.01	0.74 ± 0.05	1.04 ± 0.04
ACVR2B	1.01 ± 0.01	0.78 ± 0.03	0.92 ± 0.03
ASXL1	0.98 ± 0.02	1.90 ± 0.19	0.85 ± 0.08
VGF	1.20 ± 0.07	0.64 ± 0.03	4.22 ± 0.13
IGFBP5	1.04 ± 0.01	22.81 ± 2.65	6.04 ± 0.69
INSR	0.95 ± 0.03	0.57 ± 0.02	0.79 ± 0.10
HTRA1	0.86 ± 0.04	3.07 ± 0.35	1.01 ± 0.08

## Sheet: HIFI KD
	NT shRNA	CSDE1 shRNA #1
FGF2	Not tested	Not tested
FGFR2	0.85 ± 0.15	0.40 ± 0.09
FGFR4	1.00 ± 0.00	0.45 ± 0.03		Values (relative expression to non-targeting shRNA iPSCs) represent the mean ± s.e.m. of six biological replicates from two independent experiments
FGFR3	1.08 ± 0.05	0.78 ± 0.04
DAB2IP	0.97 ± 0.01	0.98 ± 0.04		In red: P< 0.05 was considered significant (Student’st-test for unpaired samples )
BMP7	0.96 ± 0.04	0.80 ± 0.03
NEFL	Not tested	Not tested
NEFM	0.87 ± 0.04	1.36 ± 0.05
PLP1	1.03 ± 0.02	0.97 ± 0.04
EPHA2	1.10 ± 0.03	0.94 ± 0.04
DCHS1	Not tested	Not tested
DACT1	0.84 ± 0.05	0.87 ± 0.03
FAM212A	0.81 ± 0.08	0.39 ± 0.03
TRIM71	Not tested	Not tested
SEMA3A	0.78 ± 0.07	0.87 ± 0.06
SEMA4A	0.75 ± 0.08	0.53 ± 0.04
SEMA4C	Not tested	Not tested
SEMA5B	Not tested	Not tested
SEMA6A	Not tested	Not tested
SEMA6C	0.92 ± 0.04	1.03 ± 0.09
PLXND1	Not tested	Not tested
EPHA4	Not tested	Not tested
EPHB3	0.78 ± 0.16	0.67 ± 0.05
TPBGL	Not tested	Not tested
DRAXIN	0.90 ± 0.04	0.97 ± 0.06
EFNB1	0.90 ± 0.07	0.84 ± 0.09
EFNB2	Not tested	Not tested
EXT1	Not tested	Not tested
NRP2	Not tested	Not tested
MAP1B	Not tested	Not tested
SOX8	Not tested	Not tested
CITED2	Not tested	Not tested
BMP4	1.08 ± 0.05	0.66 ± 0.05
MED12	1.20 ± 0.06	1.05 ± 0.08
PTCH1	0.95 ± 0.08	1.01 ± 0.03
RARA	Not tested	Not tested
RARG	Not tested	Not tested
SALL4	Not tested	Not tested
TMED2	Not tested	Not tested
WNT5B	1.32 ± 0.25	0.84 ± 0.23
DAPK3	Not tested	Not tested
FZD2	0.85 ± 0.05	0.59 ± 0.06
FZD5	0.95 ± 0.02	0.63 ± 0.02
FZD7	0.97 ± 0.04	1.09 ± 0.04
IER2	Not tested	Not tested
ID1	0.94 ± 0.03	0.81 ± 0.05
SNPH	1.02 ± 0.02	1.06 ± 0.08
TRPC6	0.74 ± 0.11	0.22 ± 0.03
DDIT4	0.94 ± 0.02	0.70 ± 0.03
SRGAP2	0.94 ± 0.04	0.79 ± 0.03
NGF	0.67 ± 0.11	0.55 ± 0.06
SGK1	Not tested	Not tested
BRINP1	Not tested	Not tested
ETV5	0.92 ± 0.03	0.70 ± 0.07
ECT2	Not tested	Not tested
VWC2	1.24 ± 0.14	1.21 ± 0.15
ID2	Not tested	Not tested
ZHX2	Not tested	Not tested
TGFBR1	1.12 ± 0.07	1.28 ± 0.14
LRP4	Not tested	Not tested
APCDD1	1.01 ± 0.07	0.75 ± 0.08
MDFI	Not tested	Not tested
CER1	Not tested	Not tested
FRZB	0.95 ± 0.02	1.06 ± 0.12
GRB10	Not tested	Not tested
SFRP5	1.07 ± 0.06	0.82 ± 0.05
TLE1	Not tested	Not tested
ZNRF3	Not tested	Not tested
SPIN1	Not tested	Not tested
RYK	Not tested	Not tested
AMOTL1	Not tested	Not tested
CDC73	Not tested	Not tested
DDX3X	Not tested	Not tested
TNIK	Not tested	Not tested
FERMT2	1.05 ± 0.02	1.09 ± 0.11
CDH2	1.02 ± 0.02	1.23 ± 0.12
TMEM64	1.10 ± 0.04	1.01 ± 0.06
GPC3	Not tested	Not tested
IGFBP2	Not tested	Not tested
ROR2	Not tested	Not tested
GPC4	1.02 ± 0.01	0.86 ± 0.06
XPO1	1.00 ± 0.01	0.98 ± 0.07
BMPR1A	0.87 ± 0.06	1.08 ± 0.03
MEGF8	Not tested	Not tested
FOXH1	1.07 ± 0.08	0.86 ± 0.03
ACVR2B	1.04 ± 0.02	0.99 ± 0.03
ASXL1	Not tested	Not tested
VGF	Not tested	Not tested
IGFBP5	1.17 ± 0.07	1.63 ± 0.10
INSR	1.03 ± 0.03	1.05 ± 0.07
HTRA1	0.78 ± 0.07	0.89 ± 0.10

## Sheet: H9 KO 
	wild-type	CSDE1-/-
FGF2	Not tested	Not tested
FGFR2	0.76 ± 0.11	0.78 ± 0.08		Values (relative expression to wild-type H9 hESCs) represent the mean ± s.e.m. of six biological replicates from two independent experiments
FGFR4	Not tested	Not tested
FGFR3	1.01 ± 0.01	0.81 ± 0.02		In red: P< 0.05 was considered significant (Student’st-test for unpaired samples )
DAB2IP	1.14 ± 0.05	1.41 ± 0.06
BMP7	Not tested	Not tested
NEFL	Not tested	Not tested
NEFM	0.99 ± 0.09	2.28 ± 0.47
PLP1	Not tested	Not tested
EPHA2	1.04 ± 0.05	1.21 ± 0.02
DCHS1	Not tested	Not tested
DACT1	Not tested	Not tested
FAM212A	0.88 ± 0.11	0.78 ± 0.02
TRIM71	Not tested	Not tested
SEMA3A	Not tested	Not tested
SEMA4A	1.09 ± 0.04	0.68 ± 0.02
SEMA4C	Not tested	Not tested
SEMA5B	Not tested	Not tested
SEMA6A	Not tested	Not tested
SEMA6C	0.84 ± 0.07	1.15 ± 0.11
PLXND1	Not tested	Not tested
EPHA4	Not tested	Not tested
EPHB3	0.74 ± 0.12	1.56 ± 0.11
TPBGL	Not tested	Not tested
DRAXIN	1.07 ± 0.03	1.18 ± 0.05
EFNB1	0.89 ± 0.09	1.06 ± 0.09
EFNB2	Not tested	Not tested
EXT1	Not tested	Not tested
NRP2	Not tested	Not tested
MAP1B	Not tested	Not tested
SOX8	Not tested	Not tested
CITED2	Not tested	Not tested
BMP4	0.91 ± 0.03	0.63 ± 0.08
MED12	Not tested	Not tested
PTCH1	0.87 ± 0.05	0.60 ± 0.02
RARA	Not tested	Not tested
RARG	Not tested	Not tested
SALL4	Not tested	Not tested
TMED2	Not tested	Not tested
WNT5B	0.74 ± 0.10	1.62 ± 0.05
DAPK3	Not tested	Not tested
FZD2	0.93 ± 0.04	0.96 ± 0.14
FZD5	0.91 ± 0.03	0.76 ± 0.02
FZD7	1.05 ± 0.05	0.74 ± 0.02
IER2	Not tested	Not tested
ID1	Not tested	Not tested
SNPH	1.03 ± 0.07	0.76 ± 0.01
TRPC6	0.81 ± 0.08	0.26 ± 0.02
DDIT4	0.72 ± 0.13	0.40 ± 0.06
SRGAP2	0.92 ± 0.05	1.01 ± 0.02
NGF	Not tested	Not tested
SGK1	Not tested	Not tested
BRINP1	Not tested	Not tested
ETV5	Not tested	Not tested
ECT2	Not tested	Not tested
VWC2	Not tested	Not tested
ID2	Not tested	Not tested
ZHX2	Not tested	Not tested
TGFBR1	Not tested	Not tested
LRP4	Not tested	Not tested
APCDD1	1.61 ± 0.28	5.15 ± 0.18
MDFI	Not tested	Not tested
CER1	Not tested	Not tested
FRZB	Not tested	Not tested
GRB10	Not tested	Not tested
SFRP5	Not tested	Not tested
TLE1	Not tested	Not tested
ZNRF3	Not tested	Not tested
SPIN1	Not tested	Not tested
RYK	Not tested	Not tested
AMOTL1	Not tested	Not tested
CDC73	Not tested	Not tested
DDX3X	Not tested	Not tested
TNIK	Not tested	Not tested
FERMT2	Not tested	Not tested
CDH2	1.30 ± 0.10	2.20 ± 0.16
TMEM64	0.95 ± 0.03	0.34 ± 0.01
GPC3	Not tested	Not tested
IGFBP2	Not tested	Not tested
ROR2	1.34 ± 0.17	1.82 ± 0.13
GPC4	1.02 ± 0.04	0.80 ± 0.02
XPO1	0.97 ± 0.02	0.78 ± 0.05
BMPR1A	0.88 ± 0.04	0.76 ± 0.03
MEGF8	Not tested	Not tested
FOXH1	0.96 ± 0.03	0.72 ± 0.03
ACVR2B	0.97 ± 0.04	0.84 ± 0.03
ASXL1	0.91 ± 0.04	1.12 ± 0.04
VGF	Not tested	Not tested
IGFBP5	1.90 ± 0.84	4.27 ± 0.36
INSR	0.84 ± 0.16	0.82 ± 0.02
HTRA1	Not tested	Not tested

## Sheet: H9 OE
	Empty vector (EV)	CSDE1 overexpression (OE)
FGF2	Not tested	Not tested
FGFR2	0.93 ± 0.07	1.27 ± 0.24			Values (relative expression to EV H9 hESCs) represent the mean ± s.e.m. of six biological replicates from two independent experiments
FGFR4	1.20 ± 0.17	1.21 ± 0.63
FGFR3	0.98 ± 0.03	0.82 ± 0.10			In red: P< 0.05 was considered significant (Student’st-test for unpaired samples )
DAB2IP	Not tested	Not tested
BMP7	Not tested	Not tested
NEFL	Not tested	Not tested
NEFM	1.07 ± 0.05	0.97 ± 0.16
PLP1	Not tested	Not tested
EPHA2	Not tested	Not tested
DCHS1	Not tested	Not tested
DACT1	Not tested	Not tested
FAM212A	1.24 ± 0.15	0.98 ± 0.11
TRIM71	Not tested	Not tested
SEMA3A	Not tested	Not tested
SEMA4A	1.17 ± 0.12	1.51 ± 0.06
SEMA4C	Not tested	Not tested
SEMA5B	Not tested	Not tested
SEMA6A	Not tested	Not tested
SEMA6C	Not tested	Not tested
PLXND1	Not tested	Not tested
EPHA4	Not tested	Not tested
EPHB3	1.20 ± 0.10	0.56 ± 0.07
TPBGL	Not tested	Not tested
DRAXIN	0.92 ± 0.05	0.71 ± 0.05
EFNB1	1.26 ± 0.20	0.81 ± 0.19
EFNB2	Not tested	Not tested
EXT1	Not tested	Not tested
NRP2	Not tested	Not tested
MAP1B	Not tested	Not tested
SOX8	Not tested	Not tested
CITED2	Not tested	Not tested
BMP4	0.94 ± 0.03	1.75 ± 0.09
MED12	Not tested	Not tested
PTCH1	Not tested	Not tested
RARA	Not tested	Not tested
RARG	Not tested	Not tested
SALL4	Not tested	Not tested
TMED2	Not tested	Not tested
WNT5B	1.05 ± 0.05	1.12 ± 0.25
DAPK3	Not tested	Not tested
FZD2	0.83 ± 0.06	0.61 ± 0.14
FZD5	1.06 ± 0.05	1.35 ± 0.10
FZD7	0.96 ± 0.02	1.05 ± 0.05
IER2	Not tested	Not tested
ID1	Not tested	Not tested
SNPH	Not tested	Not tested
TRPC6	0.76 ± 0.13	0.66 ± 0.09
DDIT4	1.34 ± 0.24	1.10 ± 0.31
SRGAP2	1.11 ± 0.05	0.79 ± 0.07
NGF	Not tested	Not tested
SGK1	Not tested	Not tested
BRINP1	Not tested	Not tested
ETV5	Not tested	Not tested
ECT2	Not tested	Not tested
VWC2	Not tested	Not tested
ID2	Not tested	Not tested
ZHX2	Not tested	Not tested
TGFBR1	Not tested	Not tested
LRP4	Not tested	Not tested
APCDD1	1.14 ± 0.06	0.91 ± 0.17
MDFI	Not tested	Not tested
CER1	Not tested	Not tested
FRZB	Not tested	Not tested
GRB10	Not tested	Not tested
SFRP5	Not tested	Not tested
TLE1	Not tested	Not tested
ZNRF3	Not tested	Not tested
SPIN1	Not tested	Not tested
RYK	Not tested	Not tested
AMOTL1	Not tested	Not tested
CDC73	Not tested	Not tested
DDX3X	Not tested	Not tested
TNIK	Not tested	Not tested
FERMT2	Not tested	Not tested
CDH2	1.10 ± 0.06	0.80 ± 0.12
TMEM64	0.88 ± 0.08	1.34 ± 0.13
GPC3	Not tested	Not tested
IGFBP2	Not tested	Not tested
ROR2	1.06 ± 0.07	0.74 ± 0.06
GPC4	0.97 ± 0.07	1.30 ± 0.11
XPO1	0.95 ± 0.04	0.92 ± 0.06
BMPR1A	1.01 ± 0.04	1.22 ± 0.07
MEGF8	Not tested	Not tested
FOXH1	0.96 ± 0.02	0.95 ± 0.02
ACVR2B	1.00 ± 0.04	0.84 ± 0.07
ASXL1	1.02 ± 0.08	0.90 ± 0.11
VGF	Not tested	Not tested
IGFBP5	1.19 ± 0.13	0.51 ± 0.08
INSR	1.01 ± 0.05	0.84 ± 0.07
HTRA1	Not tested	Not tested
