# Supplementary material for: A post-transcriptional program coordinated by CSDE1 prevents intrinsic neural differentiation of human embryonic stem cells
Source: Nat Commun. 2017 Nov 13;8:1456. doi: 10.1038/s41467-017-01744-5 (PMC5682285; doi:10.1038/s41467-017-01744-5)
Supplement: Supplementary file 11 — Supplementary Data 8 [file 41467_2017_1744_MOESM11_ESM.xlsx]

## Sheet: Sheet1
Supplementary Data 8. List of primers used for qPCR experiments
Housekeeping genes
	Gene	Forward (5' → 3')	Reverse (5' → 3')
	ACTB	CTGGCACCCAGCACAATG	CCGATCCACACGGAGTACTTG
	GAPDH	GCACCGTCAAGGCTGAGAAC	GGATCTCGCTCCTGGAAGATG
Pluripotency markers
	Gene	Forward (5' → 3')	Reverse (5' → 3')
	0CT4	GGAGGAAGCTGACAACAATGAAA	GGCCTGCACGAGGGTTT
	NANOG	AAATCTAAGAGGTGGCAGAAAAACA	GCCTTCTGCGTCACACCATT
	SOX2	TGCGAGCGCTGCACAT	TCATGAGCGTCTTGGTTTTCC
	DPPA4	CTGGTGCCAACAATTGAAGCT	AGGCACACAGGCGCTTATATG
	DPPA2	GTACTAATGGCAAGAAAATCGAAGTTT	GCCGTTGTTCAGGGTAAGCA
	ZFP42	CCTGCAGGCGGAAATAGAAC	GCACACATAGCCATCACATAAGG
	cMYC	AGGGTCAAGTTGGACAGTGTCA	TGGTGCATTTTCGGTTGTTG
Germ-layer and cardiomyocyte markers
	Gene	Forward (5' → 3')	Reverse (5' → 3')
	AFP	GAGGGAGCGGCTGACATTATT	ACCAGGGTTTACTGGAGTCATTTC
	ALB	TGAGGTTGCTCATCGGTTTAAA	GCAATCAACACCAAGGCTTTG
	CD117	CCAAGGCCGACAAAAGGA	GGCGGGAGTCACATCTCTTTC
	CXCR4	GGCCGACCTCCTCTTTGTC	TTGCCACGGCATCAACTG
	GATA4	TCCGTGTCCCAGACGTTCTC	GAGAGGACAGGGTGGATGGA
	GATA6	AGCGCGTGCCTTCATCA	GTGGTAGTTGTGGTGTGACAGTTG
	CDX2	CTCGGCAGCCAAGTGAAAA	GGTCCGTGTACACCACTCGAT
	SOX17	TGGCGCAGCAGAATCCA	CGACTTGCCCAGCATCTTG
	FGF5	ACGAGGAGTTTTCAGCAACAAAT	TTGGCACTTGCATGGAGTTTT
	NES	TGAAGGGCAATCACAACAGG	TGACCCCAACATGACCTCTG
	PAX6	CATACCAAGCGTGTCATCAATAAAC	TGCGCCCATCTGTTGCT
	CDH2	CAGCAACGACGGGTTAGTCA	TGCAGCAACAGTAAGGACAAACA
	EOMES	ATGCAGGGCAACAAAATGTATG	GTCTCATCCAGTGGGAACCAGTA
	MSX1	CTCCGCAAACACAAGACGAAC	CACATGGGCCGTGTAGAGTC
	T brachyury	CCTTGCTCACACCTGCAGTAGC	GGCCAACTGCATCATCTCCA
	MESP1	CAACTGACGCCGTCTCTGTGA	GTCTGCCAAGGAACCACTTCG
	SNAI2	TGCGGCAAGGCGTTTT	CTCCCCCGTGTGAGTTCTAATG
	TBX5	TTGTAAGTGAGTGTCCCTATGCGATT	TGGCACACAAATATAAGGCACGA
	ACTN2	AGTGTGCGGTGTGTGTTCACC	GCAGGCCTTTAGACACAGAACCA
	TNNT2	GGCAGCTCCTGTTTGGAAATG	TTATTACTGGTGTGGAGTGGGTGTG
Neuronal markers
	Gene	Forward (5' → 3')	Reverse (5' → 3')
	MAP2	AAAGAAGCTCAACATAAAGACCAGACT	GTGGAGAAGGAGGCAGATTAGC
	SOX1	GCTGACACCAGACTTGGGTT	GTGCTTGGACCTGCCTTACT
	NEFL	GCTATGCAGGACACGATCAACA	TTAGGTATCGTGCCATTTCACTCTT
	NEFM	CAGGACCTCCTCAACGTCAAG	CCTGCAAATGTGCTAAATCTAGTCTCT
	AADC	AGGCTTATATCCGCAAGCATGT	TGGCGCACCAGTGACTCA
	SYN	CGCAGTGGAAGCGCTACA	CCCACCACCTCAATGATGTG
	DLG4 (PSD95)	CCCTGGAGAATGTGCTAGAGATTAAC	GTGGCTCTGTCGAAGGCTTT
	NEUN	ACATCCCCTTCCGGTTCAG	TCCGAATTGCCCGAACAT
	GABAR	TGCGAAGGACAGTGGAGAAGT	GAGGGCGGATGGAGATATCC
	TH	TGTCCACGCTGTACTGGTTCAC	CGGCACCATAGGCCTTCA
	TUBB3	GGCCAAGTTCTGGGAAGTCA	CGAGTCGCCCACGTAGTTG
Radial glia markers
	Gene	Forward (5' → 3')	Reverse (5' → 3')
	GFAP	CATCGAGATCGCCACCTACA	GGGAATGGTGATCCGGTTCT
	SLC1A3	GGAGGGTTGCTGCAAGCA	GTAGGGTGGCAGAACTTGAAGAG
	S100B	TCCGAACTGAAGGAGCTCATC	TCCTGCTCTTTGATTTCCTCTAAGA
CSD-containing proteins
	Gene	Forward (5' → 3')	Reverse (5' → 3')
	CSDE1	CGAGAAATGGGTGTGATTGCT	CACGATCCACACACTTGATGAA
	YBX1	TGGGCGTCGACCACAGTAT	CAGCACCCTCCATCACTTCTC
	YBX2	CCTGGGCACTGTCAAATGGT	TGGTGTCATTCCTGTTGATGAATC
	YBX3	TGCGCAGTGTAGGAGATGGA	GCAGCTTCTGCACCCTTCTCT
	EIF1AX	GAAGGCATACGGCGAGCTT	TCCAGGACCAAATGTATCAGTTTC
	EIF2A	CAAAAATACTGTCCTGGCAACGT	GGTATCCCAGCTGTGCCATCT
	EIF5A	TGCCCGTCAACTCATAATATGG	CCAATCAGCTGGAAGTCATTCC
	DIS3	GCTGCCCGACACTAATGTGTT	GATGGCAGGGTCCTCAAGAA
	EXOSC3	GGTGTTTACTGGGTGGACTCTCA	TATGCCAATCACATGGTCTCCTT
Potential targets of CSDE1
	Gene	Forward (5' → 3')	Reverse (5' → 3')
	FABP7	GCTCTAGGCGTGGGCTTTG	ATAATTACCGTTGGTTTGGTCACA
	VIM	TCTGCCTCTTCCAAACTTTTCC	AACCAGAGGGAGTGAATCCAGAT
	FGF2	CGACCCTCACATCAAGCTACAA	GCACACACTCCTTTGATAGACACAA
	FGFR2	TGGAGAATGAATACGGGTCCAT	TTCCAGGCGCCACAACA
	FGFR4	GGATGGACAGGCCTTTCATG	TGGCGCAGCCGAATG
	FGFR3	GACGGCGGGCGCTAAC	CGTTGTGCAAGGAGAGAACCT
	DAB2IP	CATGGAGGAAGAGGTGGTCATC	GTCGTCACCTCGAAGCAGTAGTC
	BMP7	GCCGACATGGTCATGAGCTT	GCGTGGGTGGAAGAATTCC
	PLP1	GCGACTACAAGACCACCATCTG	AACGGTCAGGGCATAGGTGAT
	EPHA2	CAGGGCAAGGAAGTGGTACTG	TGTAGATCGGCATGTCATTCATG
	DCHS1	TGCTTGACCTCAACGACAACA	CGCGGTCTGGTACCTGTATAGG
	DACT1	TCTGCAGATGTGAATCCCAAGT	GCGATATACATCATTCCCGTTTTT
	FAM212A	TGCTGACTTGGTGCACAACTG	CTCCGTCACCCCCTTCACT
	TRIM71	GCTGCTGTGGAAGGTAGAAAAGA	GGTTTTGCCGCAGCTTCTC
	SEMA3A	TCAAAAGATTGTGTGGCCAGTATC	GATGTCTTTTCCAGCCCACTTG
	SEMA4A	GGCCAGCCAGTGACAGAAA	TTGAAGTTCCTCATTGCTCTTCTTC
	SEMA4C	CCCCCGTGGAGAAGAAGACT	GAAGCACTCGGTCTGGTTGTTC
	SEMA5B	TCGTGGGAGCCAGGAACTAC	TGTGGCCTGAAGAAGAGAGACA
	SEMA6A	AGACACATCACACACGGAAGAAA	TGTCTACATCGGCCTGTCTAGATTT
	SEMA6C	CTGCCCGGGATCACGTT	GCCCCTCCCCTTCTTCTTC
	PLXND1	TCCGGTTACCTTTACCTGATGAC	GGTGGAGTGCACGTTGCA
	EPHA4	TGTCACAGGTTCCAGGGTATACC	CCTGAACAGATCTGGAATCCAAT
	EPHB3	GAGTTGGCGTGGACATCTCA	GGCCTCATCGTAGCCACTCA
	TPBGL	CTGGAAGCCTCCTACGTGTTCT	GGTAGAGCACCATGAGGAAGATG
	DRAXIN	TGTTCGACTGGACCGATTATGA	CGGTGTTTCTCTTTCTTCTTTGC
	EFNB1	CACACAGGCCCCTGGTAGTC	TCCTGGTTCACAGTCTCATGCTT
	EFNB2	TGGTTTTATGCAGAACTGCGATT	GGTAGAAATTTGGAGTTCGAGGAA
	EXT1	GAGACAACACCGAGTATGAGAAGTATG	GAACCAGACAGAAAGTGGCATTG
	NRP2	CAAGTACGATTGGCTGGACATC	CGAAGTTCAGAGGGTGTTTTGG
	MAP1B	CACCGAGGTGCGCTTAATG	TCAGCACGAGCAGCTTGTGT
	sox8	CGCCAGAACATCGACTTCAG	CGAACTCGTGGACGTCGAA
	CITED2	TCCCCGCTGCAATGCT	TCCTCGTCGATGAAATCAGTGT
	BMP4	ACCACGAAGAACATCTGGAGAAC	GCTGAGGTTAAAGAGGAAACGAAA
	MED12	TCAGCAGGTCCGTGCAAAG	TCCCCGCTCCTTGATCTG
	PTCH1	CACAGCCCCCAACAAAAATT	TGACATCCACCATTCAAAACAAG
	RARA	CCAGCCACTGTGAGAAACGA	CGTCAGCGTGTAGCTCTCAGA
	RARG	GAAGGCTGCAAGGGCTTCT	TGACACGTGTACACCATGTTCTTCT
	SALL4	TCCCCGGCCAATAGTCAAG	GCTCCGACCTTCCATCTCAGT
	TMED2	GCACCAAGATGGGCCTCAT	CCTGTAATCTCCACGTCGATGTC
	WNT5B	TCCTGGTGGTCATTAGCTTTGA	GGGCACCGATGATAAACATCTC
	DAPK3	ATATCCTCCTGAGCGGTGCAT	TGAGCGTCTCCTGCTTGGT
	FZD2	GCCCGATGGTTCCATGTTC	CAGAGGCGCGCGAAAC
	FZD5	TCGGTGCTGTGCTTCATCTC	TTCCATGTCGATGAGGAAGGT
	FZD7	CCATGAGCCCCGACTTCA	GCCGACGATCATGGTCATC
	IER2	AGGCACAGCGCATCATGA	TGCATGCGGGAGTGATACA
	ID1	AGGCACAGCGCATCATGA	TGCATGCGGGAGTGATACA
	SNPH	CATCCGGCACCTGAAAGC	GCTGCGTCTTCAGGTCATCA
	TRPC6	GCTGCCTTGCTACGGCTACT	GGTGAGCCAGTCTGTTGTCAGA
	DDIT4	TCCCTGGACAGCAGCAACA	AACGACACCCCATCCAGGTA
	SRGAP2	GGAGAAGCGTCAAGCCAAGT	ACTCATTCCGGGCTTTGATG
	NGF	GGGCAGACCCGCAACAT	CGGAGTCGCCGCTTTTTAA
	SGK1	GATGGGTCTGAACGACTTTATTCA	TTCAGGGTGTTTGCATGCAT
	BRINP1	CGCCACAATCCCAACCA	GGAGTGACTGGACCCTTGCA
	ETV5	AGTCTGATAACCTGGTGCTTCATG	GCTGTGCAGCTCCCGTTT
	ECT2	AAGAACTAGTCAGGTTGGTGACATTG	TTTGCCACCAAATGTGTAACTTTT
	VWC2	TTGGAGGAGTTCGTGGTGTCT	CCTCACCGTTGGCTTCACA
	ID2	AGACCCGGGCAGAACCA	AGAAGCCTGCAAGGACAGGAT
	ZHX2	GCAGATGATCACGGCTACGA	TCTCGGCCATGGGTTTTGT
	TGFBR1	GCGACGGCGTTACAGTGTT	CCATCTGTCACACAAGTAAAATTGTCT
	APCDD1	TGCCAAGAACCACGACCAT	TGCTCGTCTGACCGATAGATGA
	MDFI	CAAATCCACCACCTCCCAGAT	TGCAGTGGACACAGCAGTCTT
	CER1	GCCCATCAAAAGCCATGAA	TCGTGGGTTATAGTCTGGCTGAA
	FRZB	TGGAAGGATCGACTCGGTAAA	CTGAGTCCAAGATGACGAAGCTT
	GRB10	GCTGTCAGGCGCCTTCAG	GATGGCCGGCAGAGATGA
	SFRP5	GCTCCAGTGACTTTGTGGTCAA	CCGGTCCCCATTCTCTATCTT
	TLE1	GGTGACCATGGCAGAATTGAA	AAAGATGCTGAGCTTGCAACTG
	ZNRF3	CAGCTCCACGTCCGACTGT	CGCAGCTCCTCTCCATCAAT
	SPIN1	TGAAGACCCCATTCGGAAAG	CAGCATGGCCTGCATCAG
	RYK	TGCGAAGTCCAAGGTTGAATATAA	GGCATATCCATTGCCAAAACA
	AMOTL1	CTCCGAGATCGACTAGAGACTGCTA	GTCTTCATGCCCTTCGTATTCC
	CDC73	AGAAACCACGAATTGAGGATGAA	CGGGCAGCCAATCTCTCTT
	DDX3X	CTCCTCATTTAAGGAACCGAGAAG	TGCTAGAACTCCACCCTGAACTG
	TNIK	CACAAAAGGTAACACGTTGAAAGAG	CAGCCCCCGTAAGATTTCC
	FERMT2	TGTTCAAGCCTCAAGCTCTTCTT	TCCATGAGAGATCTTGAGGAATCA
	CDH2	GCCTCTTCTCAATGTGAAGTTTAGC	GGCTCACTGCTCTCATATTGTACTTT
	TMEM64	AGAATGCAGTGTTTTCGATTACTGA	CCAACCGAAGATGCCATCA
	GPC3	CGGTTTTCCAAGAGGCCTTT	TTGAACATGGCATTGGTGTAGTT
	IGFBP2	TGACAAGCATGGCCTGTACAA	CACGCTGCCCGTTCAGA
	ROR2	GTGCGGCTGGGTCCAA	CCTCGTGGTAATCATCCTGAAAGT
	GPC4	CTCCACGAGATCAACGGTGAT	CATCTCTTGAGAGCAGCAGGTAGA
	XPO1	AACCAGTGCGAAGGAATAAAAAAA	TTGGGTCAGATGACGTCTTGAT
	BMPR1A	GGGTGTATGAAATATGAAGGATCTGA	GCGTAGCTGGGCTTTTGG
	MEGF8	TCCGCCCATCGAAGCTT	GGTTGTAGTTGGCATCACTGAAGA
	FOXH1	CATTCGCCACAACCTTTCCT	CGTCGACCGCCCAGAAG
	ACVR2B	GGGCTGCTGGCTAGATGACT	TTCTCCTCAGTGGCCACACA
	ASXL1	CAGAATCTCAGAGTCGACCTCTTTC	TGTTCGCCTGTGAGGAAGCT
	VGF	GGATCCGCAGACGATCGA	CGCTGGCAGGTGGAGTTT
	IGFBP5	GCCCCGTGCTGTGTACCT	GTTTGCACTGCTTTCTCTTGTAGAA
	INSR	CAACGGGCAGTTTGTCGAA	TGGTCGGGCAAACTTTCTG
	HTRA1	GCCGTGGTTCATATCGAATTG	CCGGCACCTCTCGTTTAGAA
